# Supplementary material for: Bioinformatic and statistical analysis of the optic nerve head in a primate model of ocular hypertension
Source: BMC Neurosci. 2008 Sep 26;9:93. doi: 10.1186/1471-2202-9-93 (PMC2567987; doi:10.1186/1471-2202-9-93)
Supplement: Additional file 3 — Kompass_et_al_BMC_Neuroscience. Individual stages of microarray data processing that generated the results shown in Table 3 and Table 4. [file 1471-2202-9-93-S3.zip]

Archive with 3 entries (2 files):
- Kompass_et_al_BMC_Neuroscience_Additional_File_3.xls
- __MACOSX/
- __MACOSX/._Kompass_et_al_BMC_Neuroscience_Additional_File_3.xls
