# Supplementary material for: Bioinformatic and statistical analysis of the optic nerve head in a primate model of ocular hypertension
Source: BMC Neurosci. 2008 Sep 26;9:93. doi: 10.1186/1471-2202-9-93 (PMC2567987; doi:10.1186/1471-2202-9-93)
Supplement: Additional file 3 — Kompass_et_al_BMC_Neuroscience. Individual stages of microarray data processing that generated the results shown in Table 3 and Table 4. [file 1471-2202-9-93-S3.zip › Kompass_et_al_BMC_Neuroscience_Additional_File_3.xls]

## Sheet: List of sheets
Details of the individual sheets are as follows:
chip_expression_values_HS – individual RMA-normalized chip expression values (unlogged) with human UniGene definitions.
chip_expression_values_PT – individual RMA-normalized chip expression values (unlogged) with chimpanzee UniGene definitions.
mild_samples_HS – for all probes on chip, individual sample values (unlogged), control and ExpG group averages, fold change, individual paired sample fold changes, Rank Products (RP) p-values, Significance Analysis of Microarrays (SAM) p-values, and annotation for comparison of three mild ExpG eyes to eight control samples; human UniGene definitions.
mild _samples_PT – for all probes on chip, individual sample values (unlogged), control and ExpG group averages, fold change, individual paired sample fold changes, Rank Products (RP) p-values, Significance Analysis of Microarrays (SAM) p-values, and annotation for comparison of three mild ExpG eyes to eight control samples; chimpanzee UniGene definitions.
mild _samples_present_HS – same as ‘mild_samples_HS’ sheet, with only the probesets called ‘present’ in 14/28 chips in the comparison (see Methods).
mild _samples_present_PT – same as ‘mild _samples_PT’ sheet, with only the probesets called ‘present’ in 14/28 chips in the comparison (see Methods).
mild _samples_filtered_HS – same as ‘mild _samples_present_HS’ but probesets were filtered on group fold change (± 1.45) and RP and SAM p-values (p=0.05 in either SAM or RP).
mild _samples_filtered_PT – same as ‘mild _samples_present_PT’ but probesets were filtered on group fold change (± 1.45) and RP and SAM p-values (p=0.05 in either SAM or RP).
all_samples_HS – for all probes on chip, individual sample values (unlogged), control and ExpG group averages, fold change, individual paired sample fold changes, Rank Products (RP) p-values, Significance Analysis of Microarrays (SAM) p-values, and annotation for comparison of five ExpG eyes to eight control samples; human UniGene definitions.
all_samples_PT – for all probes on chip, individual sample values (unlogged), control and ExpG group averages, fold change, individual paired sample fold changes, Rank Products (RP) p-values, Significance Analysis of Microarrays (SAM) p-values, and annotation for comparison of five ExpG eyes to eight control samples; chimpanzee UniGene definitions.
all_samples_present_HS – same as ‘all_samples_HS’ sheet, with only the probesets called ‘present’ in 16/33 chips in the comparison (see Methods).
all_samples_present_PT – same as ‘all_samples_PT’ sheet, with only the probesets called ‘present’ in 16/33 chips in the comparison (see Methods).
all_samples_filtered_HS – same as ‘all_samples_present_HS’ but probesets were filtered on group fold change (± 1.45) and RP and SAM p-values (p=0.05 in either SAM or RP).
all_samples_filtered_PT – same as ‘all_samples_present_PT’ but probesets were filtered on group fold change (± 1.45) and RP and SAM p-values (p=0.05 in either SAM or RP).

## Sheet: chip_expression_values_HS
PROBESET	Batch.1..4835.CEL.1	Batch.1..4836.CEL.1	Batch.1..4837.CEL.1	Batch.1..4838.CEL.1	Batch.2..6187.CEL.1	Batch.2..6188.CEL.1	Batch.2..6189.CEL.1	Batch.2..6190.CEL.1	Batch.2..6191.CEL.1	Batch.2..6192.CEL.1	Batch.2..6193.CEL.1	Batch.2..6194.CEL.1	Batch.2..6195.CEL.1	Batch.2..6196.CEL.1	Batch.2..6197.CEL.1	Batch.2..6198.CEL.1	Batch.2..6199.CEL.1	Batch.2..6200.CEL.1	Batch.2..6201.CEL.1	Batch.2..6202.CEL.1	Batch.2..6203.CEL.1	Batch.2..6204.CEL.1	Batch.2..6205.CEL.1	Batch.2..6206.CEL.1	Batch.2..6208.CEL.1	Batch.2..6209.CEL.1	Batch.2..6210.CEL.1	Batch.2..8627.CEL.1	Batch.2..8628.CEL.1	Batch.2..8629.CEL.1	Batch.2..8630.CEL.1	Batch.2..8631.CEL.1	Batch.2..8632.CEL.1
AFFX-BioB-3_at	57.37	63.83	78.15	49.6	17.61	17.96	18.62	19.41	18.65	17.7	20.35	17.96	17.17	17.57	16.5	18.39	18.64	19.64	18.38	25.08	16.68	17.28	18.27	18.67	18.98	17.4	18.04	23.71	22.12	20.09	20.63	28.68	21.3
AFFX-BioB-5_at	61.74	95.73	95.21	86.23	23.9	23.92	24.43	21.98	24.07	23.34	23.66	24.89	23.52	22.18	23.35	24.01	24.38	24.24	22.95	23.68	23.33	23.55	24.22	22.88	23.54	23.95	23.55	47.14	36.4	40.72	31.78	46.71	48.27
AFFX-BioB-M_at	63.52	94.88	98.83	68.22	15.27	15.64	15.59	14.91	15.51	14.9	15.69	15.48	17.13	14.77	14.56	16.06	16.41	16.55	14.59	16.77	15.01	15.13	15.32	14.35	15.71	16.32	14.16	31.09	31.83	25.54	20.22	36.89	25.38
AFFX-BioC-3_at	293.89	346	382.39	285.38	16.12	14.71	15.75	16.03	15.64	15.28	15.96	17.3	16.86	15.89	15.45	17.38	16.15	17.55	17.36	17.59	15.91	16.45	15.44	18.06	16.12	15.32	15.36	67.49	69.52	97.58	67.27	101.86	95.14
AFFX-BioC-5_at	234.56	259.81	337.16	200.91	23.7	24.2	22.44	21.83	21.13	20.97	21.34	23.67	20.34	20.2	20.66	21.27	23.86	27.83	21.58	32.3	20.99	20.66	21.47	22.29	22.82	21.75	20.82	65.14	60.22	55.56	38.61	71.58	61.14
AFFX-BioDn-3_at	1800.91	2365.34	2581.39	1895.03	220.24	233.21	227.27	232.31	215.81	211.2	203.24	206.86	192.38	216.84	192.86	204	210.95	211.8	205.22	217.9	197.19	211.13	210.45	208.45	232.09	217.94	196.94	679.85	734.79	570.19	503.42	688.11	720.52
AFFX-BioDn-5_at	390.28	596.91	429.35	418.68	14.86	12.93	14.51	13.46	13.76	12.95	12.69	12.67	13.27	13.34	12.89	13.31	13.46	14.52	12.35	14.17	13.52	13.16	12.3	12.13	14.04	12.41	13.15	105.27	122.25	108.53	114.39	128.22	150.13
AFFX-CreX-3_at	2714.92	3279.42	3587.64	2779.93	22.11	19.45	23.26	20.74	20.29	19.71	19.08	21.63	19.34	19.81	18.25	20.64	20.38	21.03	19.93	22.74	20.77	20.45	19.53	23.38	20.76	18.56	19.39	1465.53	1769.75	1349.36	1248.66	1920.25	2131.57
AFFX-CreX-5_at	4311.43	5322.39	5752.39	4853.03	11.5	11.46	11.9	12.58	12.26	11.25	11.85	11.81	12.17	12.28	12.67	12.01	11.78	12.25	11.31	13.02	11.24	12.65	11.82	12.03	11.95	11.76	11.87	1142.96	1687.46	1406.32	1241.75	1852.96	2184.62
AFFX-DapX-3_at	11.66	11.49	12.4	11.55	12.4	12.7	12.61	12.32	12.45	12.56	12.99	12.73	12.37	12.05	11.69	11.78	12.94	12.35	11.95	11.58	11.95	12.72	11.7	12.24	12.2	12.9	12.04	13.11	11.93	12.52	12.41	13.04	12.08
AFFX-DapX-5_at	14.59	15.76	14.78	15.26	13.65	13.39	13.39	13.03	12.88	13.39	12.73	13.14	13.87	12.85	13.5	14.53	12.92	14.23	12.76	14.22	12.95	13.1	13.45	12.75	13.84	12.63	12.11	14.76	12.55	12.54	13.08	14.66	14.77
AFFX-DapX-M_at	13.75	13.82	14.21	13.12	13.18	13.65	13.62	13.14	13.8	12.47	14.06	12.97	13.71	13.48	12.99	12.6	12.3	14.42	12.47	14.38	13.15	13.16	13.95	14.06	13.2	12.57	12.55	13.49	14.43	14.63	14.61	14.42	13.44
AFFX-HSAC07/X00351_3_at	477.96	453.85	374	485.39	1944.58	2129.66	2216.38	1662.08	1750.07	1730.79	2026.25	1916.89	2180.02	2188.03	3235.76	2005.76	1524.41	1528.87	1571.89	2799.05	2194.11	2145.39	1743.3	1591.87	1478.85	1295.89	1493.17	3211.52	3893.75	4724.88	4234.84	4054.53	3677.58
AFFX-HSAC07/X00351_5_at	67.79	61.06	76.77	63.59	103.94	105.68	118.4	119.13	118.46	111.34	76.15	82.69	89.79	117.93	150.37	92.65	123.21	105.54	121.93	192.84	107.75	105.97	103.46	103.6	101.88	95.15	95.86	188.43	180.58	208.43	317.5	340.25	183.47
AFFX-HSAC07/X00351_M_at	188.27	205.39	205.78	211.61	481.43	437.17	493.24	456.54	577.61	507.3	281.84	359.81	403.27	473.71	587.95	364.46	403.94	355.24	449.53	538.32	464.51	464.19	417.62	334.98	401.27	374.54	435.86	936	1006.17	1029.06	1396.16	1521.66	993.6
AFFX-hum_alu_at	21806.7	22793.1	22322.5	22810.6	22683.3	22810.6	22850	22916.3	23043.2	23061.3	23284.5	23503	23349.8	23372.4	23338.4	23138.8	22760.2	22186.5	23141.7	22893	22950	22774	23138.8	22950	22774	23114	22810.6	18115.8	20877.1	19453.2	21101.5	19506	20128
AFFX-HUMGAPDH/M33197_3_at	1366.49	1276.54	1012.59	1343.07	4774.39	4874.92	4900.47	4648.99	4751.67	4175.71	4193.09	4476.48	4011.14	4863.54	4816.58	4505.73	3931.81	2672.73	4051.18	3868.42	4271.68	3472.87	5150.7	4759.49	4422.98	5017.11	4279.74	4448.17	5165.42	3635.67	3624.49	5082.26	4991.61
AFFX-HUMGAPDH/M33197_5_at	210.63	239.62	204.74	135.06	877.14	1755.18	1034.57	661.16	1110.08	885.46	308.4	465.11	535.36	996.83	1240.36	420.73	817.67	510.06	920.64	833.66	1084.7	1141.34	1227.22	847.62	779.61	652.53	617.07	1588.05	1952.71	1347.34	1828.03	2009.51	1090.22
AFFX-HUMGAPDH/M33197_M_at	317	287.58	355.48	361.23	3361.12	3806.64	3552.18	2880.69	3576.61	2939.15	1367.77	2288.58	2388.28	3412.68	3440.18	2332.9	2614.8	1602.15	2813.43	2232.98	3038.15	2604.32	3787.18	2969.68	2858.72	2559.35	2709.26	4315.27	4412.66	3348.31	3714.04	5010.41	4022.2
AFFX-HUMISGF3A/M97935_3_at	234.79	203.28	146.48	194.83	98.43	108.7	102.39	101.76	105.71	105.32	186.53	186.99	208.09	176.34	150.12	144.61	174.12	160.26	167.6	166.74	253.11	225.85	109.69	112.12	104.17	114.14	100.82	110.41	97.48	92.01	86.51	68.4	70.25
AFFX-HUMISGF3A/M97935_5_at	20.31	19.01	16.61	18.4	20.67	16.87	19.79	23.28	18.98	18.33	46.52	23.62	62.68	33.05	28.44	28.3	25.16	25.2	33.78	41.05	32.45	32.65	20.19	16.93	19.6	19.13	22.67	16.83	17.99	18.31	17.4	17.76	15.41
AFFX-HUMISGF3A/M97935_MA_at	162.74	179.19	199.8	174.25	120.54	127.63	120.87	119.71	124.18	122.19	141.52	153.88	156.02	136.92	136.63	128.89	143.12	147.81	141.99	212.28	189.89	189.7	108.5	125.3	122.03	123.16	111.77	145.21	131.65	136.91	170.02	120.42	111.07
AFFX-HUMISGF3A/M97935_MB_at	37.14	39.83	43	36.24	26.29	25.87	22.89	26.83	34.87	30.09	32.59	38.3	44.59	51.16	56.97	37.08	49.92	41.01	61.74	56.19	114.84	91.23	34.26	30.99	31.17	30.58	30.9	101.93	75.71	80.85	88.89	54.25	54.93
AFFX-HUMRGE/M10098_3_at	1054.18	924.55	851.71	847.95	1634.2	1182.4	1334.77	2200.83	2771.02	2605.84	2930.49	4327.66	2751.37	3089.15	3317.41	3120.24	2881	2291.58	4037.59	1408.95	2726.69	2361.27	2724.17	2616.87	2217.06	2349.46	2353.82	3984.39	4000.57	890.7	840.44	3534.05	3145.77
AFFX-HUMRGE/M10098_5_at	1076.65	1032.08	874.17	616.24	4583.5	2905.9	4330.83	5550.96	5337.08	4779.79	3968.82	4799.16	4694.03	5862.92	5347.39	4986.17	4866.6	2147.64	5417.96	4298.07	6453.02	6516.66	4707.89	2821.57	3732.58	3691.45	4649.51	8115	5555.12	719.01	621.09	3439.91	3122.56
AFFX-HUMRGE/M10098_M_at	1871.69	1793.1	2027.26	1781.26	2151.39	1084.18	1666.16	2455.67	2488.03	2406.57	3163.45	2771.75	2603.84	2666.87	2443.43	2709.38	2404.55	1570.19	2733.65	1906.59	2771.03	2573.25	2332.61	1819.03	2051.54	2215.34	2363.68	3831.23	2698.25	427.91	419.24	1999.99	2038.91
AFFX-LysX-3_at	19.57	25.81	28.48	23.05	36.05	33.55	34.86	35.96	33.85	38.55	49.91	47.93	42.71	32.01	34.41	35.93	51.26	42.57	41.9	38.46	46.16	43.34	38.5	41.88	42.32	39.56	39.76	12698.3	14418.3	10784.9	10720.3	13085.5	11813.9
AFFX-LysX-5_at	13.18	12.83	12.73	12.6	11.48	11.45	11.51	11.65	12.21	12.36	12.3	11.2	11.71	11.65	12.62	12.64	11.96	12.58	11.18	12.12	11.36	11.45	11.35	10.76	12.52	12.47	12.55	4696.62	5447.02	1779.6	1665.21	6985.46	6801.19
AFFX-LysX-M_at	20.8	20.83	23.8	20.03	20.49	19.44	20.94	22.1	20.3	20.87	19.35	19.54	20.55	20.5	20.13	21.57	19.23	20.06	18.88	21.34	20.19	20.72	22.26	23.97	21.58	21.17	19.12	9726.29	10694	6300.36	6585.32	12385.5	13247.7
AFFX-M27830_3_at	113.18	134.17	148.13	120.08	154.13	168.08	157.75	126.43	105.38	114.61	131.53	115.02	126.2	114.43	108.97	111.35	152.21	138	125.23	202.5	120.63	131.42	122.99	145.55	114.41	108.94	113.16	134.44	125.55	98.44	123.97	146.27	91.13
AFFX-M27830_5_at	961.93	1424.76	1019.03	1038.68	714.25	449.8	477.57	625.1	1133.44	787.33	825.9	2030.3	744.24	824.43	1026.57	879.47	979.81	596.01	897.68	720.18	958.26	967.34	905.24	841.77	1027.62	1089.1	1031.29	686.75	1036.01	936.1	843.6	2260.76	2177.98
AFFX-M27830_M_at	2085.85	2494.38	1731.59	1775.85	1049.36	1008.4	1028.87	935.52	883.13	782.55	798.61	764.25	724.67	866.86	929.85	901.49	874.05	820.5	1015.47	633.39	860.63	663.12	833.33	896.59	907.62	1021.94	909.54	1084.73	920.42	688.8	694.01	896.6	799.67
AFFX-PheX-3_at	31.09	35.2	40.43	33.19	24.14	25.56	25.33	24.2	26.19	22.38	28.47	27.72	26.38	28.72	23.18	25.64	27.71	31.43	28.07	28	25.53	26.5	27.76	31.62	26.06	22.62	26.84	5241.02	6634.79	2906.14	3321.15	7180.35	9162.32
AFFX-PheX-5_at	14.26	16.01	15.57	14.93	12.91	12.85	12.83	12.73	13.87	13.71	14.15	13.63	12.56	13.4	12.25	13.41	13.44	12.56	13.88	15.21	13.79	13.22	13.44	14.08	14.35	13.1	12.46	1984.73	2557.48	666.69	906.57	3121.19	2462.84
AFFX-PheX-M_at	14.91	14.2	14.97	13.97	14.52	15.01	13.52	14.16	13.98	13.75	15.53	15.41	16.25	13.83	12.97	14.47	15.84	14.57	13.72	16.37	15.13	14.1	13.87	14.56	14.94	14.47	15.01	4521.4	5853.12	1917.15	2376.53	6482.17	6658.76
AFFX-r2-Bs-dap-3_at	11.6	11.82	12.58	11.99	11.82	12.82	12.56	11.68	11.29	11.31	12.97	11.96	11.74	10.94	11.35	11.53	11.82	11.45	11.17	14.79	11.59	11.82	10.55	12.53	11.81	10.38	11.82	10.98	13.6	11.47	11.14	17.54	12.73
AFFX-r2-Bs-dap-5_at	14.96	17.22	15.67	15.07	14.57	15.35	15.12	14.87	14.33	15.69	15.36	15.79	14.3	15.94	14.33	14.31	15.68	15.12	13.6	15.75	15.13	16.17	13.65	15.34	14.91	14.11	14.04	18.7	15.64	18.78	17.35	18.04	16.69
AFFX-r2-Bs-dap-M_at	11.85	10.69	12.99	12.37	11.46	11.01	11.47	10.77	11.56	11.15	12.97	12.01	10.84	11.39	10.96	10.88	9.96	11.36	11.14	12.89	11.39	11.16	10.48	10.83	11.64	10.8	11.04	12.18	12.07	11.16	14.12	12.47	12.25
AFFX-r2-Bs-lys-3_at	14.58	13.98	13.16	13.41	12.24	11.65	12.21	13.06	12.59	13.12	13.61	13.63	13.09	12.81	11.76	12.39	13.65	13.07	13.28	11.79	13.54	13.14	14.47	14.38	14.12	12.15	12.64	4486.59	6196.84	3934.09	3622.48	6318.75	6570.64
AFFX-r2-Bs-lys-5_at	11.13	11.08	12.27	12.13	11.13	11.27	13.01	11.26	11.78	13.15	11.67	11.98	11.9	11.42	12.62	12.29	11.97	12.22	12.16	12.77	11.87	11.72	13.15	11.19	11.69	12.76	11.71	4698.43	5667.91	1836.98	1976.22	5222.91	6407.18
AFFX-r2-Bs-lys-M_at	12.51	15.42	13.87	12.46	12.43	11.25	11.78	10.79	11.76	11.57	11.56	12.78	13.23	11.89	12.57	13.95	11.31	12.84	11.93	12.96	12.61	11.74	12.06	12.64	12.13	12.26	12.42	9301.89	12466.9	8279.76	7909.82	11423	10218.6
AFFX-r2-Bs-phe-3_at	17.86	15.02	16.38	15.06	15.24	16.41	16.29	15.58	15.8	15.57	16.36	19.65	19.34	15.74	15.47	14.97	18.14	19.7	16.27	24.77	14.22	17.06	14.4	16.69	16.52	15.35	15.97	10154.4	11447.5	5525.42	5468.34	13398.9	13307.8
AFFX-r2-Bs-phe-5_at	12.59	12.94	19.19	13.02	13.91	12.97	12.49	12.56	12.13	13.11	13.37	12.8	13.18	12.47	11.69	13.29	12.07	13.06	12.12	12.35	13.12	12.33	12.59	12.41	12.1	11.82	11.65	2411.36	3214.37	757.39	1088.9	4531.89	3150.56
AFFX-r2-Bs-phe-M_at	15.56	15.66	18.39	15.18	15.09	15.93	15.06	13.67	15.59	13.22	15.8	14.73	14.2	15.11	13.58	15.38	16.01	14.95	14.32	15.42	14.2	16.69	14.8	16.43	15.45	13.94	13.83	6792.21	8300.45	2868.36	3422.8	9287.42	8809.87
AFFX-r2-Bs-thr-3_s_at	22.23	36.61	28.3	24.06	24.27	23.47	25.29	24.64	22.94	22.7	22.72	23.04	19.63	20.92	18.26	19.11	21.53	22.3	23.21	32.04	23.14	26.56	24.4	21.05	20.67	23.36	23.92	8200.87	10235	4106.32	4525.87	9572.58	11333.2
AFFX-r2-Bs-thr-5_s_at	22.01	26.2	27.55	28.05	28.6	37.78	34.38	27.99	25.33	26.6	28.28	27.93	27.79	31.14	26.09	30.79	32.7	34.56	26.99	44.18	26.2	32.31	28.38	40.83	27.97	27.3	27.17	566.15	697.29	157.98	172.97	890.35	965.84
AFFX-r2-Bs-thr-M_s_at	24.58	28.79	24.44	23.79	20.46	23.37	20.07	20.6	22	21.13	23.56	19.9	18.49	21.81	20.99	24.62	22.64	22.73	19.72	22.25	20.42	20.36	19.25	22	19.53	17.12	19.05	2948.93	4314.96	624.65	1195.86	5524.71	5634.17
AFFX-r2-Ec-bioB-3_at	104.4	110.27	156.55	86.6	35.77	40.55	33.81	29.34	30.97	27.6	34.04	28.78	30.94	30.84	28.83	29.34	33.96	32.87	32.06	46.83	28.93	31.58	29.82	33.02	31.56	33.84	29.26	48.65	61.4	55.8	54.56	73.6	70.83
AFFX-r2-Ec-bioB-5_at	153.06	132.86	224.65	138.97	19.11	18.83	19.87	25.28	21.85	19.23	22.63	17.63	20.24	17.92	18.99	18.03	21.73	19.34	18.71	30.21	21.4	18.49	19.39	16.93	20.23	20.42	19.36	73.75	64.5	41.48	49.73	48.76	92.22
AFFX-r2-Ec-bioB-M_at	145.45	101.76	179.42	114.86	17.46	17.02	18.43	15.83	14.94	17.57	16.2	16.75	14.49	16.35	14.36	17.85	16.26	17.66	16.19	17.66	15.33	16.78	15.02	17.01	14.51	15.16	17.26	33.41	31.6	39.47	41.53	24.84	55.49
AFFX-r2-Ec-bioC-3_at	699.49	687.11	856.99	651.17	23.76	27.28	28.2	24.72	24.13	24.34	31.1	25.37	25.89	24.16	28.12	22.15	25.38	26.08	25.47	23.26	23.5	28.78	22.77	31.14	24.93	30.46	26.8	178.06	259.89	215.21	154.61	268.38	289.81
AFFX-r2-Ec-bioC-5_at	369.05	388.27	539.3	352.42	17.33	18.41	16.82	16.31	18.38	18.3	17.72	16.5	15.13	17.53	16.59	15.84	17.67	19.94	16.58	21.24	18.39	16.09	15.15	17.8	16.16	16.7	16.17	151.48	139.57	124.3	88.93	105.44	181.06
AFFX-r2-Ec-bioD-3_at	2054.21	2364.24	2761.28	2097.28	14.74	15.31	17.58	14.59	14.59	15.53	15.36	13.9	13.34	12.75	14.27	14.14	13.84	14.03	14.59	13.63	13.17	14.7	13.8	15.92	14.52	13.64	13.61	528.26	984.41	531.1	454.38	635.28	885.19
AFFX-r2-Ec-bioD-5_at	2234.17	2062.23	2973.33	2081.37	17.27	19.11	18.28	17.51	17.02	16.03	16.5	20.98	17.16	16.76	15.62	15.17	18.43	17.38	17.75	27.12	15.89	17.54	16.96	18.64	17.8	16.78	16.17	612.59	825.63	695.21	514.12	1035.86	996.12
AFFX-r2-P1-cre-3_at	4600.09	5381.99	6595.04	5198.32	15	16.18	19.07	14.42	14.99	16.3	14.55	15.06	14.67	15.14	13.7	13.91	14.74	17.12	14.11	15.48	15.02	15.23	16.39	16.19	14.94	14.6	15.4	2822.53	4173.42	2598.22	2456.49	3573.6	3945.71
AFFX-r2-P1-cre-5_at	8010.92	10115.7	10171.9	9440.27	14.69	15.71	13.9	14.53	13.46	13.48	13.48	13.32	14.53	15.93	13.58	14.32	14.66	13.98	15.12	14.75	13.96	13.46	14.31	14.59	13.64	14.16	13.03	2031.32	3080.41	2085.15	1873	3023.68	3422.87
AFFX-ThrX-3_at	27.25	26.92	29.17	27.57	25.56	25.15	26.06	29.55	26.92	28.61	27.39	26.22	24.9	24.53	23.62	26.8	28.84	32.24	27.18	29.38	25.79	27.75	27.59	28.35	29.87	27.44	26.75	5511.88	7165.57	2424.32	2632.92	9586.26	10822.6
AFFX-ThrX-5_at	22.5	23.49	24.72	21.86	24.23	25.77	23.91	22.26	20.24	21.51	23.96	23.43	21.39	22.47	20.72	21.46	22.75	23.69	22.88	23.31	19.68	19.83	21.6	23.58	22.76	23.07	20.45	299.96	441.3	69.66	108.03	495.5	585.09
AFFX-ThrX-M_at	16.73	15.38	16.62	16.67	14.62	15.51	15.2	15.61	14.27	14.35	15.09	14.98	14.88	12.84	14.47	14.33	14.58	15.4	14.81	16.59	15.17	15.62	14.64	15.55	13.99	14.31	15.54	1961.62	2590.56	447.84	708.4	3426.08	3848.12
AFFX-TrpnX-3_at	12.51	12.51	13.16	12.83	11.21	11.21	11.95	12.22	11.99	11.59	11.6	11.75	11.59	11.4	11.98	12.04	11.37	11.89	10.96	10.82	12.18	11.45	11.37	11.67	11.79	11.81	12.17	1347.35	1994.07	530.27	648.39	3088.36	3035.39
AFFX-TrpnX-5_at	15.85	16.85	16.53	16.77	15.41	14.63	15.09	16.53	14.61	14.73	15.67	14.7	14.65	14.92	14.51	15.3	15.01	15.34	15.03	18.67	15.6	15.17	15.34	14.29	15.4	16.44	15.34	220.39	255.23	60.51	88.02	367.8	243.46
AFFX-TrpnX-M_at	12.86	12.42	14	13.42	13.87	13.5	14.42	13.59	13.91	13.04	14.13	14.01	12.51	13.04	12.13	13.12	12.76	13.43	13.48	16.37	12.56	14.93	12.76	14.09	13.41	12.27	12.84	723.59	1273.37	238.42	285.05	1480.47	1621
Hs.100009_at	36.9	42.41	34.67	38.36	36.57	35.66	33.08	37.25	36.96	35.14	35.75	38	35.86	36.24	34.68	35.04	41.58	41.18	33.19	36.11	30.73	36.76	35.22	39.49	31.68	33.5	37.08	43.26	32.05	39.75	44.83	33.66	31.2
Hs.100058_at	38.42	36.98	41.33	33.1	37.56	35.06	37.37	36.05	36.5	35.8	34.27	39.07	34.03	32.12	33.94	34.51	36.31	35.34	36.72	31.43	37.91	37.5	36.81	35.65	36.83	36.76	35.77	35.19	29.73	33.95	34.56	32.02	30.07
Hs.100072_at	205.27	213.45	227.88	276.12	167.24	167.36	140.58	170.67	156.6	155.5	197.54	161.13	148.42	145.69	158.67	172.94	152.82	169.31	145.91	172.64	126.51	158.04	158.04	135.18	158.04	152.1	162.82	181.94	138	147.87	147.59	152.64	137.39
Hs.100217_at	70.38	91.14	124.99	67.06	68.08	68.3	70.09	75.01	71.52	63.91	87.43	85.12	94.15	77.39	88	95.22	89.78	81.79	79.93	92.57	93.64	97.61	74.13	77.34	78.35	84.66	71.18	66.78	55.63	81.92	113.77	64.44	56.03
Hs.100299_at	45.24	42.66	60.62	34.05	34.48	37.19	34.15	34.8	31.79	34.66	33.7	34.48	31.66	30.23	29.58	34.48	37.41	35.26	32.13	34.48	37.29	36.25	34.44	33.13	32.77	31.86	32.72	41.49	35.6	40.21	40.87	33.52	27.07
Hs.100322_at	39.52	41.14	49.43	34.33	36.9	42.26	37.65	35.72	31.07	31.68	30.19	39.17	40.26	31.15	31.24	36.59	34.8	39.71	35.56	53.26	31.56	35.74	32.72	39.43	33.88	36.21	33.21	29.94	51.04	40.93	40.13	46.01	36.98
Hs.100426_at	179.14	141.84	227.4	153.64	152.96	159.47	156.59	175.13	170.7	152.51	178.11	160.71	147.21	146.21	154.76	172.67	169.09	194.24	154.28	156.59	150.62	164.15	156.59	160.25	162.17	188.5	150.88	156.33	123.89	173.35	135.11	107.44	111.01
Hs.100431_at	25.07	30.68	24.82	26.91	16.74	16.82	17.71	17.22	15.12	18.02	56.15	55.64	80.77	36.02	21.89	31.36	16.4	18.08	15.51	16.06	16.75	14.67	13.96	18.86	14.94	15.8	15.76	16.4	20.82	16.75	17.02	13.29	16.5
Hs.1004_at	147.02	126.2	144.11	141.52	127.55	132.21	129.87	136.76	117.82	104.48	123.42	134.38	115.72	101.09	117.3	111.48	105.49	122	99.61	106.82	94.05	109.91	102.12	115.26	109.15	105.61	104.1	111.15	92.57	121.22	101.11	96.01	108.47
Hs.10082_at	44.55	39.13	42.11	41.48	42.14	45.32	37.88	35.22	39.27	38.52	42.29	41.63	46.3	34.19	37.41	41.68	43.45	46.2	39.97	58.24	36.06	43.85	37.68	41.17	41.63	40.62	38.92	53.94	42.69	39.2	45.41	51.26	49.34
Hs.100874_at	358.33	361.69	260.95	334.91	389.39	354.41	401.14	408.69	360.34	387.78	398.11	378.32	413.09	397.63	385.9	421.19	389.37	343.02	436.25	340.88	366.75	376.06	404.21	361.07	418.04	458.95	461.41	349.73	389.63	366.18	385.02	368.12	357.73
Hs.100878_at	113.88	115.11	128.66	112.33	105.17	82.49	80.82	87.85	86.15	92.02	98.6	97.68	92.73	90.52	82.54	101.53	85.91	88.83	83.35	85.34	79.26	97.3	88.25	75.26	86.31	86.51	79.75	80.26	76.02	91.87	95.05	97.18	91.92
Hs.100890_at	75.52	77.12	67.52	68.67	62.98	67.88	61.01	54.6	57.71	57.88	55.53	48.2	58.08	48.29	54.36	52.49	61.83	62.5	59.76	60.41	53.56	54.23	60.28	63.96	48.32	52.43	54.31	44.84	57.26	65.11	63.32	53.19	57.23
Hs.100914_at	63.81	48.17	49.79	66.49	89.76	77.37	75.38	81.34	90.99	98.21	41.69	61.74	51.28	64.43	49.04	50.58	74.21	59.22	77.61	41.36	75.49	56.07	69.47	56.68	66.26	80.87	100.1	70.31	63.72	82.45	74.69	77.53	85.22
Hs.100915_at	117.04	125.02	137.59	142.64	114.72	121.72	115.92	117.51	112.93	110.42	111.13	109.29	98.41	97.36	98.46	100.21	112.4	107.58	112.68	106.73	101.38	112.28	107.97	115.34	115.76	116.94	99.7	95.61	77.05	82.97	89.19	99.27	85.09
Hs.100921_at	31.07	36.45	43.71	28.88	27.28	28.54	28.96	30.37	29.84	29.83	22.87	28.85	26.47	28.56	22.89	27.57	28.92	35.91	36.76	29.96	29.96	32.01	29.88	33.97	30.49	31.95	31.35	36.76	33.96	29.08	25.5	31.04	36.12
Hs.10094_at	64.14	65.47	72.3	60.31	56.33	56.01	59.7	55.05	57.52	59.33	57.83	56.79	57.25	59.22	59.69	54.49	55.64	58.24	57.64	67.46	55.24	60.4	55.74	60.31	62.63	55.21	55.99	60.47	63.44	66.13	59.5	51.87	54.83
Hs.101014_at	32.1	33.3	30.31	33.19	28.71	27.13	28.47	29.48	27.55	28.93	30.05	28.16	27.8	26	28.74	28.71	28.01	25.91	30.78	32.27	31.96	30.19	29.41	28.25	27.73	29.05	32.03	25.85	27.33	27.27	24.17	27.86	28.69
Hs.10101_at	132.27	138.66	134.26	150.69	199.69	212.82	213.43	200.71	200.71	181.14	233.16	210.76	190.74	200.58	176.83	200.71	209.98	244.5	211.36	314.47	189.31	250.34	205.14	205.68	211.98	200.71	185.89	222.57	125.85	173.08	206.65	152.9	121.47
Hs.101174_at	127.11	127.2	147.16	121.91	212.33	163.74	199.11	200.38	164.8	191.52	177.29	169.86	175.03	179.46	151.36	180.7	184.82	188.34	199.89	174.53	161.36	171.65	218.16	191.34	193.69	194.88	212.37	220.67	229.81	140.88	166.49	178.27	183.57
Hs.1011_at	62.08	63.28	78.38	57.8	47.15	50.54	43.28	51.38	48.22	47.8	42.16	44.92	43.08	43.51	46.01	47.47	36.58	48.65	49.45	55.11	47.24	46.64	45.04	41.98	47.41	41.94	46.64	37.79	46.77	38.98	38.57	40.31	42.2
Hs.1012_at	52.04	54.12	53.98	71.85	44.76	42.5	41.21	38.09	39.64	42.03	40.93	37.92	38.21	38.82	35.09	40.31	39.21	39.49	33.53	40.59	36.92	38.44	41.49	41.91	38.82	36.43	34.93	33.13	31.16	30.75	35.68	31.26	30.02
Hs.101307_at	11.7	12.03	11.09	11.5	11.51	11.78	12.63	9.56	10.44	11.73	14.75	11.25	11.28	10.91	10.8	11.87	13.42	11.98	11.52	12.36	10.85	11.5	10.99	11.28	11.07	10.16	9.42	14.25	13.52	17.96	12.34	16.96	16.5
Hs.101337_at	39.86	43.89	51.99	47.82	63.01	62.82	65.45	63.31	57.85	56.46	58.62	56.49	56.04	50.22	53.08	58.31	64.98	64.17	57.7	83.09	51.6	58.73	54.1	57.16	62	62.59	53.94	56.04	53.39	55.6	59.28	54.35	50.23
Hs.101364_at	213.75	211.29	96.43	237.9	541.22	513.58	577.12	570.65	626.54	642.65	421.39	397.22	480.02	495.22	523.64	496.15	587.17	505.44	587.29	341.78	487.37	441.93	611.66	446.83	539.98	463.65	634.17	671.19	837.78	616.14	727.5	871.63	813.48
Hs.10136_at	61.84	59.8	64.19	58.63	64.95	80.75	79.26	75.18	72.88	69.62	72.6	66.68	71.76	72.88	66.63	83.34	75.5	76.2	76.93	74.26	81.71	82.68	70.67	65.62	77.71	83.28	71.42	79.22	69.46	70.55	72.88	101.85	84.44
Hs.101651_at	57.26	80.28	52.27	88.53	101.49	96.38	72.91	86.47	110.29	76.94	104.01	84.56	72.4	108.47	80.92	94.2	64.98	65.72	74.01	81.77	81.91	71.07	69.01	53.86	51.38	65.7	59.97	62.56	48.43	50.37	88.12	88.35	105.61
Hs.101674_at	118.61	119.46	111.1	82.12	51.25	53.12	59	52.09	48.72	45.89	63.25	56.58	49.35	59.55	49.48	51.42	57.43	50.3	68.71	74.11	49.15	58.51	48.98	58.13	53.18	45.12	45	76.23	76.98	55.16	70.58	59.42	55.04
Hs.101745_at	27.25	30.89	23.25	24.03	19.09	16.77	17.93	17.95	17.73	16.66	18.59	19.06	17.21	18.66	15.81	16.57	19.01	19.41	18.59	19.18	16.73	20.45	17.76	19.03	17.99	16.8	18.61	15.8	19.47	18.15	15.74	18.79	17.66
Hs.101761_at	44.95	52.99	37.83	46.82	43.11	37.07	37.34	37.99	36.14	41.83	40.55	37.81	36.17	37.52	32.27	34.77	34.5	42.28	36.52	42.36	33.62	34.92	32.66	41.19	41.43	33.95	35.33	45.2	38.17	31.94	32.63	26.38	31.88
Hs.101774_at	45.57	63.4	51.04	41.17	117.6	90.04	114.48	98.02	122.22	111.69	85.71	88.73	89.66	85.8	96.83	86.74	87.53	91.99	94.37	84.29	122.95	127.56	94.63	99.83	91.53	107.39	115.52	57.38	82.16	68.63	65.41	68.66	66.52
Hs.101791_at	40.54	36.88	35.97	38.89	66.65	63.37	66.51	64.9	69.18	64.88	64.82	66.12	56.99	66.65	62.1	79.4	61.26	64.93	59.54	52.82	56.08	59.54	53.05	53	67.84	60.28	70.51	35.93	47.34	49.5	37.85	36.15	48.59
Hs.101840_at	33.92	37.37	41.85	36.09	32.57	32.91	32.06	32.07	31.47	31.44	32.83	30.72	29.31	29.26	29.17	29.42	30.36	31.75	31.75	36.08	29.94	34.45	31.46	31.75	32.08	31.57	30.37	29.01	30.5	31.01	33.21	30.82	32.75
Hs.101891_at	137.58	170.44	166.94	93.13	154.16	152.45	147.85	146.01	149.18	146.53	164.88	164.6	156.66	153.19	147.93	150.06	171.08	173.69	135.18	154.42	141.68	150.4	151.95	163.76	150.86	152.19	147.81	162.11	152.15	152.53	129.81	153.11	125.4
Hs.101915_at	17.9	14.69	13.64	14.95	34.77	33.12	22.32	15.34	14.91	16.18	19.17	17.84	19.94	15.94	17.5	16.5	14.51	14.91	13.55	14.31	15.13	15.21	31	30.9	15.68	17.43	15.91	16.14	16.25	14.08	14.65	13.43	15.59
Hs.101937_at	38.41	36.45	37.46	38.13	41.35	41.69	34.44	36.85	34.84	40	37.69	36.12	35.43	33.64	31.95	34.68	40.75	40.86	37.87	42.99	36.08	37.26	35.39	35.33	34.9	40.29	33.81	31.42	29.77	38.61	32.48	27.4	28.52
Hs.1019_at	116.4	95.88	82.67	94.73	83.23	78.02	82.02	83.56	83.05	89.02	82.21	83.87	73.97	78.87	82.86	86.04	65.87	78.96	74.66	82.1	68.75	61.46	96.69	79.97	91.84	100.38	82.36	88.01	82.33	76.04	80.51	70.13	87.05
Hs.102267_at	21.84	23.21	28.11	31.71	17.8	16.39	16.72	17.62	18.35	17.41	18.04	17.4	17.28	17.02	16.55	18.31	17.46	16.95	17.51	18.02	16.24	17.4	16.01	16.2	16.95	16.21	16.31	16.46	16.78	16.95	19.14	19.38	17.06
Hs.102307_at	35.57	41.01	36.66	32.47	28.53	28.35	27.45	24.04	27.17	25.38	32.03	32.88	28.48	25.49	25.64	25.55	29.35	28.68	29.76	33.73	23.66	26.64	27.57	28.69	26.42	30.41	29.13	37.24	35.23	28.95	28.73	28.48	24.62
Hs.102308_at	44.63	55.26	70.74	58.88	39.36	41.13	44.67	35.19	37.39	33.02	36.78	41.01	38.53	36.61	41.21	36.53	35.67	41.36	34.83	38.46	30.46	32.17	29.76	32.4	33.53	33.94	31.21	39.78	35.84	35.96	33.29	36.15	38.35
Hs.102336_at	41.79	39.68	47.9	53.91	27.99	25.19	25.63	30.34	29.78	29.84	27.79	27.29	27.33	28.89	25.45	27.65	28.66	29.39	25.02	28.69	26.99	25.51	27.41	25.42	29.25	27.65	26.2	23.06	24.58	25.66	26.98	24.74	25.52
Hs.102402_at	64	73.08	90.45	68.93	56.45	58.24	61.97	61.97	61.97	54.86	60.71	66.92	61.51	55.64	62.53	63.21	61.97	57.54	58.85	64.84	57.78	64.44	62.67	56.76	69.67	69.67	65.85	63.13	62.56	56.38	59.37	51.13	56.63
Hs.102406_at	180.47	237.03	261.82	217.92	304.32	286.7	296.75	359.29	427.11	334.5	261.55	257	237.03	287.47	281.26	268.3	160.42	213.04	124.13	98.12	133.6	157.19	209.62	207.44	294.28	321.28	317.11	213.15	293.22	127.99	178.28	150.36	185.14
Hs.102471_at	96.1	71.2	85.9	85.24	71.77	67.27	80.88	77.96	71.95	71.98	111.04	90.82	103.77	81.59	79.4	80.79	63.81	66.76	65.65	66.25	64.96	67.82	59	57.54	57.72	59.76	57.48	64	72.28	123.45	159.34	73.82	74.62
Hs.102598_at	29.64	24.61	26.52	42.18	33.3	34.42	34.42	37.36	48.21	39.47	46.13	33.45	39.52	31.4	38.34	36.49	39.27	48.25	34.65	38.24	33.34	45.47	69.81	35.59	47.84	37.37	51.72	45.71	28.16	24.42	30.35	24.24	30.99
Hs.102696_at	119.59	90.2	41.85	95.15	119.96	126.43	135.14	133.52	158.59	166.49	88.42	122.38	133.87	175.64	167.39	161.83	149.63	134.99	167.88	106.23	224	182.57	160.79	133.19	142.06	110.31	153.63	153.89	136.57	270.41	233.45	146.61	229.72
Hs.102735_at	105.59	102.77	92.06	108.35	268.12	233.51	236.58	265.54	300.85	314.02	228.03	245.3	243.68	224.04	229.71	187.03	231.81	198.08	244.92	179.35	217.99	209.07	273.42	240.28	302.7	308.22	308.49	394.64	347.35	311.01	259.2	325.95	365.27
Hs.102788_at	19.77	22.56	17.22	17.58	13.59	12.96	12.9	14.07	14.07	14.2	15.78	13.56	13.73	14.05	14.62	13.94	14.37	14.02	13.19	15.43	17.68	15.87	16.1	12.1	13.39	14.11	12.58	13.84	13.82	17.81	14.1	15.5	15.86
Hs.102798_at	211.34	150.11	113.26	198.61	324.09	276.1	270.82	308.98	327.35	312.31	257.82	325.37	344.35	375.17	406.23	388.31	272.98	241.91	305.54	220.11	329.22	278.12	333.88	281.44	370.05	300.07	432.44	460.07	671.91	534.06	835.9	783.06	559.96
Hs.1027_at	23.19	23.46	24.68	23.4	26.52	28.3	26.64	26.85	30.31	26.52	25.4	24.16	24.21	24.99	27.9	27.15	30	27.1	25.94	26.69	29.12	27.13	28.32	26.87	28.26	24.97	26.52	26.66	30.2	21.94	23.83	26.7	27.75
Hs.102866_at	50.59	51.28	48.35	49.93	50.75	57.53	57.09	51.27	45.68	48.31	55.08	54.32	49.96	48.41	45.6	48.04	54.9	63.34	48.62	60.75	48.61	48.22	45.17	60.79	47.76	42.51	43.66	60.23	50.75	47.69	44.11	52.3	41.74
Hs.102914_at	30.57	28.99	27.4	32.32	25.55	24.59	24.51	26.25	24.41	26.25	25.77	26.41	27.3	24.6	24.43	25.47	26.12	25.7	22.25	30.47	26.21	26.04	25.2	25.13	26.57	28.16	27.15	27.3	27.07	34.79	30.35	33.68	35.98
Hs.102928_at	35.25	33.64	41.53	29.47	28.94	32.47	30.17	31.3	28.27	34.1	29.75	30.2	30.34	24.86	31.3	34.89	31.81	32.75	28.91	31.69	27.77	32.52	32.88	34.21	38.92	33.79	31.3	27.57	27.41	39.22	26.48	27.39	31.12
Hs.102929_at	129.03	93.24	88.94	108.29	89.63	85.42	96.59	87.2	77.21	93.93	85.27	82.04	68.38	67.93	70.18	82.06	83.22	83.66	77.34	72.91	82.7	91.93	85.82	87.92	95.85	100.05	86.88	61.31	54.27	54.51	47.85	68.91	64.35
Hs.102_at	134.46	151.15	150.99	128.36	165.47	163.01	158.91	177.22	169.13	187.32	169.65	158.34	164.48	144.87	152.47	160.56	189.13	151.08	167.99	138.11	159.83	155.75	169.79	156.45	168.83	160.79	170.39	92.78	144.5	102.86	121.54	102.02	117.78
Hs.10306_at	21.49	23.66	24.88	30.79	18.16	17.8	16.09	18.37	18.16	15.78	17.77	18.73	16.86	19.2	17.41	19.54	18.47	19.41	16.21	18.14	16.85	18.78	16.83	17.91	18.21	19.66	18.16	18.92	16.75	16.02	15.45	18.64	16.5
Hs.1030_at	44.05	49.19	59.82	44.81	59.52	71.51	64.83	67.48	57.76	49.71	75.58	57.13	61.43	61.46	58.07	59.35	71.08	81.2	52.44	78.07	57.28	60.18	63.97	72.76	63.82	66.4	52.55	77.24	63.35	80.2	67.36	65.89	72.45
Hs.103106_at	25.23	31.63	23.84	24.57	26.96	29.97	24.9	28.08	36.23	37.96	21.59	28.49	27.83	41.87	36.46	50.53	36.28	39.42	34.67	19.44	44.08	41.74	27.16	35.37	32.94	28.27	23.58	39.12	34.81	35.1	43.48	46.35	27.74
Hs.103128_at	54.96	42.27	58.62	42.33	32.01	33.86	32.96	32.35	35.11	32.75	41.3	32.75	32.35	32.96	34.54	36.04	32.96	31.73	32.87	34.52	30.4	29.74	31.42	31.39	31.7	32.96	31.1	47.36	35.68	37.94	35.92	33.21	28.42
Hs.103137_at	72.01	76	92.99	94.83	65.08	63.75	67.32	74.89	62.36	66.01	68.45	65.64	57.22	57.19	58.85	53.99	62.09	79.24	69.3	48.25	55.9	59.74	57.21	52.63	68.2	63.38	63.08	47.15	45.37	48.44	59.74	41.07	42.28
Hs.103183_at	212.63	151.2	117.13	129.62	225.91	236.65	224.79	229.27	291.37	266.64	250.59	252.42	266.33	260.47	299.07	278.35	259.39	216.42	294.4	155	309.36	233.83	246.6	207.94	236.8	313.73	347.1	119.11	169.82	162.65	141.57	139.07	218.55
Hs.103253_at	89.19	112.18	77.13	114.74	79.16	84.98	77.23	70.41	70.96	63.35	72.08	79.99	65.03	78.42	64.63	69.54	59.51	69.46	60.97	74.26	70	70.64	65.72	61.18	63.46	57.63	57.71	63.88	56.37	66.02	82.81	71.16	65.55
Hs.10326_at	39.27	44.09	39.75	37.7	42.38	45.6	48.25	59.11	65.06	57.33	44.93	45.35	48.5	58.31	54.64	52.52	59.83	50.2	65.34	47.77	57.61	55.73	52.16	50.03	58.68	57.73	54.95	43.22	40.95	45.95	37.5	57.36	67.32
Hs.103291_at	1170.03	800.35	654.42	1168.66	2790.25	2955.02	2884.79	2980.82	3224.24	2814.5	1275.23	1189.84	1159.2	2708.2	2680.03	2687.88	1588.47	1446.2	1849.13	1140.78	1923.09	1660.22	1218.05	1035.88	710.22	614.54	723.9	483.43	600.68	227.78	157.01	199.28	205.76
Hs.103315_at	347.08	215.04	326.63	236.65	335.84	333.94	325.3	297.17	281.59	284.56	270.39	299.1	317.17	273.51	263.52	290.63	323.58	475.66	300.94	339.92	296	367.56	308.2	373.34	330.4	296.74	303.81	453.94	266.08	310.11	259.67	350.57	304.71
Hs.103502_at	49.19	44.43	51.43	48.17	34.87	33.69	33.22	36.04	41.48	36	43.76	36.94	32.98	35.29	37.17	42.83	40.4	35.48	38.31	39.25	36.94	39.48	37.28	39.43	40.99	40.62	44.88	27.55	25.33	33.99	38.65	24.41	24.07
Hs.103503_at	25.89	24.73	34.37	36.44	39.31	45.89	40.06	38.97	40.83	43.9	31.93	41.39	35.97	37.87	31.68	37.6	44.55	49.12	41.13	38.72	36.48	42.83	34.94	42.57	42.43	38.21	36.24	41.42	43.71	59.62	51.35	27.82	40.55
Hs.103505_at	55.57	72.05	54.52	50.9	85.1	70.07	72.13	72.76	66.82	72	78.97	72.12	71.45	68.54	74.63	70.54	79.57	78.1	80.13	71.91	54.49	60.47	67.71	83.05	63.77	67.99	56.92	57.93	60.19	38.36	56.82	61.1	51.16
Hs.103527_at	162.6	135.32	127.13	153.91	64.79	64.41	70.07	68.78	63.72	65.07	71.92	82.06	75.86	62.9	65.38	56.37	64.19	65.12	68.78	69.06	69.79	69.11	67.47	76.61	68.95	64.77	62.58	48.52	49.68	57.52	69.73	52.99	50.55
Hs.103561_at	209.11	153.64	212.47	172.37	132.03	150.23	164.39	166.56	193.36	170.37	118.03	153.35	124.31	166.26	169.29	189.5	159.28	126.9	214.36	129.93	164.3	203.44	155.67	138.57	163.63	208.05	153.07	142.99	137.39	134.69	131.99	140.83	152.64
Hs.103665_at	49.76	59.64	53.06	54.6	75.03	90.32	81.56	84.06	92.2	82.07	93.89	80.29	77.92	87.51	96.7	99.5	78.63	79.15	82.35	67.11	71.15	72.23	100.55	108.58	121.7	125.69	92.11	99.91	130.77	79.71	82.21	91.44	99.32
Hs.103755_at	126.45	134.25	125.36	103.8	105.68	97.36	105.56	100.36	100.1	105	122.82	114.56	115.53	128.69	114.47	134.28	89.99	90.15	100.27	102.03	101.73	103.25	97.04	99.29	93.08	96.03	90.77	101.86	91.21	81.22	86.66	64.8	102.13
Hs.103832_at	114.73	69.28	87.46	135.57	140.98	174.57	142.77	158.03	153.15	174.22	133.3	128.29	153.43	152.77	148.24	160.27	132.67	130.18	146.45	100.05	129.43	129.61	133.23	148.9	138.89	132.44	132.7	136.6	134.7	127.2	131.34	145.45	160.17
Hs.103834_at	192.36	215.46	357.42	273.75	211.58	212.06	210.42	211.58	192.72	206.76	242.13	212.76	191.73	234.43	211.58	212.48	250.79	260.05	231.3	247.72	273.84	248.93	194.28	209.71	172.52	189.4	148.26	219.43	210.98	195.43	221.61	257.55	212.06
Hs.103854_at	71.53	73.25	84.48	105.11	92.63	85.95	87.17	94.8	97.11	84.33	97.35	88.3	75.82	84.74	83.8	98.39	89.53	89.31	79.91	119.21	87.91	97.51	85.43	81.53	82.85	78.04	82.32	71.02	65.37	66.58	60.98	87.37	59.76
Hs.103939_at	46.63	36.67	44.83	55.37	35.56	39.11	32.18	40.67	38.84	39.83	35.8	40.15	31.42	39.23	40.39	37.36	32.51	30.43	36.46	27.9	38.21	34.17	38.07	34.51	36.18	48.27	43.1	25.01	29.42	31.32	30.87	33.02	36.07
Hs.103944_at	18.04	18.27	20.2	20.14	21.46	19.27	21.65	19.58	17.52	18.43	19.31	18.23	19.52	17.79	17.52	18.35	22.45	18.42	16.24	19.98	18.73	17.85	18.35	20.85	18.96	19.06	18.35	17.08	16.3	18.77	17.2	17.63	16.84
Hs.103983_at	161.94	159.64	193.68	141.72	139.01	154.34	135.33	144.13	140.2	122.25	159	145.76	119.99	143.33	144.23	123.07	125.22	161.86	118.02	134.58	114.74	117.35	123.97	131.17	129.7	137.24	128.57	105.9	91.8	94.97	101.52	90.23	94.12
Hs.103989_at	41.9	34.16	46.86	35.44	39.88	43.26	45.78	37.35	35.73	38.01	41.68	40.42	40.98	36.85	37.68	35.4	38.95	40.11	38.29	40.34	35.51	39.17	36.75	45.79	38.29	36.14	37.53	32.23	32.43	34.01	37.82	30.73	32.98
Hs.104019_at	35.16	33.74	35.85	29.29	35.89	34.69	29.17	38.02	35.41	41.65	33.74	33.59	33.13	33.51	31.42	33.06	36.67	31.14	33.21	42.3	33.87	34.21	33.19	33.44	31.62	33.59	31.32	35.16	29.5	31.46	25.27	32.15	31.64
Hs.104119_at	56.91	65.29	82.36	81.3	64.82	67.78	67.77	73.92	60.89	56.25	57.78	52.06	59.99	57.57	61.46	56.39	66.91	68.47	68.2	50.43	58.04	54.43	58.14	60.89	64.74	60.89	60.89	76.23	56.44	60.89	66.23	58.43	43.57
Hs.104123_at	85.29	91.35	63.06	89.36	63.18	70.63	67.41	78.42	85	85.45	65.06	72.38	76.66	68.93	75.04	63.13	63.65	67.99	79.16	54.19	85.89	73.19	67.1	73.67	79.82	91.77	89.87	70	73.66	80.19	89.06	66.69	72.93
Hs.10414_at	84.44	64.01	99.53	67.55	47.63	49.55	44.14	46.26	50.75	56	43.45	52.03	49.08	42.89	49.56	58.74	41.89	45.19	39.19	35.12	45.65	45.45	56.14	44.9	49.41	57.78	47.94	78.51	56.06	55.75	56.92	52.34	42.61
Hs.1041_at	29.07	27.02	35.47	29.8	36.98	30.49	28.86	24.21	27.73	24.61	26.73	23.95	23.98	26.55	21.01	21.97	28.46	27.69	26.21	31.84	26.21	22.99	25.75	28.1	24.77	24.21	23.44	33.73	20.59	28.51	27.89	34.76	24.43
Hs.104305_at	87.07	84.03	72.36	111.85	96.83	102.42	93.07	92.4	121.99	101.46	89.77	56.88	71.35	80.99	83.69	71.38	66.76	52.75	79.87	80.04	67.03	69.34	71.21	80.52	73.5	85.22	81.87	86.41	93.38	122.09	76.54	99.46	74.43
Hs.104315_at	31.55	34.87	19.82	32.83	27.56	28.95	27.97	26.15	25.25	25.55	20.12	19.34	23.03	26.38	32.52	23.9	20.33	21.4	21.68	19.09	26.14	25.28	25	24.23	22.33	17.95	20.82	36.65	28.85	48.58	34.7	33.42	42.33
Hs.10431_at	48.56	51.85	63.45	119.12	72.33	85.48	77.94	58.95	70.16	58.09	92.6	73.59	70.16	48.8	70.76	38.11	84.52	72.74	73.35	62.19	67.23	77.21	81.17	81.39	67.09	56.78	60.53	78.59	52.03	67.96	91.8	73.92	63.05
Hs.104320_at	62.46	58.18	66.16	72.6	79.67	71.23	75.95	107.64	112.1	108.99	74.76	85.53	96.1	108.04	122.7	109.86	76.14	69.09	106.91	66.77	83.48	77.62	87.28	67.66	101.11	110.59	131.64	101.35	106.88	95.9	101.19	102.32	114.21
Hs.10441_at	72.74	58.17	71.6	58.1	56.25	56.03	60.05	55.95	61.92	64.79	59.45	60.4	63.62	62.55	62.34	59.56	61.64	55.49	56.22	56.8	54.79	59.59	58.72	54.46	57.87	57.28	59.1	54.29	61.81	64.88	68.56	69.98	75.59
Hs.104519_at	112.97	107.89	129.28	111.57	134.51	144.23	146.42	132.92	126.95	127.94	132.92	122	138.64	139.38	120.39	134.05	143.27	132.21	139.74	153.29	132.92	127.81	140.98	133.81	137.88	144.01	136.41	139.01	102.83	158.1	134.99	125.46	111.55
Hs.104555_at	52.92	61.92	67.14	49.45	42.77	49.51	43.43	41.51	41.78	44.05	40.16	43.77	40.11	41.9	43.96	42.69	46.8	55.4	47.67	40.89	40.64	43.77	41.66	41.28	45.77	46.67	41.03	41.11	37.89	48.11	44.06	36.17	42.7
Hs.104570_at	75.92	60.43	80.93	63.58	47.77	46.35	45.81	53.74	43.47	37.81	46.55	41.99	46.86	51	42.22	47.1	43.72	49.32	42.38	40.09	38.79	38.57	43.72	50.05	42.66	48.13	45.28	53.23	49.14	45.22	51.92	34.62	43.98
Hs.104576_at	73.32	80.58	79.74	86.84	80.52	78.74	82.98	84.86	78.9	85.71	68.87	67.98	66.58	70.84	75.53	83.49	70.41	64.93	62.85	56.26	69.08	71.02	74.91	81.46	63.29	69.48	66.04	73.22	65.38	56.62	69.65	38.47	41.83
Hs.10458_at	67.03	55.79	71.05	46.44	31.28	35.54	37.79	30.07	25.25	30.66	29.81	25.36	29.29	34.57	29.95	29.91	33.4	34.49	32.01	52.52	32.08	28.16	27.52	34.47	31.25	27.85	26.51	52.76	24.24	30.07	37.58	43.8	20.23
Hs.104624_at	75.82	73.86	75.33	58.48	38.2	34.98	31.84	34.12	29.62	30.73	37.31	34.91	35.31	31.63	34.1	32.62	33.48	33	28.73	25.7	26.68	33.17	30.83	35.79	34.17	29.83	31.66	27.08	26.52	37.44	32.86	23.35	29.82
Hs.104633_at	109.56	105.68	183.68	128.95	84.79	81	80.35	76.08	73.75	79.77	79.58	76.19	77.67	74.16	70.92	77.41	77.17	83.6	88.58	76.67	66.92	75.85	76.47	79.5	81.29	79.86	78.84	69.26	68.36	63.7	55.51	60.63	69.82
Hs.104636_at	48.14	46.2	70.87	44.25	28.91	27.86	26.5	26.08	22.7	27.26	22.85	26.61	26.28	25.39	23.04	23	27.16	25.16	26.87	28.38	25.89	23.91	26.81	26.43	26.87	24.17	23.11	33.13	24.94	32.96	24.87	27.56	26.69
Hs.104637_at	55.98	60.66	68.01	57.2	64.27	62.52	60.32	64.92	55.11	60.03	75.21	69.7	57.3	55.68	60.2	51.69	64.39	67.2	61.29	58.82	54.21	61.82	58.43	66.81	65.01	56.29	58.03	57.21	51.66	51.86	49.78	49.04	48.44
Hs.104650_at	20.05	21.62	20.54	19.36	17.64	20.77	20.2	19.9	19.51	21.01	19.87	18.72	19.57	18.65	25.35	22	21.6	19.57	21.41	20.89	20.83	22.33	18.95	20.76	20.26	19.94	17.7	20.63	19.78	21.17	23.53	20.39	26.23
Hs.104661_at	319.55	400.52	334.69	245.93	322.36	385.53	295.1	331.81	325.07	278.91	287.57	279.17	281.68	268.29	296.58	253.21	335.89	283.35	337.63	215.35	323.86	299.55	323.72	318.62	335.94	445.67	362.18	457.02	447.53	569.24	468.54	423.05	558.21
Hs.104671_at	23.45	29.03	21.56	20.23	22.64	22.99	26.58	24.91	21.08	20.31	21.35	26.61	21.98	22.7	23.36	19.97	23.84	22.27	23.03	24.25	23.03	23.75	20.21	26.71	21.85	21.86	24.42	22.25	23.55	26.08	22.06	25.22	18.94
Hs.104672_at	252.17	215.73	342.72	474.73	134.33	127.92	158.66	183.76	178.81	205.97	86.66	86.14	93.47	81.77	92.26	81.67	94.33	67.77	80.24	63.66	105.74	105.9	92.06	103.13	98.21	115.11	115.78	108.79	172.88	138.31	131.57	128.48	137.72
Hs.104741_at	14.3	18.55	16.95	12.11	13.28	13.91	11.86	12.06	12.48	12.13	13.46	13.42	13.58	13.15	14.56	12.66	13.6	12.18	13	13.28	13.54	14.58	13.38	12.28	13.51	13.64	13.29	13.01	13.42	14.58	13.34	12.23	13.28
Hs.104806_at	241.83	223.27	255.85	240.13	160.53	158.95	171.39	156.12	164.41	175.68	199.3	178	201.94	179.93	184.38	160.53	175.89	150.43	152.46	163.29	136.77	148.3	166.11	148.09	195.22	199.31	159.81	139.96	138.66	143.7	111.48	145.62	148.39
Hs.104839_at	76.24	110.96	137.5	86.97	137.19	117.06	140.09	143.84	123.41	130.02	120.84	132.7	126.9	132.73	118.69	141.89	129.68	149.01	141.01	182.87	149.49	164.74	141.75	129.02	125.48	113.9	116.03	133.98	116.51	128.68	128.43	144.13	129.99
Hs.104865_at	110.35	104.5	154.87	90	92.27	87.74	92.7	98.92	97.52	89.76	94.5	88.33	90.19	86.06	89.59	81.75	95.98	93.63	90.74	79.11	73.14	85.28	99.95	96.88	97.05	108.85	100.71	90.95	89.58	91.89	89.81	101.57	83.04
Hs.104879_at	27.08	25.91	29.06	29.86	22.19	21.42	24.51	24.26	27.44	25.38	25.55	27.63	28.19	27.47	26.29	26.47	23.72	24.37	24.27	22.98	24.7	24.04	24.6	23.27	25.03	22.59	25.78	20.35	20.58	26.91	28.72	26.5	20.92
Hs.104894_at	77.05	67.99	73.72	58.26	49.76	50.09	52.25	47.54	47.36	46.16	48.88	46.38	44.37	45.91	46.64	45.2	43.61	49.09	48.26	43.69	53.17	45.73	44.86	49.44	53.89	45.89	43.69	45.07	38.7	46.03	49.27	31.27	42.34
Hs.1048_at	13.77	14.11	14.15	14.58	13.57	13.53	13.48	13.76	13.2	13.12	13.2	13.34	12.93	12.95	12.39	13.21	13.76	13.59	13.48	14.34	12.71	13.26	13.5	13.25	13.19	13.76	14.63	14.08	12.78	13.33	13.46	15.44	13.35
Hs.104925_at	33.5	38.08	50.75	41.15	27.17	29.09	28.91	27.66	28.14	30.45	27.28	29.66	28.77	26.49	26.81	27.85	27.14	31.99	26.33	26.03	28.18	27.85	26.1	28.28	27.19	22.84	23.19	35.37	28	37.35	36.26	29.86	27.62
Hs.104938_at	44.83	38.17	40.31	47.86	71.06	59.45	59.65	63.97	61.8	70.89	54.5	65.9	44.97	57.28	59.66	62.52	64.67	67.74	62	71.85	56.68	59.83	61.11	65.76	70.14	61.69	58.32	59.62	55.41	55.35	70.08	73.69	48.83
Hs.104980_at	37.85	33.12	32.59	28.07	27.98	31.09	32.73	26.02	25.69	27.95	33.04	30.24	33.19	30.58	29.85	26.45	29.83	29.83	31.52	34.35	29.23	30	27.81	33.74	28.38	27.48	25.61	39.81	30.03	35.4	36.89	34.25	31.33
Hs.10499_at	92.95	92.33	106.98	92.3	42.25	44.8	46.13	40.78	40.7	40.04	44.64	41.95	42.5	42.88	38.89	40.26	43.49	44.33	44.61	51.44	38.96	41.36	42.27	45.47	42.43	39.8	40.58	45.11	43.48	43.83	55.71	43.75	44.01
Hs.104_at	26.32	26.38	29.28	22.25	27.61	30.15	27.46	27.83	24.51	23.87	22.14	25.84	25.76	23.96	25.38	24.97	28.49	28.63	27.2	33.02	25.23	26.03	26.09	29.8	25.38	25.84	22.99	24.84	31.61	18.49	32.4	20.07	25.36
Hs.105103_at	33.75	40.48	34.79	25.45	29.46	31.72	29.17	27.71	32.13	26.85	27.16	27.5	29.83	32.3	32.22	29.72	33.2	26.98	32.22	25.84	28.14	29.3	29.38	28.27	26.79	27.67	26.96	23.29	28.93	27.68	32.58	27.19	29.49
Hs.105105_at	215.76	221.61	104.72	276.4	456.36	464.64	484.33	448.7	551.13	511.27	306.34	429.74	471.49	483.63	554.51	425.65	430.41	331.26	478.65	288.47	440.23	377.95	509.6	406.91	534.16	519.36	606.88	623.69	744.45	495.95	612.27	539.59	626.53
Hs.105134_at	14.04	14.1	15.29	12.8	13.57	14.44	12.3	12.68	13.45	12.12	11.86	13.41	13.43	13.3	11.16	12.03	12.03	14.59	13.22	14.93	13.99	12.47	11.13	11.98	11.7	13.22	12.86	12.88	12.02	16.23	13.36	14.48	13.75
Hs.105191_at	122.15	132.95	127.61	130.63	119.95	120.82	119.13	120.72	119.92	117.4	113.57	113.36	116.6	114.12	103.13	109.73	124.6	123.43	127.52	90.56	118.11	119.69	126.07	118.06	132.62	131.91	125.42	167.69	104.85	195.75	157.74	117.83	163.09
Hs.1051_at	60.25	76.58	47.48	49.29	44.7	38.54	46.91	37.88	35.21	43.99	52.32	51.74	50.96	46.48	44.37	45.79	44.7	45.04	42.29	38.68	39.01	42.27	40.56	50.82	40.76	39.52	36.77	51.73	42.32	41.19	49.82	44.7	44.46
Hs.105269_at	99.34	146.47	83.71	108.27	651.56	563.74	676.54	617.03	683.13	717.07	649.27	761.57	810.59	610.27	610.81	596.96	872.95	731.83	1011.97	202.9	353.74	251.04	899.19	691.46	821.57	947.67	878.95	693.4	707.15	659.98	511.92	683.84	883.62
Hs.105379_at	60.83	35.79	48.08	57.78	38.22	37.6	29.16	36.24	34.27	41.51	36.38	33.08	37.12	38.82	32.63	53.54	37.98	65.76	36.68	31.94	32.83	32.09	30.75	46.38	38.57	36.26	33.68	42.55	71.33	54.28	52.92	44.65	45.91
Hs.105399_at	56.01	54	61.03	60.52	38.22	31.41	32.2	41	43.14	43.56	40.26	46.31	50.25	43.74	37.45	45.75	39.58	54.42	44.66	54.71	38.94	43.14	46.23	34.33	45.9	36.92	36.95	52.49	37.85	45.23	58.81	35.89	33.85
Hs.105407_at	30	38.86	33.94	29.41	25.71	24.5	25.08	26.82	22.5	25.67	24.82	26.08	24.54	25.2	23.27	25.46	24.76	24.59	25.75	26.33	22.36	24.21	23.79	23.97	25.91	23.09	23.06	25.08	23.21	23.4	22.64	23.16	21.01
Hs.105460_at	115.9	146.96	146.25	117.88	76.69	78.97	80.99	72.18	77.67	73.11	82.39	78.19	85.82	82.44	84.83	76.87	72.44	79.76	76.95	59.47	72.3	71.5	84.82	78.49	82.49	79.87	73.55	116.94	83.09	83.61	68.88	79.05	80.2
Hs.105465_at	28.12	31.85	31.81	27.02	41.84	45.18	48.02	43.62	44.9	46.66	34.04	46.32	42.61	43.69	42.63	49.54	42.43	43.69	45.76	59.14	46.76	44.89	47.96	38.36	40.19	43.89	44.42	64.35	55.3	41.79	44.47	46.28	43.77
Hs.105468_at	106.54	135.08	56.05	60.49	28.36	23.47	29.61	27.67	23.87	27.89	59.05	61.41	53.34	43.02	37.55	43.12	23.02	25.63	20.72	31.77	41.33	35.36	17.34	19.45	25.28	25.15	20.03	19.3	15.53	38.17	33.42	28.77	34.26
Hs.105547_at	35.96	36.22	30.43	28.92	89.53	84.69	87.89	94.87	100.13	98.53	76.97	85.17	75.89	80.41	83.67	95.09	101.05	86.89	80.41	85.49	90.28	85.45	96.15	93.38	104.93	110.66	103.03	61.36	66.13	61.32	83.13	59.63	65.52
Hs.105584_at	183.67	215.12	189.26	166.23	185.64	198.3	174.69	193	157.79	168.56	193.33	207.6	180.26	198.54	192.38	186.93	193.35	176.47	205.12	178.98	181.33	184.53	171.26	192.45	183.63	186.8	170.66	211.2	175.02	207.88	177.91	185.07	179.51
Hs.105606_at	60.49	38.47	41.59	35.32	37.3	32.6	30.28	34.93	31.33	34.83	32.03	29.14	24.87	28.38	34.98	31.33	29.74	27.83	33.49	31.33	34.17	34.28	29.14	27.74	31.33	39.14	29.54	38.01	31.41	30.07	24.63	26.3	43.34
Hs.105633_at	17.48	14.21	12.58	13.43	15.99	16.37	16.86	16.81	14.68	15.52	14.15	14.65	12.69	14.48	16.52	15.41	14.37	15.07	15.61	17.69	15.58	17.13	15.48	13.95	17.18	13.03	15.88	13.75	14.51	14.02	13.89	15.63	18.31
Hs.105642_at	31.72	32.16	41.7	34.69	36.05	37.61	40.81	34.27	35.33	34.75	36.9	35.36	31.42	34.69	36.08	38.31	35.06	35.12	34.69	39.75	32.71	39.09	34.94	32.94	37.28	32.14	34.7	33.31	32.02	32.98	31.59	29.72	25.9
Hs.105700_at	217.95	258.63	376.24	497.88	432.78	395.81	396.74	482.99	542.94	504.49	507.97	481.93	596.26	541.3	535.12	493.87	624.57	576.04	813.57	269.24	383.96	333.85	407.61	403.24	214.31	286.88	238.89	198.64	215.04	373.48	361.37	217.82	209.49
Hs.105779_at	92.02	90.74	83.54	69.22	71.23	83.04	81.61	76.66	79.73	75.94	69.93	59.2	59.53	64.22	73.26	69.86	79.35	79.52	87.27	77.68	70.41	74.95	75.73	89.14	77.71	95.91	75.73	80.43	73.44	68.82	81	75.73	77.4
Hs.105791_at	17.38	16.09	23.97	15.79	13.35	12.2	14.43	13.25	11.31	12.76	12.3	12.75	13.15	12.55	11.24	11.8	12.67	14.38	12.45	13.81	13.55	14.31	12.06	13.49	12.35	13.3	13.16	10.58	13.41	13.79	13.66	13.16	13.2
Hs.105806_at	29.03	33.9	32.56	30.55	22.05	22.01	22.7	23.88	22.86	20.97	26.31	24	21.99	23.39	23.67	22.28	21.78	24.13	20.66	25.45	22.11	21.38	23.34	22.67	22.41	23.15	22.8	21.19	22.51	19.42	20.62	19.57	17.2
Hs.105818_at	74.13	104.8	85.49	84.94	75.62	73.07	84.78	84.52	79.5	73.07	89.45	70.58	75.82	74	57.34	61.58	66.62	75.62	76.14	67.99	71.13	68.67	73.85	73.79	73.71	68.78	76.32	63.4	69.01	64.71	62.54	49.32	65.94
Hs.105859_at	36.4	47.93	34.74	33.17	24.14	21.28	20.61	17.71	19.73	22.19	22.14	19.88	22.1	18.65	18.43	17.36	21.43	24.71	21.22	27.32	21.55	20.1	20.14	18.8	22.61	19.26	17.41	21.62	16.57	20.26	21.17	17.81	19.03
Hs.105932_at	60.13	63.41	70.1	51.82	41.23	39.17	40.11	38.85	37.22	34.37	41.34	43.02	37.98	36.6	44.34	35.37	35.33	42.09	34.36	48.58	35.86	34.24	36.68	33.93	39.17	32.51	33.52	53.55	39.17	42.81	39.17	42.27	31
Hs.105940_at	17.4	19.61	18.62	16.37	15.4	16.08	16.18	13.23	14.58	13.64	15.47	16.18	14.1	12.98	12.28	12.65	13.86	14.21	13.77	12.58	14.44	15.74	12.57	12.54	12.28	13.16	12.92	11.97	12.24	14.89	15.22	14.03	12.16
Hs.105941_at	23.49	23.46	30.3	22.78	22.38	22.1	22.08	22.11	23	24.32	23.63	24.5	20.38	20.19	21.19	22.24	22.38	24.75	21.66	22.74	22.73	20.69	22.69	20.03	22.61	21.83	22.1	23.97	19.81	20.48	25.35	24.47	17.65
Hs.105956_at	71.72	61.09	90.91	51.32	88.9	88.74	88.85	91.78	76.1	82.38	80.21	82.31	70.37	78.11	66	91.48	91.31	110.53	80.21	153.17	71.01	80.95	72.93	90.22	95.31	80.21	77.22	67.8	65.24	76.98	79.34	90.33	41.35
Hs.106005_at	55.57	54.4	68.25	51.96	52.91	49.27	47.84	55.81	49.01	46.82	54.52	48.65	47.74	45.62	49.43	50.79	51.15	50.62	51.84	52.66	41.84	47.1	49.96	46.76	48.9	52.79	50.12	49.48	44.08	42.77	47.12	43.21	49.84
Hs.106015_at	26.57	38.94	40.98	26.36	18.84	21.81	18.39	19.45	19.58	17.75	19.91	18.93	20.72	21.97	22.46	19.07	19.85	20.93	18.1	22.11	19.24	17.77	20.17	22.46	19.4	18.44	20.46	18.08	19.83	20.47	22.27	20.53	19.86
Hs.106019_at	78.51	71.54	94.47	109.69	74.64	67.5	76.78	75.69	77.45	66.75	83.59	79.58	80.11	78.21	72.77	74.04	77.3	89.32	77.19	107.19	77.45	79.24	86.1	76.36	77.45	75.96	77.45	73.79	78.89	78.26	64.91	62.89	60.97
Hs.106070_at	44.34	59.3	44.04	65.11	84.12	68.98	79.62	88.44	93.69	93.91	72.69	87.62	82.35	80.79	88.48	93.03	82.39	69.16	91.63	61.32	73.75	73.11	70.11	69.6	63	69.48	70.85	72.89	62.25	117.62	76.32	107.46	137.17
Hs.106185_at	59.07	68.6	52.31	57.37	101.46	97.88	126.94	117.59	109.86	105.23	105.36	97.89	93.35	88.31	98.52	136.06	116.97	101.9	112.53	115.42	87.59	102.67	89.45	99.96	114.36	113.99	108.26	170.02	149.72	125.3	118.23	183.66	169
Hs.1063_at	355.48	329.12	351.28	336.89	465.38	540.37	485.64	447.83	487.84	346.75	373.3	404.29	439.83	418.35	409.85	420.23	452.08	405.55	433.41	659.5	405.13	392.81	418.35	447.17	404.59	418.35	364.02	390.85	581.55	385.9	401.47	416.22	408.23
Hs.106469_at	51.3	69.4	53.52	43.86	49.71	56.09	51.21	55.48	52.8	55.94	48.75	53.08	55.68	53.08	53.08	50.33	48.58	53.24	42.85	56.3	46.75	42.81	50.3	59.33	57.08	53.08	47.79	61.27	77.92	56.74	58.81	51.63	59.84
Hs.10649_at	28.83	29.68	30.18	32.42	27.24	29.31	26.49	26.13	28.05	29.02	38.94	26.56	27.75	24.8	25.28	26.41	26.93	28.03	28.42	37.05	26.83	29.9	30.74	28	27.76	24.45	25.12	34.17	28.85	27.46	23.06	26.02	27.25
Hs.106511_at	377.72	515.12	278.79	421.32	192.1	182.54	241.96	266.39	225.87	274.55	274.74	319.48	294.77	258.72	254.79	283.46	256.06	218.8	272.65	133.33	205.39	197.43	340.44	322.76	286.41	368.94	330.32	170.16	183.02	209.19	179.37	299.93	333.39
Hs.106513_at	11.09	12.09	12.13	11.32	10	10.54	9.49	11.22	11.02	10.52	10.45	9.79	10.3	11.65	9.98	11.31	10.15	11.57	10.89	11.88	9.77	11.73	10.56	11.33	11.32	10.59	9.2	10.51	10.44	11.16	15.64	11.18	12.52
Hs.106529_at	119.37	142.94	111.39	134.81	105.35	122.58	115.77	119.59	135.91	123.56	115.79	121.17	111.24	134.47	123.59	118.5	126.9	130.46	133.82	101.01	144.31	134.46	138.37	150.22	141.37	132.09	135.87	130.96	107.59	130.03	127.69	166.69	157.83
Hs.106534_at	90.47	116.04	103.78	159.43	190.67	209.07	180.4	190.51	262.31	199.32	149.34	173.07	213.19	216.19	251.36	198.66	119.24	122.37	163.87	102.48	171.23	152.74	170.66	149.14	173.19	180.93	213.32	408.53	458.37	356.82	474.64	422.05	340.18
Hs.106576_at	291.93	321.06	270.78	308.58	447.2	463.71	480.65	424.2	495.26	492.78	628.33	562.31	532.9	403.52	423.53	395.97	316.07	299.61	385.43	173.12	233.61	234.51	555.89	378.95	603.44	702.46	653.17	636.32	882.99	908.32	821.84	1365.52	1199.79
Hs.106650_at	85.82	82.82	73.47	79.11	87.34	87.34	85.06	83.22	97.37	85.41	100.53	79.05	87.34	93.79	95.7	84.47	84.53	76.97	95.19	95.08	92.31	82.67	89.09	81.33	83.92	87.34	92.79	92.61	92.3	90.6	93.28	96.11	103.03
Hs.106674_at	73.24	81.46	65.08	72.05	61.8	64.28	67	64.24	64.28	70.72	54.5	67.53	68.29	61.54	63.25	62.77	66.03	61.22	64.28	64.99	67.78	62.51	61.53	64.23	64.9	52.94	56.24	70.25	71.3	71.57	66.08	61.33	60.25
Hs.106688_at	43.75	43.54	39.77	48.54	46.72	40.99	44.73	49.15	54.85	52.59	40.14	46.26	44.63	54.1	55.76	46.86	49.07	37.54	49.46	40.85	44.2	41.16	50.06	48.54	54.04	55.69	61.21	61.45	54.78	43.87	52.22	54.87	53.21
Hs.106730_at	84.81	75.59	54.7	86.57	58.6	59.78	61.01	63.96	65.99	60.36	54.6	52.7	51.89	55.77	60.89	63.97	56.89	57.37	58.29	56.85	58.35	54.9	60.71	60.01	60.76	59.84	60.92	52.51	64.56	46.55	66.21	52.95	66.61
Hs.106857_at	91.7	97	74.46	93.84	80	90.31	98.31	87.48	83.67	88.91	99.12	83.67	78.56	84.37	97.55	88.22	96.83	84.49	89.25	88.31	80.01	85.6	112.47	137.44	68.85	56.39	66.51	58.59	45.16	41.1	54.42	56.21	47.45
Hs.106876_at	79.32	65.88	122.66	56.53	139.52	161.47	139.03	149.81	144.3	135.58	117.73	116.77	115.49	146.54	151.64	145.98	168.76	171.63	155.02	150.15	169.08	230.81	152.86	190.25	138.57	153.18	139.34	147.66	134.25	160.4	229.75	152.87	202.86
Hs.106880_at	41.39	58.88	54.29	36.23	29.87	36.41	34.48	34.91	30.59	28.81	34.16	29.43	28.52	26.54	30.64	24.06	26.65	33.81	23.63	38.35	28.72	44.05	28.53	30.82	27.34	27.42	29.93	27.93	38.82	28.67	29.04	27.22	39.41
Hs.106909_at	49.49	50.17	48.47	47.19	42.29	41.32	40.09	41.45	42.71	44.11	44.79	41.47	44.16	43.38	42.26	42.1	40.37	35.43	40.02	38.4	39.36	39.3	39.14	41.08	40.89	42.15	42.29	49.39	39.26	45.49	44.26	47.21	42.5
Hs.107003_at	17.67	19.93	18.02	18.18	23.64	24.92	19.83	20.21	23.51	20.21	24.67	22.94	21.1	20.49	19.7	19.42	22.4	22.76	21.59	26.78	22.57	20.96	26.04	24.48	24.96	24.35	23.2	28.46	24.59	22.4	21.51	29.38	21.5
Hs.107101_at	97.25	95.17	132.97	106.99	58.87	66.53	72.49	65.05	53.13	51.82	65.15	46.55	50.42	43.85	54.15	52.69	61.83	67.1	55.58	57.52	43.23	52.04	60.3	62.41	53.35	53.43	55.17	72.46	53.35	60.49	57.07	54.21	61.65
Hs.107125_at	53.94	78.13	68.01	56.5	65.44	65.04	68.74	60.65	59.4	53.18	85.92	73.48	66.38	68.63	64.99	70.55	64.41	65.01	57.38	58.7	59.78	53.64	64.23	59.69	61.77	61.54	58.98	53.9	38.14	44.34	52.23	50.14	44.83
Hs.107149_at	12.15	15.83	13.99	15.89	17.74	18.25	18.72	19.76	19.77	20.17	17.52	17.05	17.56	15.58	15.84	14.95	18.46	19.81	21.34	18.77	19.94	17.86	18.04	19	16.31	18.29	17.86	12.6	14.67	14.85	14.42	15.84	17.31
Hs.107153_at	19.47	19.94	24.96	19.4	58.32	43.82	46.36	49.42	56.49	50.88	57.82	42.37	37.67	46.41	53.94	43.33	39.09	35.11	45.56	40.09	40.82	52.82	47.02	38.61	40.2	43.86	49.42	52.89	57.58	31.53	25.46	55.41	60.24
Hs.10734_at	28.59	31.64	34.02	28.02	28.01	27.4	31.09	29.57	29.55	28.13	27.06	28.91	29.81	30.21	25.52	27.47	28	31.96	26.77	27.79	27.12	28.38	27.72	32.78	28.77	28.34	30.64	33.01	29.03	24.48	29.28	23.36	22.79
Hs.107393_at	131.02	109.15	99.14	74.22	173.65	199.32	178.04	205.31	274.28	214.47	112.69	135.34	153.07	212.56	228.52	184.13	263.34	209.19	323.72	168.1	246.83	172	188	134.39	216.74	240.89	246.63	187.92	218.4	205.2	208.19	208.18	162.7
Hs.107410_at	39.39	37.23	43.45	47.59	40.62	44.87	43.7	46.79	49.6	46.87	40.3	46.54	41.49	41.63	52.07	46.05	48.7	44.49	42.83	42.54	45.84	48.99	44.6	43.36	49.23	56.1	41.9	48.85	47.84	42.07	49.34	42.56	35.9
Hs.107474_at	25.6	25.37	26.4	23.91	25.47	23.81	26.73	24.43	23.51	23.19	26.71	26.13	28.71	25.7	26.28	26.21	20.18	19.64	23.34	21.44	21.67	20.91	22.86	21.77	22.26	24.48	25.02	25.99	24.75	26.9	25.41	28	30.7
Hs.1074_at	117.01	118.47	173.4	126.58	118.83	103.58	111.06	104.38	95.6	96.05	111.8	99.74	87.21	91.4	89.49	97.54	105.48	108.15	107.23	131.4	100.64	92.85	99.74	112.59	109.88	105.55	106.13	79.3	68.65	86.99	70.86	88.82	66.7
Hs.107527_at	71.18	71.34	88.86	80.26	56.63	60.13	58.21	62.53	67.71	68.09	53.56	61.6	76.58	62.22	71.4	55.53	58.24	52.23	65.73	51.28	54.23	54.63	52.13	51.61	63.54	54.12	65.89	61.94	74.87	64.83	64.94	66.83	63.16
Hs.1076_at	61.37	89.76	64.53	53.62	30.38	35.04	32.42	35.05	33.59	31.62	37.47	32.76	33.99	35.69	36.08	33.19	32.09	38.13	34.66	38.64	33.4	28.78	38.14	34.84	31.59	32.43	32.32	29.28	31.48	33.35	34.53	32.31	36.35
Hs.107740_at	187.87	164.92	180.99	186.74	310.83	264.87	307.69	345.31	417.4	392.64	235.64	263.7	271.97	248.24	248.14	276.12	205.19	164.36	207.18	155.88	211.08	236.55	159.98	183.21	220.86	212.61	218.87	426.17	299.13	389.43	482.07	372.4	512.52
Hs.107845_at	32.47	26.28	24.81	25.65	29.28	30.17	31.46	30.49	30.21	27.05	33.22	25.83	28.06	27.09	29.32	27.61	32.16	35.98	30.53	28.99	29.64	30.68	28.98	34.74	29.23	31.55	28.21	26.57	26.6	25.2	29.93	26.44	25.83
Hs.10784_at	1024.68	1272.43	1008.89	1356.96	380.31	340.75	393.18	530.57	488.26	482.29	615.36	750.95	554.26	548.41	551.09	551.07	367.16	343.65	388.8	379.47	497.03	456.85	388.89	437.19	452.82	575.23	465.58	497.53	646.98	449.15	516.73	506.2	488.26
Hs.107911_at	106.33	82.02	139.45	104.3	164.01	173.72	142.6	164.99	161.58	152.77	122.68	143.79	120.79	159.45	168.82	143.49	148.24	168.62	158.06	127.54	136.54	139.37	150.53	155.14	162.19	142.15	142.57	173.22	165.17	209.51	233.06	232.31	201.05
Hs.108002_at	53.63	34.93	42.91	42.03	32.83	29.04	36.57	28.59	30.07	31.62	34.91	30.96	37.28	26.92	26.43	32.91	28.83	28.03	28.32	43.8	26.36	40.39	30.91	35.62	29.9	25.86	30.42	26.99	29.28	30.07	22.13	25.99	27.24
Hs.108029_at	141.56	128.04	68.49	104.67	177.65	177.25	171.55	181.35	207.46	191.64	182.53	178.25	192.11	203.91	222.8	172.29	148.07	128.93	168.25	186.27	245.78	180.31	161.6	156.7	157.16	185.51	187.73	161.58	225.55	204.12	202.33	196.84	194.95
Hs.108080_at	1367.26	1331.77	995.34	1043.71	3038.77	3006.55	2839.74	3355.47	3528.58	3662.99	2278.23	2359.33	2180.85	2784.83	2763.39	2819.46	2866.18	2280.44	3422.91	1688.96	1905.77	1565.63	2948.82	2763.39	3083.18	3216.93	3392.21	2749.71	3313.37	2367.4	2344.59	2717.68	3101.63
Hs.108104_at	145.42	160.04	129.82	149.55	139.88	173.24	162.74	169.79	184.38	173	151.62	151.59	149.1	170.35	168.67	155.82	179.05	159.33	173.44	142.04	193.19	177.7	183.42	180.66	181.62	188.05	171.64	166.27	176.95	188.07	186.64	199.25	221.2
Hs.108112_at	34.26	55.07	56.04	33.4	19.95	22.62	22.28	18.31	18.66	18.96	20.87	16.26	18	19.47	19.31	16.67	20.59	17.3	22.33	16.96	20.61	22.22	20.58	20.16	18.78	18.34	19.05	16.24	17.11	19.85	17.12	14.96	13.65
Hs.108219_at	53.59	45.01	52.63	39.55	50.45	50.82	55	43.74	49.44	48.4	53.75	47.29	48.88	48.89	42.14	54.12	61.31	51.45	54.48	69.31	52.22	58.77	44.65	47.66	54.55	38.32	41.64	64.29	38.83	52.89	41.2	33.51	39.38
Hs.108301_at	32.73	32.18	32.48	32.57	28.8	28.27	27.63	27.36	27.83	27.96	29.46	29.82	29.94	29.19	27.72	29	29.86	27.5	30.37	34	29.33	30.05	28.93	29.63	30.88	29.91	29.2	25.23	24.89	26.07	24.41	23.73	28.06
Hs.108332_at	267.1	268.8	214.2	224.3	279.35	274.33	272.27	295.46	360.86	310.45	291.25	304.18	315.38	339.92	336.16	319.96	305.36	268.65	367.02	211.53	334.3	284.22	355.13	315.34	352.6	427.59	387.66	252.41	327.2	305.93	207.44	246.05	336.71
Hs.108371_at	339.93	422.11	386.18	362.95	253.66	286.52	273.77	268.9	292.37	259.87	252.72	271.37	261.96	246.41	240.46	237.84	278.5	298.16	279.87	311.83	229.65	254.77	258.82	278.08	280.31	266.46	239.95	306.72	229.6	307.12	269.84	274.04	189.97
Hs.108408_at	92.62	105.48	92.2	83.36	76.37	82.2	66.88	78.39	72.27	87.76	80.47	107.86	101.53	78.87	80.51	105.8	99.04	85.74	77.84	90.45	111.4	130.16	97.72	91.36	89.19	82.44	82.22	93.14	93.86	118.7	116.73	104.17	91.22
Hs.10848_at	66.54	81.79	72.49	89.14	67.66	81.26	87.18	87.16	97.67	94.48	92.46	91.05	81.86	104.98	106.36	109.18	88.03	102.53	96.86	94.66	92.1	88.52	81.34	79.53	104.5	83.68	92.28	68.44	57.9	57.83	64.58	74.36	66.17
Hs.108530_at	30.48	30.8	25.86	29.92	25.06	32.03	32.39	27.61	29.01	33.6	29.49	29.36	28.18	33.97	35.29	31.29	28.3	31.19	33.19	31.39	29.8	29.03	29.68	32.76	31.65	34.73	33.03	43.92	56.14	72.91	56.15	59.06	55.39
Hs.108614_at	60.61	54.01	44.4	50.02	84.31	83.3	82.49	90	86.7	90.94	69.41	74.39	72.67	70.63	80.59	79.38	67.6	68.08	80.74	59.09	70.03	55.58	83.6	72.45	83.95	85.22	91.13	76.24	75.99	67	65.25	76.76	71.38
Hs.108957_at	350.86	389.65	323.58	352.37	602.68	446.45	502.36	525.43	548.86	598.23	694.89	640.89	579.5	691.28	596.6	623.09	575.41	606.18	553.52	532.57	874.96	732.27	537.22	571.64	486.46	701.71	465.59	210.67	372.61	227.71	255.24	260.52	254.28
Hs.108969_at	117.13	126.32	112.96	103.3	361.12	361.99	405.96	440.9	436.27	456.39	388.96	431.49	389.25	476.11	405.81	472.77	421.77	433.74	469.5	399.97	543.98	562.43	431.94	423.82	400.54	343.65	396.64	256.77	258.33	261.96	254.54	326.15	301.99
Hs.108973_at	81.6	97.87	91.93	62.99	118.92	117.36	110	92.36	101.9	109.5	109.23	93.45	101.53	93.73	89.8	100.29	105.71	99.8	103.67	99.77	111.04	109.75	103.15	99.02	105.78	102.78	86.32	100.22	113.77	114.4	112.11	133.81	84.57
Hs.10903_at	62.83	67.59	80.49	76.82	89.9	89.3	94.66	91.07	74.93	75.58	97.64	85.7	83.49	85.03	79.37	77.22	82.95	90.38	82.42	92.27	81.05	85.08	74.13	97.21	84.48	72.5	72.89	91.3	83.49	76.91	72.51	116.76	78.59
Hs.109051_at	118.9	121.87	143.49	95.16	391.11	370.66	338.97	423.05	471.08	457.87	327.58	346.89	370.98	421.86	403.31	384.44	460.09	393.6	512.01	377.57	500.81	456.86	388.07	421.42	444.5	559.24	432.81	474.92	668.02	483.62	557.33	927.92	716.9
Hs.109052_at	83.91	84.88	88.39	77.57	67.14	76.34	74.09	76.58	75.49	82.07	91.31	85.56	74.2	98.34	101.46	94.38	74.54	79.09	85.67	76.6	93.55	87.49	87.09	80.38	74.51	75.99	72.95	78.16	78.75	71.23	64.44	75.04	70.33
Hs.109059_at	55.28	44.37	65.93	71.02	69.88	71.18	71.79	73.41	66.01	65.97	62.31	65.97	52.41	76.36	66.97	74.22	68.55	58.9	72.61	62.96	64.11	75.67	64.78	65.42	68.78	65.97	59.52	83.94	61.83	62.52	69.32	62.73	80.92
Hs.109225_at	86.28	56.36	35.82	64.21	108.27	133.31	144.52	118.01	113.01	106.05	1126.22	1134.79	1230.13	1215.62	1401.02	1310.09	194.67	194.38	171.63	180.83	255.02	248.9	163.8	133.7	106.25	87.23	113.67	82.5	102.16	102.84	138.88	57.66	63.38
Hs.109358_at	202.58	214.1	210.59	235.47	170.65	182.53	165.67	187.73	180.87	181.6	161.41	185.1	212.17	216.32	181.45	175.98	182.24	161.86	181.95	153.31	135.83	119.91	163.6	165.39	182	169.43	176.59	181.84	199.52	207.08	222.14	240.34	177.62
Hs.109425_at	23.87	22.1	22.72	20.22	17.9	16.89	17.42	15.69	14.89	15.98	13.62	16.62	18.36	16.21	16.87	16.71	17.38	16.12	17	20.04	16.87	16.82	14.86	21.03	16.89	16.1	16.85	19.42	18.83	17.26	17.97	15.64	16.98
Hs.109437_at	44.04	43.56	33.77	42.61	28.93	33.72	30.45	38.09	26.04	28.92	28.05	25.43	31.78	29.83	26.45	27.6	29.65	31.29	25.08	27.42	27.49	31.1	26.89	35.74	27.85	28	27.19	33.93	26.26	25.94	28.51	33.33	27.14
Hs.109438_at	220	191.53	108.47	201.21	173.17	173.98	163.36	182.61	211.93	191.08	307.61	278.72	298.95	299.35	351.48	282.49	205.09	138.14	216.21	260.51	418.96	357.02	263	207.14	226.52	233.35	274.36	243.3	257.69	253.24	256.5	200.67	192.59
Hs.109439_at	91.16	81.37	98.34	75.22	183.94	150.35	141.69	195.95	203.52	192.89	289.73	214.88	261.55	231.92	243.01	197.28	135.35	117.31	156.23	74.53	129.17	126.85	110.19	78.75	68.03	100.18	88.31	59	61.25	113.75	123.86	42.96	67.48
Hs.109514_at	25.94	26.23	25.55	26.58	30.84	34.31	29.25	25.65	22.79	25.47	27.68	27.06	26.08	24.26	23.86	28.23	26.23	26.97	24.49	29.64	23.76	23.82	44.02	42.83	24.66	23.97	24.05	23.89	22	23.51	26.11	22.32	21.78
Hs.109590_at	31.6	29.28	61.3	38.95	33.06	38.99	36.52	29.27	31.64	32.78	34.04	37.91	29.12	28.11	27.39	37.26	35.08	34.53	33.06	42.85	31.09	30.23	33.06	32.43	32.98	30.88	35.19	40.77	40.18	28.8	26.75	32.77	25.53
Hs.109620_at	16.46	16.15	15.31	14.99	13.24	12.18	12.72	11.48	12.18	11.04	11.76	11.57	12.21	12.71	11.88	11.71	12.13	12.18	12.44	12.63	12.17	11.94	10.92	12.61	11.62	11.62	12	13.45	12	13.17	13.81	12.26	12.55
Hs.109655_at	58.97	42.07	28.15	68.35	93.87	103.2	94.83	96.53	96.14	91.09	83.81	93.65	91.3	94.19	102.01	89.06	88.99	75.1	96.77	54.92	100.17	83.67	134.18	106.53	102.1	101.71	134.76	80.07	89.12	87.79	55.15	56.65	92.57
Hs.109752_at	56.94	62.94	63.89	60.28	67	70.35	66.92	69.34	77.14	68.36	57.33	57.88	56.62	60.74	59.27	59.18	60.88	63.84	61.35	69.4	64.38	61.47	59.9	57.1	55.68	56.51	59.36	60.24	58.77	54.82	57.05	63.19	47.82
Hs.109760_at	97.71	108.74	68.72	116.47	64.81	92.97	71.48	75.19	67.18	65.03	86.58	65.07	66.09	72.13	86.39	79.4	78.41	86.4	95.85	50.62	66.14	86.77	74.89	75.79	60.7	54.64	52.34	28.3	62.38	55.25	43.44	62.74	53.43
Hs.109778_at	139.68	139.8	149.6	133.58	114.69	110.51	105.25	110.59	115.09	112.11	113.4	117.67	113.47	112.02	113.58	112.18	111.45	111.5	108.47	100.83	115.76	107.78	110.68	111.61	110.87	108.52	106.33	115.35	126.39	125.77	145.2	126.67	114.68
Hs.109798_at	261.84	209.39	252.68	289.91	308.82	311.03	290.05	311.37	342.87	279.15	342.97	309.53	306.31	338.33	336.99	366.28	395.09	361.98	368.46	412.57	412.56	411.31	396.52	303.37	333.26	350.14	336.03	311.32	322.92	245.6	204.64	223.41	281.39
Hs.109999_at	53.83	52.81	74.48	65.73	24.18	24.53	20.4	21.91	22.84	20.8	26.73	25.02	23.77	23.78	19.55	22.9	24.53	28.9	25.26	29.98	24.96	28.93	26.08	25.94	24.59	24.53	22.52	28.62	22.2	24.12	22.82	20.63	19.89
Hs.109_at	203.09	155.55	237.01	202.45	66.29	54.36	69.99	68.73	55.2	55.56	73.72	58	64.04	65.79	53.12	64.54	54.97	72.39	53.97	71.88	45.55	59.83	58.02	50.7	66.07	59.83	57.39	53.75	51.76	36.03	60.61	52.52	42.88
Hs.110014_at	28.66	45.62	54.59	27.86	29.33	25.66	30.45	27.04	25.63	29.34	28.43	25.09	25.84	23.67	25.8	27.13	29.88	26.63	22.88	29.17	26.13	26.93	24.66	25	26.13	23.3	28.54	20.74	22.16	23.8	19.62	23.74	22.04
Hs.1100_at	85.91	60.91	47.06	109.52	78.1	70.76	68.41	63.98	90.32	79.5	77.93	74.25	80.65	82.41	101.68	81.43	77.45	79.51	80.78	55	100.16	82.84	78.75	63.17	83.6	67.04	88.74	115.45	130.08	111.32	101.49	131.76	89.08
Hs.110128_at	25.41	21.39	24.33	23.81	29.47	27.15	25.92	28.01	27.18	26.8	27.51	28.88	26.8	28.25	29.84	26.85	24.55	29.62	26.25	24.82	26.84	25.24	26.8	26.8	28.45	29.24	24.88	25.86	27.49	19.77	29.37	22.21	28.3
Hs.110196_at	37.64	28.55	27.22	28.39	27.5	26.8	27.55	25.89	22.86	27.12	24.72	24.29	24.48	24.94	22.85	25.78	23.48	27.76	29.18	28.63	24.57	28.02	24.52	26.68	25.47	25.84	25.03	29.5	25.11	24.2	25.39	30.01	25.84
Hs.110298_at	64.04	51.54	63.89	56.48	51.53	64.61	61.22	54.11	52.2	56.9	57.19	54.43	55.75	51.57	53.35	49.42	53.45	70.98	63.86	80.23	54.89	64.18	52.35	55.6	59.64	41.94	53.09	74.12	39.24	69.3	54.64	36.89	48.24
Hs.110364_at	40.59	43.66	51	38.21	50.41	49.8	46.61	45.35	46.39	46.93	45.52	44.04	46.11	46.06	50.84	46.09	46.6	45.66	43.64	43.91	47.74	50.87	41.2	42.34	43.22	37.05	41.11	42.66	47.78	45.32	52.2	47.8	46.57
Hs.1103_at	28.48	24.05	38.03	28.43	25.55	28.23	25.5	28.59	30.62	24.81	26.53	29.53	26.62	25.44	25.6	25.47	33.39	26.91	32.95	44.02	37.89	33.88	25.83	29.15	33.64	34.17	28.69	31.74	32.84	27.55	26.18	28.25	25.22
Hs.110477_at	369.61	400.75	447.84	360.1	210.33	158.27	227.68	369.18	337.73	323.52	283.93	433.18	351.15	421.79	392.18	500.99	253.74	200.31	332.2	205.9	376.08	243.71	331.82	321.74	328.83	449.07	330.65	118.84	89.56	71.65	57.22	109.84	144.64
Hs.110488_at	55.96	67.06	39.53	63.38	52.59	61.86	53.01	65.89	63.74	69.79	74.87	81.64	69.67	51.71	70.43	70.42	51.34	51.47	53.67	34.62	64.41	61.4	52.01	52.24	48.4	55.66	47.76	42.31	49.8	48.91	43.42	58	49.49
Hs.110571_at	161.72	142.06	119.84	130.27	107.87	108.32	100.45	130.68	120.22	118.19	117.96	120.33	109.4	129.9	116.12	118.97	91.07	95.46	92.35	120.27	160.39	139.66	76.12	86.89	92.89	82.76	90.68	138.94	138.19	164.2	153.08	151.99	172.89
Hs.110637_at	45.05	43.6	44.61	35.62	22.35	21.68	23.08	20.8	22.63	23.96	23.31	21.9	23.4	21.47	22.63	21.38	22.35	22.71	20.08	31.59	23.07	21.8	22.14	21.71	20.55	20.6	20.54	23.91	21.89	25.88	24.27	19.95	22.86
Hs.110642_at	67.81	103.62	75.4	99.49	87.55	89.25	78.96	81.76	74.26	74.44	65.36	68.24	71.71	56.3	66.07	80.82	80.74	88.78	66.67	87.62	66.13	74.26	80.05	75.45	82.03	67.41	63.81	80.72	55.44	56.9	47.63	57.93	42.17
Hs.110675_at	83.67	75.77	108.92	119.82	77.39	75.98	81.8	115.31	92.35	104.9	68.77	75.32	72.07	95.03	88.14	87.99	82.83	82.5	72.37	224.48	252.58	214.61	85.23	84.31	76.26	83.67	72.45	83.7	76.47	73.13	78.51	90.49	62.8
Hs.110695_at	97.12	95.98	142.99	118.4	193.38	168.95	177.74	191.42	208.98	203.18	187.68	179.46	178.03	219.08	213.96	189.25	190.81	184.97	189.69	245.32	248.21	203.32	215.14	187.69	204.63	188.4	202.21	148.96	128.97	139.98	140.28	196.97	189.68
Hs.110757_at	46.15	47.41	38.88	42.5	53.67	56.77	52.69	57.6	43.29	45.78	58.08	53.26	48.3	51.51	43.54	56.26	53.06	54.55	53	79.63	44.63	51.51	54.31	66.78	52.52	53.71	49.04	54.63	59.18	46.73	42.48	56.89	51.51
Hs.110837_at	111.54	118.68	108	125.84	111.29	87.73	102.65	114.27	84.14	101.65	101.94	84.75	90.56	87.2	88.69	89.32	104.8	111.66	95.29	107.79	92.21	74.23	89.62	115.96	89.79	94.89	82.13	147.3	116.4	133.16	109.69	101.59	94.92
Hs.110839_at	35.86	41.63	44.24	41.8	46.88	40.06	40.06	40.62	40.09	44.38	42.07	41.56	38.31	35.82	36.88	37.2	41.94	43.18	37.53	40.44	36.68	42.55	43.06	40.06	38.15	41.75	39.37	33.04	34.81	34.04	32.13	40.06	35.79
Hs.110849_at	42.16	27.81	30.54	30.9	36.07	33.91	39.38	37.34	38.2	36.57	37.32	38.65	34.58	31.92	34.15	38.47	39.68	42.07	31.35	51.59	34.65	36.51	36.45	36.51	39.71	37.3	36.81	38.35	33.46	33.99	38.67	32.71	29.24
Hs.110853_at	15.28	16.94	16.83	14.59	15.58	16.95	17.62	16.83	16.74	15.3	15.65	15.34	17.3	17.34	15.4	17.87	16.72	20.62	17.09	19.65	17.55	18.14	14.71	15.71	15.39	16.41	19.48	18.61	17.54	16.55	16.23	18.49	17.08
Hs.110915_at	57.26	49.75	72.42	63.98	55.59	52.52	49.38	55.47	57.94	51.74	63.91	64.56	54.41	51.46	59.85	48.59	53.51	56.01	54.36	41.93	55.53	50.59	56.55	52.69	60.43	54.98	58.81	56.42	52.2	62.3	48.65	49.1	56.96
Hs.111024_at	44.43	36.05	42.2	43.72	55.18	46.07	54.22	53.6	54.04	52.17	44.25	47.08	45.61	51.15	48.15	42.88	47.63	55.25	50.13	39.62	50.22	49.74	46.59	40.01	52.42	47.45	47.17	41.21	44.56	33.98	39.68	45.64	42.84
Hs.11110_at	46.49	48.44	46.2	43.46	48.57	46.16	48.06	47.71	50	46.87	42.42	44.75	46.33	44.93	47.2	43.6	45.44	49.51	46.64	53.14	47.78	47.08	42.79	46.83	43.16	41.83	43.08	54.14	51.73	55.05	59.5	45.42	51.77
Hs.111227_at	70.99	92.71	69.48	61.76	75.12	62.92	65.16	68.04	86.81	66.22	46.01	51.77	70.36	55.62	63.82	55.59	55.14	50.13	59	38.57	55.28	45.69	57.81	50.7	61.7	55.36	75.22	67.54	101.81	137.18	161.44	162.29	119.68
Hs.111256_at	74.69	110.67	87.91	70.61	72.06	71.85	88.78	66.36	58.04	67.97	80.5	83.11	82.66	71.18	63.97	60.13	78.48	74.16	69.03	84.93	67.68	74.11	72.23	75.45	71.8	70.83	57.28	55.17	76.13	87.73	74.88	79.09	68.59
Hs.11125_at	918.45	833	589.12	981.86	1458.65	1474.6	1456.71	1341.74	1450.12	1282.84	827.48	1089.02	1286.93	1495.34	1550.89	1217.24	958.57	875.05	1178.17	684.98	1263.73	1039.1	1312.14	1009.9	1135.41	1083.3	1256.39	933.06	1262.83	1200.85	1406.5	1540.94	1409.65
Hs.111286_at	309.16	274.74	220.85	227.77	211.47	174.89	198.67	232.4	203.96	215.21	167.85	197.73	177.62	214.66	203.97	211.47	194.5	199.64	198.67	178	230.12	224.76	216.9	211.44	194.16	183.13	216.64	140.54	151.09	126.98	133.83	161.54	168.89
Hs.111554_at	200.57	187.04	215.79	223.07	211.03	189.78	224.1	227.8	234.78	242.47	252.08	207.35	247.59	235.3	229.39	222.4	116.47	77.85	121.94	197.37	247.76	196.78	145.1	133.91	188.41	254.03	204.27	213.39	228.74	211.93	251.87	260.21	256.97
Hs.111577_at	175.92	142.66	178.76	124.41	295.8	255.25	288.55	286.15	292.16	284.38	183.94	234.03	234.28	334.21	337.89	274.58	260.29	173.27	257.48	164.68	230.94	194.95	209.97	166.91	203.88	211.57	219.79	303.74	291.9	278.19	298.39	398.39	277.61
Hs.111632_at	112.21	99.37	113.48	97.1	142.65	171.36	149.81	169.36	183.15	190.39	172.46	157.83	158.94	160.76	171.41	154.67	176.17	171.05	195.6	160.22	176.45	145.73	167.74	148.4	182.72	195.36	198.81	157.45	122.51	202.87	201.68	136.91	182.32
Hs.1116_at	83.23	108.2	143.34	97.69	160.01	148.43	174.54	154.62	161.33	157.34	152.87	142.77	160.27	176.63	168.68	193.84	141.88	146.87	140.71	148.39	146.15	141.22	136.31	168.93	154.13	159.05	152.08	163.49	153.53	187.06	152.93	145.98	187.47
Hs.11170_at	56.09	53.28	61.46	45.77	96.36	88.64	92.79	82.92	76.85	88.46	73.41	94.28	79.38	83.39	84.17	81.49	95.45	127.33	95.54	79.03	92.37	102.9	82.37	102.42	80.21	75	70.9	138.22	128.25	149.73	165.86	93.79	113.35
Hs.111732_at	321.78	333.32	424.41	235.17	207.04	152.5	167.12	167.72	148.47	159.99	167.65	177.78	174.66	171.11	165.73	147.46	169.41	178.06	144.44	215.91	151.63	180.94	153.63	194.63	139.05	148.71	148.58	142.66	124.19	150.76	144.5	149.15	109.85
Hs.111749_at	95.12	96.69	77.67	96.25	132.14	142.47	140.52	120.37	146.03	139.42	112.22	111.41	95.23	108.34	126.27	118.65	151.37	111.38	162.02	89.54	120.05	97.51	116.55	87.06	112.15	109.15	135.79	124.23	155.56	124.59	124.63	114.26	163.28
Hs.111779_at	749.1	867.6	812.38	1456.19	1414.33	1430.2	1367.94	1410.47	1563.59	1501.32	1209.15	1481.61	1450.57	1585.18	1685.93	1368.29	1038.6	908.51	1224.94	1099.39	1298.41	1103.11	1278.14	1112.81	1367.86	1479.2	1432.94	1164.08	1219.05	1332.78	1267.09	1447.58	1500.2
Hs.111801_at	110.9	111.04	135.94	138.64	203	175.99	211.65	201.19	206.3	202.37	171.93	182.5	170.33	142.84	166.46	178.75	180.09	176.3	171.42	156.76	168.49	173.08	196.05	171.96	178.76	219.6	181.59	158.73	139.25	107.35	117.05	145.15	112.75
Hs.111805_at	35.28	34.69	33.93	34.97	23.7	26.92	28.6	27.34	28.52	28.91	29.96	32.12	34.71	34.9	31.39	30.54	30.88	31.14	37.48	33.9	45.74	45.51	31.21	28.85	34.67	31.16	32.47	33.4	38.63	42.39	38.14	31.94	33.68
Hs.111850_at	61.98	78.66	73.68	57.34	55.42	60.65	54.13	51.65	49.06	40.67	51.88	56.59	54.77	56.96	52.73	46.42	55.76	56.03	46.2	55.12	47.52	55.99	49.15	61.91	52.7	53.84	44.76	58.36	51.47	43.38	53.52	53.84	38.03
Hs.111867_at	28.9	28.62	36.01	27.22	23.38	23.75	26.26	22.09	24.51	24.57	25.07	26.37	24.87	24.44	23.4	27.34	26.09	26.01	25.21	27.76	23.76	24.07	25.59	26.14	23.96	24.16	24.76	24.62	23.82	22.78	24.03	22.01	22.4
Hs.111903_at	130.71	148.76	110.14	113.1	155.83	202.75	182.49	187.23	195.2	196.61	124.31	151.76	148.52	160.95	183.84	172.65	174.06	164.89	170.24	138.24	213.85	229.12	139.28	145.29	159.25	147.38	129.02	141.17	114.45	181.57	186.39	130.37	153.87
Hs.111944_at	49.57	46.76	37.95	42.36	28.6	26.09	31.6	28.58	27.64	30.48	31.33	27.71	28.95	27.29	25.83	28.82	31.75	27.32	28.56	34.6	25.72	28.51	27.67	31.27	28.7	28.08	28.36	29.16	30.26	27.37	27.63	28.36	25.9
Hs.111_at	44.73	68.68	105.07	97.19	36.5	44.49	38.48	35.44	38.82	36.14	41.23	37.81	39.55	36.32	41.77	42.95	39.79	41.7	39.14	34.61	35.02	37.39	105.69	87.51	28.63	34.64	34.63	35.15	39.33	30.37	44.71	19.59	26.34
Hs.112023_at	83.31	95.07	77.99	87.16	75.65	69.72	74.92	67.14	68.5	71.07	58.19	69.08	60.17	63.67	69.08	69.08	65.13	48.87	64.75	85.41	68.29	64.78	67.6	77.34	74.31	93.49	63.53	106.29	116.25	87.79	82.87	84.2	108.23
Hs.112058_at	62.11	56.9	47.01	84.32	99.67	86.01	102.99	113.18	121.19	104.28	78.28	93.84	98.4	120.49	128.36	125.5	103.65	81.47	110.25	89.18	107.97	99.52	104.73	94.58	96.53	95.58	109.92	95.51	78.65	72.93	67.59	90.56	123.99
Hs.112158_at	90.42	100.56	120.85	80.77	52.28	60.07	63.3	52.68	52.18	55.6	73.32	61.75	58	69.74	48.99	57.38	60.03	61.81	56.64	74.87	59.15	55.92	58.9	65.73	58.28	58.9	53.19	55.75	48.64	51.3	49.71	47.02	45.79
Hs.112218_at	21.41	23.2	32.21	23.45	22.44	21.83	21.2	21.95	20.37	20.96	19.18	20.91	20.76	19.48	19.87	20.37	21.01	22.16	20.92	21.39	21.2	20.96	19.39	20.07	21.17	20.51	21.78	22.33	23.41	22.41	24.55	20.5	22.31
Hs.11223_at	139.92	110.74	81.92	125.11	95.26	94.6	84.44	83.22	89.88	106.68	92.52	99.95	120.26	105.18	122.22	102.04	91.27	93.52	106.32	125.4	171.37	160.77	109.15	87.66	111.26	97.09	126.39	63.74	68.69	84.79	102.62	89.57	79.9
Hs.112318_at	221.73	177.99	170.09	250.81	315.08	311.2	300.41	305	308.65	293.09	362.64	288.3	312.45	333.3	389.52	388.37	318.71	333.95	392.93	243.1	316.4	259.5	379.72	362.31	347.91	384.87	400.52	368.66	439.49	449.15	333.87	427.04	422.57
Hs.112341_at	32.38	44.14	42.51	36.57	26.12	26.38	25.84	26.6	22.88	22.59	26.64	28.24	26.72	27.2	27.98	26.47	26.13	25.76	24.86	27.88	22.72	26.24	23.85	25.63	26.38	23.77	23.66	26.94	23.7	18.02	22.33	22.59	24.57
Hs.112405_at	26.55	29.24	29.04	25.81	34.29	32.01	29.26	30.75	28.07	29.39	33.04	30.81	35.4	39.64	31.05	29.35	31.16	35.47	29.84	35.36	29.32	26.22	31.36	35.26	31.16	32.09	27.4	32.12	28.6	41.53	33.68	32.77	37.41
Hs.112432_at	39.52	31.41	41.45	37.53	33.53	26.54	31.24	30.97	31.68	27.29	32.33	31.89	26.35	31.09	28.93	36.84	32.02	32.16	34.47	35.84	31.51	34.17	28.67	30.73	32.66	31.98	29.33	33.92	27.42	30.63	28.45	31.26	34.45
Hs.112444_at	12.96	14.43	14.69	13.12	13.81	15.3	14.94	14.66	16.33	18.05	20.04	15.95	14.12	14.22	16	16.8	17.64	17.58	19.14	14.75	17.15	17.68	15.7	16.39	14.6	17.75	17.2	13.23	12.91	13.16	13.49	14.27	10.53
Hs.112499_at	82.43	66.64	72.75	78.46	74.85	80.43	80.47	77.91	67.2	81.42	74.85	85.66	70.99	74.02	70.02	73.38	72.35	71.55	74.21	66.8	66.88	75.83	74.85	74.85	76.48	78.65	72.47	94.47	81.62	70.09	84.8	103.04	68.86
Hs.112556_at	50.59	44.36	50.63	34.39	37.83	39.98	31.83	31.49	27.12	29.42	31.94	32.44	31.83	29.5	28.25	28.88	31.21	32.85	27.06	39.87	28.35	32.62	28.15	33.12	28.73	27.61	28.54	37.01	33.66	29.16	34.88	30.48	30
Hs.112569_at	15.85	16.49	14.31	15.99	13.03	12.06	13.9	12.59	13.53	13.45	12.48	13.98	13.7	14.28	14.72	13.91	13.91	15.99	15.32	11.43	14.18	15.5	14.55	12.48	13.2	14.2	13.67	14.11	14.66	13.79	14.25	13.66	19.78
Hs.112620_at	78.49	62.86	85.44	67.03	35.73	17.43	23.45	26.1	19.26	26.09	19.69	17.96	19.48	14.54	18.03	19.69	25.61	23.12	19.57	26.42	18.42	25.7	16.63	17.84	17.4	18.03	19.35	21.1	13.34	18.24	14.85	16.83	12.92
Hs.112621_at	605.22	1172.83	486.61	678.19	595.63	610.64	570.81	697.05	757.33	726.37	614.49	465.69	495.97	619.32	619	574.56	873.53	750.63	988.03	645.06	561.8	582.11	779.83	674.39	777.2	868.29	924.14	647.57	642.72	599.19	648.99	734.24	974.03
Hs.112622_at	203.81	254.16	190.54	232.68	319.69	304.93	313.3	351.44	370.52	349.97	368.92	404.36	439.06	310.43	340.61	363.77	396.07	373.83	445.68	336.72	382.49	378.91	349.65	397.11	386.51	378.24	308.34	410.31	282.24	326.3	274.13	257	236.71
Hs.112631_at	58.9	70.48	69.87	68.93	60.22	66.51	60.2	49.7	49.07	49.35	50.52	54.05	53.97	44.12	43.83	46.35	54.33	56.74	58.77	64.89	50.36	63.89	54.51	59.6	49.23	48.35	57.03	48.43	42.18	42.83	51.88	50.84	51.16
Hs.112667_at	66.53	70.28	71.13	57.08	48.29	53.47	49.83	53.69	54.34	50.43	52.7	49.48	48.12	45.75	48.26	52.98	46.26	53.52	44.17	57.91	43.56	47.04	54.31	57.45	53.85	57.96	50.54	50.97	43.56	55.01	54.88	32.83	48.11
Hs.112728_at	49.94	54.78	53.63	59.75	49.08	44.62	46.08	45.6	41.6	43.1	43.15	42.37	40.99	35.7	37.11	45.32	46.16	39.45	41.67	50.42	41.79	40.68	43.57	37.04	43.34	43.89	41.87	34.12	31.94	36.95	35.63	36.09	28.99
Hs.112743_at	16.95	14.69	15.92	15.25	12.04	12.55	12.22	12.33	11.85	12.48	11.45	12.24	12.81	11.41	12.77	12.58	12.19	12.21	12.96	13.88	11.53	11.35	12.29	13.17	12.99	12.5	12.14	14.57	13.82	13.74	17.75	14.11	13.54
Hs.112751_at	127.55	113.85	105.76	141.14	93.07	89.41	84.95	95.79	94.43	92.13	98.84	87.88	99.28	92.72	89.45	99.62	103.09	92.06	100.45	91.53	92.38	86.23	92.07	93.95	94.75	84.28	98.24	90.11	91.83	88.71	80.71	95.57	110.65
Hs.112933_at	85.49	106.45	135.76	119.4	128.01	108.65	103.81	120.47	111.47	118.52	102.74	104.57	98.8	109.31	110.38	103.81	103.81	110.53	98.35	100.64	80.49	86.11	114.17	105.96	105.66	99.93	100.67	87.09	93.89	69.21	93.51	129.69	96.7
Hs.112949_at	44.61	39.05	47.55	41.67	37.62	35.35	36.22	31.35	34.21	31.12	39.5	37.53	32.79	29.42	33.83	34.32	33.2	33.32	29.61	31.87	29.27	31.76	34.8	33.02	32.4	31.56	27.96	28.59	24.12	21.6	24.35	26.97	30.17
Hs.112968_at	32.84	39.07	36.89	34.11	30.56	31.27	33.44	31.88	33.55	29.43	28.67	34.77	32.92	26.28	28.56	29.37	27.61	35.41	30.51	35.87	30.02	31.14	31.08	31.17	33.15	28.92	31.42	28.11	28.4	26.68	32.28	32.86	26.2
Hs.113019_at	70.02	73	94.74	108.88	43.94	60.32	58.58	55.49	51.03	53.35	53.83	57.93	54.76	50.05	47.67	49.08	56.14	48.63	52.27	59.82	55.8	55.26	54.11	51.76	52.01	47.45	48.32	43.21	51.36	45.39	51.1	38.67	43.81
Hs.113094_at	28.57	24.32	26.66	21.85	17.96	19.65	20.47	17.53	17.79	21.3	19.45	19.11	18.18	18.85	18.5	16.91	18.35	19.55	17.91	20.74	16.15	18.01	16.75	20.62	19.67	18.02	17.95	18.61	20.63	18.95	16.78	18.83	19.11
Hs.11314_at	169.08	157.01	182.56	179.01	180.92	163.92	180.21	187.84	184.54	179.47	172.02	166.24	159.42	158.89	193.79	177.99	195.67	141.9	173.83	154.9	182.49	183.82	186.87	198.68	196.3	192.44	181.7	193.22	124.13	133.21	134.94	127.07	128.94
Hs.113150_at	258.64	273.49	178.51	274.51	527.57	556.93	510.11	490.02	540.15	563.8	556.92	557.26	616.99	549.54	617.51	567.15	572.29	493.29	624.57	235.18	566.62	449.31	645.63	578.09	644.21	922.6	790.46	307.31	425.6	406.66	237.33	318.89	531.22
Hs.113157_at	50.11	52.12	41.13	36.98	30.91	34.18	35.95	33.56	34.49	29.09	30.79	37.48	35.72	49.18	37.54	32.42	33.76	38.75	31	27.33	38.95	40.39	37.09	33.35	34.64	37.48	40.61	43.21	62.38	53.23	61.14	49.02	60.09
Hs.113211_at	63.49	67.99	80.98	51.41	30.39	26.32	27.64	24.42	26.9	27.02	36.46	31.6	32.37	32.35	25.99	28.65	34.93	31.1	26.96	32.32	27.91	26.43	29.86	33.67	30.28	30.58	27.25	29.59	32.31	25.19	30.3	26.66	30.04
Hs.113216_at	41.85	35.85	50.63	54.82	37.66	45.82	40.07	43.05	33	39.57	37.94	41.66	37.23	34.24	43.15	41.57	38.25	50.65	32.73	43.4	39.52	36.22	39.12	45.13	47.2	39.91	41.14	45.31	34	42.14	38.02	38.25	36
Hs.113222_at	40.95	36.85	61.79	51.06	29.66	25.38	24.16	25.12	26.8	23.29	25.34	27.48	26.14	25.34	20.95	22.82	25.27	31.77	24.4	26	23.79	32.08	25.81	26.97	23.08	25.59	19.69	18.51	24.27	25.34	22.4	23.17	19.99
Hs.113227_at	73.76	61.66	83.35	73.34	39.57	40.05	49.57	36.42	42.07	33.96	38.7	40.65	41.36	34.67	41.76	32.87	39.71	39.31	39.64	41.44	39.85	39.48	43.15	46.47	41.46	44.23	39.7	54.72	34.92	36.5	43.24	39.5	37.02
Hs.113253_at	42.82	44.65	38.16	38.9	26.99	21.13	23.28	27.94	26.86	29.42	26.75	29.52	24.79	28.63	24.13	21.63	23.56	27.99	27.24	26.91	26.75	25.51	24.59	22.19	26.77	25	24.01	41.02	31.27	30.38	25.94	21.04	23.36
Hs.113265_at	67.39	61.47	79.41	63.91	55.46	57.52	44.96	54.11	55.56	54.87	56.17	64.91	53.14	59.27	52.67	59.07	55.54	48.69	50.84	52.39	45.26	57.11	56.5	55.42	59.14	55.25	49.31	54.39	46.14	48.43	51.26	51.16	45.88
Hs.113275_at	128.5	127.05	132.17	121.49	85.08	90.67	94.43	89.6	80.74	85.34	101.55	93.53	97	86.46	81.96	86.12	87.24	103.39	96.14	93.59	85.34	94.63	83.63	90.67	90.67	72.67	84.41	97.19	65.22	71.96	95.09	85.24	85.79
Hs.113287_at	36.67	42.29	38.13	36	39.48	37.13	41.33	35.64	33.23	36.03	40.37	36.66	36.28	34.6	33.56	31.26	35.5	41.96	35.45	35.6	32.93	36.65	34.32	40.03	36.72	34.47	33.2	33.8	32.28	32.16	37.6	32.89	31.6
Hs.113290_at	14.95	13.52	13.53	13.69	15.42	13.57	14.17	15.51	13.5	15.52	17.37	14.39	13.19	15.08	14.41	15.97	15.84	13.78	14.29	18.73	13.6	13.74	15.31	13.82	15.09	14.84	13.66	14.14	13.48	14.75	15.61	12.67	12.59
Hs.113291_at	21.48	18.49	23.52	20.34	13.92	15	14.54	14.73	15.35	14.36	13.26	14.5	13.7	13.8	13.39	15.13	14.68	14.31	14.02	14.74	13.87	14.06	13.92	15.41	14.02	14.18	14.09	13.93	12.99	13.93	14.36	13.65	14.18
Hs.11355_at	30.04	37.88	34.28	32.61	17.83	17.94	18.83	17.17	15.12	15.74	18.87	18.34	19.88	16.18	16.4	16.63	17.29	17.26	17.65	17.26	14.94	17.82	17.12	18.62	17.84	16.01	17.98	22.29	19.04	19.07	24.81	17.94	19.4
Hs.113684_at	17.48	17.83	23.41	14.07	16.05	15.22	14.13	12.58	14.93	13.73	13.6	15.41	16.3	12.76	13.71	15.4	13.84	12.36	12.15	11.93	15.11	11.93	29.8	30.75	14.23	13.68	11.57	14.18	15.54	11.61	12.49	11.84	14.15
Hs.113823_at	33.48	34.14	29.65	36.57	36.85	37.82	35.52	34.34	38.56	38.71	30.57	31.18	33.29	33.26	29.94	30.46	33.36	39.19	39.22	35.73	42.48	41.92	34.99	34.21	37.07	38.58	39.37	39.83	40.78	43.01	45.26	49.67	64
Hs.113824_at	35.17	33.33	41.35	32.76	21.92	22.54	20.61	19.94	18.46	22.05	23.41	21.27	20.96	21.16	20.63	21.72	20.14	24.16	21.79	19.38	18.26	18.87	19.62	21.07	22.04	21.39	19.18	26.01	24.03	21.6	21.42	21.9	23.89
Hs.113874_at	182.48	153.99	170.03	89.83	658.89	572.43	541.75	734.44	944.76	920.76	616.49	694.72	660.62	776.75	853.64	753.76	945.62	782.46	1264.04	383.17	486.79	350.73	928.66	770.86	1123.66	1267.96	1460.67	540.05	498.48	521.89	325.73	563.46	762.74
Hs.113876_at	44.62	40.45	51.35	45.82	51.53	50.25	50.27	51.13	45.85	47.59	46.01	46.1	50.22	47.43	47.52	42.81	47.59	45.36	47.1	53.46	47.09	50.9	45.63	48.04	52.76	49.06	43.73	37.49	47.97	44.77	52.15	52.31	52.72
Hs.113882_at	44.44	50.08	47.19	47.37	32	45.37	31.97	39.62	44.26	40.73	34.04	40.51	34.47	33.98	35.19	32.74	35.73	44.31	35.73	43.7	33.12	29.41	34.18	32.49	35.04	32.49	34.86	32.75	32.19	24.59	33.03	35.73	34.19
Hs.113912_at	218.16	141.22	110.89	213.46	187.47	184.68	182.11	232.44	242.07	212.71	197.74	177.51	221.98	230.09	227.17	218.34	238.33	216.93	269.27	159.92	234.37	201.09	237.45	226.54	247.48	321.72	304.79	203.09	224.27	220.49	219.27	332.7	371.99
Hs.113916_at	48.25	43.84	54.56	40.52	44.33	46.59	49.32	42.65	40.74	43.81	42.4	43.1	38.48	41.85	40.7	43.26	43.98	44.71	45.6	46.72	37	38.03	41.14	40.43	41.58	43.41	45.39	52.9	47.54	40.64	51.03	43.56	35.49
Hs.11392_at	63.69	61.21	70.67	61.88	29.7	37.41	28.87	31.8	31.59	29.21	36.05	27.6	24.22	29.33	25.63	24.99	34.98	29.23	29.54	28.66	30.25	28.84	24.09	26.56	26.79	23.78	23.49	25.14	19.63	23.5	27.87	29.59	28.92
Hs.114033_at	87.36	81.75	86.22	83.32	97.55	96.34	90.42	94.78	103	102.1	139.48	121.07	131.11	121.91	135.85	111.95	97.54	90.84	106.61	106.82	126.47	121.98	100.38	99.39	106.74	106.32	100.33	150.36	164.34	179.55	204.68	161.46	141.75
Hs.114062_at	46.97	39.43	48.54	39.39	24.17	26.45	24.57	25.05	23.97	26.23	25.98	25.33	25.58	29.03	25.69	27.24	24.56	23.14	22.85	25.47	23.99	25	24.09	22.12	22.47	23.49	25.23	22.24	25.96	26.14	23.66	23.69	24.18
Hs.114111_at	65.54	57.81	88.45	56.86	49.56	52.01	44.17	53.06	46.28	46.33	41.73	43.02	41.12	44.77	45.49	44.93	42.92	43.86	45.02	36.45	46.77	41.11	46.49	58.68	48.07	72.15	44.62	32.41	42.37	40	53.69	47.23	38.68
Hs.114169_at	144.94	204.13	64.23	135.8	200.77	212.27	202.59	235.74	241.96	295.69	236.86	205.89	183.01	229.61	224	213.49	358.03	275.46	325.42	201.8	211.35	219.28	367.25	332.88	253.1	370.11	342.3	261.68	315.19	274.73	173	289.22	331.24
Hs.11417_at	85.52	93.36	79.61	97.36	255.27	329.65	234.11	401.54	442	461.6	184.93	330.2	290.54	377	360.04	352.16	350.19	272.37	386.75	195.1	375.93	329.78	336.56	348.28	371.69	368.24	361.5	314.87	244.53	271.5	313.64	267.25	191.09
Hs.114180_at	71.05	71.74	77.77	65.14	58.64	60.12	54.61	59.64	65.5	57.4	53.59	60.68	60.87	60.25	57.07	57.72	59.36	59.92	59.62	59.53	51.66	54.2	61.41	54.13	61.66	58.73	59.31	65.7	59.46	56.66	66.24	49.07	57.24
Hs.114191_at	68.94	56.57	53.55	68.54	66.03	61.52	65.47	75.05	68.94	75.7	83.42	54.73	76.46	66.57	81.24	70.09	71.54	59.71	79.2	55.25	86.28	83.81	66.38	57.54	60.48	68.94	62.98	80.87	66.5	78.61	62.1	88.62	72.53
Hs.114198_at	38.91	40.84	46.95	37.55	36.67	37.92	37.66	36.67	36.17	34.29	38.85	36.81	37.71	36.64	36.74	36.74	42.81	38.42	40.26	40.23	38	39.63	37.61	43.21	40.83	35.88	38.47	46.01	36.92	42.21	41.76	35.91	36.89
Hs.114246_at	75.76	91.25	111.53	60.24	28.77	27.53	29.48	26.72	24.9	27.29	32.55	31.32	20.38	26.15	22.09	23.43	23.65	26.49	25.3	31.33	21.4	29.7	26.58	24.61	29.04	25.68	28.57	31.97	27.58	37.66	48.97	26.42	55.68
Hs.114286_at	69.82	53.03	50.51	71.71	1378.99	1372.99	1647.22	1100.94	1249.92	1014.28	426.58	527.45	839.7	1038.84	1688.63	1038.84	898.03	790.23	868.44	947.55	1116.13	1164.08	1220.57	875.46	1047.26	619.29	918.61	2133.51	3525.95	3396.34	4050.16	3656.52	1452.16
Hs.114309_at	58.11	58.42	83.57	34.82	52.99	64	57.91	49.72	39.12	60.72	57.81	60.49	49.58	45.24	36.6	67.61	68.44	57.37	58.11	91.06	49.55	58.11	44.86	70.91	53.26	33.2	49.33	86.35	124.69	88.47	81.32	58.11	48.41
Hs.114412_at	1511.79	1576.82	872.27	1378.31	517.32	516.07	513.57	580.24	617.4	671.16	717.94	580.88	657.07	697.52	750.98	689.16	471.88	432.12	601.23	488.51	753.61	579.65	552.98	483.88	477.11	749.85	616.41	647.98	774.39	860.08	711.64	941.87	980.28
Hs.1144_at	66.64	54.12	75.03	60.02	62.53	52.87	59.08	60.34	52.63	49.73	58.17	54.37	47.79	50.27	53.14	47.04	61.31	58.57	51.71	69.61	47.75	51.69	55.35	58.09	53.82	56.81	51.08	53.5	59.57	60.91	60.72	54.92	52.03
Hs.11463_at	32.87	37.6	23.15	39.35	29.24	27.17	28.96	30.06	32.31	36.2	30.58	32.96	36	38	41.01	36.93	29.57	22.51	35.65	25.2	37.64	28.92	29.91	27.17	33.16	36	41.57	39.18	55.3	36.82	33.89	29.08	46.29
Hs.114648_at	38.91	44.2	55.28	67.19	24.23	21.77	24.8	21.87	22.27	23.23	27.2	21.34	24.05	24.25	20.86	22.62	23.69	24.87	21.21	30.67	20.41	23.54	23.65	25.68	22.04	23.23	26.64	27.05	17.6	23.67	23.06	22.42	23.72
Hs.114762_at	59.43	71.42	73.21	60.07	126.39	111.33	106.3	72.27	75.31	71.14	77.17	78.13	71.92	72.5	67.75	85.55	84.1	69.03	84.02	81.27	75.05	65.9	88.94	90.66	75.31	74.81	79.8	108.79	69.6	65.44	63.07	75.31	66.29
Hs.114948_at	54.73	52.83	61.78	59.84	50.3	51.64	52.3	62.58	68.89	50.64	51.43	63.37	57.09	55.25	54.41	49.6	75.03	50.02	63.89	69.23	57.39	56.62	48.96	56.81	46.99	56.88	57.09	72.21	50.35	52.48	67.83	67.5	57.09
Hs.1149_at	43.14	51.86	41.84	37.85	55.92	52.01	42.3	44.51	41.84	44.47	40.59	39.4	44.38	34.45	41.05	39.84	41.83	38.8	42.29	48.18	37.61	40.59	45.64	41.71	40.83	39.63	38.95	34.14	34.87	43.98	48.2	43.72	26.75
Hs.115088_at	63.38	46.02	48.47	64.52	68.8	66.99	73.82	62.81	74.57	72.83	67.21	69.21	67.77	75.66	80.41	77.75	72.83	68.26	84.4	53.62	86.97	78.27	84.61	73.28	74.21	89.94	100.04	84.9	90.83	81.39	87.7	83.16	140.03
Hs.115232_at	76.69	75.67	87.67	82.57	68.14	77.51	80.2	83.61	70.42	72.3	86	94.84	84.27	76.92	75.84	85.04	92.56	90.79	79.27	89.15	87.03	83.11	95.31	102.42	84.53	95.07	71.15	74.75	80.8	78.84	66.81	90.3	74.99
Hs.115242_at	425.04	514.59	476.28	491.15	449.72	434.52	423.04	421.32	463.07	438.93	504.17	424.49	456.17	505.37	479.24	478.31	453.52	403.13	534.16	437.17	482.36	413.11	536.46	480.23	463.52	559.67	479.24	624.47	760.65	860	1105.92	837.96	748.08
Hs.115263_at	10.51	12.1	12.96	10.36	11.89	12.49	11.73	11.21	10.89	11.33	12.49	11.51	11.74	11.9	11.78	11.4	11.55	13.15	11.37	13.73	11.93	11.24	11.01	12.46	11.74	11.66	11.09	12.82	12.46	15.54	12.16	12.99	13.74
Hs.115277_at	22.63	19.94	20.59	18.5	15.06	16.35	15.91	15.54	15.66	15.99	16.69	15.03	17.17	15.04	16.02	17.17	16.99	17.39	15.98	17.97	15.77	16.41	15.67	16.47	16.65	15.33	15.3	16.34	16.02	21.42	27.28	18.66	28.71
Hs.115325_at	19.67	22.21	19.99	17.86	16.93	17.86	17.93	17.54	17.8	18.19	18.03	18.81	18.09	19.7	18.46	18.06	17.13	17.73	18.28	17.37	19.01	17.81	16.09	17.22	18.42	16.75	16.51	16.17	18.29	17.08	17.9	20.23	16.43
Hs.115460_at	75.3	70.72	87.15	80.86	49.31	47.34	57.89	62.7	45.49	49.31	45.87	55.36	62.28	45.03	53.42	51.45	55.36	64	48.26	57.05	52.98	48.42	55.95	60.16	58.21	56.04	51.02	75.72	50.51	64.56	57.58	50.72	41.6
Hs.115474_at	43	44.96	38.56	40.11	34.36	35.05	33.78	31.54	31.38	33.16	32.83	35.56	35.95	30.76	33.49	33.32	33.66	39.68	34.43	35.83	33.48	35.14	31.75	37.24	35.33	33	32.79	26.91	29.57	29.32	34.51	34.78	27.98
Hs.115497_at	27.29	14.45	19.38	15.33	78.43	71.44	77.45	83.39	91.38	99.25	77.76	74.44	88.4	66.68	72.07	75.25	105.78	101.15	106.74	70.54	84.18	74.7	135.93	107.56	121.17	110.32	153.31	135.1	90.14	45.55	49.44	51.71	55.25
Hs.1154_at	125.39	143.55	154.7	118.33	108	109.54	101.14	117.42	102.93	90.07	95.49	102.63	104.64	88.1	96.59	96.74	96.57	88.24	100.19	99.56	93.72	87.29	106.08	94.88	105.45	110.38	97.81	87.53	101.95	97.97	96.47	97.42	94.74
Hs.115617_at	44.41	60.47	46.36	32.07	23.23	22.94	24.18	29.99	25.1	23.84	35.45	25.11	29.4	25.1	28.84	24.97	25.75	26.08	21.8	28.36	25.1	24.17	20.81	25.99	21.83	21.67	23.27	23.42	27.59	23.07	21.13	22.06	27.77
Hs.115660_at	100.48	119.12	110.28	86.64	68.46	64.74	63.08	71.83	71.43	71.43	71.43	79.01	73.08	67.6	71.43	76.61	69.49	71.27	71.43	75.75	73.7	68.98	69.59	67.85	68.67	71.43	66.72	97.45	73.34	57.36	66.49	58.21	78.35
Hs.115721_at	163.52	149.66	155.73	150.86	107.12	101.99	102.61	125.34	131.23	122.19	93.3	107.66	114.52	121.82	118.37	114.44	124.15	115.28	141.49	109.16	150.79	153.62	127.77	125.34	125.34	121.58	127.14	116.44	132.37	136.04	151.7	150.9	168.16
Hs.115792_at	123.22	79.18	34.91	102.09	156.03	179.32	165.75	167.07	210.59	199.38	123.35	124.7	135.39	147.82	161.21	136.17	144.73	136.45	164.52	107.76	144.98	171.67	152.9	111.84	148.79	132.03	145.74	160.01	113.09	189.62	164.89	170.64	149.11
Hs.115830_at	135.42	140	188.35	150.6	63.35	61.8	65.7	58.01	48.99	53.33	56.2	58.87	55.37	57.26	48.94	57.88	61.87	67.6	56.66	67.29	51.93	53.25	57.88	60.29	60.08	53.69	62.06	49.39	42.8	70.02	67.54	50.4	47.11
Hs.115838_at	15.61	17.72	14.38	14.69	15.02	16.31	15.58	15.17	14.52	14.8	17.18	18.53	15.37	15.28	14.46	14.78	15.6	16.58	15.43	15.61	13.43	14.59	15.03	17.5	15.09	16.97	15.24	19.48	16.62	19.09	18.44	16.65	15.14
Hs.115903_at	45.2	48.93	55.01	55.43	40.49	49.55	38.6	47.05	35.47	34.02	35.48	38.01	38	36.11	35.91	36.88	41.08	41.8	34.45	39.22	35.46	39.68	36.35	38.85	38.87	35.13	35.22	44.68	34.67	36.03	44.62	35.03	39.09
Hs.11590_at	423.72	606.63	819.4	1255.22	462.62	504.91	513.1	507.13	487.08	500.54	343.33	441.18	429.97	531.72	517.18	533.06	401.74	424.65	485.54	394.77	424.42	455.47	507.35	456.98	526.76	551.9	496.28	758.34	870.82	557.71	653.62	673.22	833.99
Hs.11615_at	107.28	116.47	138.41	111.99	106.92	99.16	107.28	102.8	90.41	84.28	105.08	92.28	97.56	92.41	74	92.82	94.39	110.15	92.23	114.76	91.68	110.48	92.18	97.93	96.8	86.1	85.57	96.47	117.48	111.36	116.95	104.75	83.13
Hs.116237_at	70.72	65.9	65.49	70.99	34.33	30.24	30.93	35.28	35.84	30.29	31.6	35.83	31.48	34.01	36.39	36.39	32.58	34.36	29.87	39	37.06	38.29	30.57	28.38	34.31	29.56	34.44	34.74	34.64	31.13	45.58	29.03	36.25
Hs.116244_at	41.63	68.97	72.35	56.81	59.01	48.18	61.23	56.76	59.05	57.63	45.87	59.29	59.47	58	57.53	61.71	62.29	63.53	58.19	65.13	53.94	62.7	61.03	55.44	66.46	58	58	53.57	47.86	50.08	47.89	57.23	56.03
Hs.116250_at	14.62	19.62	16.53	13.8	15.75	14.62	16.41	14.7	13.55	14.2	15.67	15.78	14.53	14.8	13.52	14.25	14.17	14.43	13.52	15.67	14.62	15.68	13.17	14.76	13.98	15.23	14.82	14.33	13.1	13.94	13.28	16.39	15.94
Hs.1162_at	357.95	348.38	266.63	362.76	173.06	155.55	146.51	173.79	163.73	166.32	260.3	271.71	280.85	285.43	244.62	233.53	170.85	180.77	187.56	327.52	341.05	311.93	194.22	179.85	201.2	194.22	187.41	136.05	181.7	142.17	98.82	124.27	87.41
Hs.11638_at	48.38	57.82	46.41	42.67	43.2	38.13	44.31	38.26	35.29	38.17	40.9	37.16	44.55	42.07	36.18	32.7	42.37	38.75	33.19	43.56	49.72	37.49	37.92	36.24	34.81	34.39	38.82	34.8	39.3	35.02	37.76	36.03	35.49
Hs.116428_at	148.98	72.17	111.43	125.12	60.39	60.6	65.35	62.25	54.92	53.68	50.4	71	56.64	62.07	54.69	65.79	56.13	59.43	51.74	60.58	55.54	66.67	62.28	55.47	53.97	51.89	52.73	35.36	53.51	50.3	58.5	72.44	38.48
Hs.116448_at	49.89	48.71	51.48	51.77	51.87	50.21	48.79	45.34	48.54	46.43	52.49	49.06	49.5	49.5	50.53	52.34	47.95	46.17	47.54	47.6	52.87	49.17	48.48	50.67	49.09	44.87	50.96	50.82	51.12	45.94	52.04	50.84	44.73
Hs.116459_at	142.05	121.21	170.16	149.61	104.59	117.81	116.22	108.83	101.87	113.76	117.18	113.35	106.59	98.3	96.79	99.64	104.86	110.07	111.13	97.87	91.16	97.23	99.41	105.35	101.86	97.52	94.89	113.53	104.59	86.78	104.86	120.44	94.94
Hs.116462_at	38.6	41.97	44.01	29	34.81	33.37	32.45	32.04	29.34	29.44	35.19	32.76	32.11	31.71	31.85	29.47	32.06	31.71	30.88	45.87	29.29	28.09	33.05	33	32.92	33.64	29.03	28.01	26.59	32.3	29.01	27.08	28.42
Hs.116470_at	108.41	99.39	96.22	112.61	136.02	137.83	133.09	133.33	123.97	119.7	140.09	136.15	143.32	157.88	160.85	194.65	136.02	145.57	117.97	137.68	125.1	120.81	137.3	117.07	167.16	153.66	161.6	97.95	134.87	129.25	199.03	112.29	110.33
Hs.116471_at	153.51	156.5	121.18	249.2	204.31	165.77	201.95	211.91	214.5	210.6	224.86	232.38	335.82	254.3	237.87	266.45	124.04	108.55	164.68	148.08	169.08	140.19	182.71	137.41	212.22	263.8	316.97	252.91	260.67	230.34	204.82	289.3	342.45
Hs.116479_at	46.17	48.99	63.79	41.69	45.15	48.99	46.46	48.59	47.26	49.77	51.11	50.69	42.72	45.9	45.7	48.25	37.52	46.67	42.59	61.24	44.49	45.31	42.69	46.26	41.3	41.83	40.29	43.75	37.66	37.13	44.44	42.93	41.27
Hs.116481_at	29.44	29.69	34.87	33.95	33.97	32.76	34.47	34.56	32.87	34.62	39.99	35.65	32.75	33.97	33.09	36.52	43.86	35.23	29.81	48.37	34.47	35.93	34.85	38.9	32.63	34.23	36.93	33.85	39.13	31.51	34.47	27.83	34.72
Hs.116486_at	26.42	32.21	31.38	25.89	23.49	22.71	26.91	22.03	21.2	22.42	23.69	23.45	24.38	22.39	22.72	23.82	24.89	25.87	23.63	24.25	22.2	24.8	23.98	23.93	22.46	21.96	21.78	26.21	26.79	22.39	24.1	28.66	27.82
Hs.116651_at	49.83	51.83	48.36	57.55	44.29	49.39	45.6	45.64	44.47	50.57	62.55	62.77	60.58	54.75	55.48	51.04	41.72	47.19	44.12	46.45	44.81	42.74	50.05	53.4	51.42	49.49	49.41	50.75	46.65	54.83	52.15	42.67	44.12
Hs.1166_at	23.9	22.78	27.79	20.58	23.55	21.22	24.22	22.94	20.06	20.45	21.1	22.81	21.63	21.02	21.09	21.27	21.99	22.27	20.52	22.16	20.2	21.43	20.45	22.31	22.56	21.91	21.16	19.07	20.19	19.87	21.16	20.22	19.5
Hs.116724_at	33.24	29.38	18.46	33.49	16.55	17.71	20.62	22.07	17.62	18.02	16.63	19.9	17.63	23.29	17.18	17.53	18.21	23.72	21.53	17.97	19.58	18.13	18.53	19.66	22.02	18.63	24.7	20.07	21.51	23.64	14	19.66	27.77
Hs.116796_at	110.95	132.11	122.26	116.33	119.89	128.41	123.42	145.34	162.86	183.95	118.71	122.38	130.67	110.69	124.62	126.24	151.22	135.39	145.2	109.01	139.46	125.43	118.83	144.54	156.38	124.26	134.92	135.47	90.67	110.83	119.34	115.22	100.12
Hs.117050_at	91.73	103.67	131.46	79.38	48.73	48.22	49.48	39.64	40.82	37.14	51.64	54.38	47.68	42.35	36.53	36.72	47.79	54.45	38.05	85.51	44.88	37.32	38.02	50.88	41.57	41.2	44.16	36.42	38.53	34.81	47.19	42.98	33.01
Hs.117060_at	108.12	131.33	125.14	139.12	103.59	111	98.86	115.04	121.19	122.03	155.23	145.64	167.55	139.03	164.88	154.23	92.96	83	96.86	68.01	101.88	92.3	67.67	64.73	52.68	64.59	43.5	37.74	52.91	95.71	113.1	39.94	72.13
Hs.11713_at	40.63	42.76	64.96	42.8	22.79	21.9	24.26	22.36	21.95	24.28	23.02	25.3	23.23	21.68	21.45	21.49	25.07	22.72	21.13	26.27	20.78	23.97	22.58	22.36	21.37	23.94	22	20.22	18.78	19.01	18.07	17.1	20.14
Hs.117167_at	161.17	174.53	112.27	131.05	246.37	254.98	235.62	285.44	234.07	262.96	278.66	287.16	251.85	287.4	228.98	236.28	220.31	175.81	181.79	241.84	312.41	285.59	308.84	391.47	265.87	312.35	244.02	208.87	282.45	220.36	239.66	150.08	230.74
Hs.117176_at	59.72	59.28	71.67	50.91	44.63	51.25	53.93	46.31	53.64	38.18	59.52	44.86	46.32	53.81	47.33	54.2	47.34	47.83	48.85	57.05	41.9	46.47	48.15	45.34	52.13	61.24	48.73	65.32	75.24	55.94	46	65.72	48.84
Hs.11729_at	16.71	15.86	18.4	15.66	16.35	16.49	15.62	14.97	14.26	14.35	16.45	15.79	15.23	15.21	15.63	15.03	16.26	16.56	14.94	16.54	14.55	14.51	14.71	14.94	14.64	15.13	15.27	15.69	15.94	14.8	15.5	16.06	13.31
Hs.117367_at	22.89	16.26	20.11	17.77	21.19	21.12	21.86	18.05	17.95	16.34	25.73	18.28	17.03	21.39	16.69	19.28	17.73	19.57	19.6	29.09	19.03	18.98	19.25	20.68	17	20.12	16.76	21.55	18.45	18.04	19.24	20.11	21.57
Hs.11747_at	135.52	110.92	121.79	162.18	206.53	198.54	184.53	172.22	159.38	164.47	171.66	165.93	166.5	168.23	165.55	160.7	147.67	158.1	153.36	182.8	159.9	156.39	165.35	151.25	173.34	168.85	185.41	146.14	214.01	235.04	245.93	299.6	215
Hs.117532_at	30.83	29.27	28.81	30.12	30.92	34.98	31.95	31.79	34.68	35.92	31.25	29.12	29.45	28.38	30.48	30.02	33.44	37.86	33.78	30.87	37.22	32.16	30.19	31.89	28.57	30.7	34.18	28.78	23.32	30.31	24.61	32.01	25.61
Hs.117545_at	31.22	30.62	32.13	24.59	19.74	19.34	19.82	18.96	18.94	18.91	20.64	21.03	19.74	19.59	19.13	19.59	19.48	21.27	18.86	21.5	18.14	19.13	19.85	20.99	19.1	19.32	18.61	21.37	18.19	19.79	19.13	19.67	18.91
Hs.117694_at	75.72	67.3	79.57	77.28	57.08	62	66.87	37.84	43.69	41.13	46.87	45.65	47.83	46.53	46.64	42.72	39.56	43.53	36.43	43.27	43.57	46.42	76.13	47.51	43.45	40	41.13	34.2	42.61	27.74	32.92	40.72	28.1
Hs.1176_at	48.16	42.9	45.55	44.65	67.97	68.47	76.87	84.71	68.15	63.33	59.76	66.75	59.16	55.4	51.93	65.05	73.82	71.79	68.96	55.81	63.79	68.55	88.58	88.34	79.05	78.64	68	45.28	49.3	56.17	59.24	55.79	58.13
Hs.117715_at	35.89	46.71	36.27	53.85	39.96	42.97	46.6	40.05	51.27	48.37	33.42	35.12	46.5	52.45	54.63	47.27	38.69	35.41	44.69	31.38	49.68	51.61	44.32	38	50.7	40.95	46.58	34.03	72.89	71.98	113.64	70.12	82.78
Hs.117767_at	315.77	244	322.16	221.96	276.93	273.84	280.53	219.88	210.1	202.97	397.22	373.82	329.05	235.79	275.44	304.1	294.13	247.91	263.11	326.31	203.28	209.18	338.57	334.91	323.93	366.26	356.41	423.69	522.12	184.15	230.19	245.11	250.19
Hs.11776_at	50.78	35.9	25.25	31.61	119.46	133.27	117.98	127.7	144.29	149.35	85.6	119.91	112	111.56	106.6	131.6	134.59	114.92	141	73.73	172.38	175.14	140.83	112.44	131.14	135.53	115.46	120.18	135.82	107.01	99.15	96.17	55.89
Hs.117780_at	57.06	70.2	78.9	44.15	103.48	99.24	101.93	82.48	87.62	86.04	92.84	105.22	105.06	85.76	77.89	91.58	107.07	110.22	88.7	152.87	91.03	104.63	88.56	130.43	100.54	77.34	76.11	103.33	99.75	110.34	91.34	114.76	114.1
Hs.117848_at	79.05	99.27	107.87	73.34	84.39	54.55	55.5	57.54	47.69	56.47	79.84	53.74	52.27	43.24	44.1	39.71	46.07	55.74	41.83	72.16	49.59	58.82	53.34	62.64	55.08	46.94	51.98	74.9	64.79	53.17	55.18	38.11	39.99
Hs.117852_at	17.93	19.21	15.62	15.36	12.45	12.83	12.41	11.94	12.32	12.63	11.16	11.75	12.02	13.07	12.81	12.3	12.38	13.8	11.86	14.02	11.3	12.58	12.63	13.92	11.66	12.12	12.61	12.16	15.62	12.17	12.63	13.5	12.52
Hs.117938_at	32.75	30.65	36.62	35.96	35.84	37.35	39.81	35.97	33.27	31.57	34.08	37.59	33.53	37.95	39.08	39.02	36.61	36.27	36.58	50.33	41.42	34.8	30.58	35.24	35.26	33.09	36	46.95	34.23	32.99	38.08	36	30.95
Hs.118003_at	84.03	93.05	115.9	67.46	70.29	64.37	64.27	62.61	61.22	61.99	61.39	59.46	51.5	66.56	67.52	53.55	65.4	62.06	66.64	69.23	63.11	61.59	63.01	56.19	63.85	68.61	69.64	52.43	55.97	48.33	59.91	58.46	64
Hs.118041_at	201.87	166.61	139.09	195.9	292.09	335.3	299.63	266.15	342.98	322.9	245.34	252.19	257.63	243.34	292.28	243.39	269.79	230.57	289.08	150.84	279.81	211.71	268.34	260.46	270.25	303.23	320.7	247.42	280.86	296.48	248.25	274.63	352.05
Hs.118076_at	189.78	170.77	97.73	170.66	170.66	200.44	180.21	187.51	168.92	194.89	149.99	148.3	150.81	144.41	171.21	154.28	213.18	224.83	219.68	202.28	191.79	225.49	190.18	204.98	186.88	176.21	169.86	135.3	103.48	135.92	133.66	127.23	112.58
Hs.118110_at	51.82	57.56	70.36	67.69	35.78	40.33	40.06	36.12	38.58	40.41	25.61	31.42	29.58	33.59	38.59	38.2	34.18	37.92	36.02	42.23	41.41	44.97	31	32.77	29.8	26.52	28.59	31.3	55.59	44.18	52.7	34.65	34.6
Hs.118118_at	223.14	194.57	141.8	178.05	153.08	121.99	157.8	168.29	131.2	137.34	131.65	84.96	148.16	135.7	133.29	165.6	146.7	181.58	230.3	126.6	134.99	162.19	180.71	145.54	131.35	138.25	199.79	145.67	128.85	128.09	191.53	157.7	191.89
Hs.118127_at	104.33	91.17	112.77	122.36	95.94	100.8	92.92	103.07	102.57	88.36	78.31	88.03	83.62	87.78	92.57	74.99	84.06	88.62	76.21	114.45	89.65	82.7	122.47	126.98	89.94	77.84	77.98	89.77	83.8	92.87	84.4	78.36	73.07
Hs.118140_at	832.65	463.98	148.19	658.46	691.88	798.64	734.95	720.66	885.21	861.1	662.86	639.44	726.61	745.93	790.8	683.88	842.52	687.75	1038.05	633.66	1122.57	822.54	854.11	664.77	1053.89	1301.9	1426.6	553.82	539.2	574.18	463.5	684.13	962.14
Hs.118166_at	14.56	18.16	20.42	14.93	10.24	10.52	11.69	10.52	10.59	10.05	11.37	10.72	11.8	10.3	13.12	9.51	10.3	9.34	9.78	10.81	9.92	10.24	12.19	12.76	10.52	9.62	10.23	9.06	10.08	9.03	10.08	10.49	12.99
Hs.118183_at	16.81	17.43	18.72	17.56	13.18	13.52	13.72	12.95	12.5	14.91	13.58	13.44	12.11	13.96	12.97	13.13	12.68	13.24	12.52	12.91	12.59	13.3	13.62	13.72	11.9	12.51	13.63	12.18	13.09	13.04	13.48	14.68	12.8
Hs.118241_at	87.77	107.43	98.41	138.22	105.74	104.8	101.22	103.44	112.76	104.42	90.53	98.63	102.17	116.06	107.42	111.05	110.09	100.78	93.89	114.71	117.76	104.85	103.61	89.94	132.05	109.89	115.11	86.53	81.47	109.33	91.34	121.6	91.98
Hs.118243_at	142.4	157.56	181.74	153.42	114.3	121.38	123.64	132.35	130.51	130.58	145.88	132.96	124.51	138.83	150.83	139.38	118.99	115.99	125.51	250.78	220.63	179.94	119.51	121.22	117.68	118.44	114.79	107.59	127.36	111.2	105.55	114.93	103.2
Hs.118351_at	36.69	31.55	29.27	45.5	37.53	34.5	35.97	35.48	41.09	37.29	28.73	32.66	31.86	33.75	40.78	39.51	33.92	32.89	32.56	28.62	35.58	34.6	35.79	32.23	31.3	30.49	38.87	35.38	35.79	39.45	36.59	34.48	34.74
Hs.118354_at	96.13	109.31	112.89	74.15	75.26	70.02	75.73	68.46	68.98	59.85	73.22	69.03	79.45	72.5	77.28	72.64	78	85.61	71.91	70.64	72.25	72.69	75.67	73.39	74.14	71.42	72.5	55.75	88.21	108.54	139.47	66.34	79.96
Hs.118394_at	30.61	33.43	29.84	27.2	140.95	123.37	136.81	107.96	124.35	118.45	81.83	83.85	113.28	88.94	95.2	100.26	157.4	157.78	132.6	167.02	102.28	132.03	120.04	160.35	134.09	125.8	146.42	71.8	87.68	71.38	111.93	69.2	90.99
Hs.1183_at	22.64	30.34	31.83	32.85	29.26	25.03	26.03	25.53	24.58	26.37	26.09	26.24	28.25	26.09	26.33	22.44	25.71	26.32	22.92	27.69	26.09	24.88	26.32	28.91	26.09	22.05	23.14	27.93	25.2	27.23	25.41	27.69	23.9
Hs.118400_at	47.37	45.69	41.21	45.78	67.94	65.9	66.97	71.89	72.19	71.43	84.67	66.39	65.95	65.73	70.13	72.24	76.35	67.16	75.66	67.35	62.61	59.58	66.62	63.42	72.14	73.89	66.91	63.58	84.15	60.43	88.51	86.86	74.43
Hs.118463_at	72.97	65.88	88.31	66.41	108.77	97.45	104.05	99.71	97.52	90.42	102.44	108.87	100.51	97.62	89.69	98.47	110.92	118.08	102.94	131.02	86.3	95.42	100.83	103.85	103.29	97.68	92.26	111.78	84.53	109.19	113.25	92.39	67.78
Hs.118539_at	21.95	19.96	20.01	19.84	18.74	19.27	21.89	18.94	23.12	20.33	17.57	18.32	19.95	19.06	19.29	19.34	19.76	20.14	20.86	17.21	21.13	20.9	19.91	18.8	22.05	19.45	20.79	24.51	21.3	20.24	20.04	23.51	18.21
Hs.118552_at	71.56	95.41	116.18	98.07	73.08	72.84	69.59	78.05	84.42	77.06	96.62	90.76	76.19	82.87	96.37	83.77	71.92	68.54	75.47	52.62	74.2	76.94	91.9	83.53	81.46	107.4	79.25	89.68	75.47	64.42	74.16	69.41	66.48
Hs.118554_at	222.81	222.92	141.51	211.2	319.43	379.61	283.36	262.82	297.28	308.72	211.58	222.8	222.78	248.01	287.58	227.02	257.69	216.42	272.94	139.59	318.88	227.84	240.45	207.32	240.45	266.18	268.03	169.39	239.59	210.22	197.42	187.67	190.66
Hs.118555_at	19.32	16.04	20.24	26.21	28.22	28.63	33.7	23.28	24.93	25.46	25.57	20.76	22.46	23.4	20.92	24.79	24.91	24.53	26.01	31.33	26.08	29.19	22.34	30.02	28.9	27.38	24.07	21.13	23.86	18.34	16.78	19.68	19.95
Hs.118608_at	35.42	38.87	41.53	25.73	20.27	18.94	19.02	19.89	18.37	18.9	20.06	24.7	19.24	19.33	18.39	19.84	20.09	19.89	19.42	18.98	20.21	22.2	19.68	19.5	18.64	19.1	20.33	19.35	20.18	21.69	21.63	18.9	16.48
Hs.118631_at	39.26	46.95	46.65	37.98	24.32	27.38	25.39	25.24	23.82	25.19	27.44	23.09	25.97	25.36	24.83	22.75	26.53	25.2	23.8	27.98	23.51	23.13	24.28	28.86	25.04	25.39	24.48	25.84	22.64	23.58	24.6	25.55	23.7
Hs.118633_at	97.21	100.62	102.15	85.84	55.94	55.15	52.61	60.86	57.4	52.55	61.8	69.4	54.5	69.34	54.61	57.58	53.28	52.37	56.74	56.74	67.61	56.87	56.74	52.48	54.31	54.54	53.27	50.54	47.63	48.95	63.67	49.59	38.15
Hs.118638_at	68.78	71.06	65.38	76.65	203.59	206.18	199.95	141.93	153.64	159.85	167.31	175.94	194.98	226.2	234.67	209.33	152.56	175.36	170.83	147.2	191.32	170.31	269.96	218.22	166.33	143.8	162.61	156.63	146.63	120.13	111.93	149.11	134.62
Hs.118640_at	127.61	100.64	93.84	91.47	54.2	50.92	61.55	57.14	49.54	48.3	64.19	59.14	58.93	57.14	57.14	59.97	53	54.57	52.81	50.19	52.55	48.31	57.86	62.47	56.43	56.16	51.4	55.52	64.16	53.13	61.71	60.99	58.62
Hs.118651_at	19.27	17.44	19.11	16.82	19.54	19.72	19.45	19.15	18.23	19.41	19.88	17.76	18.98	18.72	18.74	17.7	16.76	17.66	17.82	19.08	21.73	25.82	18.61	16.46	17.6	16.82	21.88	16.81	16.8	19.62	18.53	14.87	21.98
Hs.118666_at	38.03	41.03	53.34	44.5	63.07	58.51	64.38	67.62	67.77	67.54	58.26	57.19	53.48	58.6	63.98	55.02	67.61	67.78	73.18	44	64.4	73.66	62.47	66.25	61.29	63.03	59.86	54.08	46.24	58.39	52.37	47.17	51.56
Hs.118681_at	115.7	124.35	117.66	102.5	88.12	75.54	87.3	106.82	91.62	95.1	86.04	71.76	96.97	99.55	85.75	73.05	129.91	112.94	117.85	87.01	66.68	76.26	83.3	80.6	83.79	99.5	90.16	113.48	133.07	116.09	129.62	214.99	169.76
Hs.118695_at	37.46	38.99	42.75	35.16	42.58	41.37	41.33	39.4	38.09	36.95	41.07	37.03	37.59	35.6	34.06	39.36	42.38	39.15	41.67	39.29	34.24	38.99	43.3	43.42	42.66	43.37	37.65	39.3	36.15	33.15	33.24	37.42	34.27
Hs.118725_at	70.68	59.06	36.71	93.54	68.1	73.79	70.95	68.45	78.13	72.47	75.56	70.79	66.61	69.11	77.68	81.41	70.68	63.03	62.81	65.48	108.93	99.9	72.55	68.78	72.56	89.48	72.55	58.57	78.33	63.31	78.16	85.32	82.32
Hs.118727_at	18.79	18.4	17.45	18.41	23.23	24.77	22.82	21.71	20.8	20.8	21.72	20.72	21.71	22.08	20.16	19.84	21.94	22.18	20.12	26.97	18.81	22.29	21.95	24.14	20.89	21.78	21.71	20.19	17.56	22.65	23.18	21.55	17.03
Hs.118738_at	33.26	27.86	31.41	34.44	21.18	21.86	21.73	22.44	20.56	22.59	24.05	24.72	24.09	22.44	23.86	25.62	23.19	24.88	24.42	18.95	21.25	23.62	24.7	23.9	25.31	24.92	23.42	24.86	23.63	24.61	26.96	22.83	20.32
Hs.118845_at	14.57	13.6	14.6	14.9	21.68	19.98	19.51	18.36	23.85	26.8	19.77	20.57	25.27	24.28	22.15	21.08	22.14	20.39	24.82	18.47	18.73	18.82	23.71	20.37	23.35	21.24	19.93	20.21	18.81	17.5	13.66	29.57	19.2
Hs.118958_at	12.35	13.63	13.17	13.59	15.55	17.22	14.59	15.56	16.86	14.09	15.06	15.8	13.8	17.87	15.46	15.55	15.78	16.46	15.68	19.38	17.63	16.71	14.81	15.55	16.63	15.55	14.76	13.72	14.41	16.5	12.89	16.93	15.14
Hs.118964_at	86.45	86.22	87.39	86.18	56.32	71.32	49.63	66.25	57.09	61.04	93.65	71.34	70.17	66.7	63.88	61.37	65.44	51.02	64.81	82.07	71.31	70.19	56.43	69.15	61.3	80.36	62.53	76.09	45.07	50.79	43.41	49.55	40.52
Hs.118983_at	81.72	83.55	79.68	84.9	97.43	102.1	93.09	91.19	88.1	94.89	84.95	78.67	73.8	81.85	75.59	87	90.33	76.21	86.52	91.68	93.55	99.23	99.25	104.52	89.5	107.51	96.76	96.06	88.15	77.51	85.84	79.91	94.31
Hs.11899_at	32.04	35.6	23.93	33.2	38.12	43.24	36.95	37.46	45.29	41.26	29	31.64	34.88	29.65	32.18	34.36	45.88	46.25	46.11	25.34	26.7	28.8	40.03	39.79	39.78	35.84	42.91	47.3	53.78	66.83	81.47	67.76	67.14
Hs.11900_at	45.1	44.8	46.4	44.62	47.47	44.43	45.13	49.37	47.47	44.73	48.62	48.52	45.4	51.75	46.87	51.68	47.47	47.47	47.67	41.96	44.17	45.34	49.77	45.59	48.22	50.14	45.23	60.5	51.47	46.96	51.38	50.1	50.45
Hs.119014_at	23.17	24.3	32.21	35.53	40.79	38.45	44.1	40.76	42.54	49.03	42.52	47.64	42.97	41.1	38.39	45.83	42.09	39.82	48.07	40.55	42.86	52.69	42.56	48.96	50.67	35.68	37.34	50.07	38.55	49.83	57.06	40.54	38.01
Hs.119023_at	19.98	21.28	25.62	20.99	18.84	18.36	18.57	19.38	19.26	19.4	21.63	21.4	19.46	23.25	18.54	19.21	21.15	19.38	18.82	16.89	19.24	18.15	18.74	18.41	19.39	20.4	20.27	18.66	15.12	20.68	20.08	18.33	22.72
Hs.11916_at	91.23	102.91	105.91	109.33	134.33	116.35	133.89	136.91	132.48	145.72	106.25	111.78	99.05	112.77	107.56	98.88	117.49	129.02	124.62	115.9	140.5	133.22	95.95	104.26	92.95	100.77	97.71	76.64	76.38	68.7	81.43	72.46	74.1
Hs.119177_at	396.71	356.15	425.09	385.13	389.82	386.57	381.15	379.46	364.83	360.21	389.72	333.38	315.56	373.94	382.11	396.12	375.5	305.31	345.39	327.82	422.27	365.02	370.56	387.69	364.55	397.83	350.15	279.51	372.95	293.9	369.55	334.69	271.79
Hs.119192_at	1540.03	852.07	173.59	950.33	1656.45	1468.08	1450.42	1358.92	1591.09	1507.66	1157.81	1296.63	1533.61	1755.59	2023.21	1638.57	1290.13	993.02	1537.18	857.44	2136.4	1525.75	1785.3	1282.1	1439.67	1408.56	1751.31	1997.43	2463.5	1605.16	1273.35	2002.46	1716.1
Hs.11923_at	105.31	132.43	115.3	123.38	111.65	131.52	111.91	130.32	141.03	124.04	105.45	130.17	131.65	131.45	138.77	131.46	150.39	143.33	152.33	109.45	154.8	144.63	109.29	126.21	132.43	128.74	144.63	115.11	144.06	188.4	159.33	304.93	262.37
Hs.119251_at	207.16	243.58	182.37	182.74	365.68	386.27	396.87	412.41	435.94	417.87	216.91	265.84	309.03	476.95	407.35	399.66	370.44	307.62	448.22	309.76	468.68	528.78	515.91	411.86	376.1	380.96	457.96	503.5	567.06	482.25	534.9	628.29	915.82
Hs.119273_at	27.76	34.49	39.97	30.95	36.81	42.71	39.28	38.16	38.03	38.6	44.4	35.48	35.07	38.57	35.81	36.81	43.87	37.04	33.81	51.19	36.9	37.4	41.96	41.17	39.48	39.5	39.48	42.23	55.98	57.83	37.86	42.48	49.71
Hs.119316_at	53.47	50.18	59.92	44.73	54.83	49.34	50.27	53.09	51.62	52.17	43.79	50.08	54.35	53.22	52.17	55.49	54.86	50.76	58.7	40.63	52.17	52	57.93	49.33	50.07	62.12	49.5	48.29	63.67	57.19	49.61	61	57.76
Hs.119324_at	34.33	31.39	37.31	32.28	36.07	35.5	33.52	37.7	39.25	36.29	34.19	32.57	33.4	30.26	32.68	35.02	36.79	34.36	34.55	38.44	36.47	35.06	33.41	40.75	35.63	35.83	36.93	24.56	27.97	32.16	28.18	23.76	35.04
Hs.119387_at	64.71	65.79	66.01	58.89	62.53	57.84	62.18	65.54	60.34	56.94	58.94	61.99	57.39	59.56	53.36	65.34	69.01	67.3	59.97	66.5	60.26	64.3	58.66	57.79	62.06	58.49	56.48	59.58	68.82	64.43	62.4	60.28	60.34
Hs.119591_at	34.75	44.72	50.64	46.66	109.05	102.64	91.76	119.75	120.44	137.88	82.83	79.79	73.07	101	79.75	90.45	128.51	122.96	126.6	165.03	111.51	123.52	108.59	113.77	98.08	81.17	96.59	81.3	74.53	91.74	87.91	126.73	110.46
Hs.119594_at	229.17	209.85	270.05	315.22	183.42	192.5	209.16	246.99	211.62	232.4	157.96	174.62	193.97	211.88	229.26	255.79	172.26	151.87	154.86	156.05	196.9	244.78	180.24	172.51	137.83	136.05	132.07	116.19	152.41	148.59	139.19	115.55	102.11
Hs.119598_at	337.92	357.43	226.93	434.68	1810.65	2180.27	1954.88	2113.26	2498.5	2078.14	394.32	1200.87	1324.67	2615.89	2900.75	1954.88	1662.81	1036.64	2071.1	994.52	2608.73	2348.31	2229.2	1476.82	1695.79	1620.34	2292.4	1447.19	1771.42	2805.12	3243.65	2789.05	2683.46
Hs.119684_at	27.58	27.31	28.25	27.31	32.97	32.68	33.58	32.1	31.14	32.1	35.18	32.87	30.08	30.65	30.4	34.3	36.04	36.84	32.8	36.01	29.51	30.43	33.29	34.86	31.38	32.27	26.88	34.73	31.75	28.34	31.21	30.93	35.5
Hs.119689_at	53.27	60.24	36.04	44.22	30.53	31.21	32.08	32.84	28.72	30.17	39.71	32.12	32.53	29.21	24.76	27.39	32.06	35.99	27.33	36.15	29.6	28.4	29.7	40.16	34.11	27.52	26.71	27.76	22.26	34.97	36.58	25.37	25.52
Hs.119815_at	87.34	85.63	100.24	83.63	79.87	78.97	76.34	79.82	69.8	73.26	81.16	84.88	76.82	80.71	79.76	79.17	78	76.15	73.7	77.42	80.67	74.85	74.06	72.9	72.96	81.11	73.08	74.93	63.84	58.23	62.93	63.43	72.71
Hs.119825_at	29.22	28.88	31.25	32.54	17.69	17.21	20.2	17.39	17.69	14.61	18.68	16.65	18.34	16.51	16.2	17.92	17.3	17.92	17.72	19.9	17.73	17.92	17.84	17.69	14.61	17.2	15.83	20.57	19.51	20.14	18.48	18.73	18.88
Hs.119882_at	27.13	23.83	29.78	23.09	27.73	32.69	31.63	26.77	31.17	31.42	29.56	26.06	31.21	26.13	26.06	26.01	33.87	30.18	32.48	44.22	29.45	29.23	30.84	34.43	34.86	32.25	32.76	42.43	24.67	34.25	41.47	48.67	28.25
Hs.119889_at	106.02	96.46	65.97	81.46	63.19	69.44	53.44	59.95	74.56	81.34	68.69	67.02	85.24	81.37	88.48	77.57	63.28	58.15	73.98	46.17	91.89	78.29	69.9	65.79	74.48	86.13	81.94	79.24	83.6	108.09	96	77.36	85.45
Hs.119983_at	41.26	45.91	63.52	45.97	44.63	45.76	45.75	46.24	46.47	47.45	45.06	51.89	48.09	44.41	46.52	43.96	48.52	51.22	47.23	49.53	44.76	47.26	45.85	48.47	48.14	45.78	46.7	47.7	41.26	46.82	36.88	43.19	43.69
Hs.11_at	91.83	72	99.41	58.24	92.4	89.4	93.69	76.26	77.31	69.58	80.54	91.46	72.44	82.45	70.76	84.97	104.93	84.21	72.65	129.73	73.91	80.79	87.22	100.89	84.13	64.86	77.07	88.75	86.71	65.26	102.26	88.04	77.95
Hs.12013_at	139.69	121.16	70.68	125.21	86.62	96.89	103.43	96.67	92.74	94.36	97.55	98.22	110.39	103.55	106.34	104.89	100.53	92.48	101.87	67.64	112.99	96.52	100	99.75	103.11	127.24	117.31	103.28	109.92	128.93	162.71	100.98	123.52
Hs.120165_at	87.79	104.04	84.8	88.83	86.74	86.08	88.07	81.51	88.07	80.9	82.36	88.07	91.46	90.06	79.43	82.94	95.25	97.04	90.86	92.81	89.26	107	80.82	83.15	84.67	97.53	69.22	88.07	87.04	91.41	91.74	73.12	67.79
Hs.120228_at	53.04	47.53	72.94	34.36	49.72	55.27	48.66	50.52	43.48	43.33	48.69	49.41	45.4	41.41	41.85	44.71	47.1	48.37	43.64	70.23	40.18	46.91	46.37	54.8	60.16	49.97	46.96	40.1	36.38	54.06	46.22	45.26	48.1
Hs.120267_at	28.32	29.04	25.47	28.73	21.68	22.86	22.88	22.22	21.86	22.23	29.37	24.82	26.15	24.8	25.11	21.04	22.99	25.52	23.46	23.01	24.27	24.22	23.51	25.46	26.56	20.26	22.95	23.39	23.97	27.11	56.18	29.67	29.33
Hs.120323_at	905.36	678.26	526.03	918.78	629.13	565.05	615.69	665.19	712.02	708.2	511.75	573.42	711.11	675.78	744.03	677.4	487.96	367.21	579.53	360.17	674.03	563.49	612.22	522.19	681.23	767.25	792.24	711.44	741.64	630.25	720.32	845.41	925.35
Hs.120330_at	67.57	73.76	91.12	65.17	56.57	59.29	63.39	57.64	50.12	55.36	72.84	59.58	53.8	53.14	49.96	55.97	63.15	58.88	56.08	65.44	52.57	48.41	57.42	63.84	53.24	51.09	43.84	50.91	59.06	49.87	52.45	51.89	46.78
Hs.120365_at	40.96	61.4	71.93	54.5	35.69	38.34	34.5	35.56	33.3	39.41	34.64	34.67	37.43	34.56	34.85	33.99	36.33	39.71	33.76	35.7	30.37	32.3	32.78	39.84	33.31	32.91	33.88	47.5	40.22	41.37	37.23	38.87	33.72
Hs.120369_at	37.22	26.33	43.35	25.25	27.65	22.64	23.8	22.49	21.87	21.58	22.17	23.05	23.3	22.28	20.41	25.31	21.59	21.35	24.25	26.76	20.61	23.57	23.32	25.32	21.91	19.98	21.09	26.81	27.69	21.21	24.62	31.11	26.57
Hs.120446_at	94.74	96.84	145.38	77.92	44.85	56.57	49.42	53.84	52	64	45.24	47.04	53.23	52.34	48.05	40.24	52.57	49.3	56.27	58.51	46.35	44.57	52.45	55.47	49.44	54.97	68.62	58.81	75.34	51.19	65.56	71.37	52.7
Hs.12056_at	30.41	28.55	35.89	28.61	30.42	25.95	29.8	27.68	28.07	29.83	26.08	23.31	23.03	26.86	28.94	26.39	24.25	23.66	22.35	33.79	27.26	26.73	23.07	25.95	27.85	25.95	25.83	20.97	21.71	25.95	24.83	22.47	27.25
Hs.120573_at	56.88	58.74	66.91	57.11	59.84	61.87	65.88	49.77	55.93	59.39	61.3	60.27	60.91	55.95	58.64	53.6	59.86	66.85	55.39	79.61	58.57	55.53	51.46	58.62	65.33	45.29	56.88	75.3	66.37	59.82	75.13	61.18	63.36
Hs.120658_at	58.81	43.11	80.27	55.5	26.69	25.05	24.25	24.65	24.85	22.45	29.37	28.01	26.8	26.8	27.34	29.13	27.58	28.16	26.8	28.77	26.4	25.72	29.32	25.66	24.69	25.05	25.6	23.16	24.47	29.88	25.19	23.66	23.74
Hs.12068_at	55.55	53.79	63.49	59.46	66.42	62.17	59.33	65.94	61.12	64.76	56.66	59.15	48.51	54.88	62.76	53.91	58.97	60.96	54.83	56.98	57.58	48.21	53.08	55.42	60.5	60.01	58.3	34.2	33.35	28.51	37.4	31.59	49.48
Hs.120759_at	39.08	47	65.36	35.94	25.08	23.71	26.2	26.97	20.62	23.82	29.99	25.06	27.63	31.16	25.25	24.87	27.47	28.94	25.11	30.13	21.75	30.97	26.4	22	24.11	26.05	27.2	33.48	23.55	29.29	29.72	24	27.45
Hs.120766_at	67.84	57.3	57.91	73.02	61.69	60.51	64	64.93	67.56	65.02	68.74	66.11	71.25	68.74	67.85	70.81	63.39	63.84	65.53	83.5	70.69	78.17	62.43	67.21	67.57	65.86	66.32	81.24	77.47	90.23	87.37	78.35	72.37
Hs.120790_at	22.67	28.51	25.54	25.61	28.68	19.43	21.82	18.8	19.83	20.34	27.45	21.26	20.74	21.25	18.28	20.96	19.76	19.72	17.02	22.84	16.54	17.42	17.52	19.43	20.24	18.71	18.66	15.79	16.83	18.56	16.19	16.91	24.75
Hs.120844_at	232.31	316.23	219.1	202.89	393.61	425.32	417.81	402.21	378.2	368.49	375.36	409.98	423.97	370.85	388.53	388.38	383.08	363.88	358.49	261.51	433.34	420.44	413.98	457.39	426.87	364.67	436.65	369.13	297.39	324.41	396.94	299.54	311.86
Hs.12084_at	206.89	192.3	235.1	173.1	132.63	141.36	127.2	100.47	113.09	121.83	103.91	101.11	109.69	140.07	124.01	160.6	174.75	131.15	133.91	175.83	138.37	148.61	129.87	112.9	110.08	119.89	120.91	328.72	261.3	221.6	268.84	255.65	212.02
Hs.120949_at	21.69	19.73	20.63	20.82	17.86	17.3	16.39	17.86	17.36	15.96	19.02	18.4	18.26	17.88	17.78	17.66	16.72	16.9	18.12	19.78	17.86	18.36	16.05	18.24	17.61	16.17	17.04	21.23	16.04	24.07	20.14	17.19	17.86
Hs.120950_at	45.46	51.61	52.79	41.25	28.27	27.16	29.15	26.23	26.34	23.84	27.63	27.09	26.74	26.59	24.32	26.56	26.01	27.25	26.13	29.29	25.03	25.13	27.73	27	25.85	24.08	25.31	27.15	25.36	27.6	29.91	29.41	26.21
Hs.120963_at	21.79	25.55	22.05	22.94	19.03	16.14	17.67	18.1	19.7	18.1	18.64	17.39	17.94	15.94	18.95	19.48	18.43	17.73	19.24	15.62	18.1	19.28	19.63	18.55	16.69	18.03	16.73	16.34	18.01	17.13	15.25	15.73	16.25
Hs.120998_at	177.98	224.29	204.66	187.11	227.35	276.66	265.07	237	220.36	207.92	253.63	243.19	255.76	241.58	212.63	226.19	253.39	265.66	260.28	329.2	237	236.85	224.74	213.43	235.46	218.45	227.87	258.01	288.34	307.96	240.63	310.81	235.4
Hs.120_at	1639.96	1356.99	1553.33	2390.66	2273.63	2189.33	2351.27	2453.7	2537.42	2499	3341.72	3397.9	3296.78	3834.04	3750.07	3716.27	2064.32	1891.13	2474.91	2114.7	2765.07	2286.4	2807.45	2544.91	2865.65	3054.85	3110.27	1771.36	1962.31	1827.25	1535.92	2057.68	2083.56
Hs.121017_at	18.15	15.42	19.9	17.01	17.82	19.64	19.23	18.61	18.16	16.1	27.02	18.16	17.66	17.29	17.82	17.46	21.54	20.99	18.16	19.36	18.69	20.12	20.78	21.69	17.99	18.16	17.54	18.54	19.96	18.32	16.26	21.04	12.28
Hs.121025_at	57.85	45.61	51.85	51.89	65.54	78.15	75.42	80.95	73.96	68.18	80.19	82.51	64.59	71.81	63.5	67.65	67.13	70.91	80.46	92.64	64.66	71.94	67.99	74.29	70.36	66.11	70.41	75.29	57.49	68.38	65.09	92.13	56.65
Hs.121028_at	16	18.12	16.4	16.24	14.01	13.57	12.89	13.41	12.1	12.61	12.85	13.3	13.53	11.65	12.19	11.11	12.9	12.25	12.22	13.76	11.34	11.25	12.29	12.98	12.68	12.37	12.26	15.39	12.73	12.34	13.87	12.83	12.42
Hs.12102_at	2131.18	1442.74	763.78	1665.33	2143.07	2207.26	2011.58	1815.55	2053.43	2002.85	1336.12	1526.2	1398.8	1711.16	1665.33	1551.14	1863.27	1455.28	1730.25	1340.45	2066.15	1722.56	2043.61	1471.54	1559.29	1497.7	1713.92	1220.61	1434.02	1033.33	969.01	1301.39	1351.21
Hs.121072_at	61.94	65.29	84.82	56.15	34.33	38.03	35.83	33.52	31.37	29.54	40.9	37.55	37.21	34.97	34.52	31.86	41.15	37.41	31.59	52.47	31.43	40.96	34.79	37.39	36.64	32.75	34.6	33.77	41.71	39.38	45.54	33.2	36.35
Hs.12107_at	80.26	34.02	32.56	39.29	146.04	138.77	168.73	185.05	209.91	184.69	121.82	151.83	153.52	174.67	197.07	211.21	225.08	185.61	267.63	178.55	237.38	261.78	253.95	178.51	190.89	196.77	221.48	132.17	182.42	156.05	108.6	194.81	184.43
Hs.121084_at	39.41	53.72	45.22	36.89	19.93	21.8	21.27	18.71	17.97	18.53	20.12	19.42	21.09	18.17	18.8	18.6	21.47	19.16	16.77	19.3	20.52	22.92	18.52	18.9	19.73	17.63	18.43	17.56	16.47	20.33	19.15	18.3	14.92
Hs.121088_at	73.12	69.53	31.24	72	75.53	80.88	63.7	68.16	82.99	78.55	42.66	51.96	69.24	58	75.03	56.15	48.8	46.33	57.69	32.62	66.74	56.08	57.96	46.4	59.83	67.86	65.13	65.94	77.42	71.05	70.72	56.19	62.56
Hs.12109_at	76.8	81.61	147.25	79.73	90.87	114.59	100.2	106.09	111.12	106.91	114.93	105.22	98.26	108.97	100.26	98.03	121.09	93.5	133.43	162.6	121.4	116.92	107.81	139.96	125.51	106.2	115.94	79.83	77.03	98.51	94.88	106.2	89.65
Hs.12114_at	21.45	31.4	34.93	22.13	18.7	18.21	18.52	21.39	19.67	17.86	17	18.74	18.81	14.79	16.97	16.26	17.72	18.92	18.74	18.61	18.18	18.3	18.5	19.68	17.01	17.59	17.95	18.3	13.6	18.3	16.9	18.3	14.09
Hs.121178_at	175.1	172.1	235.21	177.84	84.95	70.73	81.48	71.45	69.54	79.88	77.64	78.33	72.33	66.76	71.7	66.92	71.77	79.79	78.23	68.25	65.47	69.04	66.19	98.24	67.42	69.04	61.23	57.6	65.32	83.12	81.56	53.82	56.55
Hs.1211_at	27.44	39.66	27.74	25.42	33.23	40.81	33.07	36.77	27.06	35.55	35.32	32.4	33.53	28.49	29.87	32.78	34.96	34.53	32.21	38.99	36.3	40.6	33.7	39.85	29.89	25.75	31.51	30.28	28.87	24.34	26.5	29.02	32.21
Hs.121260_at	25.69	26.6	16.98	26.57	18.03	19.03	15.9	17.6	17.9	21.7	16.07	15.6	18.85	15.88	19.73	16.19	15.43	12.66	17.12	15.75	20.2	15.63	17.12	16.47	15.33	16.21	17.12	18.63	17.14	20.12	15.73	18.01	16.5
Hs.12126_at	249.27	297.73	284.52	235.78	746.17	533.37	648.27	615.84	653.52	635.91	474.09	504.1	533.79	580.45	521.94	551	398.95	327.41	385.7	543.34	629.29	529.57	472.46	481.11	441.98	461.18	410.8	461.86	472.64	330.84	327.03	359.09	438.79
Hs.121333_at	180.19	128.43	82.32	111.11	239.18	238.83	247.97	261.17	274.11	269.08	414.5	276.8	372.07	281.21	272.31	299.25	369.04	286.57	404.42	161.66	189.54	136.78	330.41	257.12	281.63	271.5	343.47	205.77	242.11	231.88	173.72	316.98	337.94
Hs.121432_at	36.4	23.39	31.3	30.4	26.46	24.26	25.54	27.42	25.54	24.36	18.97	24.53	24.12	27.82	28.94	23.27	23.56	24.2	23.42	16.96	27.27	24.81	24.83	25.85	25.33	23.69	31.78	24.6	27.57	25.67	27.62	34.88	34.25
Hs.121443_at	1794.14	1066.53	800.62	1191.26	1399.25	1274	1364.15	1311.17	1678.46	1559.52	1462.28	1101.28	1106.09	1321.49	1368.99	1249.79	1296.69	897.64	1400.22	1264.27	1268.35	876.53	1393.96	1100.19	1542.89	1967.53	1761.42	1162.01	1416.69	2195.32	2048.89	2248.02	2810.3
Hs.12144_at	74.79	93.92	68.38	59.18	119.04	106.3	122.14	135.61	135.75	141.8	122.22	116.09	143.58	144.48	140.37	127.25	114.52	108.06	149.84	126.37	134.54	128.03	127.57	91.78	121.23	122.39	147.61	111.93	114.28	105.82	103.6	112.57	146
Hs.121478_at	22.99	23.44	30.69	19.03	17.17	16.07	15.52	16.47	15.64	16.63	16.38	15.97	16.19	16.26	15.91	16.68	15.79	15.6	15.48	19.61	14.48	17.82	16.14	17.02	16.45	17.33	17.22	18.68	15.19	17.47	17.77	19.49	17.68
Hs.121482_at	26.4	34.41	33.2	24.89	33.6	34.99	39.61	26.99	29.78	28.05	32.62	31.28	33.09	31.79	26.26	30.17	34.43	29.83	29.81	46.71	28.27	26.26	27.67	31.39	26.39	27.53	22.55	37.03	27.3	29.83	25.81	26.15	29.71
Hs.121483_at	36.35	41.93	44.48	41.71	51.43	47.3	49.4	47.26	42.09	44.5	53.73	44.52	45.89	35.97	34.09	38.96	41.09	51.69	40.52	47.9	37.68	46.2	44.08	51.38	43.8	38.31	37.84	46.33	44.48	35.82	39.17	48.55	35.96
Hs.121489_at	136.42	135.45	161.53	148.15	110.53	105.33	130.74	104.89	96.77	102.61	134.66	102.92	139.35	110.79	113.15	105.78	128.07	183.66	118.47	186.96	107.66	97.04	116.49	115.15	126.57	100.84	97.75	113.7	174.34	89.74	97.84	74.42	75.31
Hs.121490_at	23.71	29.16	20.75	28	20.65	21.29	21.92	20.15	19.08	19.04	19.73	20.37	22.07	18.32	16.93	17.8	21.3	19.8	18.88	22.27	17	20	20	20.39	20.37	18.11	20.96	21.03	21.4	19.35	22.07	20.61	25.5
Hs.121492_at	19.29	17.32	18.03	22.08	17.13	19.9	16.71	16.92	15.15	17.71	20.27	18.55	18.42	17.05	16.43	15.76	18.78	20.71	17.35	20.66	16.95	19.12	17.33	17.21	16.18	18.42	29.77	23.38	17.18	17.58	20.44	16.21	19.61
Hs.121494_at	36.83	35.18	30.48	37.58	34.06	31.32	34.57	31.3	28.43	32.26	36.06	33.77	32.47	31.54	28.43	32.04	32.73	30.08	25.31	50.11	30.41	32.91	32.47	37.89	36.21	33.47	39.46	31.3	23.08	24.42	24.54	34.35	30.35
Hs.121495_at	21.87	30.7	34.32	26.4	22.1	24.71	30.84	20.94	22.82	21.94	26.24	27.78	26.31	23.89	25.83	27.89	22.14	26.74	23.61	26.84	22.07	22.76	25.33	23.62	21.93	24.22	22.3	30.1	40.74	22.94	29.91	27.74	22.42
Hs.121507_at	64.77	51.23	52.25	44.03	46.8	47.26	53.64	42.78	42.67	47.13	49.33	50.1	48.87	43.61	39.76	46.27	53.93	53.06	38.37	59.79	42.23	48.8	45.28	53.52	47.15	42.08	40.42	50.65	47.28	44.18	82.39	51.07	39.34
Hs.121510_at	146.12	157.3	89.65	176.72	68.18	67.05	66.87	72.91	63.79	72.33	79.08	66.12	60.89	63.41	59.69	75.38	69.89	66.87	69.4	45.42	72.11	67.67	72.68	76.56	71.31	70.78	74.36	74.51	60.58	52.71	65.1	69.11	46.2
Hs.121520_at	181.55	165.9	231.91	363.97	305.07	305.89	280.62	190.29	242.65	286.67	132.64	112.03	147.1	186.34	177.27	171.05	177.08	166.17	176.95	118.62	262.89	228.24	190.09	169.39	119.34	159.35	158.73	164.99	278.8	162.52	143.46	162.32	167.61
Hs.12152_at	159.48	211.02	187.03	187.57	212.42	197.77	220.52	213.36	216.4	247.73	226.24	206.94	205.22	207.54	193.19	220.7	208.5	197.08	203.68	195.01	230.93	225.61	336.21	292.89	290.67	273.33	288.4	199.14	244.03	221.95	202	223.98	227.5
Hs.121539_at	24.84	22.59	30.41	37.32	22.72	20.57	20.55	22.96	20.56	22.72	21.77	19.04	17.66	18.47	18.59	20.25	18.81	20.33	20.55	25.53	21.9	20.7	19.69	19.16	18.81	20.8	18.8	18.26	22.72	23.19	18.53	21.26	18.69
Hs.121549_at	16.71	23.58	27.3	27.07	37.71	34.5	39.54	49.91	44.66	40.43	50.63	48.62	40.87	32.96	40.5	45.69	35.84	49.34	30.82	34.14	37.9	40.15	53.5	37.9	39.73	44.03	35.33	77.86	19.53	25.26	23.26	26.09	15.94
Hs.121592_at	607.3	512.96	257.55	622.26	640.07	666.37	608.79	715.31	730.12	746.4	498	542.84	558.36	726.4	732.23	690.06	703.09	624.72	746.8	627.1	991.32	855.07	737.33	668.63	618.88	660.34	704.82	809.53	923.27	688.62	661.93	658.75	673.68
Hs.121602_at	159.91	187.95	180.12	141.3	136.39	160.41	135.78	116.65	117.73	113.9	156.35	117.1	121.7	119.17	120.72	120.7	120.98	125.03	122.33	195.23	111.58	126.78	121.56	128.17	122.24	102.33	106.89	123.69	114.89	123.06	96.22	131.41	105.71
Hs.121605_at	81.99	120.17	122.78	85.58	93.12	103.66	81.97	59.01	47.78	58.95	89.31	74.91	57.64	63.96	59.47	62.81	69.67	108.05	59.31	184.98	62.4	77.21	56.25	86.12	67.05	63.28	52.84	55.5	53.4	60.09	38.49	63.28	59.02
Hs.121663_at	175	201.6	80.73	81.66	234.04	295.32	245.8	244.66	250.05	264.27	171.43	186.56	169.62	191.31	197.36	170.6	383.77	320.1	372.34	130.33	152.79	150.68	394.41	333.93	414.52	488.9	463.79	221.69	316.31	210.6	281.42	311.91	240.88
Hs.121748_at	27.22	27.06	35.99	22.31	35.73	37.11	39.53	35.96	45.76	37.12	35.45	37.16	33.39	35.52	36.73	37.16	44.9	37.16	38.06	36.51	34.9	33.08	41.04	35.2	41.21	43.9	35.57	36.71	51.24	34.23	37.6	42.44	41.49
Hs.121776_at	21.19	20.41	23.29	20.22	19.93	20.91	19.04	16.94	18.59	16.87	19.64	18.86	17.19	20.58	18.2	20.09	18.15	20.65	16.54	23.85	19.28	20.47	18.49	20.59	16.85	19.14	19.23	18.64	31.09	30.97	23.12	20.08	24.9
Hs.121810_at	12.5	18.01	13.08	14.18	17.07	15.58	15.56	15.02	13.62	14.58	15.4	13.9	14.38	15.23	14.22	14.24	15.52	15.57	14.03	14.74	14.64	18.46	14.24	15.01	13.08	14.58	14.11	14.58	13.35	13.8	12.5	18.8	13.55
Hs.121847_at	120.87	116.71	108.86	112.42	139.55	150.06	158.9	136.24	153.38	169.85	121.78	124.27	142.72	139.16	162.98	135.66	157.74	122.37	145.01	141.01	161.81	168.06	135.17	139.22	150.86	140.85	150.18	153.04	129.42	199.16	197.75	120.24	130.55
Hs.121870_at	78.16	82.36	97.79	74.65	60.01	60.54	54.82	63.68	58.81	60.5	76.19	71.08	60.66	61.79	60.31	64.43	58.78	65.3	57.95	50.23	66.87	61.2	59.78	65.85	59.72	60.94	57.97	55.44	49.18	59.31	48.74	48.2	64.94
Hs.12211_at	74.7	73.71	78.64	92.18	72.92	66.03	72.77	65.94	58.77	65.81	67.66	65.94	63.94	62.51	56.67	71.67	63.95	78.02	62.32	64.6	64.06	62.8	65.94	65.31	65.1	55.84	63.61	68.76	47.61	53.35	67.76	57.94	54.92
Hs.122186_at	27.52	23.27	25.71	25.62	26.03	23.71	25.93	25.48	24.38	29.07	31.73	24.03	26.02	19.29	25.32	21.31	29.82	28.18	22.78	34.28	22.04	25.13	26.55	30.38	25.66	25.12	24.11	21.89	23.5	17.55	25.65	24.72	20.07
Hs.12229_at	30.08	37.87	36.03	31.26	29.3	26.16	28.66	30.18	30.38	32.42	28.58	30.33	29.79	30.6	32.06	28.28	29.15	30.15	27.95	25.92	29.76	29.08	31.98	30.53	30.38	29.3	33.57	25.83	30.96	22.67	25.9	27.72	22.97
Hs.122346_at	67.41	60.98	62.99	59.38	58.65	55.52	54.83	63.4	64.35	62.99	51.88	68.84	54.12	62.99	75.53	69.31	60.5	60.6	62.99	59.22	68.79	68.94	68.85	64.01	62.77	56.14	70.88	90.58	62.42	72.48	77.48	71.85	110.79
Hs.122363_at	201.06	186.96	179.33	236.99	207.66	223.7	206.37	229.46	225.94	220.57	195.97	212.66	197.4	223.12	205.92	204.6	200.48	170.16	221.6	187.22	200.59	198.99	224.81	209.42	219.53	241.25	244.34	173.22	182.06	168.67	173.26	204.9	224.51
Hs.122417_at	3237.16	3118.15	3542.12	3760.89	2222.04	2276.56	2221.05	2432.38	2233.58	2170.89	2501.81	2346.91	2335.71	2379.99	2265.96	2259.57	1747.91	1423.42	1839.17	2126.25	2403.19	2039.14	2080.89	1904.67	1860.42	2382.29	2142.36	2167.77	2667.92	2202.42	2107.15	2322.2	2417.29
Hs.12248_at	90.58	73.12	82.24	83.05	100.51	95.14	105.93	88.8	79.14	97.14	83.66	113.62	128.62	114.48	93.37	95.72	82.19	81.92	108.97	95.45	78.82	84.94	129.03	124.06	106.23	153.69	137.32	153.3	148.12	124.99	101.52	151.59	193.28
Hs.122511_at	72.8	82.81	82.42	67.84	81.57	90.04	79.99	74.95	71.72	76.47	77.34	75.87	76.85	77.03	71.57	77.03	80.43	80.77	77.03	84.91	70.96	77.03	77.03	80.83	72.77	68.97	75.23	77.03	71.12	74.4	81.03	70.69	68.04
Hs.122514_at	21.16	24.06	22.83	24.82	21.46	23.49	22.67	21.86	21.46	20.93	22.61	21.53	22.03	19.48	19.09	20.39	21.97	23.23	20.51	25.42	21.33	21.46	21.21	20.39	19.59	19.72	20.64	23.08	23.41	25.4	27.12	23.36	21.46
Hs.122523_at	131.3	164.69	193.23	159.69	100.88	109.26	115.1	101.85	103.18	100.19	105.83	93.57	88.41	97.48	107.29	110.78	103.13	107.37	93.68	94.01	99.78	115	97.93	114.55	110.74	99.71	93.48	139.37	177.85	129.35	160.44	139.97	114.75
Hs.122566_at	43.08	46.6	44.83	29.62	28.86	32.54	29.08	28.54	25.25	26.77	27.67	26.71	26.96	28.12	24.86	21.8	31.39	29.16	27.9	39.89	28.67	25.98	28.5	28.02	26.09	26.28	25.68	29.79	30.31	24.85	35.61	33.03	25.56
Hs.12256_at	343.92	427.77	313.43	425.76	146.04	171.19	175.58	164.46	161.78	158.98	146.69	157.98	156.18	153.34	158.02	139.25	170.7	157.77	148.91	148.11	154.85	159.37	157.27	162.15	140.45	131.38	126.13	107.01	94.85	124.44	178.05	99.42	103.34
Hs.122575_at	93.16	80.26	81.23	90.08	58.74	52.28	54.95	59.67	56.8	56.1	60.76	56.85	55.82	58.11	60.32	58.42	56.39	60.71	59	62.63	52.47	58.02	53.35	57.62	56.98	57.58	55.26	59.26	56.57	58.47	62.02	53.78	63.22
Hs.122583_at	15.59	14.95	15.17	15.64	10.8	11.25	10.17	11.06	10.36	11.86	12.35	10.5	10.78	12.37	11.19	11	10.38	9.85	10.96	12.83	11	10.86	12.15	11.59	10.59	11.96	11.67	10.8	11.58	11.48	11.75	11.58	12.75
Hs.12271_at	46.04	49.99	43.73	44.06	40.5	34.98	37.05	40.6	36.85	35.48	42.89	42.13	33.84	42.9	41.22	40.91	34.45	38.23	37.91	32.47	35.33	35.25	35.84	40.42	39.75	43.95	37.99	47.92	50.93	47.01	36.38	47.08	41.14
Hs.12272_at	42.49	53.49	48.66	36.65	44.46	40.73	40.78	42.31	46.03	46.3	41.73	41.83	45.65	42.9	39.87	38.65	39.17	42.46	42.94	38.03	42.37	40.38	41.8	39.8	40.95	40.44	44.01	44.72	50.54	46.43	47.94	45.59	44.89
Hs.122752_at	18.66	18.17	16.85	17.06	19.28	17.62	19.71	17.93	19.52	16	16.12	16.66	16.6	15.79	16.5	17.62	18.71	16.06	17.07	16.99	15.62	16.6	14.98	15.47	16.95	17.33	19.98	17.82	23.55	23.35	18.94	21.76	24.22
Hs.122785_at	17.24	15.77	14.42	16.24	15.28	14.56	14.94	15.25	16.22	13.91	16.72	16.78	14.51	13.25	14.77	16.93	15.97	15.97	14.97	21.06	15.26	15.04	15.6	14.61	15.6	14.65	13.39	22.45	16.13	15.76	15.73	15.76	17.64
Hs.1227_at	85.63	100.38	128.37	123.17	96.94	98.82	109.72	112.45	108.9	107.84	87.74	106.74	84.2	101.64	98.33	106.25	98.58	105.68	100.59	115.53	97.65	107.8	96.81	94.51	102.47	102.89	108.98	96.08	85.76	95.35	99.06	93.68	90.97
Hs.12286_at	39.26	32.01	40.09	35.58	31.72	33.14	30.24	35.23	33.2	33.49	34.94	31.32	34.41	31.47	30.8	32.61	35.75	41.41	32.28	34.58	33.49	32.95	33.49	36.08	33.56	33.39	30.58	32.66	31.97	28.88	35.81	32.86	46.56
Hs.122908_at	21.36	19.36	17.67	20.61	19.16	18.31	15.72	19.56	19.96	19.81	18.81	20.69	17.17	21.61	18.14	19.8	16.99	20.37	19.15	17.08	17.37	18.32	19.69	17.72	18.88	16.95	17.7	24.65	22.66	18.88	20.68	20.31	17.99
Hs.122926_at	104.46	102.65	91.33	113.91	93.27	96.01	101.5	99.53	90.09	100.01	95.26	89.35	92.47	86.87	90.4	85.31	101.11	98.33	104.03	93.34	115.36	100.12	83.66	83.75	87.55	90.24	89.47	81.66	97.59	71.61	79.63	82.67	86.36
Hs.122927_at	25.76	24.85	31.66	20.38	45.04	46.17	39.93	30.51	35.25	36.77	41.01	38.72	38.67	35.94	32.68	46.05	40.82	39.18	40.47	43.17	36.55	40.73	37.77	37.46	38.98	36.72	41.51	37.48	28.57	38.23	30.84	32.56	31.84
Hs.122934_at	14.7	13.32	14.16	14.24	12.28	13.14	12.36	12.03	12.29	13.61	11.59	14.3	13.39	13.94	14.16	12.93	13.16	13.6	14.94	11.64	12.86	13.66	11.83	12.34	12.71	12.04	11.9	19.34	23.97	13.66	14.17	15.19	14.97
Hs.122939_at	102.58	142.01	174.9	110.63	110.42	113.53	112.64	121.54	105.57	123.35	96.38	108.05	93.32	95.6	90.34	88.36	128.93	133.7	118.72	161.89	106.21	106.21	96.4	99.23	100.44	105.18	93.97	102.48	106.41	106.21	112.59	136.11	90.99
Hs.122959_at	32.59	48.32	39.31	38.75	26.41	23.17	22.38	22.06	17.85	22.22	21.44	21.59	21.72	22.61	19.89	20.9	23.03	24.4	18.29	26.25	17.47	21.06	19.93	21.87	22.04	16.77	20.27	27.03	18.24	21.46	22.73	30.01	23.45
Hs.123016_at	55.93	53.51	69.25	45.1	40.78	45.96	45.41	40.84	37.38	39.22	48.63	52.99	46.95	38.23	37.33	46.87	43.88	59.21	41.14	50.42	41.79	45.47	45.14	38.15	44.1	37.67	36.58	46.37	35.05	56.47	49.2	45.13	36.12
Hs.123022_at	74.26	79.26	83.92	73.32	76.73	80.09	74.12	71.55	72.2	74.3	92.37	76.08	65.2	74.26	69.7	64.92	71.72	89.48	65.66	91.7	75.03	69.9	66.88	107.54	80.35	67.67	75.46	72.21	65.73	84.74	77.13	82.3	50.33
Hs.123024_at	24.89	27.95	32.3	21.37	22.52	22.42	23.31	21.13	19.39	20.04	19.86	22.85	23.4	20.1	17.1	17.58	22.77	28.58	21.63	26.11	21.13	21.16	19.39	24.99	20.48	25.26	20.99	15.96	14.77	23.11	23.58	16.33	16.28
Hs.123034_at	69.75	74.99	68.96	81.92	56.93	57.3	62.25	58.11	44.99	46.62	75.26	58.64	58.95	56.98	50.44	55.36	62.44	56.19	65.34	53.27	46.21	63.63	52.01	74.29	57.78	52.69	54.47	66.46	61.09	64.82	76.96	73.15	52.68
Hs.123035_at	31.79	52.35	46.41	28.72	19.09	18.72	18.95	19.36	17.62	18.43	22.44	19.11	18.37	18.22	17.8	16.57	18.53	18.43	17.8	19.94	17.59	17.78	17.85	18.73	18.22	17.17	16.95	17.08	17.06	17.33	16.86	19.07	17.08
Hs.123036_at	126.29	63.85	111.48	112.09	84.97	72.11	72.5	72.16	77.43	73.03	75.88	80.1	74.15	69.8	68.8	88.57	71.88	84.05	73.64	100.35	63.35	76.23	75.18	70.43	74.69	74.03	67.64	61.07	61.07	52.37	44.76	59.64	61.1
Hs.123070_at	39.72	40.77	63.02	34.75	30.66	37.71	38.63	31.93	29.55	34.68	34.31	39.37	35.48	33.61	26.19	31.46	37.7	39.8	36.31	42.15	32.1	44.58	29.4	52.66	36.88	30.31	31.83	43.39	34.39	37.86	36.9	37.5	29.96
Hs.123072_at	39.21	32.55	44.17	35.38	26.73	27.71	26.46	27.11	25.97	25.66	31.71	25.82	28.4	29.23	29	27.04	25.99	26.7	25.9	28.91	23.75	26.23	26.13	25.71	24.15	27.14	24.52	28.84	26.44	33.12	31.45	38.53	31.16
Hs.123074_at	38.59	30.75	27.87	42.65	28.25	34.19	38.92	26.96	28.56	27.96	28.14	29	26.61	29.61	24.15	22.69	27.33	25.54	23.54	32.1	26.71	23.96	23.93	32.49	25.84	23.81	26.45	26.32	22.45	24.33	23.58	27.33	26.58
Hs.123107_at	78.92	100.61	95.35	86.86	73.7	72.84	80.21	87.8	69.73	63.94	84.51	72.09	74.12	64.88	59.81	77.96	69.62	87.35	71.64	67.81	68.7	72.1	73.5	80.08	76.9	65.91	71.89	63.45	49.43	53.37	62.55	88.07	60.94
Hs.123116_at	12.48	12.28	12.57	12.72	11.06	12.76	11.5	10.65	10.39	11.37	11.17	11.38	10.17	10.08	10.66	10.82	10.67	11.18	10.57	12.66	12.51	10.4	11.11	10.89	11.12	10.8	10.54	10.49	10.09	10.87	12.37	11.39	10.84
Hs.123159_at	56.6	45.51	32.94	37.83	32.78	38.92	39.68	33.04	35.29	32.59	43.55	40.27	38.65	45.13	38.07	36.85	46.02	39.8	32.78	29.82	37.81	33.45	38.64	64.08	40.22	38.9	32.48	35.03	37.28	50.37	39.58	42.22	33.15
Hs.123198_at	61.51	50.66	55.06	53.55	46.02	49.1	48.74	52.23	51.74	51.42	52.16	54.31	47.61	51.91	49.92	53.14	54.09	50.91	52.57	52.31	53.42	54.35	51.81	52.62	54.12	48.07	50.21	57.8	54.78	60.53	58.29	55.39	44.2
Hs.123232_at	38.09	30.14	29.38	30.72	32.76	33.11	35.12	31.27	31.67	34.53	32.29	30.38	30.81	31.89	29.76	28.53	31.1	33.54	32.48	35.18	32.42	34.15	30.53	31.88	33.31	30.49	31.44	34.53	36.23	37	35.15	33.93	39.04
Hs.123253_at	9.84	9.95	12.45	9.91	10.7	11.47	10.95	10.37	10.76	9.99	10.93	9.88	10.06	10.6	10.43	10.37	9.84	10.48	9.69	10.23	10.08	9.98	10.1	10.63	10.52	10.67	10.43	10.15	10.37	9.88	10.63	11.87	10.37
Hs.123295_at	64.38	78.06	70.43	78.48	59.38	56.64	64.45	67.43	55.82	55.45	55.51	63.43	59.62	54.56	55.52	58.01	58.79	59.45	58.65	63.38	53.78	56.52	52.52	60.98	59.24	51.79	52.14	45.66	49.7	55.18	54.97	43.91	40.2
Hs.12333_at	886.5	845.95	382.77	553.99	422.19	301.22	337.79	468.86	428.1	406.81	438.05	380.64	554.29	481.46	418.57	493.76	536.91	459.34	787.37	532.45	547.58	401.03	415.06	314.76	484.68	542.06	798.28	1065.64	1272.83	742.76	1026.19	1019.06	1116.12
Hs.123352_at	16.97	16.93	17.25	17.12	17.97	17.33	17.19	17.92	18.19	18.24	22.44	18.5	20.47	21.33	19.92	20.46	18.72	19.46	19.04	18.54	20.52	18.91	18.7	18.03	19.38	18.49	19.78	19.91	17.74	18.84	16.2	17.48	23.09
Hs.12341_at	459.16	441.88	201.12	331.21	297.41	295.48	280.46	299.24	300.73	284.04	449.11	369.63	381.33	344.38	359.8	403.43	309.56	279.6	302.68	425.88	442	399.58	271.76	278.88	263.19	274.54	273.52	350.17	371.47	459.33	319.08	327.02	336.26
Hs.123450_at	16.93	17.63	17.79	16.79	15.23	16.13	16.51	17.13	16.93	16.4	15.4	16.03	17.07	16.34	15.74	15.7	16.22	17.82	15.13	16.78	14.22	16.85	16.22	17.65	15.49	14.23	15.36	16.92	15.54	15.51	16.22	18.08	15.29
Hs.123464_at	151.09	144.73	74.05	128.44	85.46	91.94	86.26	118.82	148.58	118.22	165.34	175.17	212.92	239.69	235.07	232.35	135.56	106.77	147.17	123.99	189.72	149.16	113.72	96.38	136.02	178.62	159.69	121.15	137.22	158.38	160.59	133.1	228.18
Hs.123515_at	67.05	78.51	95.49	95.26	63.06	58.1	57.89	73.01	62.23	56.58	84.03	70.93	65.77	78.15	77.95	61.79	56.88	59.33	62.87	62.89	68.86	57.55	55.48	56.9	62.23	56.85	64.64	65.73	53.5	54.96	56.16	42.96	39.38
Hs.123530_at	59.64	81.39	79.08	64.97	38.79	36.11	34.02	36.44	36.6	48.26	34.47	39.85	36.76	39.35	36.12	35.52	42.36	37.62	37	43.83	36.8	33.06	34.26	44.11	37.69	32	37.97	57.9	39.24	32.46	35.71	36.93	39.91
Hs.123536_at	31.1	25.35	35.11	27.18	20.12	22.62	21.77	21.77	20.07	26.69	23.56	22.35	22.23	18.67	20.12	21.48	21.86	21.94	20.39	24.45	19.74	22.82	22.42	23.08	22.17	19.72	20.77	23.72	23.71	19.18	23.61	21.08	18.66
Hs.123642_at	19.42	20.01	22.65	18.91	18.38	18.35	18.56	19.3	18.62	18.99	16.81	19.05	18.11	17.69	17.77	17.02	18.17	17.41	18.32	17.02	17.33	18.74	18.35	18.64	17.5	18.24	17.24	17.46	19.19	20.1	17.08	16.8	19.8
Hs.123659_at	18.8	17.17	19.9	19.42	17.1	18.17	17.33	19.32	19.11	16.44	18.72	18.25	18.41	19.83	17.64	18.53	16.66	18.71	17.09	17.23	17.16	17.3	17.74	16.27	19.06	17.19	16.69	19.62	17.68	19.59	22.83	18.83	25.86
Hs.12376_at	20.62	15.19	18.07	15.42	14.01	14.09	13.2	13.68	14.09	13.77	14.85	13.75	14.71	13	13.96	14.33	12.91	13.26	13.14	14.29	12.1	12.58	13.18	14.77	13.21	12.69	12.72	14.91	12.97	13.67	13.53	11.25	14.28
Hs.12393_at	71.55	84.76	69.37	55.91	58.35	77.45	61.1	49.07	49.56	52.27	61.29	56.15	56.61	45.92	52.03	54.17	61.11	63.87	53.35	87.47	53.22	56.16	49.98	57.13	50.61	52.52	48.78	55.42	54.93	69.89	45.82	53.72	47.8
Hs.1239_at	25.76	25.55	27.61	21.65	30.63	25.79	28.12	32.15	26.5	27.45	25.76	25.76	27.61	28.21	26.74	25.59	24.44	28.17	27.12	18.13	22.33	24.68	24.57	25.63	25.14	25.33	26.09	24.93	20.6	25.82	26.09	25.95	23.22
Hs.12409_at	31.92	38.11	40.71	34.29	26.16	23.03	24.71	26.23	26.68	25.13	24.01	23.19	22.16	23.37	24.01	21.75	24.01	22.61	27.29	30.26	22.61	25.24	26.94	25.75	24.31	22.48	24.14	24.98	25.98	18.72	23.59	23.64	23.24
Hs.124126_at	147.89	118	115.59	113.5	328.36	334.05	442.76	272.45	229.76	227.91	189.42	169.47	203.71	166.55	311.5	192.56	248.99	279.78	234.22	268	267.23	359.98	279.55	210.01	250.93	201.24	252.89	741.51	731.86	512.55	801.97	955.69	559.19
Hs.124147_at	206.83	212.03	214.2	192.39	165.64	159.26	174.79	172.48	167.31	167.22	189.8	201.48	205.96	165.65	170.08	190.82	203.57	201.07	190.7	184.8	178.23	182.49	183.04	204.07	191.5	192.29	174.9	267.64	306.09	256.58	253.34	271.27	240.74
Hs.124161_at	13.71	14.67	12.72	14.07	13.53	13.54	15.05	16.39	13.2	14.45	13.26	15.27	14.59	12.68	14.16	12.73	14.48	14.12	13.81	17.32	13.78	14.17	15.94	14.07	15.35	13.72	13.66	20.76	16.07	13.84	17.27	15.66	14.8
Hs.124165_at	92.34	81.4	97.48	116.6	88.61	84.06	91.51	99.36	98.86	102.37	96.42	98.66	109.92	115.31	109.37	93.01	96.51	88.68	113.95	76.12	117.17	95.79	97.54	82.1	109.62	102.86	120.72	123.39	110.13	114.04	95.94	119.54	161.78
Hs.124186_at	37.28	39.76	48.14	39.69	64.22	73.83	72.98	53.11	58.82	62.09	61.18	50.25	59.16	56.13	63.6	64.97	65.49	57.11	67.12	56.94	54.49	71.02	57.68	55.17	52.5	63.66	55.3	61.2	78.86	60.38	64.63	73.16	82.92
Hs.124189_at	78.49	62.82	69.14	55.26	37.11	34.88	34.93	34.73	31.41	34.39	40.93	33.9	39.52	38.22	37.66	39.25	37.53	42.96	41.14	47.19	36.19	33.31	46.79	40.54	37.41	39.81	29.37	43.06	35.81	38.86	43.41	40.32	34.03
Hs.12420_at	353.41	325.46	221.79	379.07	156.54	181.87	164.08	177.38	184.48	166.26	180.82	174.31	177.31	154.69	154.36	159.45	199.21	193.39	194.18	170.79	186.71	186.17	161.31	168.84	153.49	178.25	152.72	168.3	210.73	180.6	206.05	203.59	180.7
Hs.124211_at	50.47	29.65	40.54	44.59	19.31	19.08	21.6	20.38	19.95	20.12	21.4	19.77	18.27	18.81	19.43	19.47	17.34	18.82	20.49	20.76	19.11	20.72	18.65	16.87	18.96	18.46	16.14	16.99	15.69	19.04	18.95	15.61	15.94
Hs.124246_at	35.19	44.99	37.76	38.42	35.64	39.24	37.44	43.59	38.09	35.07	37.11	36.37	38.97	41.11	37.98	40.33	32.15	35.55	35.37	31.52	34.01	33.09	32.33	35.82	33.47	36.41	36.05	33.55	40.14	33.44	28.74	28.69	38.52
Hs.124366_at	70.88	76.92	47.52	76.43	147.44	141.19	153.4	176.07	132.97	157.1	115.13	78.36	115.46	97.25	88.44	112.31	137.63	136.01	161	113.03	136.93	129.54	156.53	134.43	119.52	125.21	163.73	101.78	86.2	107.21	102.47	97.82	100.24
Hs.12439_at	244.28	207.5	240.68	196.17	249.12	244.06	248.65	305.36	274.64	268.03	270.13	289.13	304.95	297.78	293.46	259.79	237.09	172.14	254.73	228.58	253.85	239.73	248.78	236.75	249.12	262.77	264.83	239.51	221.91	223.09	201.51	233.32	211
Hs.12440_at	57.15	80.8	123.81	49.39	31.92	36.17	36.59	32.24	35.95	31.62	41.53	38.21	33.6	40.03	34.79	30.4	35.26	35.69	35.81	39.41	36.17	34.77	33.57	34.66	36.62	33.71	39.49	29.02	35.31	29.56	43.02	36.17	51.12
Hs.124503_at	92.58	97.64	99.29	107.36	93.63	74.86	88.03	101.42	82.31	88.61	115.19	92.62	132.05	120.64	96.95	103.53	81.74	84.68	92.15	105.73	85.04	88.73	98.53	76.38	83.76	81.93	103.24	99.19	97.91	87.13	99.76	98.6	103.05
Hs.124519_at	22.07	26.62	26.54	22.93	20.26	21.96	19.05	19.92	19.97	21.09	17.81	19.23	18.61	18.99	20.14	17.79	19.66	19.88	21.73	19.92	23.94	22.95	18.87	18.46	19.55	16.98	19.92	17.74	20.44	20.05	20.35	14.58	16.7
Hs.12451_at	15.42	16.27	15.21	15.79	13.88	14.58	14.98	14.39	15.87	15.36	15.6	15.45	16.42	15.66	15.79	15.91	18.6	16.65	17.85	14.11	14.75	14.6	14.01	14.07	14.04	15.99	15.44	17.07	17.31	16.71	13.45	16.72	18.81
Hs.124553_at	82.81	80.14	78.06	87.5	110.97	112.76	103.21	108.96	117.83	115.72	93.89	101.17	97.48	78.52	87.06	114.25	78.36	81.69	78	66.8	73.42	70.14	86.8	79.15	81.67	78.86	94.58	123.02	85.71	86.84	79.58	87.5	107.9
Hs.12457_at	21.4	31.29	33.85	26.51	19.86	19.89	19.04	20.17	19.35	21.95	24.36	21.82	19.4	22.54	19.69	20.17	21.79	21.23	20.21	25.98	23.79	23.25	19	20.02	19.3	19.94	18.58	24.27	16.04	22.56	17.32	21.16	23.17
Hs.124611_at	131.35	137.58	153.41	212.42	48.11	35.7	38.66	40.34	38.15	43.69	83.07	100.1	100.33	118.83	115.01	108.29	62.71	55.71	72.47	76.26	90.23	80.09	78.87	69.77	57.04	72.2	65.88	97.43	113.69	148.18	94.7	110.04	94
Hs.124638_at	420.27	490.87	619.97	568.79	262.05	274.33	278.38	274.32	274.68	325.87	286.72	440.72	353.15	511.87	475.16	442.72	250.38	223.61	237.54	285.63	344.16	436.5	322.02	377.29	336.15	414.38	360.84	334.71	316.67	329.25	440.41	278.15	416.69
Hs.124649_at	24.15	23.76	30.23	26.15	22.73	22.43	22.61	21.19	21.52	22.24	21.3	18.88	22.95	20.21	23.22	21.03	20.31	19.99	20.46	27.15	23.11	25.01	21.49	21.1	21.58	19	20.48	22.01	21.98	22.89	21.92	19.7	19.56
Hs.12473_at	44.88	37.23	42.5	39.85	28.7	31.32	27.84	29.37	29.37	28.34	26.47	28.21	31.62	28.49	29.04	26.79	30.54	29.51	26.8	27.11	28.33	28.55	29.37	30.09	25.97	29.24	26.41	33.53	31.19	36.7	28.37	29.18	23.85
Hs.1247_at	49.18	45.65	51.56	57.18	53.38	59.85	52.06	59.95	59.95	53.36	60.2	52.45	50.16	55.29	56.77	69.48	60.03	66.58	58.3	53.98	52.51	54.25	57.17	58.13	58.29	60.02	60.82	62.47	43.11	47.23	51.07	46.53	60.84
Hs.124835_at	37.45	32.52	41.45	34.73	19.33	20.51	22.01	22.92	20.69	20.84	25.67	19.27	18.67	22.31	19.7	22.44	18.39	20.74	20.24	18.02	15.47	17.99	22.34	19.77	19.54	20.03	19.64	18.41	20.69	19.2	17.16	18.82	22.06
Hs.12488_at	128.96	134.19	159.81	151.51	87.77	86.03	88.52	85.7	81.43	88.91	79.31	94.14	75.03	83.22	72.46	76.62	83.36	108.91	80	78.06	79.38	90.57	91.33	94.83	95	91.76	85.96	109.52	77.56	82.84	90.72	59.63	94.29
Hs.124922_at	87.9	74.42	84.36	83.07	61.2	59.86	63.94	57.75	59.29	63.24	69.96	86.21	83.27	82.43	81.92	80.75	81.82	74.29	70.8	68.42	92.65	101.35	67.28	67.33	72.39	78.43	72.36	65.9	61.83	70.34	73.24	60.78	64.21
Hs.124940_at	43.11	48.38	48.97	51.54	40.97	49.57	41.7	44.23	35.98	36.36	53.99	52.08	47.04	47.41	47.11	56.96	50.42	48.1	41.92	50.38	41.09	48.48	44.18	42.76	44.18	40.7	40.5	31.95	32.16	33.98	37.48	32.54	33.26
Hs.124942_at	14.04	14.57	14.67	15.4	17.15	16.59	15.46	15.39	20.6	17.02	13.62	14.97	14.31	13.45	15.67	15.48	15.19	14.09	16.23	14.41	14.93	17.81	14.27	13.43	15.43	14.31	16.68	22.54	14.62	13.72	15.27	18.82	21.87
Hs.124953_at	22.61	29.95	20.73	24.86	16.76	18.37	17.58	16.85	17.25	18.15	19.79	18.15	18.16	18.33	15.99	17.25	17.76	19.51	18	21.95	16.94	16.61	27.32	24.51	21.78	18.69	18.85	22.25	22.75	15.78	16.84	21.48	25.44
Hs.125036_at	64.42	64.56	100.6	77.41	70.77	73.54	71.29	71.35	57.53	67.51	69.29	73.27	65.72	69.76	60.64	65.77	67.35	58.62	56.33	57.78	65.98	60.75	67.33	80.04	61.23	67.52	60.98	66.25	73.75	70.9	85.57	56.24	61.14
Hs.125037_at	124.49	116.24	116.64	133.96	103.42	90.95	98.88	102.15	93.8	104.46	85	81.82	88.1	84.57	95.54	98.26	94.46	101.86	92.78	94.68	85.23	87.89	87.09	91.84	95.47	90.03	102.67	142.77	129.46	95.1	109.99	95.64	114.1
Hs.125039_at	26.26	29.73	24.04	24.06	28.24	29.68	34.09	21.45	22.62	23.13	23.29	25.66	24.88	19.83	21.19	23.75	23.23	23.46	24.9	22.78	25.11	24.79	20.95	24.58	22.46	21.81	22.7	18.02	22.66	37.88	45.32	38.38	26.78
Hs.12509_at	68.51	61.09	111.18	68.09	34.08	35.38	36.78	39.46	33.84	30.97	34.33	42.19	29.21	35.91	27.36	35.34	31.97	33.78	32.89	65.97	31.15	28.48	32.22	33.12	33.97	34.1	30.12	24.5	31.55	26.74	29.33	30.58	26.42
Hs.125113_at	396.87	362.15	171.78	423.5	908.88	1003.55	928.26	882.92	1045.71	981.88	722.89	750.22	924.52	897.72	1019.54	936.99	837.95	604.91	922.36	562.48	1051.17	865.59	983.11	854	796.69	975.23	1015.08	793.52	929.22	942.72	867.1	1405.33	1256.99
Hs.125116_at	46.76	48.66	62.81	56.56	49.08	45.37	43.77	47.78	47.85	43.64	51.11	43.85	44.8	44.65	46.04	46.24	49.16	50.4	44.01	40.89	39.24	46.6	48.6	46.57	48.52	46.24	42.07	43.23	46.24	40.43	38.88	55.25	37.07
Hs.125133_at	76.95	105.17	104.19	102.08	51.36	54.19	54.87	61.42	52.44	50.82	62.68	60.73	56.58	65.45	51.73	53.67	51.32	56.98	48.9	44.03	53.04	57.1	58.57	54.53	55.7	54.68	50.65	55.13	51.94	62.49	75.33	52.45	59.73
Hs.125139_at	41.06	46.75	63.47	42.08	61.08	59.87	58.55	54.69	51.96	58.57	56.76	54.16	60.17	59.63	57.31	55.57	58.26	65.34	62.01	61.26	58.57	81.29	60.31	70.85	57.98	57.83	57.26	58.36	54.66	61.83	77	70.72	57.54
Hs.125180_at	146.9	138.68	100.76	183.51	221.77	213.41	220.04	243.23	212.82	260.25	185.09	248.49	265.24	256.75	275.22	235.12	126.64	126.73	115.32	84.12	172.49	136.65	207.32	215	218.96	239.53	225.68	84.73	99	218.03	175.44	176.46	252.03
Hs.125213_at	151.86	134.23	101.13	97.23	318.96	369.06	338.12	400.12	389.48	375.21	561.25	458.74	444.75	467.61	474.57	496.27	540.82	511.01	546.94	526.15	807.49	661.09	420.25	410.84	373.02	405.05	317.5	314.89	421.33	235.79	208.86	372.68	288.58
Hs.125221_at	115.56	106.75	87.28	128.44	96.84	102.41	96.11	92.72	99.52	100.56	82.12	88.78	88.99	94.56	101.94	84.17	90.47	86.82	103.09	86.07	117.06	111.76	84.51	76.09	93.2	86.94	96.76	92.31	96.38	106.71	116.71	95.97	83.07
Hs.125231_at	42.98	36.57	59.59	57.26	33.84	31.78	30.6	30.9	29.82	30.29	29.53	25.33	28.59	28.28	26.35	29.85	31.42	27.86	30.43	28.35	27.48	32.18	30.1	29.64	32.13	31.42	26.99	35.12	36.46	37.99	46.44	41.27	48.97
Hs.125244_at	54.85	42.94	50.73	51.64	22.01	22.17	21.97	21.51	21.09	22.28	21.42	21.18	20.53	22.16	20.77	21.49	20.99	21.4	22.31	18.88	19.94	20.31	21.7	20.15	21.08	18.8	22.51	21.02	21.08	19.54	21.58	18.82	20.47
Hs.125300_at	70.94	69.65	83.82	71.18	54.19	56.31	57.89	53.14	46.44	51.8	52.34	48.53	51.63	46.16	43.99	51.63	61.09	48.16	55.81	43.43	55.49	53	50.07	44.73	48.22	41.95	58.49	34.35	42.78	51.63	51.58	47.56	32.35
Hs.125348_at	278.24	207.76	226.78	326.28	222.64	237.03	254.8	249.28	282.95	256.31	171.66	233.46	244.38	217.7	236.28	265.15	218.82	197.85	234.45	129.24	256.81	248.22	242.86	208.86	248.98	248.16	272.01	224.94	192.19	236.95	182.06	201.59	200.55
Hs.125474_at	255.7	257.34	246.17	224.72	78.41	93.69	85.37	92.33	104.91	96.3	120.98	150.69	131.24	142.18	135.68	87.93	106.23	110.12	125.87	123.48	254.43	197.77	94.49	78.46	109.7	109.68	105.8	82.96	73.41	74.71	90.56	89.42	62.83
Hs.125503_at	216.59	245.73	224.11	204.95	292.3	259.28	302.74	313.7	346.24	324.91	318.48	396.86	366.07	342.7	335.23	359.76	397.08	356.76	369.77	215.57	325.27	290.71	412.43	324.47	373.09	336.25	377.04	302.3	309.65	248.62	277.63	348.06	314.36
Hs.125507_at	12.43	13.64	12.26	11.73	14.33	14.8	12.33	13.29	11.71	12.19	15.55	12.76	12.76	13.22	12.34	12.43	13.45	13.53	13.23	12.36	12.44	13.56	11.91	14.82	12.95	13.76	12.2	14.06	12.53	12.3	11.81	12.29	12.26
Hs.125605_at	46.58	38.45	39.48	34.68	37.6	34.6	35.79	33.23	45.26	34.04	31.73	31.22	32.94	28.19	23.65	33.32	37.58	31.58	36.28	34.37	27.97	30.43	34.71	34.68	37.96	37.7	44.99	35.42	34.32	40.51	34.11	32.21	47.16
Hs.125715_at	74.47	72.32	76.73	67.17	87.59	91.4	92.25	91.67	105.6	97.67	81.63	76.46	80.4	93.77	87.16	85.78	98.4	79.89	110.04	82.22	76.23	70.75	92.57	85.75	90.87	95.39	90.65	67.85	85.7	78.94	85.78	80.24	79.42
Hs.125742_at	160.29	180.15	163.47	150.72	210.4	205.42	228.16	192.47	189.08	189.99	235.16	220.75	205.48	192.43	185.77	188.31	201.29	200.46	185.62	233.5	166.75	185.17	187.6	228.23	186.41	171.4	171.89	165.04	141.88	154.06	161.82	152.35	133.24
Hs.125750_at	20.48	18.54	18.19	17.41	14.52	14.12	15.18	14.33	14.48	14.62	13.91	15.32	14.32	14.02	14.35	16.02	14.86	14.61	15.78	14.48	14.08	14.83	17.11	18.79	14.59	13.42	12.97	13.38	14.62	12.73	14.15	13.64	12.41
Hs.125849_at	83.28	73.66	65.24	97.99	97.46	112.92	110.14	97.82	100.32	100.65	85.17	68.07	73.46	74.11	91.59	69.28	70.13	62.73	68.27	60.39	76.08	76.19	74.85	80.97	71.32	78.28	77.36	101.73	112.7	149.85	127.96	142.73	147.55
Hs.125867_at	73.36	74.07	109.45	93.15	82.1	69.65	72.58	84.26	89.45	93.45	99.12	111.08	106.45	100.44	110.47	102.47	109.13	103.21	108.18	102.2	138.52	107.37	92.57	95.35	102.69	92.94	102.45	83.85	73.46	77.72	68.29	90.55	82.94
Hs.125898_at	1506.17	1333.14	1395.23	1649.2	2050.49	1684.9	1706.3	2184.37	2391.44	2031.48	2086.27	1997.16	2272.36	2152.91	2030.89	2105.89	1656.33	1068.59	1885.62	1759.71	2094.24	1651.74	2399.23	1813.51	2352.89	3099.14	2757.15	2627.13	2712.65	2331.6	2369.46	3234.76	3552.79
Hs.125962_at	25.96	39.58	28.58	22.98	14.46	14.35	13.4	14.32	14.73	17	15.73	18.7	18.06	14.23	17.67	14.34	16.34	17.05	15.58	16.72	22.34	24.13	14.44	14.16	14.28	13.81	14.21	16.51	17.26	18.21	17.26	15.24	18.15
Hs.126035_at	118.01	131.42	136.95	138.07	102.03	96.17	110.49	90.92	87.85	87.51	100.4	98.02	100.14	86.48	85.64	93.69	98.26	96.11	96.43	101.12	89.48	91.27	109.31	94.48	88.64	70.1	88.44	88.92	73.39	85.28	108.73	87.53	79.23
Hs.126057_at	135.15	105.56	145.1	121.89	82.75	80.79	100.19	75.68	83.08	73.65	74.68	84.16	84.16	98.95	97.17	119.07	78.31	76.41	84.16	67.28	67.03	73.59	100.37	96.08	80.64	66.67	84.41	73.78	76.47	84.16	66.11	84.16	92.24
Hs.126115_at	166.23	150.63	151.54	117.36	161.2	151.54	152.04	170.47	140.36	163.57	202.57	232.99	207.03	253.77	231.22	211.21	214.72	207.56	218.24	157.31	174.39	166.24	179.88	180.39	175.59	249.91	226.69	117.52	153.37	151	131.11	96.14	183.39
Hs.126135_at	45.56	42.28	46.46	45.78	32.95	33.47	37.17	28.17	31.96	37.12	29.89	31.63	29.7	35.27	31.52	34.66	35.28	32.52	34.88	26.71	30.81	36.46	29.57	24.47	26.34	24.16	26.59	19.74	19.35	26.99	22.85	21.73	21.96
Hs.126137_at	60.5	54.89	98.87	75.93	81.63	96.75	83.46	60.41	58.73	55.41	76.87	62.27	61.77	70.42	60.41	75.2	53.43	56.25	60.83	56.94	57.78	56.87	121.14	129.43	59.46	62.91	56.53	39.24	42.84	41.53	50.27	47.13	50.52
Hs.126195_at	11.79	11.63	11.22	11.25	11.38	10.42	11.43	10.92	10.79	10.75	11.02	12.14	10.7	10.23	10.75	10.27	10.65	10.21	10.85	12.35	10	10.88	11.49	12.95	11.31	10.39	10.17	10.03	13.03	10.43	11.58	10.31	11.29
Hs.126221_at	27.79	29.69	29.95	26.78	31.82	29.46	31.05	29.76	31.82	32.6	33.92	28.95	30.73	31.45	31.93	32.39	32.98	27.48	31.82	31.85	31.82	29.52	33.23	29.55	36.99	36.1	35.61	33.6	33.63	37.88	31.21	40.37	34.88
Hs.126248_at	34.35	29.51	36.24	30.17	38.77	36	36.12	35.73	39.89	35.64	38.54	46.08	45.62	34.27	39.04	42.45	42.59	44.8	48.26	40.16	36.53	36.67	38.38	40.5	53.95	65.58	49.21	82.45	78.43	59.91	44.72	82.32	66.15
Hs.126256_at	74	86.36	81.66	68.67	66.66	64.37	67.2	65.02	63.66	66.88	68.04	71.88	68.49	64.08	65.72	65.93	74.69	67.02	67.02	82.12	61.19	70.06	64.92	74.2	72.44	62.84	66.52	72.78	67.07	70.02	81.59	60.2	64.52
Hs.126357_at	150.01	167	162.98	130.04	129.33	114.13	129.56	127.03	129.17	123.25	117.98	125.7	132.41	135.29	121.44	129.51	122.71	122.85	128.88	116.26	134.41	117.27	139.62	127.37	129.17	135.55	127.98	123.26	141.07	126.81	140.63	114.74	101.79
Hs.126365_at	73.41	73.13	77.67	74.33	68.19	68.99	63.97	71.4	58.66	59.84	73.54	67.69	67.09	57.86	62.58	62.69	68.43	67.87	60.98	83.52	62.53	61.78	68.29	71.04	68.88	65.53	72.98	68.85	63.15	69.74	68.63	52.79	52.58
Hs.126378_at	94.62	118.09	102.79	122.03	130.27	111.99	122.12	106.61	101.02	90.99	114.94	99.62	99.55	91.59	93.77	92.89	103.3	95.35	93.27	77.99	90.33	94.16	100.95	105.37	91.49	98.87	96.74	77.78	77.92	85.9	103.82	70.64	60.09
Hs.126409_at	62.33	57.66	60.24	65.51	32.14	34.84	32.76	35.87	32.91	30.29	37.88	37.07	40.17	34.42	32.47	28.69	32.68	33.18	33.05	33.27	30.2	33.87	32.75	33.05	32.7	34	31.96	23.94	36.89	24.38	34.36	23.55	29.47
Hs.12646_at	87.64	78.55	59.99	68.28	36.25	32.29	35.74	44.77	38.56	43.36	65.76	68.41	81.29	71.94	68.72	86	46.52	43.74	49.51	66.31	161.63	128.11	44.12	38.96	50.78	47.65	49.97	45.18	38.41	49.05	44.18	42.79	41.25
Hs.126496_at	110.44	98.9	115.62	107.24	83.79	88.26	89.56	88.96	76.48	75.73	102.08	85.09	73.12	86.43	78.69	92.96	78.49	77.6	73.92	89.01	80.72	73.2	80.03	76.67	78.35	82.91	71.48	73.51	83.11	72.28	74.43	76.68	62.92
Hs.126521_at	34.82	36.77	33.78	37.42	74.17	73.72	75.51	76.36	77.14	88.21	84.78	92.43	91.92	84.44	80.92	98.71	84.99	81.89	80.8	98.92	111.92	107.76	64.26	73.8	77.33	73.11	81.33	139.49	91.03	79.81	94	89.55	80.92
Hs.126550_at	137.31	142.09	107	170	141.63	154.94	156.38	133.96	156.81	164.1	135.94	140.05	146.14	152.14	161.69	155.68	154.55	136.11	171.82	111.48	160.82	146.04	158.96	126.77	148.08	139.21	162.28	109.43	130.5	142.85	134.18	154.84	136.84
Hs.126598_at	38.26	31.9	21.44	27.88	25.06	25.83	23.27	31.63	34.74	34.21	28.4	29.48	36.72	40.11	42.22	36.77	24.56	24	28.03	21.95	29.71	26.99	28.35	23.57	24.52	20.88	21.3	22.21	22.83	51.74	32.4	27.09	29.87
Hs.126667_at	65.82	86.28	56.49	62.09	168.75	159.96	158.92	178.23	206.16	184.68	135.55	128.64	124.89	135.33	151.31	131.38	162.87	150.11	177.78	78.89	105.88	92.62	186.01	159.8	194.95	188.56	220.04	226.54	209.17	236.1	235.12	304.71	303.99
Hs.126714_at	27.44	31.64	38.18	23.95	24.1	22.21	22.73	24.24	21.59	20.7	22.19	20.78	20.54	21.19	20.08	20.66	20.48	21.92	19.99	21.26	19.81	20.97	18.66	21.55	20.85	19.22	19.97	25.28	22.38	23.66	21.16	25.4	17.31
Hs.126774_at	16.51	19.43	16.75	13.93	15.22	12.17	15.77	13.21	13.4	13.83	18.06	13.7	15.28	14.38	14.4	14.95	14.72	14.87	14.44	17.43	14.72	14.15	14.19	15.89	14.21	15.96	14.28	15.16	12.38	17.57	17.79	15.89	14.94
Hs.12677_at	336.67	308.49	167.62	293.84	202.62	189.21	204.66	218.97	250.9	252.64	217.07	201.08	198.2	253.55	259.14	214.82	230.02	228.51	272.63	208.42	248.69	252.23	250.79	205.64	234.62	223.3	243.37	244.44	332.36	259.28	284.18	361.64	295.22
Hs.126838_at	21.2	25.95	19.87	24.05	18.29	17.35	15.68	17.15	16.93	15.69	14.39	19.56	17.88	20.7	19.51	15.55	17.12	16.32	15.61	22.72	15.37	17.75	17.25	16.26	15.82	14.61	15.09	16.06	19.44	15	20.75	15.22	14.05
Hs.126888_at	20.36	21.13	23.78	21.06	18.87	17.19	18.82	17.24	16.7	16.91	17.94	18.18	15.27	16.19	16.37	16.07	16.79	15.14	17.65	16.67	16.07	15.37	15.6	17.38	16.37	14.37	16.19	15.59	16.68	16.91	18.58	16.32	16.5
Hs.126906_at	45.58	53	69.14	49.56	42.14	47.48	43.14	46.25	37.91	41.99	38.16	35.71	43.38	38.04	41.72	36.55	45.56	40.24	40.45	51.55	38.17	41.9	36.99	51.04	46.57	44.76	41.01	35.59	36.75	34.51	37.77	41.88	37.89
Hs.12692_at	99.91	142.73	169.34	183.42	170.73	156.54	150.33	139.84	159.48	152.54	134.42	131.29	125.26	150.44	157.34	131.86	130.38	111.66	117.42	83.3	115.79	107.26	200.46	164.66	116.31	123.77	121.85	114.5	117.88	139.51	114.41	131.33	184.8
Hs.126938_at	81.09	83.92	77.08	77.47	76.28	101.2	83.92	82	76.14	77.17	68.78	81.25	87.42	83.76	84.68	84.38	82.42	68.66	76.16	72.81	84.24	92.6	85.53	85.05	82.23	84.32	72.15	124.36	138.17	148.22	150.73	183.59	166.37
Hs.126980_at	45.1	46.19	57.76	62.64	43	35.74	46.26	39.28	36.62	37.06	36.62	43.86	36.99	40.36	36.14	40.82	40.37	38.19	41.79	40.69	30.2	39.55	37.53	32.66	40.32	34.31	44.23	37.76	39.55	32	37.94	50.72	34.13
Hs.127013_at	45.37	29.81	29.18	42.23	127.51	184.92	139.32	24.77	27.79	20.11	61.95	66.14	60.7	46.12	49.19	44	25.03	22.25	27.24	16.91	23.61	22.77	504.22	559.11	27.93	34.24	21.85	17.39	27.89	16.52	19.45	19.86	17.55
Hs.127022_at	110.1	100.84	54.62	125.78	84.67	91.56	85.34	106.85	98.09	102.34	65.95	67.45	82.8	94.61	94.19	93.92	86.29	76.77	103.83	59.42	95.41	82.49	102.18	90.14	104.78	103.21	132.27	71.8	71.82	107.61	99.57	88.97	93.55
Hs.127032_at	30.48	45.83	45.21	28.79	18.48	17.78	18.65	18.95	16.96	19.5	17.44	20.37	18.38	20.99	17.15	19.44	18.55	18.59	18.42	18.88	18.95	18.77	19.01	17.98	18.91	18.75	19.38	17.01	17.84	16.55	17.65	16.63	18.72
Hs.12707_at	74.39	72.54	75.98	50.94	108.28	110.39	114.11	99.21	123.4	111.54	146.69	122.5	128.03	115.32	144.06	119.22	114.36	84.86	99.02	93.09	123.51	110.26	132.11	111.85	103.48	162.53	137.5	87.7	131.17	97.89	113.27	109.23	123.53
Hs.127092_at	144.52	71.53	88.81	100.93	100.03	106.52	97.1	113.73	105.17	95.25	119.03	116.79	102.09	112.18	116.28	102.39	122.57	107.69	129.78	108.97	114.64	119.65	118.6	112.13	124.38	124.71	113.28	118.03	99.32	121.27	101.86	88.73	77.85
Hs.1270_at	46.8	78.42	63.14	49.06	42.37	41.61	41.59	46.72	40.86	40.9	41	40.08	45.76	44.5	36.25	43	39.88	42.67	43.37	52.11	35.86	38.63	45.77	49.22	40.68	45.61	41.19	42.01	45.92	40.14	40.28	35.93	35.51
Hs.127111_at	47.51	46.95	29.37	43.58	37.03	33.18	36.02	39.08	36.09	35.85	38.07	41.8	32.63	39.36	33.1	38.32	36.87	37.62	35.8	44.32	39.31	34.36	38.69	36.09	34.66	36.16	35.07	31.56	30.87	33.14	32.48	36.11	45.62
Hs.127219_at	40.23	34.74	34.9	32.53	30.38	32.34	31.45	30.04	29.03	30.46	31.96	28.35	29.35	29.79	29.07	28.17	33.37	30.58	30.58	29.92	30.04	29.26	31.98	32.08	29.13	27.84	28.79	32.11	29.05	33.04	31.42	32.5	30.31
Hs.127249_at	150.39	120.08	106.2	160.42	294.04	324.99	360.4	401.99	423.05	429.79	144.71	284.88	245.12	362.2	348.31	333.45	355.48	272.3	420.23	273.66	340.82	407.54	373.54	372.81	371.19	372.02	352.11	428.61	435.54	437.53	468.49	451.46	573.99
Hs.127384_at	23.92	21.7	25.98	19.76	23.32	21.81	25.34	21.13	21.46	21.23	22.05	21.05	22.98	19.5	19.33	18.21	20.23	23.91	21.92	29.1	19.91	21.61	23.74	22.05	24.14	19.38	20.33	21.51	23.65	18.6	22.23	20.08	23.1
Hs.127407_at	114.51	92.11	65.53	116.69	73.69	79.32	73.46	67.21	64.53	77.28	79.12	92.2	88.1	84.82	117.1	116.09	63.16	54.95	69.56	60.86	92.11	82.88	78.08	68.39	65.07	80.16	85.25	42.89	53.13	77.28	67.24	59.94	80.44
Hs.127412_at	75.13	99.36	79.09	43.29	27.81	28.34	28.11	33.69	30.62	31.16	53.68	46.79	50.35	50.36	39.93	31.97	30.04	28.37	30.81	31.92	38.27	29.98	31.16	31.5	23.76	23.07	22.21	23.17	18.46	19.49	38.3	15.72	29.08
Hs.127428_at	18.72	18.27	17.51	18.77	17.54	19.81	18.59	16.62	15.92	15.73	19.59	16.71	18.24	16.45	17.36	17.28	18.05	18.29	18.97	30.09	18.28	18.6	16.7	20.02	17.97	16.8	17.39	21.99	18.55	17.52	19.45	19.48	17.61
Hs.127432_at	18.22	18.56	18.23	18.17	21.65	22.97	20.48	20.9	26.55	23.44	19.35	20.09	18.74	20.3	21.04	19.45	23.46	27.28	26.24	17.18	28.1	22.36	19.27	24.56	19.3	23.49	21.2	21.62	19.34	19.23	18.28	19.84	28.58
Hs.127445_at	119.59	94.95	89.83	103.04	349.82	311.84	320.23	409.23	559.51	475.46	230.62	299.8	315.04	437.2	439.47	342.8	372.56	344.44	478.06	394.94	557.51	474.21	384.25	291.61	406.84	387.79	452.4	383.92	351.25	367.6	316.72	391.92	569.22
Hs.127496_at	72.09	80.11	77.82	69.07	43.57	49.28	48.51	58.23	52.23	50.16	52.79	51.47	48.03	49.98	49.98	55.19	48.71	49.4	49.08	58.1	50.61	42.37	50.35	49.66	45.55	59.18	61.91	48.61	35.58	36.56	38.68	40.01	61.6
Hs.1274_at	86.33	83.86	99.5	82.12	74.09	72.47	75.13	78.01	71.58	74.58	81.9	73.84	73.44	71.31	68.65	71.05	71.16	79.74	80.53	82.22	60.09	67.78	74.75	71.29	69.65	74.95	65.99	73.26	63.45	72.09	67.36	62.74	58.57
Hs.127530_at	40.99	38.13	36.74	33.18	34.02	36.54	34.02	38.04	35.06	39.55	33.97	37.84	33.29	34.02	32.81	38.96	38.36	43.04	35.85	36.27	35.41	28.41	36.11	31.73	49.83	37.2	36.61	20.48	22.38	18.94	28.42	19.24	19.79
Hs.127562_at	136.05	186.7	218.29	161.01	127.33	125.83	126.46	122.9	104.74	94.73	109.37	123.82	115.5	109.05	108.64	97.72	129	112.89	109.76	140.77	108.52	112.58	106.9	135.11	114.42	99.12	95.81	106.26	94.36	102.66	105.56	117.52	88.59
Hs.127610_at	54.91	62.17	53.65	108.86	131.67	127.15	127.82	144.08	152.93	152.35	153.5	127.31	113.04	146.98	132.98	149.81	115	103.47	98.38	93.29	122.14	110.74	118.64	114.07	116.9	149.17	112.07	113.06	123.05	115.42	133.06	94.43	109.59
Hs.127648_at	12.09	11.3	12.24	11.42	10.5	11.24	11.71	10.98	11.94	10.57	11.97	10.84	10.96	10.01	11.25	9.79	10.99	11.52	10.48	11.46	10.7	10.89	10.91	11.65	11.33	10.8	11.04	11.91	11.05	13.2	11.3	10.57	11.46
Hs.127657_at	64.45	33.49	19.51	24.04	14.3	15.63	15.33	16.49	15.34	13.79	25.58	21.87	29.76	42.44	34.31	38.96	15	15.41	12.64	15.3	16.51	15.43	15.12	15.44	15.27	17.39	15.93	14.34	16.61	37.32	34.78	36.87	25.26
Hs.127675_at	29.16	24.63	27.98	28.6	22.35	22.92	22.83	23.94	22.05	22.02	22.37	21.46	21.57	19.5	21.93	21	21.98	20.97	23.66	25.03	22.32	23.04	21.83	20.02	20.88	21.41	21.25	21.88	22.49	19.83	21.68	21.59	24.79
Hs.127689_at	31.74	29.39	42.95	29.42	58.6	55.38	51.4	58.07	42.47	46.72	59.07	50.71	48.4	45.69	39.61	41.83	56.15	53.38	49.03	67.63	46.03	48.08	44.85	50.34	46.76	51.1	45.38	46.7	40.15	66.94	39.14	66.2	37.16
Hs.127735_at	22.06	21.92	22.37	19.9	20.81	20.68	19.99	20.02	20.14	19.09	20.46	20.76	20.08	20.85	18.9	18.33	21.21	21.15	21.14	23.34	19.78	19.9	18.59	19.02	20.35	19	20.12	21.2	20.36	20.27	20.93	20.26	22.07
Hs.127788_at	18.8	15.78	17.03	17.94	17.3	17.3	16.92	17.42	16.63	17.57	17.41	16.74	16.06	17.3	18.53	17.38	17.3	16.86	17.24	18.34	17.72	17.16	17.6	16.19	17.33	16.75	16.44	17.57	18.41	18.3	17.33	20.17	18.22
Hs.127792_at	27.17	26.61	32.58	33.12	26.95	28.05	29.58	26.09	23.32	25.75	31.7	30.75	27.68	23.53	28	26.35	29.36	27.29	29.18	28.69	24.62	22.79	24.95	31.32	26.36	30.4	26.81	24.09	24.49	25.69	24.72	25.86	20.34
Hs.127799_at	21.67	24.98	20.9	16.42	18.08	18.8	14.6	16.86	19.45	18.6	34.45	40.5	36.92	28.21	35.35	33.45	18.87	16.96	19.86	17.84	23.37	34.22	18.18	18.85	20.03	22.06	24.72	17.53	18.02	18.03	16.72	22.48	17.14
Hs.127821_at	54.32	51.71	66.37	62.23	80.48	91.92	89.66	85.81	86.9	84.12	101.52	100.7	82.24	82.05	77.56	80.26	106.31	100.33	77.84	101.93	71.93	86.97	82.27	108.85	95.32	72.84	86.06	105.31	70.98	85.81	77.97	85.63	88.56
Hs.127826_at	46.55	47.49	51.75	43.26	45.57	45.95	45.24	44.83	44.35	42.23	46.35	45.24	45.24	41.49	42.23	43.07	47.47	50.17	45	55.16	44.91	45.96	40.31	44.9	45.38	43	43.67	49.8	44.44	46.75	48.31	40.55	39.94
Hs.127897_at	35.94	33.66	37.78	37.79	29.56	32.46	28.37	30.53	31.83	26.09	27.82	31.74	27.43	30.97	29.16	29.27	30.2	35.63	27.8	36.15	30.2	27.76	29.97	26.43	30.87	32.28	26.89	56.8	21.13	27.54	38.61	31.7	23.57
Hs.127930_at	25.34	26.6	27.44	23.99	24.19	22.86	23.08	23.21	22.2	24.21	21.8	26.32	22.79	23.45	22.35	21.83	24.38	24.46	23.15	25.96	23.45	23.45	23.12	27.67	26.63	22.85	20.27	21.58	21.78	23.45	23.45	24.15	21.59
Hs.127950_at	13.12	19.77	19.87	16.3	22.26	19.69	21.78	22.11	22.04	22.51	18.97	21.34	21.79	21.27	20.34	23.68	23.81	18.52	21.87	19.2	21.62	19.8	20.42	19.67	24.62	21.34	24.15	24.38	25.53	22.65	24.59	26.37	20.64
Hs.128002_at	24.16	29.06	29.11	25.22	28.82	27.79	24.76	26.9	22.79	19.58	30.4	25.4	22.52	22.86	23.66	23.07	26.74	26.16	23.54	28.36	24.19	23.1	21.97	24.8	22.58	23.22	21.12	23.08	23.97	25.2	19.76	33.79	17.5
Hs.128041_at	72.36	70.92	69.24	75.08	73.68	75.54	69.7	73.33	66.32	75.86	76.78	72.93	71.74	71.59	68.15	72.59	78.52	88.08	78.55	75.32	71.87	70.72	80.7	77.51	79.87	74.38	68.5	74.8	75.63	68.83	83.71	76.63	63.64
Hs.128056_at	23.98	30.13	27.05	28.36	24.31	23.57	25.09	24.32	25.03	23.83	24.39	23.14	23.47	22.46	25.66	23.16	24.93	25.38	24.39	23.08	23.35	25.54	24.14	24.39	24.56	23.32	23.71	26.22	24.1	27.29	24.69	26.5	30.81
Hs.128065_at	167.77	89.55	54.52	170.4	126.28	110.25	136	150.83	168.81	173.66	163.23	215.61	202.29	217.39	204.77	184.77	172.36	170.4	170.4	333.29	377.71	404.22	155.59	165.65	158.82	157.32	184.11	162.53	206.19	233.32	205.15	140.87	138.54
Hs.128067_at	62.94	71.32	58.85	68.11	113.68	112.74	115.26	120.12	128.81	134.39	131.54	124.49	124.09	120.68	129.93	128.99	159.66	140.41	159.86	102.05	124.09	119.26	154.25	131.11	155.1	165	191.81	96.3	114.76	86.71	102.65	95.12	100.46
Hs.128071_at	12.58	13.32	13.56	12.59	12.14	11.55	11.61	13.52	12.69	12.11	12.67	12.39	12.45	11.94	11.93	13.67	11.94	11.63	13.61	14.19	13.13	13.91	12.51	14	13.17	14.28	12.7	12.61	12.74	12.16	11.21	12.72	11.26
Hs.128105_at	88.48	93.8	109.77	92.19	72.22	76.95	68.65	73.64	59.7	60.36	81.5	79.93	71.68	64.09	65.22	62.48	70.22	77.94	65.25	88.97	59.97	65.94	67.16	68.84	66.32	63.93	71.17	81.84	70.38	90.74	69.23	68.41	92.75
Hs.128130_at	41.49	45.12	41.68	41.45	32.83	38.69	37.32	37.51	31.46	37.05	41.11	44.05	36.98	36.12	36.14	34.27	38.71	40.32	33.05	31.57	34.05	37.2	33.2	36.39	35.5	32.21	28.86	43.86	36.12	36.56	32.89	38.69	38.01
Hs.12813_at	767.04	577.33	358.24	687.4	615.42	595.63	655.89	708.3	727.61	649.33	487.36	475.83	499.69	596.46	632.36	577.98	457.98	395.03	477.88	467.24	643.28	551.4	496.01	375.18	521.44	452.58	574.4	497.05	619.8	483.01	535.96	574.34	620.3
Hs.128180_at	45.38	52.13	46.72	36.16	26.99	28.78	30.92	28.09	29.69	27.23	27.93	32.32	29.89	23.52	30.05	30	29.79	30.14	28.2	31.33	29.01	30.98	26.24	29.01	28.54	24.48	23.95	29.37	28.59	25.88	25.14	30.62	29.01
Hs.128199_at	28.43	27.97	31.63	27.79	23.54	23.76	24.1	21.8	24.09	21.96	22.17	21.23	22.74	21.34	22.76	19.88	20.5	19.69	19.82	19.76	20.82	22.11	21.11	20.09	22.56	22	22.17	20.69	20.44	18.86	20	17.4	19.69
Hs.128201_at	34.75	52.36	34.41	35.79	58.45	43.54	64.59	69.62	59.69	52.68	59.18	47.95	60.13	46.73	46.45	66.38	38.02	43.02	47.61	34.45	38.21	35.33	44.44	36	37.3	49.32	59.78	36.33	31.7	32.2	37.12	43.01	54.08
Hs.128216_at	37.08	47.88	64.36	43.37	40.51	39.19	38.66	42.37	33.81	34.1	38.49	44.1	38.11	36.13	34.74	38.76	40.5	40.35	38.66	45.27	36.24	38.97	31.75	42.7	37.8	37.01	40.04	39.68	33.2	38.4	33.86	51.96	42.84
Hs.128231_at	29.99	19.45	23.97	18.72	15.29	14.46	15.32	15.74	16.59	17.03	13.74	14.49	14.64	15.88	14.61	14.46	13.01	13.6	13.46	14.9	14.17	13.93	13.85	13.88	14.2	12.61	13.63	15.66	15.38	14.03	15.1	15.17	14.62
Hs.128258_at	56.06	49.9	41.84	66.94	63.91	63.33	61.29	54.09	85.85	80.68	40.81	43.7	52.57	49.23	52.04	53.71	66.54	70.78	77.11	45.85	68.7	68.1	74.65	71.62	65.24	69.21	85.14	75.4	83.12	73.03	54.25	57.07	66.88
Hs.128275_at	19.12	16.66	15.41	16.45	13.86	13.61	13.91	13.6	12.95	13.35	14.05	13.94	13.16	13.88	13.11	13.11	14.04	15.86	15.41	13.67	14.91	14.92	12.38	12.92	12.96	13.34	12.51	12.98	13.41	16.43	15.18	15.13	15.38
Hs.128316_at	61.77	72.03	70.87	77.76	71.3	66.74	67.88	70.89	69.54	67.57	63.04	64.76	57.62	61.99	58.56	60.45	66.68	64.32	62.35	70.75	63.48	64.02	62.01	63.2	70.22	66.56	63.21	65.7	64.56	64.05	69.01	62.98	67.59
Hs.128384_at	26.24	21.51	15.23	24	31.36	32.61	29.16	26.74	35.16	35.56	21.02	18.38	24.28	20.09	22.31	21.29	23.51	24.51	23.83	17.51	25.87	26.46	42.36	30.66	37.21	46.87	42.73	19.61	19	17.99	16.13	18.59	16.43
Hs.128392_at	29.76	24.9	23.56	32.5	21.3	26.82	19.28	19.24	24.18	21.65	24.31	17.89	18.93	20.56	21.44	24.51	21.79	22.9	22.31	16.73	23.24	20.52	23.67	19.2	20.04	21.43	21.91	21.4	22.79	28.91	19.04	28.8	23.33
Hs.128395_at	86.02	81.88	137.4	83.72	47.1	51.79	48.34	53.01	49.05	47.99	57.87	51.96	47.59	54.17	43.97	42.36	51.49	47.12	41.16	47.83	48.52	47.88	47.59	51.84	49.56	45.47	43.67	45.96	57.13	46.49	49.3	57.59	46.16
Hs.128402_at	80.27	107.11	122.09	102.9	61.66	58.54	54.48	50.91	51.19	50.08	49.38	64.65	54.56	51.65	49.23	48.59	54.56	53.44	53.58	73.15	45.86	50.29	54.56	64.16	60.6	44.28	54.57	36.8	50.44	51.14	56.89	49	33.24
Hs.128420_at	75.35	95.49	101.54	81.25	118.76	142.14	102.03	117.11	122.55	113.46	129.23	135.26	113.71	115.7	95.88	106.55	123.31	124.8	136	107.98	114.86	123.99	129.82	130.53	133.64	139.24	132.24	99.23	119.06	133.91	108.53	79.22	115.11
Hs.128433_at	41.81	29.89	40.14	27.3	28.18	34.38	35.33	28.65	26.12	32.13	34.52	42.32	30.82	26.63	28.38	29.65	35.32	34.04	30.89	39.94	27.07	27.08	28.74	28.3	31.08	27.79	27.9	27.26	28.33	23.02	27.91	29.91	28.85
Hs.128434_at	45.17	33.29	23.96	25.52	64.67	55.28	76.59	101.84	92.81	87.33	62.68	40.94	86.83	50.82	64.7	60.02	48.4	49.37	54.7	26.21	34.22	32.48	81.51	55.68	67.96	62.3	97.14	58.68	54.92	43.09	49.81	50.87	72.68
Hs.12844_at	44.54	32.53	28.83	32.68	25.71	32.5	26.75	26.75	24.93	28.76	44.4	44.07	50.26	51.89	41.58	41.04	35.92	31.8	37.05	50.35	58.06	57.67	33.01	27.94	32.2	26.21	29.75	33.79	28.27	54.81	50.51	23.29	32.84
Hs.128453_at	419.97	298.72	268.55	626.22	728.05	747.19	681.91	702.07	838.95	764.56	657.11	732.93	843.75	756.9	901.44	747.12	528.04	476.99	672.05	713.94	794.38	705	842.3	679.61	903.62	951.54	911.93	949.09	1062.03	1146.57	1070.28	1230.12	865.61
Hs.128518_at	27.72	26.64	29.73	32.03	21.79	22.88	22.32	21.4	20.25	24.46	27.62	22.12	22.45	22.39	22.86	21.68	24.72	30.78	24.3	27.74	24.16	22.08	22.82	20.66	22.93	20.38	21.62	33.58	23.61	29.52	24.32	20.56	23.32
Hs.12851_at	62.93	50.35	45.09	59.94	73.88	63.63	62.69	65.97	63.65	80.74	77.43	72.13	74.67	63.57	66.38	76.57	66.66	75.38	72.92	67.97	65.58	60.79	69.72	62.51	70.62	70.59	63.12	51.04	59.86	55.75	48.78	48.67	62.74
Hs.128548_at	114.4	107.4	112.48	110.76	123.99	123.31	140.27	118.32	119.11	118.3	124.81	120.45	110.22	113.83	115.59	110.06	123.65	114.38	112.51	132.31	126.49	141.74	114.57	124.92	119.54	114.82	104.22	118.95	109.66	133.17	144.61	146.54	99.39
Hs.128553_at	75.8	54.05	64.95	74.47	48.18	43.33	43.78	41.91	36.72	41.69	41.31	42.65	40.54	41.62	36.25	38.05	40.96	42.36	36.51	48.94	37.08	39.15	40.81	37.18	41.09	35.98	36.06	47.82	44.6	34.98	38.6	40.13	38.44
Hs.128556_at	13.46	13.38	14.88	11.97	14.48	14.27	15.38	14.19	13.58	13.07	14.12	14.43	13.87	13.83	13.54	13.89	14.01	14.92	14.57	15.74	13.24	13.66	13.58	14.11	15.44	13.68	13.5	16.05	13.69	16.99	15.18	14.87	13.85
Hs.128594_at	19.08	17.76	21	15.84	15.71	15.71	16.22	13.69	13.65	12.32	14.32	15.57	14.34	14.34	14.07	14.46	13.23	14.12	12.58	16.01	12.97	14.46	18.52	15.74	14.52	13.05	13.48	16.13	16.93	13.79	15.42	13.35	13.61
Hs.1285_at	27.21	29.48	37.68	30.82	22.82	22.5	21.37	24.87	21.82	23.8	22.15	21.44	23.06	22.23	20.95	21.17	21.82	25.29	24.15	25.41	18.77	22.62	22.51	20.91	25.14	20.02	19.33	24.61	19.67	21.11	19.71	22.74	18.15
Hs.12865_at	82.07	68.06	78.78	72.43	268.11	255.08	267.48	282.3	320.91	329.32	194.05	225.01	254.39	258.65	281.11	239.34	269.66	231.18	277.37	179.17	255.48	278.2	273.56	258.42	241.25	256.93	251.84	356.12	257.61	275.4	354.53	365.45	352.37
Hs.128686_at	182.21	137.8	131.38	249.47	139.38	111.31	131.91	175.5	170.36	175.13	290.78	224.22	306.46	253.24	236.29	278.02	154.4	143.9	187	114.45	199.14	178.57	173.55	147.63	173.83	260.9	218.98	92.68	126.99	114.43	92.65	148.82	141.71
Hs.128702_at	66.63	81.4	64.68	67.15	70.55	63.5	81.02	67.2	68.23	51.32	62.73	55.36	62.24	60.4	69.3	41.27	60.27	55	67.11	86.21	62.59	68.36	64.51	70.91	64.47	63.92	51.26	112.97	87.03	126.84	121.93	69.83	89.64
Hs.128738_at	41.86	40.46	51.21	43.68	37.19	34.57	33	36.87	33.73	34.26	36.6	33.53	33.92	37.73	34.34	34.55	35.67	40.47	33.27	33.12	30.15	30.02	33.62	32.93	34.63	33.93	33.47	42.42	33.44	28.73	32.13	27.98	31.34
Hs.128814_at	42.74	50.98	46.86	100.11	59.76	54.21	61.92	51.58	50.51	65.89	48.67	52.19	53.08	43.03	50.19	60.31	48.09	70.22	41.52	57.33	48.71	58.63	48.6	60.46	49.16	47.47	47.51	35.38	39.3	38.64	48.29	40.31	27.8
Hs.128846_at	86.27	76.92	107.99	106.26	93.66	93.72	91.48	91.43	99.51	99.61	114.7	91.62	99.32	90.85	96.17	113.29	95.87	78.33	91	104.92	132.24	149.92	114.91	124.57	119.01	109.51	108.85	117.98	116.22	117.24	109.6	139.66	137.03
Hs.128856_at	107.52	95.47	112.36	94.59	137.32	122.48	151.64	171.67	159.73	154.21	139.51	128.93	131.69	148.68	140.01	178.05	127.09	98.19	136.91	95.48	160.51	121.1	150.85	143.92	137.16	161.1	149.33	53.16	87.15	67.79	112.5	81.16	84.05
Hs.128866_at	23.54	24.11	26.89	31.65	48.64	41.58	43.39	44.19	56.49	47.03	46.52	52.26	45.57	38.47	44.19	54.45	45.4	33.92	48.34	35.89	40.13	44.19	50.21	44.79	52.06	57.05	45.74	56.54	47.74	38.23	31.33	33.24	30.54
Hs.1288_at	16.12	19.75	18.11	20.76	24.6	26.13	24.41	25.65	23.38	23.5	26.81	24.79	25.1	23.71	23.95	25.84	26.29	22.27	24.86	29.49	22.38	22.57	25.08	28.34	23.91	24.98	23.77	32.66	18.93	20.51	19.78	26.39	26.2
Hs.128930_at	26.09	33.42	28.84	40.16	45.77	41.49	45.36	45.36	48.69	45.11	48.51	45.11	53.54	42.86	46.28	57.1	42.79	39.51	41.14	45.71	44.88	50.65	43.73	42.11	44.89	51.78	46	50.22	41.33	86.98	61.8	46.33	56.63
Hs.128959_at	24.07	21.57	24.54	26.84	52.18	55.64	43.45	54.48	52.18	52.18	41.85	48.63	55.05	46.38	54.2	53.55	49.16	52.29	53.98	41.73	51.5	48.59	45.43	50.12	52.4	59.27	78.73	77.69	86.7	106.41	77.92	90.16	123.82
Hs.129051_at	121.17	221.11	119.99	260.65	50.01	49.52	57.89	53.14	51.08	43.51	59.74	62.69	60.96	60	63.43	58.02	49.43	52.09	56.19	54.36	77.16	63.52	84.26	84.12	52.69	78.97	54.47	60.3	56.43	60	35.7	54.04	61.03
Hs.129055_at	32.35	29.52	39.86	35.19	36.82	37.19	44.75	40.61	46.03	39.68	31.73	37.73	34.01	38.77	37.31	37.48	43.87	35.22	48.05	41.14	43.97	53.3	51.74	44.3	44.17	44.72	43.93	46.21	41.5	33.56	28.65	32.86	37.69
Hs.12907_at	28.63	31.63	28.8	26.2	25.06	23.63	22.45	22.55	22.38	22.47	24.66	24.68	22.89	21.54	20.62	22.77	24.31	23.75	23.58	22.96	21.63	20.41	22.75	22.84	23.19	22.84	21.58	23.13	23.21	20.88	20.24	19.92	19.91
Hs.1290_at	17.85	17.97	15.31	15.61	11.05	11.41	11.6	11.52	12.45	10.26	10.96	11.44	11.02	10.62	10.79	12.19	11.81	12.02	11.76	12.87	11.25	10.66	11.29	12.3	10.62	11.55	12.07	11.4	11.16	13.5	12.96	11.75	10.43
Hs.129142_at	30.39	34.18	44.58	38.02	30.71	31.17	26.02	37.33	43.69	32.58	32.24	32.73	29.7	36.32	30.09	27.65	36.05	30.17	25.73	433.69	671.19	474.72	27.4	34.19	28.8	39.46	29.98	26.68	26.31	29.2	26.1	32.63	25.18
Hs.129174_at	47	44.78	66.32	39.04	50.04	51.13	59.93	54.74	47.27	47.13	49.65	66.2	69.66	54.74	44.71	52.83	50.56	47.62	40.31	62.13	50.66	53.25	41.55	55.6	34.37	34.34	39.67	46.02	37.02	35.75	47.91	41.96	49.49
Hs.129195_at	164.67	184.88	199.46	148.97	137.2	146.59	114.56	120.72	142.85	142.94	117.01	123.23	137.4	128.95	118.45	144.39	142.62	137.4	149.61	126.68	141.6	145.92	139.77	141.02	148.65	141.82	136.77	137.4	108.06	163.29	119.49	126.14	105.88
Hs.129206_at	92.13	63.78	82.79	82.36	55.55	61	64.1	64.63	55.8	74.67	59.48	55.82	57.78	51.8	58.2	49.21	54.73	57.27	58.85	63.05	48.74	57.27	55.54	54.24	58.15	68.52	59.78	53.99	38.69	49.57	51.49	61.2	60.65
Hs.129278_at	13.93	13.78	15.83	13.54	17	17.37	15	17.68	19.66	21.33	15.19	17.07	17.39	18.21	19.85	16.18	16.71	15.71	17.66	14.16	14.61	15.45	16.79	16.12	18.3	17.95	16.51	14.92	15.46	15.96	15.49	14.83	14.99
Hs.12929_at	28.39	29.09	31.63	27.75	24.78	21.96	24.12	21.95	24.29	25.24	26.12	24.86	24.87	27.52	23.19	25.44	24.53	23.99	26.47	25.36	21.23	22.84	25.02	24.54	26.85	26.06	25.65	24.14	32.33	23.31	19.85	24.71	23.41
Hs.129452_at	22.3	20.83	18.67	21.89	22.47	22.95	22.55	20.42	19.25	22.43	25.78	24.22	24.32	20.73	20.79	24.3	22.86	20.81	20.28	25.04	22.9	21.98	26.89	28.18	21.32	20.91	21.28	18.54	20.92	20.43	20.23	20.17	20.8
Hs.1294_at	39.88	39.47	37.4	32.56	62.06	51.52	51.92	66.27	55.48	47.54	60.38	49.27	50.37	35.34	53.44	48.4	61.77	61.53	46.4	72.49	52.55	54.86	52.46	50.97	57.74	59.18	54.85	36.17	37.21	41.66	38.38	38.96	49.01
Hs.129550_at	15.89	13.1	12.57	14.07	15.92	18.64	18.64	17.16	20.87	20.63	16.92	18.73	19.21	23.7	22.21	20.63	22.51	18.24	26.47	14.53	16.82	15.71	22.22	18.26	21.12	25.84	34.18	17.48	16.61	18.64	17.25	14.15	16.12
Hs.129563_at	63.14	62.06	87.91	47.81	55.36	65.07	58.86	61.98	57.08	47.59	64.13	52.46	49.1	59.92	52.18	56.74	67.16	61.47	61.97	69.11	55.19	58.21	58.86	60.21	58.85	51.77	54.83	75.1	72.05	83.48	73.11	69.46	62.26
Hs.12956_at	141.38	206.56	162.16	173.35	97.77	104.2	102.19	106.92	113.61	110.62	132.32	134.13	127.23	134.07	136.17	130.19	96.48	95.38	99.21	94.87	121.54	115.39	98.78	102.35	87.01	106.59	88.25	67.41	91.46	83.44	83.74	84.47	93.78
Hs.129621_at	87.66	119.39	88.39	87.66	104.86	106.58	107.51	99.56	90.77	94.79	95.95	91.74	101.67	84.81	86.48	87.17	96.7	91.54	85.38	92.68	87.75	94.79	93.4	91.33	87.92	96.48	82.34	91.48	79.11	83.97	88.12	75.25	78.8
Hs.129634_at	43.44	96.43	37.51	48.48	96.87	108.46	101.66	150.68	137.46	154.6	87.66	91.52	99.03	99.41	118.69	118.69	105.69	118.69	135.15	105.24	117.74	133.85	203.91	370.63	219.69	224.74	192.58	89.77	89.31	117.18	94.06	138.96	151.49
Hs.12967_at	37.81	37.24	44.45	42.57	46.61	39.64	45.36	41.13	47.04	45.81	30.18	38.16	41.73	40.78	43.42	40.19	37.68	29.94	39.26	30.11	34.78	32.4	43.77	35.75	44.49	42.73	51.86	46.4	51.55	41.79	52.69	68.31	76.12
Hs.129683_at	26.43	28.41	23.19	24.16	31.8	30.36	27.66	27.49	31.01	31.45	24.05	27.12	27.76	28.55	32.38	27.6	31.01	28.72	30.6	23.54	35.33	30.41	29.64	27.6	27.8	26.71	26.59	26.88	26.74	27.77	26.23	23.8	28.17
Hs.129691_at	13.42	13.72	13.02	13	11.95	13.62	15.18	11.86	16.44	11.85	12.97	12.48	12.36	12.98	13.91	17.09	15.2	12.19	12.59	12.56	12.7	12.71	13.07	15.07	13.81	12.47	13.65	11.37	14.61	19.9	11.23	14.45	12.33
Hs.129701_at	60.2	56.95	54.48	44.67	38.11	41.15	38.88	38.88	37.61	39.88	40.3	39.21	34.9	33.2	31.26	40.85	34.02	38.88	37.94	48.09	31.74	44	40.15	40.08	36.12	34.48	35.55	28.35	32.65	31.46	43.47	33.75	33.14
Hs.129702_at	44.23	43.06	48.38	51.2	60.14	61.73	47.8	52.54	46.2	50.2	52.2	52.74	55.26	50.45	48.34	47.62	64.11	58.98	60.52	59.15	52.05	48.55	52.8	61.79	53.26	48.65	57.24	80.91	45.37	54.75	54.18	61.46	49.66
Hs.129706_at	38.93	47.37	38.16	43.02	25.79	26.83	26.06	27.09	27.19	25.37	29.9	26.15	27.63	27.17	28.09	24.51	25.21	28.64	27.81	30.99	23.72	25.41	25.96	27.19	27.54	26.72	27.57	25.3	26.25	24.42	25.51	26.02	25.75
Hs.129708_at	49.17	48.98	64.09	59.85	39.17	42.87	43.36	41.32	41.8	45.56	37.6	40.86	37.05	38.47	35.13	41.53	52.15	40.89	42.51	40.75	40.97	41.9	39.64	40.42	39.77	38.14	43.72	43.51	41.29	38.56	35.05	42.52	45.42
Hs.12970_at	17.08	28.15	19.6	20.89	26.85	24.89	28.03	28.81	29.1	26.23	27.37	23.37	21.37	25.89	29.11	26.85	24.43	26.46	33.19	31.22	25.27	29.21	21.33	22.42	31.37	29.15	25.18	39	38.37	30.19	29.63	35.3	31.79
Hs.129712_at	19.42	17.05	19.87	19.86	26.4	22.63	19.87	23.02	22.43	21.9	21.51	22.45	20.87	19.58	19.53	20.79	22.7	24.4	21.65	30.07	21.37	21.65	21.18	22.24	21.02	22.38	21.24	20.26	15.08	23.63	22.17	24.5	19.94
Hs.129715_at	58.22	58.53	58.39	55.89	49.03	49.42	59.02	49.11	52.5	44.54	44.64	41.71	46.25	55.48	48.93	48.81	50.67	49.42	50.42	49.42	42.16	47.35	56.49	49.86	55.36	47.99	49.03	50.2	44.46	45.8	54.37	44.36	38.36
Hs.129719_at	54.95	56.58	73.3	53.75	110.37	100.56	120.62	110.62	94.79	108.85	111.33	131.31	103.89	99.45	85.66	89.76	141.38	149.17	103.58	115.26	95.88	102.54	103.16	113.37	110.36	99.89	102.42	94.29	77.41	102.71	97	87.77	73.75
Hs.129729_at	90.86	102.34	109.5	106.37	75.47	69.19	76.01	65.69	62.38	59.61	79.96	70.63	63.64	71.16	64.18	64.38	71.8	73.59	70.24	68.79	58.11	70.22	73.09	73.76	70.77	60.64	73.22	62.25	56.96	76.85	61.36	69.92	59.11
Hs.129742_at	91.92	128.38	107.39	65.54	58.09	57.68	58.33	67.29	52.91	54.34	52.16	56.62	63.91	46.98	63.85	72.55	61.76	55.52	54.08	52.59	45.55	53.25	68.51	57.47	66.84	58.05	56.34	47.48	50.61	47.67	51.86	49.14	59.7
Hs.129751_at	106	113.91	109.7	85.34	67.16	73.49	74.65	78.5	88.46	73.72	80.87	86.32	74.46	74.18	71.61	82.97	90.04	86.78	79.84	108.77	60.24	69.29	73.08	85.32	70.01	77.59	84	85.14	88.01	81.94	80.87	97.63	151.26
Hs.129758_at	40.1	35.68	46.8	36.83	48.8	39.59	36.23	39.59	41.37	43.69	36.41	39.05	39.59	40.6	37.42	39.59	41.5	41.62	41.53	39.77	38.99	39.59	42.47	38.74	40.48	39.95	39.71	45.85	37.07	36.78	39.59	32.4	28.62
Hs.129780_at	38.03	30.82	53.37	36.24	35.05	38.48	34.57	39.45	33.32	32.84	39.11	43.72	35.22	37.56	35.43	36	39.43	42.98	35.85	51.33	27.98	39.93	35.48	33.99	35.67	35.1	32.67	35.64	36.33	33.29	35.22	35.63	35.66
Hs.129783_at	53.64	55.59	60.01	45.43	38.55	41.54	41.41	36.88	36.08	36.37	39.19	40.2	40.19	38.7	39.44	43.92	44.18	43.66	37.67	51.18	39.47	41.04	36.07	45.14	39.02	39.53	36.53	47.79	47.8	44.79	39.02	49.38	38.84
Hs.129826_at	79.81	69.55	76.51	78.62	78.38	72.54	73.45	71.48	77.43	76.65	81.29	77.06	70.99	72.42	73.79	80.44	69.74	70.65	71.83	69.76	64.17	62.31	74.31	76.87	78.78	76.37	77.01	56.38	70.31	60.27	62.39	66.56	45.71
Hs.129829_at	118.91	113.28	124.89	99.29	82.91	86.02	76.26	94.91	93.49	79.59	77.18	82.85	72.01	81.95	65.05	86.63	93.08	82.6	76.15	103.49	75.89	89.99	76.91	82.79	84.84	92.89	72.82	78.14	75.95	69.15	84.15	83.04	77.16
Hs.129832_at	47.78	72.21	59.8	124.15	49.16	46.44	59.6	46.68	49.88	49.72	77.24	46.52	44.98	44.49	43.73	41.04	39.84	55.34	42.91	44.14	41.79	34.2	47.26	42.95	47.91	38.08	32.19	31.31	33.13	57.78	48.15	36.26	23.4
Hs.129867_at	59.43	51.26	47.37	48.98	56.69	56.76	54.6	58.45	54.88	57.36	63.53	53.99	53.93	52.04	52.97	57.48	52.32	59.36	53.66	55.49	48.63	55.75	54.89	60.43	53.12	50.85	54.56	54.43	44.77	52.76	59.11	45.48	52.47
Hs.129882_at	16.03	21.95	19.07	18.33	25.23	20.1	19.59	15.2	15.1	15.2	24.72	21.65	18.46	20.22	16.24	18.55	17.03	16.37	16.84	15.55	15.54	17.44	19.19	21.79	16.81	15.52	18.37	15.89	17.12	15.94	14.63	17.31	18.07
Hs.129895_at	14.8	17.42	17.29	16.7	13.33	14.77	13.59	13.99	14.55	12.9	14.82	16.11	15.83	13.9	12.82	15.4	13.42	14.55	14.03	16.25	14.44	13.8	14.04	14.55	14.94	15.73	14.87	13.49	12.73	12.81	14.94	14.39	16.79
Hs.129910_at	51.59	49.71	65.54	48.08	48.99	49.08	59.97	50.83	52.48	47.1	53.77	53.57	53.1	42.74	44.53	57.25	51.6	52.17	50.6	63.89	46.71	52.45	49.51	57.06	52.96	55.46	48.05	35.2	42.28	37.03	44.73	43.86	37.81
Hs.129944_at	20.07	19.74	25.23	28.92	24.76	25.32	30.32	29.69	27.36	33.63	20.38	21.51	19.38	26.58	22.43	22.86	21.51	19.97	20.88	21.2	21.18	21.51	23.2	20.28	21.66	25.38	20.99	16.44	12.3	19.63	18.27	18.95	20.08
Hs.129959_at	116.4	132.03	125.54	121.5	76.09	77.77	78.81	79.59	69.83	83.21	92.08	82.35	79.22	70.26	79.41	81.65	77.2	75.47	81.12	76.49	78.41	72.83	77.4	75.58	80.09	78.66	71.15	79.51	74.25	80.01	83.89	75.04	57.8
Hs.129966_at	37.85	40.87	36.33	34.38	83.68	75.06	67.21	81.74	66.8	78.16	78.38	66.85	58.59	61.66	63.39	68.38	86.08	79.59	66.19	86.66	67.17	60.07	72.42	72.98	74.96	74.14	72.05	54.71	42.79	39.26	57.35	33.54	50.59
Hs.129997_at	23.41	18.47	25.06	21.16	20.93	18.75	20.7	23.94	18.33	19.16	21.51	21.78	25.63	25.61	26.82	31.97	21.51	19.64	20.51	19.38	26.08	22.48	24.65	21.51	20.91	26.43	26.45	17.97	29.47	17.4	18.46	20.85	16.58
Hs.129_at	52.53	47.68	54.15	49.44	86.67	87.92	82.69	67.05	69.1	64.51	74.07	68.51	66.75	63.78	65.71	77.3	66.09	79.92	66.34	124.03	69.79	69.58	66.64	70.76	69.5	63.67	62.85	65.96	54.12	45.91	49.29	76.88	49.47
Hs.12_at	77.83	94.43	87.14	94.25	63.16	63.11	63.52	61.88	67.67	55.07	70.15	66.86	56.86	60.11	66.87	64.7	67.98	58.52	59.43	66.22	66.63	72.46	60.1	69.85	66.09	64.24	65.16	64.89	61.32	58.83	63.48	58.03	57.85
Hs.130014_at	19.91	17.48	24.42	26.91	48.26	42.37	47.81	40.39	60.51	51.68	36.61	37.94	30.84	35.89	28.28	24.57	35.44	38.15	44.31	22.26	45.31	36.64	47.27	41.35	54.26	64.06	59.84	34.63	41.19	33.28	31.65	23.93	29.77
Hs.130031_at	54.65	54.7	59.12	51.29	47.44	49.58	50.04	51.97	45.17	46.63	52.52	47.16	50.09	47.44	49.38	46.83	44.98	43.23	44.41	58.13	47.44	49.23	46.53	43.85	47.38	44.33	47.43	44.83	47.05	44.06	53.64	46.72	44.04
Hs.130036_at	100.22	109.23	82.2	132.98	177.74	167.74	155.56	130.84	162.09	153	144.57	151.96	169.04	154.89	139.84	152.55	145.44	132.17	143.66	153.05	153.24	124.77	163.77	158.75	155.61	165.65	158.86	108.63	105.92	102.7	70.89	110.86	125.48
Hs.130098_at	94.98	83.66	87.38	92.88	100.36	96.4	107.29	112.7	111.57	105.28	97	104.5	108.94	111.49	111.75	120.75	108.58	103.41	122.29	67.61	113.48	104.37	116.8	103.91	105.69	98.38	110.82	117.84	109.75	145.45	133.71	137.24	138.45
Hs.130101_at	49.95	55.94	50.83	55.21	38.66	39.48	37.1	40.87	38.1	39.48	35.6	36.66	37.53	43.55	29.75	34.57	55.61	54.26	40.25	54.63	36.65	43.45	38.22	37.22	45.28	39.48	42.99	49.49	43.77	30.89	37.93	34.28	32.12
Hs.13014_at	74.96	79.77	70.34	81.03	93.52	107.76	95.72	92.05	116.9	98.93	94.35	87.82	87.71	99.9	103.16	101.44	95.98	86.12	98.77	94.87	121.26	94.63	95.64	96.8	114.52	113.02	118.34	100.16	115.77	104.4	100.2	99.81	121.47
Hs.130171_at	34.36	31.07	30.15	30.3	32.03	39.67	34.66	29.44	31.61	33.18	27.76	27.57	27.76	28.75	28.21	26.89	31.12	33.14	35.2	23.9	32.28	31.07	34.46	36.63	31.07	31.25	31.07	32.22	35.56	24.16	28.41	19.32	30.79
Hs.130239_at	68.15	86.2	90.81	81.64	52.94	56.67	52.78	55.89	52.47	49.66	61.69	56.9	51.62	52.81	50.19	53.59	58.13	51.12	55.21	65.5	47.99	49.79	51.77	48.75	57.65	50.94	51.81	39.95	38.3	53.68	47.48	34.44	40.02
Hs.13024_at	99.04	104.84	101.55	81.46	53.61	59.6	57.83	53.06	58.95	57.78	46.84	50.34	47.43	54.08	47.17	49.26	58.22	54.52	54.46	59.93	50.59	46.14	55.2	52.78	66.33	59.92	51.94	55.2	51.47	52.06	55.57	47.66	46.2
Hs.130293_at	531.75	469.77	370.32	484.49	858	867.56	890.07	834.12	887.38	881.06	944.52	790.42	880.74	922.94	942.63	903.39	755.71	635.58	905.67	618.83	818.16	637.54	921.54	753.7	901.78	1062.68	1073.73	907.28	1241.39	749.39	774	897.31	927.72
Hs.130306_at	57.12	55.91	52.09	50.33	58.32	53.02	64.41	57.11	45.13	44.5	51.56	48.03	48.24	40.22	43.42	44.06	46.5	46.38	39.61	59.76	47.29	52.83	50.82	57.31	45.41	40.65	39.62	52.55	62.65	46.72	46.44	41.57	74.36
Hs.130312_at	40.66	39.17	57.99	30.39	50.92	53.59	52.35	45.9	48.99	40.9	54.97	42.55	37.8	42.99	39.7	43.76	45.72	53.44	41.14	70.44	45.22	42.07	44.21	52.23	42.29	44.78	47.73	40.58	28.21	50.37	44.01	36	39.54
Hs.130316_at	152.75	174.48	180.68	158.04	168.74	163.8	163.57	166.16	170.13	168.3	170.18	164.57	155.69	159.62	177.17	187.27	145.97	146.86	126.99	143.47	130.3	131.17	149.98	150.14	150.68	177.53	136.32	136.13	149.77	168.77	168.11	178.33	167.48
Hs.130411_at	79.55	61.66	70.03	90.64	66.67	74.2	71.2	63.36	70.75	60	78.76	65.99	65.29	66.03	59.75	65.29	62.05	74.57	63.11	79.26	62.17	63.32	69.08	64.73	67.37	63.28	61.29	53.36	57.16	61.66	59.69	54.95	45.22
Hs.130413_at	157.24	123.7	106.54	151.6	213.45	220.2	180.2	208.1	268.72	229.66	175.81	193.25	239.16	220.2	273.66	220.2	205.36	192.96	239.23	148.19	252.67	219.21	194.03	181.25	237.32	244.31	275.04	315.74	366.35	412.62	641.87	525.38	301.84
Hs.130438_at	21.7	20.32	24.03	20.95	22.66	21.9	26.83	27.02	25.36	26.09	24.15	25.26	23.58	23.46	24.49	22.8	23.29	24.23	22.59	28.05	23.53	28.95	25.18	26.28	22.66	20.81	24.37	27.83	23.89	22.19	26.24	21.69	22.42
Hs.130491_at	32.13	27.61	32.58	21.07	100.19	94.11	98.45	107.61	118.82	130.58	101.03	81.41	106.17	100.96	107.45	99.25	109.75	105.08	145.5	65.94	86.43	80.6	108.92	95.67	116.18	103.77	161.1	98.17	90.53	84.96	79.04	105.21	110.27
Hs.130526_at	17.44	17.71	17.33	17.33	13.21	13.21	13.21	13.17	13.98	12.23	12.75	13.21	13.27	12.96	13.38	13.93	13.03	13.08	13.09	16.02	12.06	11.89	14.1	13.01	13.21	12.26	12.53	16.17	12.15	11.66	13.71	13.45	12.99
Hs.130593_at	124.47	104.81	150.39	83.29	57.52	66.16	72.73	72.48	65.71	65.95	86.31	64.51	64.51	79.35	74.88	66.26	56.73	78.64	55.61	71.76	58.15	64.87	67.04	68.41	67.69	69.07	68.2	69.1	68.55	83.69	70.91	58.18	58.54
Hs.130607_at	134.85	159.75	186.36	166.06	136.05	138.99	143.32	138.83	140.72	122.12	147.28	136.9	141.96	139.59	130.31	130.04	139.93	136.25	135.12	185.32	131.82	135.12	133.84	135.21	135.21	122.44	128.62	111.81	102.03	116.39	128.52	119.64	92.8
Hs.130643_at	52.11	61.67	68.35	55.61	29.56	30.7	27.63	29.63	23.57	23.23	38.09	27.85	29.18	27.58	28.18	23.2	31.9	29.93	27.72	38.25	28.27	29.18	28.98	28.55	27.61	27.96	28.84	26.91	26.66	28.38	26.24	35.23	31.2
Hs.130675_at	87.29	72.6	109.71	86.94	31.96	39.17	33.91	37.5	38.93	38.27	32.52	35.77	35.15	32.45	35.22	35.77	35.12	37.47	29.52	32.41	32.53	30.49	30.64	32.71	35.09	35.85	35.96	58.96	36.9	38.23	35.77	45.08	33.27
Hs.130683_at	19.4	19.31	20.07	19.18	18.9	20.16	19.8	20.07	20.39	18.36	20.57	20.57	20.07	17.33	17.18	21.28	17.6	19	20.68	16.96	18.62	19.15	20.69	19.07	21.82	22.12	24.64	21.77	22.15	25.4	22.62	26.09	22.4
Hs.130685_at	46.69	38.23	46.98	34.87	25.49	24.9	27.07	21.81	22.85	24.36	29.98	26.53	24.07	21.47	23.32	24.88	25.39	25.75	26.07	38.24	23.06	21.52	21.82	23.56	24.2	24.71	23.64	34.73	26.99	27.99	26.62	36.79	21.94
Hs.130692_at	187.34	205.38	253.48	166.35	81.81	80.04	87.18	82.42	68.26	64.05	95.83	84.67	71.44	81.81	68.69	83.74	86.05	93.49	94	107.39	75.63	67.12	65.86	103.69	86.33	74.94	67.04	93.18	65.33	62.77	86.78	67.48	62.25
Hs.130712_at	33.98	29.29	28.67	24.8	30.13	36.21	32.72	28.49	28.35	30.24	33.4	38.69	31.38	33.66	28.38	30.56	32.77	39.78	32.25	34.59	29.36	30.88	31.1	40.07	35.52	28.86	29.45	36.72	33.05	32.1	36.11	34.42	27.88
Hs.130730_at	130.72	138.78	137.25	135.76	116.45	143.69	123.55	131.77	126.49	129.38	115.61	130.05	104.73	119.75	114.61	132.85	123.27	117.92	117.06	123.88	118.06	134.5	122.37	138.99	129.34	121.13	122.04	124.71	85.44	78.14	112.58	112.8	95.43
Hs.130746_at	27.73	21.23	17.61	23.91	55.04	48.68	50.43	30.99	37.26	43	34.04	37.26	33.87	29.24	37.26	36.44	41.71	29.52	42.06	28.78	32.46	33.13	53.1	46.77	41.97	48.07	44.5	22.08	25.45	23.82	27.59	23.76	38.75
Hs.130759_at	60.22	50.04	26.92	28.18	19.73	21	19.84	20.29	23.51	22.69	21.18	25.82	25.02	26.99	27.81	26.67	20.53	18.38	20.18	27.48	31.48	31.54	19.75	18.39	20.53	22.15	22.41	24.32	26.7	26.07	26.15	21.79	19.57
Hs.130784_at	59.91	75.14	71.53	70.48	46.58	44.31	44.13	45.68	41.19	38.25	39.61	40.21	43.47	47.91	38.17	41.54	45.23	43.52	40.1	47.12	41.1	34.64	41.77	40.83	43.02	41.45	44.15	37.53	36.3	38.04	41.09	36.7	34.69
Hs.130836_at	59.68	53.35	45.57	57.05	33.23	34.21	33.8	42.37	37.28	31.76	35.58	37.16	40.06	35.04	31.97	36.69	34.83	38.38	33.7	27.59	32.33	33.21	31.18	27.93	32.14	32.33	31.41	42.02	39.3	29.2	39.01	28.5	35.84
Hs.130849_at	43.89	41.73	33.52	43.64	45.6	40.54	48.08	45.62	45.31	44.66	43.36	50.67	47.35	51.93	55.72	55.42	43.55	52.72	54.71	47.48	66.26	58.12	46.57	42.03	46.22	41.67	47.34	36.47	37.51	47.6	38.89	47.14	59.61
Hs.130853_at	57.13	43.7	47.14	45.45	23.14	26.05	24.25	23.7	23.82	24.59	23.88	27.9	25.69	26.5	29.66	23.43	29.77	31.56	29.93	24.72	30.93	27.77	21.21	26.22	20.21	20.87	22.32	32.67	22.75	39.48	33.1	33.03	42.26
Hs.130873_at	44.43	47.93	36.68	48.4	62.19	54.29	59.04	57.06	57.22	59.16	57.33	51.86	52.71	58.31	57	50.99	56.34	55.05	58.89	46.51	54.87	54.64	56.76	53.44	61.19	55.4	60.95	56.48	55.81	41.11	46.37	43.63	49.13
Hs.130904_at	26.65	28.13	25.05	25.28	30.52	29.31	28.31	25.53	25.53	29.36	28.7	24.97	29.29	31.15	28.94	32.07	29.09	28.16	31.74	28.82	28.19	27.94	30.43	27.67	28.24	28.94	27.12	22.48	28.16	30.32	23.77	27.2	33.31
Hs.130937_at	225.96	222.35	252.71	177.57	142.4	142.05	124.05	135.1	125.64	131.17	142.21	144.24	138.3	117.63	125.14	119.22	144.76	128.92	127.63	123.07	115.99	136.15	130.23	135.21	130.18	121.79	132.59	144.92	121.38	112.61	138.27	119.25	98.72
Hs.130949_at	55.33	64.78	74.46	50.75	33.62	35.8	30.67	38.9	36.68	34.67	35.56	34.67	37.9	36.6	29.49	26.4	35.94	46.94	34.12	35.37	31.56	30.97	39.29	39.43	37.76	41.42	31.23	26.97	34.54	32.1	31.83	23.63	34.12
Hs.130988_at	48.34	48.5	70.03	47.42	50.82	50.14	53.51	49.37	50.11	47.74	52.34	51.87	49.34	47.77	49.52	48.83	49.37	54.36	43.02	63.78	44.88	44.3	45.93	48.15	46.96	45.43	45.66	59.31	47.72	49.55	50.15	57.87	43.67
Hs.130989_at	59.74	58.75	73.88	71.2	97.47	89.01	92.47	87.56	82.32	80.99	87.77	79.45	76.6	64.7	74.27	74.88	83.15	80.05	77.81	99.31	71.32	83.66	76.98	86.54	82.77	73.91	79.8	50.05	55.7	57.69	78.66	51.85	47.68
Hs.1309_at	268.94	159.25	220.79	188.89	98.73	80.36	118.28	79.26	79.24	71.9	62.91	72.05	77.2	81.51	61.75	74.55	85.73	109.87	62.78	115.99	56.26	89.01	75.95	104.74	89.71	68.09	59.71	77.28	59.18	69.3	88.41	81.68	84.07
Hs.131010_at	33.18	38.99	47.26	23.64	22.23	25.37	23.39	22.4	23.54	22.04	21.43	25.26	24.26	22.16	20.74	23.7	28.55	28.01	28.87	28.44	20.85	21.3	20.44	26.58	21.26	21.86	21.3	25.97	24.09	25.72	25.44	21.33	22.96
Hs.131057_at	63.27	49.71	60.67	36.36	64.13	58.36	50.31	52.16	56.2	49.36	57.93	45.98	54.99	45.62	44.61	54.35	57.89	63.57	59.12	48.81	50.96	48.83	56.17	68.11	53.46	50.67	47.51	56.01	53.02	44.4	51.06	54.31	56.66
Hs.1310_at	184.03	237.94	258.95	174.83	141.33	152.29	143.19	136.74	131.36	128.02	143.1	161.98	144.41	127.35	130.87	148.91	191.78	203.56	183.58	209.93	131.29	143.17	132.27	171.54	151.54	126.44	131.84	154.12	113.97	157.01	182.06	137.87	90.57
Hs.131130_at	15.76	19.34	23.03	14.43	17.37	16.97	18.3	14.26	13.77	14.06	17.21	15.35	16.16	16.08	14.53	14.24	15.53	14.77	14.49	14.43	13.23	14.22	16.53	16.81	14.84	13.4	14.83	17.23	15.46	14.56	15.13	17.6	16.91
Hs.131138_at	45.78	38.23	39.92	43.33	30.36	30.15	29.84	31.01	34.21	35.56	36.95	36.61	33.99	42	33.32	35.23	34.59	30.95	28.54	23.81	28.12	24.81	32.72	33.72	40.78	33.07	36.38	33.1	28.99	27.07	28.49	22.11	24.96
Hs.131151_at	79.17	93.69	87.35	108.61	64.86	64.21	71.82	63.3	63.15	71.52	56.82	66.81	58.43	58.36	66.79	59.95	56.52	62.9	56.53	64.93	59.77	64.63	63.26	63.2	57.23	51.57	55.46	62.17	57.03	74.73	64.27	63.47	59.68
Hs.131173_at	13.58	12.15	13.87	12.67	11.72	11.15	11.72	11.41	11.66	11.82	11.87	11.27	12.4	10.63	10.8	10.21	11.82	11.29	11.8	11.43	10.03	13.16	12.24	11.79	10.93	11.58	11.94	20.87	12.24	12.58	11.99	10.89	11.81
Hs.1311_at	191.27	172.99	156.75	167.49	120.63	113.51	117.19	116.69	116.85	127.87	117.48	127.69	143.15	118.85	117.17	118.58	103.83	136.33	119.54	117.83	109.09	106.9	104.42	117.68	110.08	116.51	104.47	117.32	88.54	92	147.17	73.28	77.4
Hs.131212_at	113.68	121.69	124.27	114.59	127.06	134.99	114.59	113.79	120.31	136.1	118.96	114.59	120.86	106.04	123.1	102.89	124.99	134.21	128.9	145.78	110.64	102.41	109.54	131.73	122.37	119.18	110.39	99.24	96.32	96.66	95.06	95.01	94.79
Hs.131226_at	1093.71	841.79	776.33	842.63	467.05	496.03	477.56	533.69	556.86	607.32	489.2	512.51	539.38	600.61	584.1	567.8	682.36	547.4	718.25	642.41	644.47	605.51	638.63	590.27	532.6	675.14	564.9	963.21	1293.41	794.43	793.23	1155.76	1221.58
Hs.131255_at	81.04	90.93	74.19	67.57	83.54	83.27	77.72	70.43	72.22	81.31	85.23	88.88	95.34	91.08	92.85	86.81	81.83	78.3	95.81	85.65	86.7	83.96	94.45	78.62	80.44	76.09	77.23	77.66	93.13	79.11	91.93	79.71	78.93
Hs.131269_at	58.82	68.51	35.92	38.44	25.09	25.06	24.64	26.14	23.82	24.85	33.33	28.29	27.53	28.99	23.72	24.44	25.12	25.65	25.16	69.87	57.34	45.92	27.62	24.51	25.1	24.88	24.19	19.87	22.21	21.66	21.91	21.92	20.73
Hs.131306_at	69.78	92.4	91.19	103.44	83.31	76.53	79.84	80.79	75.35	77.4	53.87	60.6	58.48	55.92	59.36	62.81	65.08	72.05	78.17	46.18	77.07	72.75	58.4	65.03	52.69	70.44	70.96	64.95	74.17	52.12	70.2	62.88	92.53
Hs.131361_at	40.92	46.95	38.71	33.33	30.85	26.09	31.77	25.77	22.86	24.48	26.16	28.65	26.16	28.08	22.72	29.32	29.43	29.87	27.05	34.09	23.67	24.15	23.84	29.81	24.27	21.13	28.64	28.25	20.91	26.34	23.07	24.03	21.24
Hs.131367_at	33.7	31.94	29.41	37.54	24.32	23.83	25.85	23.53	23.19	24.91	23.92	26.27	23.58	22.35	25.88	24.73	22.94	23.62	22.62	32.8	25.29	25.31	23.54	28.44	25.31	22.77	24.97	27.02	26.15	28.36	22.55	25.36	19.42
Hs.131431_at	17.77	15.72	17.34	15.61	14.15	13.68	15.63	12.86	12.59	14.13	22.03	15.25	16.49	15.21	13.42	15.21	15.38	17.21	14.69	16.57	17.04	14.19	12.25	14.42	13.7	13.27	12.9	13.45	13.95	16.89	19	15.35	17.99
Hs.131433_at	86.27	53.17	76.23	90.57	100.45	91.49	87.03	109.17	98.91	85.18	77.61	79.3	81.24	85.36	83.66	87.09	89.73	96.47	102.39	75.99	85.06	105.5	96.84	100.36	85.37	81.09	97.01	50.72	44.94	45.95	64.47	38.75	37.6
Hs.131459_at	118.26	126.09	149.22	172.06	74.52	57.36	72.08	108.36	59.48	71.65	73.03	59.22	61.68	75.58	52.5	73.32	44.08	41.5	36.92	37.48	45.16	72.29	71.04	47.88	47.57	30.95	45.31	31.6	21.69	22.53	33.79	28.68	34.87
Hs.131489_at	205.24	157.15	198.32	199.93	149.43	138.29	147.9	150.31	149.28	149.66	150.16	158.22	180.51	157.39	152.36	167.56	153.16	148	157.7	141.22	142.65	146.71	158.6	148.07	145.24	134.96	162.15	194.74	167.3	200.11	226.11	165.72	173.58
Hs.131494_at	50.45	46.62	53.8	48.88	48.06	42.75	46.75	49.18	44.42	44.08	46.07	44.07	43.5	39.33	46.5	43.04	44.53	40.38	43.69	51.19	43.04	42.29	43.85	44.17	43.3	44.67	41.5	42.69	44.34	45.9	44.8	41.84	42.19
Hs.1314_at	100.9	121.24	81.59	109.68	76.03	66.98	72.32	80.01	66.98	65.03	64.26	62.26	66.98	57.63	66.16	66.98	74.05	66.73	64.12	64.71	61.61	62.94	68.17	72.39	70.42	88	59.94	61.11	63.54	61.03	55.08	57.01	42.73
Hs.131555_at	38.9	37.69	50.34	32.75	39.31	35.67	37.5	37.34	35.88	35.35	38.51	38.05	45.25	34.22	36.95	42.03	39.8	47.02	35.97	43.01	34.6	33.37	38.24	37.56	35.49	38.65	36.34	48.66	35.02	36.12	36.87	46.84	34.37
Hs.13155_at	166.13	190.22	160.85	206.48	142.09	139.57	135.44	155.75	157.55	158.09	154.42	168.86	149.01	146.65	155.32	161.89	137.77	128.76	147.6	130.59	162.83	160.9	125.66	116.09	137.04	135.94	148.77	122.7	127.8	120.43	88.49	105.5	143.01
Hs.131683_at	18.88	21.95	17.05	17.17	31.17	42.32	36.28	32.99	43.59	44.69	46.51	39.42	45.74	41.64	61.93	58.47	45.19	40.01	53.56	23.94	45.92	43.69	45.38	36.63	54.47	66.26	67.27	39.94	64.09	43.62	49.1	47.06	51.22
Hs.131704_at	30.25	35.44	33.74	32.98	35.68	39.43	34.63	37.31	37.33	35.33	36.54	47.01	43.45	38.51	37.92	37.24	35.67	36.21	33.41	39.7	37.34	38.29	37.45	36.24	40.12	35.43	37.57	42.94	39.98	36.41	39.04	39.06	40.16
Hs.131711_at	57.6	38.73	40.58	61.3	52.24	51.26	52.8	52.47	67.2	56.11	37.81	44.58	55.66	61	77.65	56.73	40.32	39.16	54.47	38.44	51.27	57.2	59.82	55.31	58.06	70.31	81.11	137.92	129.05	158.6	153.86	183.92	146.87
Hs.131715_at	95.23	75.9	66.1	72.64	108.83	101.56	93.7	99.57	102.36	98.54	98.03	100.68	105.12	97.19	112.21	103.94	88.79	93.5	106.94	72.82	100.91	82.8	97.86	89.63	97.97	104.35	103.33	91.1	88.58	87.96	79.71	103.16	88.94
Hs.131755_at	22.36	31.67	25.14	18.05	19.66	17.67	19.66	18.27	17.69	19.55	15.97	18.18	19.29	18.29	19	17.87	17.69	17.83	19.58	22.46	16.29	17.44	18.18	24.93	19.14	22.75	18.51	17.22	16.02	19.44	18.86	17.74	16.85
Hs.131835_at	261.49	226.48	408.68	283.94	177.2	173.44	167.4	195.62	167.4	179.99	176.68	183.42	160.99	159.98	171.28	169.04	188.88	162.99	163.15	171.9	156.04	167.4	163.98	160.84	160.27	163.88	167.4	142.43	135.93	165.63	131.58	129.25	138.63
Hs.131838_at	62.02	43.97	71.6	60.72	88.86	95.14	78.64	87.8	108.21	105.11	68.88	81.96	84.39	88.28	100.97	90.23	92.54	89.78	93.07	77.55	106.11	90.72	91.21	71.35	88.96	90.68	115.25	105.07	104.73	116.23	101.96	139.76	184.9
Hs.131846_at	33.68	34.93	37.28	34.42	28.27	27.33	27.66	27.42	26.91	26.55	28.38	28.03	26.63	26.97	26.91	28.41	27.88	28.98	28.01	27.62	25.28	27.79	27.47	26.54	25.68	25.77	25.33	29.99	26.41	26.18	30.62	28.79	27.6
Hs.131910_at	45.66	56.17	56.3	46.02	33.32	39.51	39.39	33.95	28.84	34.95	41.54	36.47	32.05	37.47	34.12	34.33	34.79	36.35	34.12	30.54	31.37	31.13	31.63	32.1	31.02	40.1	31.19	26.46	30.41	25.67	27.68	28.44	27.78
Hs.131915_at	45.3	54.07	48.57	58.86	71.21	65.13	74.84	67.51	67.2	66.53	70.16	57.31	64.44	54.18	60.57	64.03	60.9	60.41	65.64	62.22	62.41	56.61	69.15	66.92	70.51	59.86	67.19	47.71	47.84	64.95	62.16	56.04	63.99
Hs.131933_at	566.42	615.21	1071.04	763.61	536.09	457.36	476.83	756.16	801.18	698.4	702.37	755.49	776.76	852.1	819.37	781.83	457.96	390.89	477.43	371.5	600.63	560.33	502.81	387.8	520.66	558.55	554.9	333.5	407.8	633.25	547.35	403.94	554.43
Hs.131956_at	17.41	15.03	15.23	16.05	19.5	18.8	15.81	16.79	17.95	17.18	21.39	18.79	18.46	16.07	16.05	14.68	18.28	18.79	18.49	22.03	18.65	15.96	15.28	15.24	18.12	17.36	18.21	14.39	14.05	13.23	14	16.28	16.88
Hs.132049_at	27.85	36.94	39.09	34.13	38.46	37.03	34.22	42.37	41.07	43.13	31.53	34.71	31.35	36.51	36.99	39.75	37.19	38.88	34.98	38.42	40.08	46.91	39.79	38.46	44.69	38.23	36.19	47.29	41.3	57.96	61.04	29.7	39.06
Hs.132158_at	26.77	22.72	32.62	22.29	30.77	23.1	25.12	24.11	23.9	25.25	30.74	24.5	23.03	23.56	22.74	22.86	24.12	25.63	24.42	23.56	22.07	23.89	20.77	24.65	24.07	23.11	21.58	25.12	25.55	17.37	18.57	20.5	17.03
Hs.132161_at	38.45	38	32.96	37.3	28.3	26.09	26.47	32.28	35.01	34.66	28.29	34.43	39.04	32.71	31.68	35.65	33.09	34.08	32.52	30.35	31.98	34.08	31.32	29.48	34.55	34.26	33.18	41.21	32.28	55.02	42.53	34.08	64.78
Hs.132194_at	19.62	18.5	15.25	22.92	15.26	14.73	13.72	15.62	14.77	15.94	13.74	15.58	16.1	16.46	13.92	14.43	15.74	15.52	16.81	15.83	14.49	16.2	14.64	15.26	15.52	16.78	14.31	15.36	15.22	14.62	13.15	14.38	13.72
Hs.132195_at	186.08	179.26	198.2	226.39	103.47	109.18	91.35	103.15	100.91	133.84	125.58	133.72	118.11	114.43	99.49	108.98	104.38	126.35	136.7	98.82	130.2	124.77	125.31	115.53	128.18	103.08	113.71	123.15	90.29	120.17	114.89	82.19	77.43
Hs.1321_at	43.22	45.08	55.73	52.8	43.2	42.29	50.84	43.32	44.49	44	46.48	44.96	36.76	38.98	37.68	42.44	44.55	49.08	42.74	47.18	38.57	42.88	42.22	43.67	42.44	44.07	41.74	32.63	43.58	40.18	43.73	45.04	40.07
Hs.132225_at	137.13	150.89	145.63	127.17	197.13	222.48	213.82	211.22	219.04	238.13	247.66	267.4	279.99	237.22	243.54	293.51	268.83	261.32	254.82	163.08	220.77	216.79	286.94	253.98	253.03	299.21	339.22	282.25	393.17	352.53	389.61	455.08	334.6
Hs.132257_at	40.62	44.85	42.88	39.49	56.74	53.01	56.73	53.25	55.46	57.4	57.08	54.97	58.4	59.13	57.82	53.63	52.44	48.88	58.44	53.97	74.52	56.37	57.45	51.16	53.48	58.49	58.21	44.02	47.52	45.09	45.68	44.49	44.84
Hs.13225_at	39.05	41.72	39.54	42.03	45.87	47.84	44.54	48.19	51.29	48.81	46.94	43.16	39.42	41.52	45.04	43.29	45.69	47.52	48.23	40.96	42.33	39.24	42.84	42.25	46.92	48.35	49.47	41.74	46.33	42.37	48.98	47.46	44.08
Hs.132314_at	46.59	41.01	35.17	68.85	120.33	112.53	98.04	109.04	112.18	121.88	117.2	117.28	142.71	117.28	147.87	130.04	103.99	104.78	111.62	77.72	125.11	127.27	120.93	111.23	126.21	122.81	154.23	113.41	130.61	93.3	84.86	84.06	99.26
Hs.132319_at	134.27	110.86	158.85	89.65	81.86	77.21	65.66	72.91	82.92	71.35	74.11	71.7	74.92	71.97	56.21	66.66	82.21	97.4	85.46	101.02	80.12	79.55	71.97	84.46	75.76	82.18	86.4	88	80.95	94.27	99.67	102.21	91.55
Hs.132327_at	30.55	27.69	30.33	30.64	27.65	30.21	29.2	31.42	33.16	26.2	23.26	28.8	24.42	27.76	23.57	26.93	25.91	26.25	28.23	24.2	27.07	27.09	29.06	24.7	30.36	31.91	32.67	28.79	30.84	29.84	24.8	29.1	23.77
Hs.132370_at	184.38	202	220.29	186.84	125.25	131.69	135.93	130.04	123.76	128.84	134.66	121.11	128.84	132.08	135.39	124.57	129.08	120.69	117.36	132.91	120.83	117.6	121.22	112.4	127.95	130.91	128.45	172.14	160.21	143.79	171.5	192.74	131.69
Hs.1323_at	73.41	82.23	92.94	74.84	140.99	173.29	162.01	74.35	64.35	68.31	115.02	105.39	108.15	87.78	85.87	77.52	90.74	84.53	84.34	94.63	62.33	76.55	111.91	139.67	73.86	73.87	73.77	122.33	99.55	106.43	93.78	107.71	65.66
Hs.132439_at	2261.22	2129.77	1383.87	2011.94	3276.39	3861.71	3205.93	3492.08	3880.82	3703.22	2478.93	2325.12	2623.2	2495.55	2757.4	2260.12	4557.55	3552.64	4366.17	2096.39	2514.43	2345.59	3831.74	3099.48	3979.86	3532.69	3770.58	3005.62	3337.46	2504.74	2365.62	3191.43	2720.85
Hs.132441_at	61.29	62.67	54.65	70.44	25.83	31.38	26.21	32.01	36.18	33.58	23.36	30.81	33.68	40.57	38.96	30.4	32.41	28.14	36.37	33.39	38.89	38.16	31.07	36.34	29.44	33.25	33.19	28.57	26.97	28.75	34.02	36.22	34.49
Hs.13245_at	53.77	63.32	51.48	66.25	110.71	97.82	106.55	90.36	92.42	120.68	175.75	161.42	136.32	127.65	152.81	149.55	124.3	131.46	137.66	52.37	134.36	86.37	203.14	205.8	184.18	213.23	259.92	46.03	55.3	71.44	51.36	54.28	81.92
Hs.132497_at	28.78	33.09	37.08	31.68	80.65	71.21	89.43	92.78	93.72	96.1	66.56	74.8	75.95	99	91.45	80.99	77.35	67.37	77.03	57.54	82.12	74.74	94.31	87.54	109.53	97.22	85.57	65.75	79.69	71.6	78.44	83.21	136.81
Hs.132499_at	125.88	103.54	144.6	109.65	127.04	122.84	125.66	144.81	124.45	144.92	127.7	116.94	108.08	106.34	139.95	136.79	128.77	150.39	139.39	170.53	140.11	143.99	122.11	126.24	126.94	111.26	119.6	125.77	183.82	108.66	104.28	127.55	138.23
Hs.132513_at	152.63	220.29	111.89	206.93	209.55	246.12	210.78	223.93	270.75	256.99	305.38	259.09	251.31	299.69	308.56	242.17	253.06	253.33	319.95	169.21	259.19	177.64	242.54	230.05	256.57	307.79	299.6	125.19	116.36	174.2	104.62	119.08	176.91
Hs.132553_at	54.43	54.34	21.51	41.06	77.4	77.11	70.09	54.37	63.1	63.16	54.62	49.72	51.21	47.8	61.59	52.3	42.66	39.24	41.74	48.78	65.55	57.91	55.8	48.42	50.8	61.45	71.81	45.93	61.51	76.96	59.14	56.21	67
Hs.132576_at	24.13	24.91	25	27.82	24.72	25.84	24.54	28.24	27.14	25.02	26.13	30.17	25.12	20.27	21.86	21.46	27.88	32.4	24.6	25.32	24.91	24.24	23.29	25.72	25.98	24.91	23.34	23.95	23.2	30.22	22.68	26.5	21.06
Hs.132593_at	35.33	30.24	43.7	29.48	63.39	56.9	56.73	62.88	54.46	53.07	41.25	40.6	41.84	45	40.4	40.97	42.13	43.82	41.11	38.47	44.51	43.33	41.8	43.33	45.51	37.67	43.14	40.54	34.1	30.77	51.23	36.4	31.64
Hs.13261_at	49.38	53.35	29.39	44.08	101.72	101.59	105.81	77.21	82.16	94.22	36.06	69.08	66.2	68.61	70.94	72.19	71.67	60.91	83.39	36.5	67.38	57.85	127.19	90.34	82.91	62.74	78.51	64.35	99.53	116.96	89.86	182.49	139.9
Hs.132639_at	77.17	69.78	46.65	83.31	82.07	71.17	68.54	77.4	79.69	82.03	90.43	75.56	86.02	70.33	75.05	72.27	65.14	68.09	74.54	46.22	84.11	75.61	92.37	73.89	79.73	92.33	100.56	64.16	71.8	74.1	59.2	52.23	61.05
Hs.132642_at	95.24	71.94	54.97	102.51	60.97	64.61	64.38	64.19	75.57	92.95	85.72	84.37	87.09	79.56	91.89	76.48	70.48	63.39	71.47	58.51	78.52	71.17	64.41	71.9	73.64	90.87	74.56	65.38	50.23	72.23	76.68	78.29	86.86
Hs.132660_at	118.07	109.74	102.1	92.44	190.17	169.24	157.72	138.8	148.66	155.31	143.1	135.23	153.79	150.08	151.54	161.23	157.72	144.25	153.56	166.2	137.85	158.4	180.72	179.66	161.22	152.17	159.18	194.93	227.97	192.71	248.43	201.49	175.58
Hs.13268_at	97.28	141.86	104.67	103.88	83.76	91.86	90.88	80.07	67.71	73.84	77.2	82.6	76.43	77.74	71.55	74.7	89.22	98.19	81.17	104.9	73.65	86.22	66.01	80.48	81.34	63.94	68.56	68.89	96.98	90.77	71.47	70.15	64.05
Hs.132753_at	68.96	69.95	88.39	67.31	284.07	424.84	355.7	258.77	297.83	263.32	138.3	141.85	132.55	178.22	198.94	197.8	169.02	129.99	216.77	157.56	193.31	161.07	227.86	218.55	221.59	277.79	210.14	225.22	298.36	199.92	182.36	238.85	210.88
Hs.132760_at	112.46	116.32	135.22	103.28	107.92	104.17	108.98	106.37	108.81	95.26	113.41	105.67	96.26	98.4	99.89	100.47	106.25	108.77	95.2	103.57	98.27	115.12	102.35	101.81	103.25	106.5	96.65	101.16	97.46	84.09	101.27	86.87	80.88
Hs.132781_at	23.19	21.45	23.06	22.81	22.79	24.56	25.02	26.43	23.96	24.4	26.57	23	25.99	22.62	23.51	22.47	24.06	26.16	22.37	27.48	22.63	23.12	22.98	23.96	23.75	23.24	24.65	28.25	34.52	25.9	24.11	27.78	22.93
Hs.132794_at	30.1	31.93	38.11	30.16	39.81	39.87	41.37	38.09	42.99	40.28	36.98	38.52	34.09	35.91	33.93	33.75	39.36	40.98	40.38	42.82	33.48	36.87	36.87	37.23	40.24	37.3	37.2	29.68	31.54	30.75	32.96	38.41	31.13
Hs.132853_at	185.21	184.7	197.12	147.38	244.42	266.05	255.79	238.07	242.86	239.93	225.61	229.86	251.7	243.23	258.09	248.1	227.68	233.45	232.97	219.69	241.89	241.11	258.69	216.55	247.27	260.18	269.79	260.06	254.11	282.77	326.13	291.37	269.37
Hs.132854_at	14.32	16.22	15.86	15.7	17.96	21.06	19.65	16.86	17.06	15.97	21.01	16.86	18.32	19.34	16.4	18.77	19.7	19.31	17.51	19.95	16.75	18.44	16.8	18.85	17.65	17.32	17.77	15.32	17.33	15.17	16.84	15.32	15.41
Hs.132858_at	119.51	159.79	125.54	139.43	134.76	125.29	123.08	125.28	109.05	124.95	136.7	138.17	138.82	148.61	148.53	154.03	222.31	196.67	217.55	145.11	172.44	170.43	140.58	141.23	134.79	133.44	139.96	169.62	150.22	157.75	196.91	216.85	216.67
Hs.13285_at	17.34	18.13	20.36	15.37	14.32	15.19	15.18	13.35	12.68	13.24	14.63	13.76	13.59	14.02	13.27	13.91	13.51	14.43	14.31	14.39	12.91	14.24	13.1	15.23	13.54	12.86	15.89	15.32	14.76	14.52	18.2	12.92	14.24
Hs.132864_at	52.05	54.69	47.56	42.87	44.88	48.21	41.63	42.53	44.93	43.35	41.75	44.75	42.73	43.17	40.54	41.32	40.36	45.82	47.09	43.58	42.52	42.07	41.88	40.79	41.03	43.76	44.27	49.36	42.72	50.54	50.12	42.13	48.12
Hs.132868_at	318.52	338.7	384.59	350.54	128.9	110.86	123.84	150.17	140.15	134.16	124.35	116.8	106.5	135.13	127.5	131.33	118.98	108.21	132.7	100.76	128.08	113.35	122.23	125.14	126.65	129.52	136	110.48	109.85	90.46	121.48	111.63	129.14
Hs.132902_at	52.08	57.28	51.23	50.16	50.41	42.96	55.49	51.88	50.06	52.19	45	49.2	48.55	44.61	44.11	44.89	50.37	48.66	48.19	44.63	40.34	46.87	45.5	47.21	43.36	40.77	43.76	42.05	44.13	50.41	51.99	46.14	46.37
Hs.13291_at	26.68	30	28.83	25.78	27.48	30.55	25.72	26.71	27.62	25.92	25.43	27.89	24.33	28.37	25.26	25.63	27.82	32.39	27.17	32.38	28.39	32.33	28.78	28.29	28.09	27.44	27.59	37.93	31.33	36.72	52.18	38.46	30.55
Hs.132954_at	48.61	72.19	64.09	66.97	53.78	54.02	54.24	51.11	52.76	49.9	55.56	56.51	52.23	63.43	46.29	53.99	60.55	57.92	53	51.77	48.84	57.38	64.07	60.42	48.88	52.94	46.93	65.32	61.84	67.67	70.31	108.96	71.56
Hs.132957_at	20.19	26.03	32.6	20.94	29.19	27.36	27.94	21.45	18.71	20.68	22.62	23.1	22.31	19.85	21.27	18.92	24.27	24.67	22.14	34.69	21.31	22.1	19.44	22.94	21.84	23.56	19.05	21.84	22.1	20.81	20.74	26.16	28.87
Hs.132966_at	42.94	37.94	50.25	43.43	29.99	29.19	30.54	29.18	29.96	30.14	31.51	30.75	29.24	30.71	29.82	29.35	28.73	27.83	25.87	31.49	26.05	26.73	28.21	33.8	29.82	28.93	28.9	29.82	27.66	28.91	31.23	27.55	30.22
Hs.132989_at	174.54	225.08	254.8	236.99	216.8	199.87	207.11	194.55	184.33	160.12	194.22	220.65	183.88	158.2	177.52	191.74	195.94	194.12	174.28	197.93	178.27	189.23	172.2	179.68	171.63	206.76	174.28	131.87	144.45	177.25	149.97	141.11	158.11
Hs.132992_at	18.03	27.61	27.05	30.92	25.76	23.4	26.23	23.34	21.62	20.46	23.11	23.01	24.33	21.05	24.59	23.02	25.3	27.54	24.99	28.31	26.46	23.4	25.53	25.37	27.49	24.18	23.76	17.73	21.3	19.01	20.12	23.04	18.73
Hs.132994_at	25.17	28.04	28.42	29.75	27.96	24.94	26.59	29.1	28.33	29	54	29.47	33.43	29.09	32.27	45.12	27.8	28.73	29.09	32.15	46.04	29.85	26.94	29.35	28.58	40.56	29.37	18.9	22.06	23.31	21.14	19.86	25.58
Hs.133034_at	31.39	22.73	30.46	25.22	13.19	13.82	13.08	13.58	12.2	13.14	12.65	12.32	12.36	13.14	11.34	13	14.45	13.14	12.11	13.46	12.37	14.65	13.11	12.6	13.58	14.41	13.87	12.84	12.49	12.21	12.92	12.21	12.14
Hs.133062_at	32.85	55.34	39.07	39.73	26.27	27.94	25.17	30.29	29.35	27.79	30.44	32.93	29.12	28.87	29.35	32.09	26.67	30.4	26.48	28.26	29.43	29.13	28.27	27.47	26.13	25.46	28.83	31.63	31.27	33.39	33.76	33.53	26.6
Hs.133089_at	41.56	32.68	27.53	43.68	42.91	33.28	42.11	45.13	51.81	51.95	36.29	37.09	38.79	44.7	38.93	53.55	54.81	50.14	77.16	59.47	53.15	53.7	53.26	39.83	47.22	52.99	57.73	36.58	45.84	31.96	38.3	44.39	56.65
Hs.133135_at	36.22	37.26	36.9	37.57	33.68	30.41	32.7	31.09	29.18	30.96	34.3	34.39	33.41	33.03	29.74	29.91	31.5	35.06	26.85	32.76	26.36	30.2	31.59	31.96	33.57	30.89	30.4	38.26	31.24	31.16	32.75	27.48	32.46
Hs.13313_at	109.26	110.63	127.35	94.29	83.24	78.86	85.53	90.39	93.31	103.15	74.06	74.97	80.86	83.97	83.91	76.64	75.16	72.85	83.39	78.19	89.55	82.55	83.6	70.96	82.7	77.28	82.23	77.65	87.75	102.06	92.81	97.87	74.31
Hs.13318_at	50.54	56.11	60.27	60.36	56.58	51.91	46.13	41.69	40.19	47.87	64.03	49.67	45.46	49.96	48.26	41.04	47.35	44.8	45.44	41.68	45.12	44.13	43.7	50.58	43.69	52.48	48.32	52.13	43.43	45.91	42.17	44.47	45.86
Hs.13323_at	143.82	169.22	174.26	150.06	86.14	88.66	91.96	90.2	93.18	82.19	110.63	92.91	95.55	77.9	74.85	82.01	93.01	90.54	84.77	74.26	73.59	70.31	82.55	97.93	90.55	108.51	86.2	94.76	106.49	94.76	84.26	98.4	100.01
Hs.133350_at	69.91	72.62	55.52	77.26	98.48	89.35	101.02	107.17	108.6	107.75	212.28	112.74	174.67	133.78	140.16	123.76	111.72	95.72	124.68	110.53	115.01	108.61	119.34	108.35	106.42	123.68	117.1	95.23	139.93	110.16	99.07	131.31	180
Hs.133352_at	37.94	36.47	36.14	36.28	40.67	40.66	38.38	37.28	37.36	35.07	36.37	35.93	36.56	37.08	33.79	36.93	41.59	32.6	43.37	52.53	33.51	38.26	37.24	39.85	39.24	38.23	39.22	51.73	49.01	41.74	42.2	50.97	40.89
Hs.133379_at	55.93	48.05	55.99	68.67	77.38	87.29	78.56	81.56	87.46	83.08	87.14	95.64	93.46	98.77	98.67	85.98	66.19	60.79	60.07	68.8	79.81	72.81	83.35	81.24	120.13	132.43	129.67	108.47	150.8	90.57	88.17	79.65	82.2
Hs.133397_at	86.57	84.53	85.13	74.87	84.2	87.78	91.06	92.45	88.42	87.27	97.83	85.72	89.53	87.61	81.4	82.03	76.64	76.09	80.98	76.11	81.95	68.74	95.1	85.49	87.61	92.35	95.38	101.2	122.49	98.42	105.52	101.95	96.89
Hs.133421_at	17.33	16.11	15.95	22	13.85	16.28	16.78	16.52	14.94	14.5	14.77	13.88	14.94	13.48	14.83	14.27	15.72	14.94	14.23	14.98	13.92	16.45	15.45	14.9	14.75	17.08	14.98	13.35	14.28	14.54	14.76	15.36	13.38
Hs.133444_at	61.29	51.47	89.5	67.05	81.7	58.91	74.37	67.05	70.1	73.83	66.64	56.52	60.25	70.13	65.38	60.72	68.99	67.04	78.13	57.06	66.88	57.04	62.57	75.21	78.7	65.18	60.23	65.94	70.95	56.8	66.78	61.95	75.19
Hs.133469_at	44.92	43.75	43.96	40.05	29.07	28.04	30.09	29.67	27.97	26.81	29.47	29.37	28.14	31.03	30.05	29.57	28.6	29.29	28.02	29	27.99	26.01	28.54	31.34	30.72	30.43	30.93	28.06	29.36	32.92	29.72	28.16	29.97
Hs.133475_at	61.25	63.68	45.21	76.19	70.48	69.63	70.48	65.24	66.08	71.38	63.9	73.63	66.5	60.4	57.46	68.16	73.35	70.48	67.65	78.17	69.63	81.48	83.02	65.89	79.87	85.74	85	57.77	72.23	54.01	66.26	78.65	78.75
Hs.13349_at	128.53	133.92	55.03	109.33	532.45	446.95	486.12	578.05	598.93	596.08	537.85	576.43	523.58	550.4	601.8	567.67	580.91	450.29	655.21	395.21	527.95	482.4	838.71	720.81	824.55	1042.42	936.54	644.68	827.32	931.31	863.76	718.42	1134.4
Hs.133512_at	39.53	45.32	36.4	33.91	19.91	19.43	19.83	21.01	19	18.81	19.73	19.28	19.85	19.16	19.85	18.93	19.61	21.14	19.5	25.14	19.11	18.41	18.56	19.85	19.16	17.75	19.35	17.42	18.91	22.91	17.87	16.54	16.73
Hs.13351_at	666.17	578.69	421.68	412.27	1542.52	1627.58	1482.08	1729.45	1999.86	1857.28	548.36	549.24	618.34	718.39	753.13	576.71	1002.3	756.86	1158.75	364.46	471.84	486.19	1991.34	1433.63	2141.29	2488.66	2453.11	1432.42	1871.63	1121.93	1192.07	1628.05	1673.36
Hs.133527_at	80.04	95.99	99.56	61.02	49.84	50.95	47.32	43.52	42.26	43	51.95	48.2	53.04	41.11	40.32	41.35	44.76	55.52	45.18	72.02	43.19	55.75	42.98	50.41	46.28	42.05	41.96	37.08	38.2	34.76	46.67	43.28	44.1
Hs.133534_at	35.57	41.54	39.21	35.36	35.02	39.39	38.8	39.31	35.49	35.91	37.98	37.21	35.96	33.41	31.59	36.99	39.21	40.36	37.1	46.69	33.89	31.67	37.15	38.58	40.5	38.18	32.64	32.52	35.02	27.98	38.2	31.87	32.18
Hs.133539_at	89.49	92.94	81.61	70.77	68.01	73.26	70.27	68.1	55.85	53.85	70.31	67.62	66.92	61.83	57.84	59.3	91.76	104.17	83.44	125.38	78.43	77	60.62	59.66	60.11	61.74	52.7	69.6	60.89	58.45	62.33	56.9	48.18
Hs.133709_at	54.28	45.35	45	53.2	61.88	63.03	61.53	58.18	56.96	52.13	64.94	56.78	54.4	44.59	57.47	54.36	63.25	55.31	55.5	110.72	53.99	56.76	49.46	60.98	54.71	53.5	59.53	42.28	49.75	44.12	37.58	48.64	42.9
Hs.13370_at	758.34	575.25	234.79	720.33	469.84	520.58	496.84	580.13	680.96	656.52	621.59	527.71	704.03	796.57	825.08	742.85	541.47	495.19	686.74	512.57	625.48	541.38	531.95	504.18	582.43	661.18	746.99	823.96	1087.27	1063.08	752.11	1067.77	1272.96
Hs.133892_at	156.62	155.31	114.53	233.06	138.18	128.11	130.23	163.78	169.87	165.5	135.43	133.57	141.1	151.27	154.62	147.47	133.92	134.46	133.77	125.42	172.13	174.84	133.27	115.73	135.98	140.89	148.84	129.7	143.32	203.83	198.62	172.78	196.65
Hs.133968_at	100.45	107.05	113.25	104.82	105.37	113.95	108.37	115.45	114.48	107.71	102.33	106.09	101.96	105.61	113.11	101.57	100.05	103.21	110.63	89.44	97.55	100.14	106.98	96.17	107.14	106.5	106.5	87.7	99.6	105.29	109.89	111.03	100.54
Hs.133982_at	56.8	72.07	70.37	71	68.19	69.29	64.3	64.14	57.51	61.56	70.51	51.3	55.57	56.71	53.39	61.89	59.79	61.96	54.85	73.03	59.78	56.54	56.18	65.98	56.93	56.07	58.04	58.36	57.49	53.15	65.8	71.89	53.6
Hs.134012_at	118.83	102.39	127.94	99.3	134.51	123.8	124.75	110.08	110.48	106.32	106.96	126.11	104.74	104.91	111.46	108.3	158.25	170.64	127.84	229.58	180.71	198.66	130.93	168.61	188.97	163.09	164.81	205.68	161.05	202.17	185.26	171.48	189.57
Hs.134035_at	46.9	40.98	39.75	31.29	40.27	41.02	39.52	36.32	33.2	34.23	42.76	36.07	35.04	31.7	35.14	32.95	35.66	33.2	30.89	36.26	33.45	34.68	34.81	31.37	36.28	32.39	32.47	43.27	34.46	33.86	36.12	40.61	30.2
Hs.134060_at	35.38	37.34	16.99	40.11	41.09	52.01	55.25	52.31	76.12	57.82	42.67	52.14	57.96	58.02	72.8	57.49	50.25	36.65	50.03	27.93	57.21	48.15	54.32	43.58	50.91	55.61	58.98	120.12	101.11	72.22	55.63	73.28	73.51
Hs.134074_at	48.08	50.59	51	61.23	30.53	31.23	29.83	32.15	29.96	29.56	30.59	28.45	29.22	30.48	28.85	30.18	31.64	30.21	29.95	31.13	27.76	31.13	29.85	29.15	30.43	27.77	30.31	28.25	28.58	29.59	32.12	28.21	29.7
Hs.134079_at	26.58	21.98	23.13	22.67	20.67	19.42	19.45	17	18.55	19.04	20.19	17.77	20.88	19.35	17.71	17.74	18.52	18.73	18.4	24.96	18.23	19.04	17.71	20.09	18.11	18.87	18.34	16.84	18.2	17.29	20.12	24.77	15.44
Hs.134084_at	117.49	115.08	91.7	95.36	345.45	262.82	326.36	431.92	400.86	409.36	364.27	301.57	478.18	551.87	468.21	438.79	296.64	284.48	438.32	431.44	500.42	483.26	376.6	246.14	376.98	326.14	448.1	474.15	607.03	531.69	808.37	725.87	412.08
Hs.1340_at	35.03	32.32	37.29	35.31	29.8	38.23	37.41	37.89	37.79	31.89	46.95	41.18	35.49	36.17	36.42	36.89	37.24	38.29	33.33	32.88	32.83	27.92	34.55	37.9	36.94	35.78	41.46	39.62	52.64	28.91	42.88	34.53	37.87
Hs.134296_at	34.61	32.83	33.04	33.11	27.08	26.74	26.15	26.77	24.53	26.13	28.11	27.14	26.17	27.5	26.4	27.82	25.11	24.98	24.86	27.44	23.3	24.44	26.94	25.38	26.12	24.18	24.27	22.68	25.2	22.94	25.15	23.64	25.5
Hs.1342_at	158.15	117.85	133.89	144.59	226.76	194.4	222.67	243.53	245.37	243.17	222.82	240.14	226.74	272.48	320.45	305.63	253.98	253.98	277.3	198.73	301.8	257.6	279.99	268.85	248.04	245.73	214.13	222.3	232.04	193.8	154.32	227.37	238.15
Hs.13434_at	32.37	31.19	40.16	35.17	31.6	30.53	30.06	33.03	28.52	30.13	32.87	29.05	25.82	32.31	29.59	28.1	29.98	31.45	28.91	33.25	29.61	30.71	33.09	30.54	29.28	28.03	29.45	27.09	28.55	28.81	25.76	31.26	29.27
Hs.13438_at	39.75	42.85	64.63	43.75	25.95	26.36	26.9	23.4	23.68	29.03	23.67	27.91	30.96	24.34	25.54	22.12	26.12	25.77	26.8	16.86	26.56	22.88	35.1	41.28	31.13	32.7	31.39	26.35	26	36.09	21.41	23.58	32.17
Hs.134406_at	341.73	259.79	271.23	309.89	105.91	103.06	121.38	106.76	97.95	95.26	91.56	127.28	105.11	115.88	114.1	96.1	98.59	113.03	119.9	107.52	85.86	95.91	99.44	102.97	98.22	96.85	109.19	85.57	127.54	98.25	101.4	100.84	122.57
Hs.134434_at	67.21	56.41	71.47	57.42	45.59	44.98	49.07	44.81	40.58	46.3	42.73	37.71	43.09	46.69	41.77	40.81	36.61	50.59	42.73	44.03	36.66	44.93	40.31	37.6	46.98	39.67	37.68	51.98	46.07	49.67	49.62	45.52	37.69
Hs.134491_at	92.8	92.47	87.19	85.95	88.51	76.38	78.78	102.61	96.11	78.92	85.82	104.82	98.81	102.28	105.91	89.83	110.93	112.05	111.53	115.3	141.64	100.46	99.37	80.28	94.72	101.68	98.81	78.33	106.23	98.26	97.78	139.89	109.23
Hs.134514_at	41.99	46.75	49.51	49.13	65.44	51.15	52.78	57.24	65.97	62.62	65.01	57.8	58.68	51.97	56.35	53.99	56.81	66.53	67.68	74.26	56.83	63.41	60.17	50.7	62.75	64.92	66.27	44.48	38.89	27.93	32.47	55.95	29.01
Hs.134544_at	23.59	20.31	24.72	16.52	11.76	11.11	12.34	10.77	10.93	11.08	12.11	11.93	10.93	12.59	12.48	11.09	11.19	10.88	10.96	10.31	12.2	10.75	12.21	12.26	11.36	12.15	10.96	10.42	11.11	10.39	12.23	10.43	11.19
Hs.134585_at	15.79	18.42	22.76	23.14	14.42	14.46	13.73	13.68	12.9	12.77	13.6	15.13	13.91	12.8	14.03	15.55	14.54	15.29	13.58	15.77	12.83	14.63	13.66	13.95	15.06	13.74	14.2	17.67	12.99	15.37	14.39	13.28	13.13
Hs.134587_at	42.68	36.41	21.4	58.41	195.56	208.2	208.49	201.49	343.8	293.1	112.52	99.72	117.62	137.53	179.17	166.38	236.43	180.12	277.2	85.12	204.46	149.23	148.73	125.63	156.19	157.11	215.59	178.78	230.3	145.73	131.44	223.42	233.65
Hs.134602_at	18.54	21.97	20.13	22.11	21.22	21.26	24.58	22.19	20.62	22.21	26.38	22.67	24.92	20.14	21.86	23.01	20.91	22.83	22.18	22.22	20.14	22.44	23.99	21.41	22.64	20.22	20.89	27.87	23.67	24.06	23.73	24.08	24.13
Hs.134623_at	117.03	110.87	67.47	155.26	50.85	44.77	56.26	57.63	62.04	62.89	36.37	61.78	56.29	60.97	81.95	66.65	42.95	47.55	52.45	25	72.25	56.95	68.48	44.81	52.18	48.2	67.11	46.76	50.38	70.34	53.56	41.95	33.08
Hs.134643_at	90.8	122.18	126.18	127.12	103.99	96.63	102.53	108.51	106.26	113.63	107.94	120.97	116.59	124.9	116.94	127.88	103.59	98.84	104.52	109.14	120.85	123.39	148.94	142.15	136.1	136.09	116.59	82.55	75.24	128.29	123.38	124.07	138.37
Hs.134665_at	1043.95	799.14	324.8	805.8	1633.55	1798.87	1631.49	1781.98	2098.92	2068.29	1352.93	1308.77	1476.89	1668.89	1785.87	1588.49	1796.37	1424.44	2291.51	1206.88	1630.9	1249.24	1829.23	1612.05	2043.36	2068.21	2295.04	1482.63	1777.05	1111.77	1005.35	1581.41	1905.89
Hs.134688_at	56.68	45.71	46.8	56.81	55.13	57.19	56.83	60.6	69.02	68.11	44.7	50.6	52.35	61.85	64.36	63.66	58.1	58.33	62.15	53.39	68.47	68.16	56.17	49.14	59.97	54.39	60.05	68	66.56	79.69	71.2	104.57	77.52
Hs.134726_at	18.76	17.26	22.32	13.73	10.73	12.85	11.57	10.99	10.73	11.23	13.18	11.85	11.57	13.41	12	11.53	11.6	11.36	12.4	11.43	10.75	11.35	11.14	12.02	11	10.95	11.87	15.24	13.25	11.62	13.31	11.96	12.56
Hs.134729_at	47.06	42	46.45	42.36	46.65	52.22	47.67	42.15	46	42.08	50.99	46.84	46.82	45.6	40.78	44.78	42.05	50.42	44.5	45.65	44.43	51.01	43.29	57.25	51.21	44.38	48.08	51.39	49.05	45.87	38.52	49.39	52.29
Hs.134807_at	74.45	89.12	103.98	57.62	52.48	50.34	58.87	50.34	40.62	44.19	46.05	44.62	49.39	43.45	38.14	52.53	50.08	48.35	56.11	70.71	43.19	50.54	50.34	43.68	47.44	42.94	42.51	54.91	42.22	56.81	46.86	70.71	60.77
Hs.134816_at	16.33	15.4	15.95	15.81	19.14	18.41	18.84	16.88	17.54	15.42	16.85	18.18	18.08	18.47	16.47	17.69	20.63	20.45	18.57	23.96	17.98	18.18	19.18	20.59	18.18	16.77	16.29	18.56	16.87	18.36	18.23	17.32	15.72
Hs.134822_at	60.42	58.1	45.54	54.04	52.83	60.41	61.31	73.06	84.78	84.8	56.77	66.81	78.91	79.17	99.17	76.51	66.78	56.86	78.18	62.58	122.62	95.5	71.52	59.06	68.93	74.24	81.18	94.8	88.93	122.03	93.49	118.16	102.17
Hs.134830_at	19.6	19.29	15.98	17.88	12.82	12.73	14.29	12.29	13.08	11.58	10	10.48	10.63	11.32	10.96	13.8	10.59	13.68	11.16	13.36	11.36	10.28	9.7	11.35	11.19	11.17	11.74	14.58	14.19	12.63	12.88	12.83	17.91
Hs.134846_at	36.14	30.74	37.39	32.92	42.2	41.43	39.27	46.38	48.28	45.36	39.53	36.23	33.15	37.48	42.27	42.65	41.62	39.36	39.98	42.52	35.56	39.02	42.91	35.33	45.03	44.13	38.7	35.53	38.47	29.61	36.98	32.59	39.81
Hs.134856_at	118.14	100.67	54.38	136.64	190.54	223.77	198.25	197.12	244.02	239.62	172.04	196.48	214.87	275.57	299.01	245.03	211.21	162.12	235.7	154.97	230.33	234.8	176.92	179.11	193.04	201.66	257.65	309.42	378.8	339.69	296.6	498.22	509.7
Hs.134857_at	22.53	20.25	16.51	16.71	18.57	16.23	18.34	16.5	16.71	17.56	22.7	19.21	17.75	17.21	18.86	17.62	18.76	16.88	19.93	17.57	18.4	17.88	18.2	15.88	18.85	22.56	18.72	14.42	14.34	15.49	14.94	16.01	12.05
Hs.134859_at	129.05	151.58	114.23	159.21	254.3	249.11	279.69	243.53	246.15	240.56	352.93	322.55	311.02	295.32	302.59	313.63	269.59	256.74	244.69	207.85	297.55	251.5	265.65	262.32	283.55	352.83	311.76	210.91	221.76	171.69	179.92	207.92	240.15
Hs.134958_at	70.3	54.15	75.43	70.46	76.33	84.05	77.09	73.98	77.62	66.76	66.53	76.91	66.79	68.07	65.8	68.95	75	78.19	66.19	93.43	87.07	80.54	70.72	71.69	76.46	56.73	60.05	78.51	57.73	54.74	62.54	56.28	39.22
Hs.13495_at	154.14	177.49	194.41	125.79	131.85	120.91	127.14	122.5	99.89	105.57	110.44	98.35	96.95	107.75	136.94	101.4	113.23	101.1	88.49	108.44	103.01	105.6	96.09	132.25	102.84	114.71	94.29	166.34	180.69	158.94	177.19	181.24	182.18
Hs.134974_at	87.36	86.81	117.3	153.5	165.59	160.34	159.77	186.17	201.92	210.9	129.78	113.76	128.63	178.92	193.48	192.43	127.55	117.84	130.18	292.34	391.54	380.79	119.41	128.93	128.12	133.74	126.46	121.39	138.72	105.08	78.1	95.62	91.54
Hs.134989_at	19.34	22.94	22.75	19.44	17.87	17.5	19.21	15.98	16.46	18.1	18.88	19.06	17.86	19.81	17.48	16.28	17.97	18.14	17.29	19.09	18.03	19.26	17.16	17.32	16.91	17.42	17.5	18.14	20.59	19.66	19.74	21.11	17.59
Hs.1349_at	59.17	62.05	60.25	57.08	48.52	50.99	48.8	45.79	44.55	47.83	40.27	52.87	47.29	49.32	41.74	53.5	52.35	52.55	46.12	46.31	48.52	45.63	48.94	56.61	44.56	43.3	45.17	52.5	48.8	48.89	46.9	52.88	37
Hs.135087_at	17.8	17.77	18.46	17.49	14.54	14.63	14.61	15.38	16.13	14.98	17.2	15.28	15.25	15.78	14.19	15.97	15.19	16.21	15.16	15.38	15.54	16.91	15.3	14.95	14.06	13.49	15.45	14.53	15.28	14.4	15.95	13.76	15.48
Hs.135146_at	17.85	24.87	19.47	19.06	16.53	16.49	16.58	14.14	16.89	16.15	19.54	19.08	16.29	20.48	14.56	17.25	18.48	18.11	18.59	18.51	15.4	14.68	16.67	17.74	16.02	15.8	14.79	17.85	20.37	18.34	16.54	16.59	16.33
Hs.135183_at	238.36	228.95	229.85	228.63	122.28	129.16	127.6	144.71	137.86	125.44	126.57	121.94	104.99	127.05	117.54	118.46	132.91	114.73	137.01	102.89	126.41	121.49	126.54	135.64	155.55	184.43	135.95	137.87	143.18	130.27	121.62	137.67	153.09
Hs.135201_at	29.11	24.27	42.25	40.04	15.31	17.48	17.62	19.06	17.69	17.2	19.15	20.17	20.16	18.17	18.95	22.16	17.45	17.55	18.53	17.59	19.08	17.44	18.45	18.76	19.92	17.63	16.68	17.74	16.88	18.76	21.36	17.72	13.8
Hs.135270_at	133.52	161	155.84	111.48	199.72	202.85	179.51	183.06	175.48	168.64	174.86	183.29	151.44	165.47	141.6	172.89	187.58	221.79	183.6	197.57	136.55	173.74	241.02	274.93	151.1	156.41	153.31	168.45	174.86	163.52	219.14	171.7	184.78
Hs.13528_at	190.92	167.06	192.97	207.31	87.26	106.77	116.43	122.78	119.75	120.66	115.47	118.05	112.3	127.66	140.16	127.2	86.47	95.14	84.24	100.71	102.02	111.97	105.3	98.6	94.61	84.69	87.4	76.58	93.09	81.59	106.35	71.27	94.58
Hs.135343_at	162.72	199.17	49.17	101.04	79.13	65.76	75.11	87.43	85.1	89.03	68.36	78.81	65.72	63.36	66.83	56.42	99.12	89.33	95.74	76.37	62.76	66.05	77.89	91.96	85.14	122.39	83.62	75.9	78.29	73.56	55.75	70.64	87.54
Hs.135406_at	50.3	69.75	30.79	75.82	63.53	58.92	67.22	69.44	70.73	66.64	97.27	58.16	71.27	66.11	63.83	81.96	61.02	60.31	73.84	61.02	71.38	74.7	64.26	51.96	75.91	76.47	86.13	67.18	85.58	61.8	57.92	88.2	80.3
Hs.135458_at	24.57	23.81	31.81	21.94	23.29	27.62	25.76	26.77	26.18	26.73	30.37	26.05	27.11	26.05	20.84	27.03	29.08	33.94	22.68	34.65	24.62	31.42	26.92	23.14	24.23	22.42	24.33	28.2	22.42	27.84	25.93	34.95	28.1
Hs.135471_at	102.45	86.99	68.4	105.88	575.66	483.47	576.01	669.9	651.36	609.9	399.21	500.2	402.14	547.78	522.03	581.47	474.65	502.48	568.34	285.11	608.21	610.74	537.32	513.01	468.56	449.23	497.32	347.07	453.17	278.9	219.14	459.72	529.04
Hs.135507_at	37.41	52.43	40.05	38.89	37.74	35.26	39.26	35.34	33.01	36.05	43.5	44.25	43.29	48.09	43.74	39.63	35.93	44.69	37.29	36.54	36.2	36.87	39.8	60.38	36.12	40.02	34.48	37.74	30.77	40.18	38.97	31.98	32.64
Hs.135554_at	35.28	47.79	38.71	33.79	26.13	25.39	24.49	25.78	25.63	32.12	25.64	20.46	22.86	21.83	23.67	24.28	24.8	23.8	25.28	24.07	25.64	25.86	24.76	31.13	24.49	19.96	23.41	19.35	19.81	26.45	17.81	22	35.01
Hs.135587_at	28.4	18.51	26.19	24.17	11.48	11.05	10.71	10.39	12.18	11.68	12	12.95	11.68	13.47	12.18	14.21	12.01	11.44	12.16	11.23	12.18	12.18	10.7	11.52	12.18	12.9	12.18	12.61	12.89	11.24	16.3	13.84	15.41
Hs.135626_at	48.14	65.83	84.96	43.63	22.31	24.63	20.22	22.98	19.08	20.04	24.02	24.11	21.33	23.61	23.58	18.39	27.66	23.23	21.92	21.41	21.07	20.55	21.6	24.62	22.18	20.03	22.05	17.63	19.67	24.01	19.53	21.15	19.23
Hs.135642_at	101.43	130.4	132.77	110.13	116.96	99.42	95.4	88.34	74.73	72.98	86.07	88.67	90.91	78.98	76.77	80.84	101.27	89.71	87.62	185.42	80.53	78.65	78.16	100.82	92.54	78.46	79.08	112.41	77.73	97.01	106.49	94.56	74.05
Hs.135646_at	145.49	120.74	156.99	154.97	309.35	230.12	297.06	280.39	297.47	301.13	265.76	269.49	289.54	327.46	357.7	358.7	288.16	291.44	341.74	245.21	404.27	438.79	325.77	224.49	261.28	230.32	309.25	161.78	179.75	190.93	172.76	181.56	201.41
Hs.135705_at	54.84	44.39	33.96	47.48	59.94	58.85	63.03	58.61	59.43	62.74	58.95	58.68	74.85	52.23	62.96	74.86	49.84	64.09	70.73	50.41	79.66	72.84	54.59	48.04	63.12	78.03	80.19	66.28	126.19	89.16	82.5	130.52	101.56
Hs.135787_at	53.61	40.52	20.65	54.63	77.31	67.6	73.93	73	105.57	105.79	84.42	92.79	127.02	79	125.78	88.26	89.49	83.57	146.51	62.09	160.04	94.81	79.63	82.91	114.72	168.68	145.46	174.9	201.44	286.23	231.42	156.04	205.26
Hs.136102_at	71.85	79.66	67.66	56.93	49.69	53.34	50.57	45.79	46.03	52.21	52.36	50.12	50.01	47.76	45.21	43	49.77	53.46	46.57	55.96	48.02	61.35	48.37	53.54	51.77	40.86	43.22	57.8	38.87	43.04	53.43	53.26	44.07
Hs.136164_at	312.57	315.96	330.62	351.55	398.42	397.89	388.18	359.95	344.42	373.09	522.15	551.27	490.19	406.38	454.49	442.18	421.27	371.75	338.85	302.52	389.73	379.67	405.58	457.5	408.1	415.2	393.58	334.42	281.5	611.78	666.73	404.27	337.99
Hs.1361_at	79.38	83.59	85.29	66.48	72.13	70.33	79.96	75.68	71.11	65.14	85.04	86.33	83.55	76.88	77.16	72.57	77.01	83.09	75.27	79.09	69.78	75.2	82.99	85.94	84.56	84.38	79.64	75.15	65.85	83.14	84.22	79.25	70.96
Hs.136295_at	45.34	55.69	46.04	48.74	25.38	25.62	25.94	21.08	28.14	23.22	25.87	32.67	23.25	24.57	23.99	24.87	26.94	32.03	21.01	22.31	28.44	27.16	24.38	22.99	23.6	25.94	24.88	30.74	27.6	30.56	27.83	25.74	19.47
Hs.136309_at	94.01	108.17	117.76	112.33	139.9	147.73	134.16	148.61	176.27	170.93	98.1	127.06	146.45	162.56	176.23	149.04	170.97	155.32	182.5	146.61	199.04	194.89	138.8	130.37	153.84	165.58	172.53	169.77	247.07	203.84	196.09	229.17	254.08
Hs.136338_at	55.32	80.4	88.71	89.5	76.08	76.63	76.09	74.51	79.31	74.91	102.45	104.06	89.86	81.72	94.02	96.6	82.14	84.03	70.53	103.93	89.5	98.37	100.91	95.3	91.86	91.87	93.54	83.81	89.5	108.66	98.63	115.81	129.13
Hs.136348_at	22.69	19.46	22.21	25.77	18.85	18.59	18.85	18.88	16.51	18.22	19.58	17.86	18.09	18.68	18.22	19.51	19.06	18.72	18.87	24.24	20.24	21.1	18.11	23.13	18.5	15.77	17.19	18.86	15.57	18.54	21.33	17.82	16.46
Hs.136398_at	410.86	413.04	389.6	498.57	241.04	242.59	222.78	212.5	243.14	231.13	248.4	228.23	261.31	208.65	249.27	229.43	216.37	234.42	202.42	208.37	321.24	309.67	256.68	220.18	230.89	230.92	279.17	198.39	305.49	277.33	315.02	248.29	279.71
Hs.13640_at	213.01	243.64	330.98	391.06	454.83	497.9	478.21	401.38	463.95	439.63	410.71	311.92	393.81	324.84	417.78	371.82	361.35	328.21	375.09	310.67	412.48	370.93	329.72	318.04	295.08	352.88	322.42	247.93	310.23	364.72	328.83	274.56	278.62
Hs.13645_at	127.59	115.65	109.55	149.27	210.47	189.23	203.85	194.42	212.42	223.5	234.11	254.73	249.33	276.75	298.08	305.15	219.77	216.22	237.26	186.18	252.46	243.47	245.38	205.56	235.29	218.75	238.22	276.67	360.41	294.12	257.66	365.28	373.6
Hs.136557_at	122.06	99.04	140	101.62	43.43	46.6	45.68	37.46	38.24	46.96	36.54	39.65	36.59	40.9	37.64	43.5	41.36	42.25	47.63	59.82	33.87	37.95	38.31	42.42	39.44	39.16	46.7	45.22	38.04	57.38	49.08	35.3	36.66
Hs.136574_at	17.29	22.85	28.91	18.31	16.8	18.07	16.31	17.64	15.95	19.54	18.58	18.61	16.43	16.21	15.34	17.47	18.02	18.49	19.17	16.44	16.25	15.14	16.63	17.59	17.98	15.59	16.82	17.68	25.14	22.15	22.28	21.94	28.75
Hs.13662_at	197.71	225.56	158.65	233.28	142	130.23	147.9	170.97	182.38	165.37	116.31	166.77	161.29	182.36	151.4	165.37	178.5	167.49	188.83	149.88	169.84	171.99	150.79	148.47	152.52	143.29	165.37	201.66	170.63	176.47	191.01	201.26	200.57
Hs.136713_at	32.28	32.74	40.99	34.61	50.18	46.04	47.78	43.77	54.77	43.33	48.67	44.5	43.67	41.29	39.29	42.35	49.16	47.18	38.45	65.1	41.15	47.74	42.56	45.97	41.07	38.05	39.97	45.37	52.84	38.42	39.4	45.09	43.33
Hs.136778_at	38.96	49.31	50.18	45.49	50.25	40.39	52.52	54.43	49.92	49.42	57.29	38.61	52.54	59.44	57.66	46.28	42.89	46.24	57.18	54.54	45.75	40.04	48.02	33.22	46.98	42.5	49.72	38.54	40.94	56.56	48	41.69	51.7
Hs.136829_at	46.58	49.77	62.69	47.89	46.68	50.75	43.27	45.57	44.51	43.19	43.14	36.44	45.17	43.06	40.19	44.18	47.13	43.26	41.14	41.44	39.38	42.46	36.01	40.3	46.26	52.94	43.14	40.71	34.96	28.12	37.06	30.62	38.37
Hs.136857_at	47.37	52.72	59.35	43.9	51.94	49.33	50.35	54.65	49.41	43.64	47.43	52.54	51.42	45.4	39.58	40.25	51.78	50.66	54.2	63.94	49.41	49.51	53.18	54	57.16	42.87	43.08	54.08	44.89	68.7	49.41	52.83	48.46
Hs.136885_at	16.14	14.9	15.05	14.86	14.33	14.79	14.86	15.01	14.75	14.51	15.31	13.67	12.94	14.58	13.7	14.06	14.05	13.59	16.08	12.98	14.63	13.17	13.89	14.31	14.14	15.75	14.85	17.7	15.29	15.84	14.49	14.13	16
Hs.136900_at	38.9	38.06	33.79	36.51	18.17	21.47	21.8	20.85	21.01	20.05	23.3	25.6	24.03	28.65	26.43	25.43	21.55	18.01	21.56	23.35	27.69	28.74	23.94	18.98	23.45	23.97	25.17	38.11	25.06	25.02	26.99	23.43	32.05
Hs.136905_at	94.71	114.84	132.71	109.92	120.76	115.92	119.59	124.11	119.39	127.37	124.64	130.2	133.8	120.15	125	124.11	115.4	114.54	114.77	124.11	106.51	122.02	132.05	116.23	124.11	129.19	134.22	144.15	148.04	128.79	146.43	153.54	152.91
Hs.136912_at	57.88	60.36	44.46	45.4	22.94	25.57	23.46	25.01	20.71	21.58	28.69	25.08	35.18	31.2	21.26	24.67	21.66	22.91	23.7	19.64	19.41	22.41	25.21	25.03	21.56	22.36	21.7	27.71	25.08	23.16	23.94	20.5	23.92
Hs.136932_at	34.64	47.12	27.89	29.75	24.25	22.86	25.76	27.7	31	23.66	28.61	28.78	24.31	24.62	26.79	31.04	27.45	30.79	24.7	26.94	23.7	26.59	27.09	25.41	30.15	26.92	25.26	27.41	22.21	26.57	24.7	31.36	26.19
Hs.136947_at	78.86	59.7	69.37	72.02	164.39	176.81	172.39	186.34	201.09	208.32	162.25	161.14	124.06	159.2	150.43	183.71	213.35	191.5	254.77	200.62	198.63	236.37	196.1	186.53	204.82	247.79	186.53	282.63	325.6	265.4	274.99	331.71	281.17
Hs.137106_at	35.86	34.94	42.73	38.93	42.21	36.76	37.23	40.83	35.54	34.7	46.39	38.86	39.52	32.02	32.78	39.55	47.89	49.2	40.24	48.37	32.32	41.82	37.37	46.97	41.35	43.44	43.89	47.86	46.1	43.91	39.3	40.68	38.38
Hs.137108_at	60.73	62.8	67.72	45.01	41.04	42.86	41.99	44.47	30.07	30.45	36.17	39.86	37.48	31.13	33.27	38.19	37.6	35.36	31.7	55.35	31.93	34.55	34.85	40.4	36.76	32.05	34.65	27.77	28.53	32.31	43.17	36.17	29.9
Hs.137154_at	11.96	12.77	13.16	12.95	12.65	13.18	12.96	12.69	14.57	14.05	14.14	12.58	12.28	12.83	13.25	13.25	15.09	13.18	14.46	11.94	12.16	12.44	15.07	12.43	13.18	14.83	14.96	14.43	13.54	13.04	13.51	13.56	13.36
Hs.1372_at	276.98	329.58	365.73	291.21	185.86	196.38	184.1	183.34	181.97	171.06	216.04	208.91	167.95	185.86	173.21	155.65	189.62	185.73	168.04	184.37	164.03	172.45	173.31	196.21	162.24	158.7	156.72	133.89	140.04	141.49	174.84	135.04	132.79
Hs.137367_at	63.92	68.09	54.26	73.82	58.02	47.82	60.72	51.72	44.13	51.32	44.49	46.7	50.23	41.51	44.14	50.25	50.72	50.57	53.86	58.7	45.2	48.28	78.31	63.84	56.41	52.94	60.86	65.54	59.57	72.55	143.35	96.2	76.42
Hs.137400_at	30.79	49.54	38.56	40.19	53.1	40.19	41.64	46.09	38	35.93	42.92	42.88	36.31	35.19	35.79	38.68	46.52	45.08	42.91	48.94	32.11	40.19	42.74	40.98	42.71	41.64	40.19	37.54	36.64	27.55	35.86	31.78	30.85
Hs.137425_at	42.4	32.29	30.91	46.34	20.43	24.18	23.67	24.2	24.63	20.99	27.23	24.95	24.3	28.19	25.34	23.86	21.16	22.66	17.63	20.73	19.23	19.34	24.48	22.79	25.95	23.77	25.5	29.07	28.36	29.07	21.51	21.29	38.19
Hs.137427_at	126.15	117.61	129.72	95.11	95.52	104.28	94.52	94.42	110.66	126.22	118.75	105.33	100.72	104.6	107.1	99.35	119.99	107.1	115.27	154.25	105.62	170.02	95.46	117.07	102.69	100.18	110.7	96.53	107.1	100.45	108.02	84.46	83.55
Hs.137510_at	68.97	75.35	84.93	76.84	74.24	68.57	75.22	75.22	74.25	69.22	77.95	79.3	75.84	72.59	70.18	75.22	77.63	71.99	73.11	88.63	69.06	72.84	74.2	78.14	87.29	79.36	85.2	79.7	71.5	74.08	71.59	82.56	82.37
Hs.137556_at	35.71	45.88	47.18	29.62	38.78	42.85	38.98	36.06	29.56	31.21	40.47	32.98	28.16	30.63	32.98	31.79	31.58	42.26	29.27	32.37	30.03	32.98	32.91	37.22	33.47	32.85	36.26	39.68	33.79	29.12	34.62	27.95	24.8
Hs.137568_at	81.85	124.95	104.24	86.9	84.01	76.6	80.08	79.77	78.06	74.57	88.09	76.12	70.22	65.9	70.22	77.15	72.22	85.96	75.07	91.61	58.26	73.28	63.7	67.36	70.87	71.6	65.63	67.51	77.4	64.75	66.04	72.91	64.31
Hs.137569_at	36.21	41.4	42.72	34.79	28.94	29.14	29.07	27.69	28.51	28.86	30.47	30	29.65	27.98	26.39	27.51	28.86	31.72	29.23	31.26	27.27	27.94	27.94	29.49	28.83	27.2	27.37	28.86	26.1	29.33	29.38	26.75	24.03
Hs.137570_at	46.49	41.36	64.42	55.04	39.66	35.27	35.19	35.93	34.74	35.64	45.04	34.22	36.46	33.27	31.03	36.35	35.27	39.6	35.18	41.68	33.47	38.09	34.02	30.08	38.58	34.05	32.04	35.1	26.16	29.07	25.88	28.68	36.71
Hs.137572_at	29.72	26.59	30.29	30.51	24.18	23.77	23.5	23.27	22.13	22.56	23.83	21.02	23.26	21.51	20.91	21.06	20.46	21.46	22.31	22.07	18.46	22.56	23.76	23.42	19.44	27.09	22.81	25.03	23.21	22.56	19.77	21.46	19.76
Hs.137573_at	106.55	128.27	130.28	115.1	90.52	88.73	84.38	85.28	80.28	81.25	78.92	97.64	104.72	71.18	90.97	79.73	91.76	105.63	88.73	101.69	96.92	93.77	76.52	81.87	87.31	73.54	79.99	88.57	82.2	98.15	109.24	80.03	75.02
Hs.137574_at	21.98	18.58	26.02	23.98	18.28	18.48	17.6	16.96	17.13	18.29	17.58	18.59	17.46	15.79	17.42	16.51	17.24	17.57	18.67	18.89	15.44	18.09	17.59	16.66	18.38	18.31	17.78	18.35	20.93	17.37	19.31	21.37	18.16
Hs.137583_at	45.8	62.91	73.32	71.63	44.1	48.4	46.22	55.32	50.18	50.22	49.35	46.62	45.07	54.09	51.1	46.26	49.13	52.14	42.08	51.75	46.79	51.15	49.31	49.22	58.5	47.5	48.08	36.82	33.51	34.07	48.1	36.56	27.77
Hs.13759_at	214.13	241.19	305.23	261.01	267.69	233.27	274	270.15	259.47	259.16	280.61	267.06	253.43	233.64	222.14	241.98	310.59	259.05	275.31	288.11	236.45	268.74	236.51	293.18	273.85	224.62	258.29	228.23	213.79	260.35	245.14	214.71	207.1
Hs.137674_at	57.74	68.78	57.76	54.41	51.06	54.81	51.21	46.75	44.97	50.71	48.19	44.87	47.15	42.04	42.34	43.38	45.75	45.38	44.18	55.42	39.31	44.58	47.93	49.15	48.03	48.83	47.76	44.64	48.04	40.11	39.43	47.86	45.54
Hs.1376_at	55.7	46.99	55.63	46.63	32.99	33.07	31.48	38.42	31.34	28.92	31.93	37.58	27.91	31.7	27.99	29.21	30.18	29.57	27.93	31.11	27.11	27.2	32.17	34.89	32.79	32.54	30.6	25.96	42.35	22.04	25.51	34.94	25.85
Hs.13776_at	30.77	36.17	46.21	29.06	29.16	28.48	25.54	26.28	24.76	24.96	26.92	29.17	26.87	25.82	24.35	25.79	29.98	25.95	27.39	37.29	25.18	27.83	26.74	31.6	30.65	26.69	26.61	29.99	29.01	26.73	33.44	23.37	31.41
Hs.138155_at	94.57	79.75	98.07	124.89	34.7	30.79	36.94	32.29	38.75	33.76	49.84	54.61	50.36	61.19	50.64	52.25	36.49	38.58	38.1	43.89	51.33	43.91	41.11	43.01	51.34	63.33	56.36	50.36	49.1	47.88	49.93	41.96	77.47
Hs.138202_at	31.23	37.83	35.68	31.19	30.83	30.27	30.27	30.81	30.6	28.09	32.21	30.07	31.63	27.8	30.9	35.16	30.35	30.35	33.19	33.02	28.64	28.69	30.35	29.69	31.34	30.35	28.86	30.36	30.6	28.06	32.18	36	26.31
Hs.138207_at	90.05	67.56	105.36	80.03	86.25	91.51	94.26	98.45	92.01	88.18	103.81	90.6	92.23	87.22	81.83	89.97	92.71	80.87	81.45	121.54	84.53	93.77	88.7	105.36	82.77	97.48	81	55.78	80.72	74.86	83.16	64.42	65.05
Hs.138378_at	29.4	34.86	27.96	34.36	26.88	27.32	27.48	27.98	28.84	27.13	33.49	27.03	26.04	23.8	26.96	30.49	25.91	27.48	24.54	29.29	29.04	25.61	25.9	27.6	27.48	24.17	26.67	31.67	27.55	27.48	27.22	28.49	24.72
Hs.13845_at	112.5	133.16	121.77	128.77	84.27	76.39	81.96	88.93	92.63	83.11	89.6	86.44	87.74	78.41	93.66	95.98	78.66	95.03	76.09	87.92	84.34	86.01	75.99	88.77	81.22	92.12	77.35	86.33	137.86	120.98	143.71	91.03	98.01
Hs.13852_at	16.11	12.67	17.16	15.27	11.67	12.96	11.54	13.12	11.61	12.13	12.61	12.54	12.28	12.43	11.55	11.27	13.07	12.36	12.13	12.21	12.68	11.8	12.23	11.72	12.33	11.13	11.96	11.81	11.28	11.57	14.08	11.52	11.68
Hs.138701_at	16.71	18.21	16.81	16.4	12.55	13.1	13.1	12.44	12.33	12.79	13.61	13.5	12.83	13.71	12.67	12.88	13.49	12.76	11.76	14.88	12.34	13.48	12.37	14.05	12.28	13.6	11.46	12.95	12.68	12.11	13.13	12.8	13.48
Hs.13872_at	29.66	30.53	27.38	26.95	24.71	26.13	24.98	24.28	22.35	24.24	23.51	21.02	24.34	23.24	21.59	24.24	26.72	24.11	24.83	26.33	21.01	23.33	24.24	26.87	24.56	24	24.27	21.26	24.04	41.75	26.33	22.55	22.35
Hs.13880_at	51.81	48.47	66.64	52.5	45.52	44.1	47.33	57.57	50.85	53.51	39.94	46.07	37.81	44.77	46.8	51.33	43.62	41.98	53.86	54.43	47.33	40.16	47.73	47.9	46.7	57.35	45.14	45.69	40.79	37.53	44.46	50.16	64.87
Hs.138860_at	179.45	186.82	189.51	150.35	187.3	167.28	173.19	189.69	185.34	189.02	195.15	184.18	160.4	168.25	162.7	166.68	183.93	175.57	190.25	135.56	159.38	134.75	202.71	194.8	207.6	197.43	181.58	148.52	124.82	157.86	155.33	127.08	127.99
Hs.139006_at	17.66	19.8	21.38	18.02	41.44	43.33	38.25	37.6	42.57	40.52	33.22	37.73	39.84	32.47	44.61	36.22	42.51	36.18	43.27	23.01	34.24	29.7	37.64	39.09	47.3	40.35	46.35	36.4	32.94	33.83	26.79	37.56	34.22
Hs.139120_at	269.27	232.07	321.11	200.55	136.26	146.87	156.69	144.23	140.01	121.08	135.2	125.19	124.35	128.14	148.18	128.34	134.83	135.36	118.83	136.26	135.78	143.06	136.27	153.13	140.8	117.77	139.39	128.12	186.96	172.97	154.2	119.24	114.29
Hs.139226_at	21.77	22.91	26.98	22.37	26.78	25.48	26.31	26.01	27.81	26.94	25.83	32.39	26.61	30.21	28.83	25.07	28.56	26.39	30.62	23.79	30.43	29.19	29.88	26.2	28.59	24.48	26.51	30.03	23.96	24.54	28.61	24.27	23.59
Hs.139263_at	68.07	104.77	108.39	97.95	134.83	139.32	115.4	103.3	84.29	96.07	114.52	104.53	113.82	92.45	78.5	91.84	121.54	125.03	113.61	131.45	105.68	105.61	127.78	117	101.15	102.05	81.47	121.01	105.06	110.92	91.78	102.84	68.18
Hs.139322_at	58.3	56.55	63.12	49.83	44.34	37.75	41.97	36.42	38.43	34.18	42.24	37.52	39.41	44.38	40.63	36.43	41.07	39.58	41.07	39.58	34.92	38.85	43.33	36.58	38.17	44.45	40.35	61.69	47.92	36.11	60.13	41.07	34.66
Hs.139389_at	36.44	61.66	54.45	35.66	29.65	26.47	23.08	29.99	34.44	26.62	25.04	27.68	27.9	26.16	25.3	26.16	27.69	25.71	22.66	33.27	25.53	25.85	28.53	26.16	23.6	26.52	25.23	27.72	21	23.7	20.79	19.86	27.03
Hs.1395_at	31.4	39.11	34.05	36.01	26.01	26.37	24.98	26.01	25.45	26.32	30	30.23	32.23	28.58	29.11	24.62	24.43	25.38	21.81	31.67	30.67	27.89	24.7	27.63	24.31	24.16	24.73	24.59	21.55	23.01	24.82	29.32	22.68
Hs.13967_at	31.48	37.34	44.39	41.22	35.73	32.15	32.34	35.59	33.21	31.57	31.48	35.02	27.04	31.48	31.48	28.57	31.48	38.28	26.86	32.23	32.11	31.55	32.64	30.5	33.22	30.67	26.35	38.22	23.27	25.9	39.83	31.88	23.89
Hs.139896_at	32.9	30.1	30.63	46	45.53	40.13	51.49	42.56	61.55	64.61	26.37	41.23	41.73	48.88	55	42.89	36.3	36.96	50.28	34.17	59.8	45.16	47.38	29.4	48.34	47.32	61.11	20.46	30.79	29.85	29.61	33.52	43.48
Hs.13999_at	208.52	181.7	224.4	248.67	189.76	196.85	198.62	192.74	193.83	211.94	209.14	231.02	212.21	187.4	192.94	204.74	200.68	198.62	195.04	177.77	225.35	220.93	198.62	213.47	217.21	226.3	198.62	178.17	159.82	174.93	163.96	151.59	163.07
Hs.140452_at	16.8	17.07	18.85	17.34	19.18	18.45	19.64	17.98	19.95	16.84	22.02	18.15	18.16	17.17	18.9	17.72	18.3	18.97	22.17	23.59	17.27	19.13	20.76	17.03	19.15	19.6	19.13	18.58	19.9	15.25	20.24	20.83	18.16
Hs.14070_at	44.65	42.67	48.88	54.37	25.44	29.78	25.3	24.18	25.85	26.86	35.89	26.66	23.9	27.98	22.27	29.28	28.24	25.07	26.08	32.12	26.62	25.12	25.35	28.23	27.39	26.54	23.77	30.63	30.87	35.37	41.78	30.4	28.54
Hs.140720_at	63.37	78.51	66.72	103.62	83.57	85.25	107.07	91.06	90.71	115.01	88.25	77.38	82.31	70.21	82.84	86.56	82.03	78.96	82.31	66.89	77.68	73.58	93.07	84.8	81.31	78.95	86.52	74.35	92.6	86.86	105.67	94.27	90.42
Hs.1407_at	52.92	39.33	40.02	40.65	36.69	33.6	33.8	34.25	35.16	36.81	38.9	34.44	33.55	30.22	33.27	35.71	34.6	36.85	33.27	30.69	27.57	31.41	35.03	32.19	34.12	35.65	31.59	32.51	34.12	36.06	28.44	38.66	36.58
Hs.1408_at	40.93	39.05	55.92	37.7	32.04	32.57	32.28	32.56	30.06	30.4	32.23	35.1	30.37	29.86	29.25	30.83	32.6	32.11	28.5	33.49	29.19	28.57	32.04	32.55	31.35	29.95	33.37	39.03	33.52	29.88	32.05	37.26	30.49
Hs.140944_at	294.04	240.27	260.96	303.54	168.31	166.94	192.48	169.4	180.9	203.09	185.28	161.57	159.19	152.04	163.1	187.2	171.76	160.43	187.99	120.64	171.76	160.52	172.22	195.45	169.51	149.2	182.91	138.21	148.34	144.19	163.74	119.14	144.72
Hs.140950_at	146.56	175.21	226.41	160.27	83.38	87.75	90.27	96.66	81.09	77.61	87.65	89.37	78.09	80.99	79.47	85.42	77.13	81.64	73.11	83.8	87.48	93.19	84.35	87.56	76.28	76.23	76.91	77.44	87.45	70.41	66.97	83.63	65.05
Hs.141120_at	28.72	26.82	24.76	21.36	19.38	19.68	20.08	19.59	17.63	19.61	16.97	21.2	20.98	19.14	18.38	17.27	18.69	17.78	17.9	19.38	17.24	16.81	19.06	19.66	20.38	18.42	18.71	15.56	17.79	18.34	17.77	14.98	17.24
Hs.141125_at	15.55	14.81	15.75	15.68	16.22	19.89	18.34	17.93	18.59	17.68	19.29	16.41	16.96	19.79	15.73	16.55	15.62	16.48	13.32	14.35	13.34	15.07	14.24	14.78	16.95	16.59	15.69	15.33	16.22	15.97	13.65	15.72	14.69
Hs.141308_at	233.33	254.98	66.48	173.81	476.68	565.58	480.91	683.31	777.8	762.4	327.29	463.26	415.26	661.66	656.16	536.06	778.27	675.82	915	418.75	486.37	506.03	685.6	553.1	853.85	921.84	895.45	664.41	770.54	533.6	658.9	1184.24	1092.99
Hs.141496_at	27.27	29.73	25.39	25.94	23.24	24.04	21.73	22.89	26.52	21.58	22.27	25.15	23.58	23.78	24.18	24.11	24.48	22.15	23.73	23.12	22.58	21.16	23.18	28.32	22.94	22.1	24.77	29.59	22.63	26.35	24.25	18.64	19.36
Hs.14155_at	74.4	77.89	91.04	77.57	69.23	64.11	66.27	64.78	65.97	60.77	66	66.59	63.11	62	65.09	59.29	65.09	75.28	66.12	67.82	62.52	60.38	61.2	65.7	62.26	63.21	60.82	69.67	64.3	66.96	61.38	65.09	62.65
Hs.142023_at	52.76	53.66	58.2	55.2	23.38	25.97	29.32	22.83	22.25	22.15	24.87	22.96	22.51	20.19	23.12	19.7	27.63	24.07	27.22	41.84	31	26.19	24.44	32.16	22.02	23.49	27.31	16.53	18.94	16.01	19.62	19.68	28.52
Hs.142076_at	20.05	32.99	36.02	34.69	25.21	21.07	19.51	23.4	20.42	22	20.01	22.48	20.09	27.68	22.98	23.12	24.85	19.51	21.53	20.84	21.56	21.3	21.12	19.35	25.02	22.15	20.56	21.53	20.04	18.69	23.98	22.16	18.41
Hs.1420_at	23.86	20.96	26.29	23.93	25.22	31.03	29.14	27.61	27.74	27.41	29.66	26.07	22.66	27	25.66	23.5	28.23	28.01	24.61	25.84	26.53	29.18	24.64	29.57	26.92	26.36	24.92	25.3	23.66	28.38	34.66	23.48	22.62
Hs.142150_at	60.54	62.24	69.95	58.41	78.88	78.51	72	87.54	72.99	86.5	78.99	59.63	68.65	65.75	71.97	62.23	74.63	69.84	80.02	51.51	62.91	57.31	77.43	63.98	83.76	79.41	89.9	60.2	59	58.5	60.56	66.78	59.43
Hs.142179_at	58.19	65.57	64.62	57.44	40.44	45.39	38.39	39.24	37.97	35.2	47.56	46.86	39.52	42.64	36.03	37.26	39.52	40.36	39.52	33.23	45.67	37.33	37.96	33.59	37.92	39.63	41.4	42.2	39.14	34.47	42.79	33.66	32.39
Hs.14220_at	118.54	125.99	133.37	125.05	112.77	102.3	102.3	102.69	103.75	101.36	98.42	124.56	93.34	101.89	93.21	82.36	94.58	108.29	101.04	92.68	116.79	99.82	102.95	111.01	94.2	89.48	103.21	101.19	83.48	75.86	89.01	88.04	66.76
Hs.142255_at	35.25	35.87	38.02	38.41	26.71	26.31	23.1	28.77	30.34	26.49	24.17	25.34	25.1	23.69	26.72	27.64	25.89	23.7	23.81	23.35	26.96	23.64	28.35	22.6	22.22	27.5	23.4	19.28	16.56	19.12	21.66	16.09	16.21
Hs.14229_at	34.71	40.67	37.63	37.82	40.37	45.57	45.41	36.52	34.04	46.21	42.49	50.6	37.58	36.02	37.46	34.28	37.67	44.78	43.38	41.11	35.12	38.08	36.69	33.6	44.13	44.87	36.98	29.77	30.89	37.13	35.53	31.15	38.18
Hs.1422_at	86.26	110.8	84.46	110.16	58.07	53.46	44.19	56.09	59.83	57.44	67.21	71.8	81.5	63.43	63.8	65.55	63.35	64.78	61.99	63.43	82.02	76.15	63.67	58.67	65.94	75.23	64.43	50.99	45.89	61.61	56.75	50.1	46.66
Hs.142395_at	76.66	110.41	95.39	64.37	27.18	29.77	27.07	23.23	28.59	34.81	29	43.54	26.25	24.93	24.61	25.9	32.17	42.73	28.73	37.22	25.5	33.38	35.87	35.32	31.45	28.29	34.51	28.88	36.91	52.31	32.22	31.89	34.26
Hs.142442_at	69.54	91.79	83.82	107.4	141.35	137.41	156.77	129.25	124.45	125.48	125.48	140.55	125.48	120.69	114.4	118.69	156.86	166.44	123.57	199.11	115.01	130.57	131.14	137.02	125.48	114.29	116.49	147.48	89.31	128.49	112.14	86.59	101.76
Hs.1428_at	35.87	38.25	40.59	36.99	21.81	19.56	20.2	21.91	24.46	19.64	23.55	24.24	21.91	21.23	20.92	21.47	20.73	21.67	21.58	20.88	23.91	20.84	22.85	18.53	23.67	19.73	24.52	21.57	18.55	21.67	19.77	20.08	14.97
Hs.142908_at	48.91	48.5	72.53	59.04	48.89	55.54	57.15	47.32	42.86	45.67	38.3	43.7	46.03	46.07	43.29	45.64	50.31	47.35	42.7	89.12	41.34	50.23	39.55	38.6	48.98	39.14	43.49	45.4	44.33	47.35	52.34	46.28	40.25
Hs.142912_at	124.96	121.64	181.5	119.6	224.31	237.45	231.32	258.4	240.45	250.43	198.94	282.34	249.67	219.6	243.77	231.49	190.38	131.11	189.31	139.11	161.21	192.46	169.51	171.4	151.53	207.43	169.03	153.02	179.17	185.74	159.05	119.12	169.55
Hs.143080_at	20.86	27.37	21.92	21.87	20.93	18.67	19.8	17.82	18.3	17.46	21.33	18.15	16.69	17.44	17.48	20.98	18.57	20.38	21.78	31.89	19.25	19.3	18.35	17.16	17.99	16.99	18.6	20.02	22.46	16.33	18.89	18.22	17.11
Hs.1430_at	39.46	41.2	43.87	41.25	46.32	55.25	38.73	51.04	50.81	41.98	52.51	46.32	46.2	48.03	45.24	43.81	47.02	60.53	46.32	50.12	45.42	43.14	47.94	47.46	50.51	44.19	55.41	46.32	36.36	35.32	44.13	57.79	46.94
Hs.143102_at	88.5	102.56	93.13	75.65	30.87	37.25	34.19	42.38	39.58	41.61	43.65	43.26	39.55	35.25	36.41	45.25	43.1	31.33	41.1	42.69	37.15	38.41	35.35	35.23	37.66	40.95	34.19	35.99	36.83	40.83	38.61	36.32	39.27
Hs.14317_at	98.76	99.36	72.73	87.58	138.89	103.04	132.65	162.42	141.6	158.39	123.64	136.25	122.15	159.69	160.5	153.07	146.22	139.59	167.21	152.39	204.46	195.99	155.04	173.81	147.26	183.44	148.19	129.38	125.73	149.42	169.45	137.28	213.5
Hs.143187_at	64.2	62.76	62.23	73.96	60.01	60.01	59.27	64.04	61.04	60.01	59.35	58.64	53.56	55.98	55.8	63.52	63.43	60.01	61.97	62.6	62.5	58.24	57.39	60.23	58.82	64.01	56.71	70.12	69.46	59.61	53.75	64.4	57.76
Hs.143212_at	61.48	56.52	52.4	47.28	47.46	51.47	56.77	55.43	44.96	45.98	63.64	60.7	53.49	51.47	52.48	51.48	51.22	63.16	51.08	68.07	50.86	66	49.19	50.32	48.22	48.17	41.08	51.1	51.47	54.57	56.42	43.14	40.3
Hs.143250_at	69.06	105.8	129.13	96.29	91.83	80.74	92.88	108.04	112.19	108.8	159.91	196.53	179.42	198.82	221.14	177.58	84.68	80.42	94.38	108.18	125.16	125.69	106.82	108.43	186.17	193.54	183.49	339.78	420.07	229.31	202.71	170.23	135
Hs.143261_at	39.37	49.95	36.27	42.44	28.78	31.33	30.67	31.32	30.26	31.95	31.66	30.98	28.56	25.41	28.3	29.78	28.61	31.62	32.14	33.02	30.98	28.14	31.67	30.46	31.77	31.06	30.98	38.45	29.07	30.81	26.51	30.67	28.47
Hs.143288_at	113.68	133.34	143.77	113.43	86.49	70.58	79.18	77.24	84.75	81.88	86.91	79.49	81.88	77.92	73.48	78.77	78.89	92.88	82.85	85.59	71.98	87.84	81.16	83.41	72.27	81.39	63.79	85.76	87.18	98.3	94.87	81.88	79.16
Hs.14333_at	44.18	34.92	38.34	42.45	46.44	44.52	45.55	49.22	35.99	45.6	46.41	43.23	38.23	44.51	62.39	41.96	48.74	45.75	41.86	36.67	45.83	45.64	41.8	34.8	44.66	37.48	41.59	47.9	39.51	38.46	51.57	53	49.82
Hs.143434_at	79.33	80.4	98.46	64.66	45.5	48.59	46.24	56.54	51	56.41	53.92	56.74	56.32	45.63	53.1	47.74	52.1	57.42	56.92	56.28	59.44	54.28	52.01	52.82	50.33	53.13	48.88	36.98	46.71	51.83	46.74	47.98	43.42
Hs.143436_at	27.2	36.51	41	30.27	29.19	29.5	29.83	34.29	27.26	29.83	31.27	33.47	26.81	27.5	29.83	33.22	24.97	33.24	25.65	32.67	25.54	49.72	33.11	37.99	32.31	32.92	25.85	29.83	20.86	28.05	25.79	23.35	26.94
Hs.143535_at	84.21	61.2	95.18	71.48	57.53	59.88	60.28	62.82	60.65	62.02	68.56	58.99	64.37	62.02	51.89	62.02	62.84	55.15	57.89	72.99	63.12	58.91	59.54	64.56	63.38	52.94	54.15	68.69	52.28	68.06	70.47	86.76	59.39
Hs.143600_at	70.84	82.85	101.67	69.73	79.96	66.72	81.77	70.4	59.17	59.76	90.73	64.57	68.82	63.06	63.9	63.35	65.94	67.18	71.41	87.16	61.7	63.68	61.73	63.6	61.65	54.58	63.93	77.39	75.85	74.81	71.22	76.44	71.64
Hs.143604_at	12.35	14.03	16.62	13.01	13.34	14.31	12.36	12.59	12.9	12.11	12.18	12.9	12.49	11.93	11.71	14.05	16.21	15.76	15.45	15.43	13.9	16.38	12.76	11.99	12.44	11.08	12.7	12.18	12.2	12.84	11.14	11.31	11.54
Hs.143674_at	170.61	140.57	68.73	88.85	200.27	189.13	203.83	232.8	237.91	254.22	169.57	163.12	189.34	196.19	179.13	173.3	366.46	316.39	338.05	196.29	230.63	212.5	241.28	195.79	249.16	258.56	241.83	144.22	261.14	215.78	213.04	199.54	306.08
Hs.143703_at	140.6	123.59	161.4	135.09	77.92	80.65	81.44	73.79	73.15	75.79	73.8	74.79	77.92	73.29	67.34	71.93	74.15	77.92	65.36	100.71	80.71	68.58	77.92	66.15	70.8	65.37	57.72	80.74	75.25	87.23	84.78	84.77	80.06
Hs.143728_at	74.1	89.14	91.11	76.23	64.29	60.69	70.66	68.89	66.7	66.79	87.17	80.93	88.5	71.1	65.92	71.22	63.28	69.2	65.81	65.67	66.68	69.57	72.66	72.55	62.63	68.75	70.92	66.94	62.1	63.15	61.88	52.82	60.64
Hs.143751_at	56.58	51.82	68.26	68.6	29.83	29.83	28.1	31.99	30.07	29.83	28.01	30.38	29.83	26.91	28.61	28.22	27.79	32.29	29.83	24.99	26.09	28.74	26.9	30.44	30.06	27.94	27.79	32.31	29.83	26.16	24.71	31.26	24.1
Hs.143766_at	87.71	101.69	81.3	75.75	69.48	78.42	71.1	73.17	67.8	69.53	80.53	80.41	71.45	71.5	68.46	71.21	78.72	71	74.48	82.78	67.42	70.3	71.72	78.93	82.76	71.89	69.93	90.1	67.76	75.45	86.1	75.37	61.95
Hs.143792_at	17.41	18.21	18.69	18.39	17.48	20.59	15.77	19.03	18.3	15.32	18.88	16.21	17.03	16.17	16.4	18.4	16.88	17.14	18.19	24.21	16.25	16.01	16.23	16.54	16.26	18.17	16.89	14.92	16.35	14.26	14.75	17.85	18.99
Hs.1437_at	99.3	108.88	146.52	127.44	114.8	109.52	113.7	103.49	101.98	92.97	99.98	87.54	101.98	115.64	112.87	100.21	91.23	106.3	100.77	104.98	96.41	106.33	102.78	87.02	109.63	101.98	102.62	142.46	72.27	56.78	93.59	63.23	90.25
Hs.143811_at	33.18	41.95	48.67	28.26	18.3	17.43	15.91	17.39	16.92	17.54	17.53	17.61	18.37	16.51	16.84	17.05	17.2	17.29	16.26	18.06	16.59	16.82	17.53	15.55	17.08	15.53	17.39	18.86	14.62	22.96	17.71	16.74	21.73
Hs.143818_at	42.35	68.34	36.46	42.69	34.8	30.89	33.51	28.5	30.33	31.61	36.1	31.56	31.02	30.9	33.98	33.46	32.8	39.73	38.82	35.37	34.74	36.73	35.27	36.22	38.17	29.58	31.2	26.27	24.03	27.09	25.79	25.36	30.94
Hs.143873_at	661.22	647.69	750.65	1010.77	1097.42	964.09	1030.99	1157.09	1212.71	1168.53	1069.88	1124.24	1099.36	1757.27	1372.73	1383.89	757.43	720.35	866.45	1004.63	1225.6	1040.57	989.55	900.62	883.86	898.51	883.7	1053.4	735.81	1192.91	1089.84	837.05	796.98
Hs.143907_at	33.73	27.89	34.12	38	24.63	22.35	21.61	26.87	20.85	21.37	17.91	21.39	20.75	23.96	19.58	24.83	21.02	24.38	21.13	21.03	20.62	23.04	20.8	22.71	23.52	24.92	20.1	16.58	25.78	19.56	22.01	16.86	20.64
Hs.143920_at	49.21	55.96	60.51	47.17	56.11	53.02	61.82	53.02	56.87	53.58	66.59	59.39	47.32	56.28	43.8	50.55	56.48	62.95	47.96	63.86	52.28	55.82	53.02	57.33	55.11	50.67	46.02	47.82	47.75	49.07	58.59	48.42	40.99
Hs.143929_at	122.38	88.19	76.4	110.44	72.27	81.26	71.08	82.86	100.82	98.29	63.62	74.02	75.03	59.89	80.17	69.09	111.47	101.74	132.78	180.89	204.43	177.36	115.73	93.74	130.92	134.74	157.14	69.72	75.19	217.47	173.54	109.46	167.75
Hs.143961_at	37.06	28.25	28.97	24.4	17.64	18.48	17.8	18.88	17.86	17.53	19.72	20.22	18.98	19.59	19.7	17.88	19.53	18.56	18.49	20.89	18.73	21.16	18.79	19.14	18.32	18.33	18.46	17.83	18.97	20	19.57	18.4	17.64
Hs.144011_at	36.97	33.47	68.47	55.41	36.18	25.84	22.32	34.5	26.73	25.75	32.46	25.39	23.74	26.92	22.2	27.03	31.07	26.24	22.31	21.24	19.27	26.01	21.48	28.06	25.97	22.85	31.03	53.01	17.44	26.73	32.77	26.97	23.4
Hs.144058_at	178.6	175.07	154.11	178.81	95.71	97.11	100.63	102.46	92.7	87.32	119.52	99.39	96.58	99.35	89.81	86.74	102.17	100.77	98.2	100.95	94.92	93.53	88.31	106.91	87.98	92.09	94.13	76.41	77.33	79.63	91.85	82.37	92.65
Hs.144130_at	201	179.01	180.67	204.72	212.99	199.05	207.77	221.65	188.34	208.09	198.98	208.66	209.02	231.46	219.17	203.35	189.76	173.9	209.18	201.05	201.63	194.74	246.26	198.09	231.16	213.69	290.23	238.71	245.47	202.87	210	221.63	227.91
Hs.144138_at	256.67	270.19	294.95	243.78	155.91	160.8	148.21	137.16	121.09	140.69	148.26	147.1	160.37	136.43	128.09	130.85	160.59	174.85	122.81	179.72	130.36	154.08	139.27	136.19	144.65	113.82	140.52	160.69	116.28	181.98	143.4	119.62	87.67
Hs.14415_at	10.32	10.86	17.49	13.19	10.91	11.71	12.86	12.73	13.08	13.55	14.8	11.79	12.83	11.44	11.23	13.23	14.23	13.23	13.28	10.95	12.22	12.46	11.34	11.74	12.8	12.75	13.03	13.31	15.57	16.52	12.41	16.27	15.41
Hs.144197_at	180.5	193.65	106.03	163.86	473.19	402.01	479.43	632.12	618.95	615.2	319.51	295.4	324.78	409.31	395.1	350.33	626.43	527.15	783.55	278.17	304.02	265.32	481.53	403.44	584.86	579.84	668.39	925.4	1144.18	746.17	923.29	1038.83	1002.98
Hs.144266_at	44.59	57.86	55.75	62.19	59.91	61.6	60.48	43.61	47.9	51.66	51.66	65.04	50.76	44.62	48.6	49.54	56.04	68.87	61.02	71.76	44.28	55.41	38.07	70.27	48.02	39.36	40.32	31.67	39.23	50.89	46.68	69.57	31.58
Hs.144287_at	145.71	127.6	76.38	158.76	175.9	165.36	186.11	196.33	186.44	237.3	145.49	164.27	168.16	197.38	182.61	165.93	184.92	142	187.25	98.98	155.33	160.93	167.66	158.78	171.54	192.1	218.34	133.08	108.65	156.56	107.29	81.78	188.85
Hs.144304_at	36.51	45.85	31.58	30.03	29.28	31.12	30.85	25.79	25.71	28.67	23.88	28.46	25.58	29.65	26.81	33.22	31.98	27.39	23.37	45.88	32.54	28.95	25.16	36.12	26.51	31.09	24.64	29.44	21.19	32.35	28.98	26.23	33.23
Hs.144309_at	53.14	83.39	65.47	66.48	60.4	58.48	65.43	60.81	60.72	58.48	61.11	55.18	54.24	51.58	54.83	59.54	61.41	62.8	58.77	65.04	53.06	55.3	57.73	62.08	52.83	56.29	52.21	59.37	57.58	62.61	65.67	66.96	61.55
Hs.144333_at	28.69	27.86	43.11	26.79	27.09	25.83	20.14	22.07	25.76	21.98	37.71	24.91	24.61	20.18	23.1	24.11	24.9	30.91	22.64	25.98	23.16	23.7	28.44	23.09	24.12	25.32	23.82	28.07	25.35	23.43	21.52	23.86	23.65
Hs.144439_at	39.8	35.66	38.15	37.56	20.68	20.67	21.07	22.94	19.6	20.23	21.61	23.49	21.15	17.71	21.27	21.59	21.31	21.6	21.41	21.93	19.63	23.08	21.47	23.97	23.33	21.87	20.81	21.65	20.96	22.07	20.92	20.13	23.31
Hs.144442_at	41.56	29.61	32.82	27.22	23.88	17.62	16.92	19.01	22.59	25.32	22.06	20.25	26.87	21.18	21.28	22.94	22.02	24.95	22.06	21.31	21.24	19.82	18.69	25.1	18.59	18.97	20.95	17.81	31.47	17.61	23.07	20.24	19.83
Hs.144447_at	35.47	30.1	28.86	37.67	30.45	31.23	25.28	23.06	30.45	30.47	34.22	31.38	29.11	29.44	32.62	32.93	24.43	27.29	29.18	23.47	35.26	27.32	28.84	23.79	30.63	36.42	28.86	30.45	42.51	32.91	43.5	42.5	27.93
Hs.144496_at	23.35	24.37	22.07	27.77	39.29	38.45	35.88	40.25	47.42	39.63	30.18	38.27	41.84	45.96	41.29	44.54	51.12	44.96	49.13	49.33	59.82	65.41	36.69	33.1	34.75	31.55	32.43	50.78	48.9	59.35	87.54	51.43	54.22
Hs.144502_at	245.66	189.75	185.14	188.48	208.07	208.16	194.65	184.31	180.15	189.07	177.13	185.14	161.88	188.73	212.06	179.16	148.72	158.62	132.07	163.83	171.41	172.85	177.18	186.35	186.41	172.34	169.75	275.49	233.91	213.26	265.19	205.95	161.52
Hs.144567_at	44.22	44.65	46.93	41.79	36.01	32.67	35.06	37.54	32.99	35.02	40.41	35.39	35.3	35.06	30.77	33.3	36.43	35.32	37.19	43.68	34.57	30.92	33.8	34.93	32.73	31.58	32.42	35.06	41.54	31.02	37.13	37.22	30.64
Hs.144683_at	38.13	47.31	57.15	38.31	41.97	43.96	40.33	36.56	36.99	40.77	39.01	40	39.2	34.95	37.99	33.75	43.35	43.61	41.36	55.68	34.3	38.07	36.81	50.05	46.9	39.03	37.73	56.97	46.12	35.47	33.91	35.76	34.85
Hs.14468_at	157.63	167.72	178.36	160.52	77.92	89	98.51	96.49	89.66	83.85	90.58	90.49	81.27	99.33	83.83	93.57	99.94	109.21	102.42	146.22	84.76	96.51	89.23	98.62	81.53	85.92	85.13	128.16	150.92	97.57	127.13	135.41	95.16
Hs.144700_at	53.63	50.44	77.82	56.29	39.51	34.3	40.72	38.88	39.65	40.96	55.24	42.59	43.68	41.49	38.81	38.56	34.76	37.27	39.72	36.07	38.69	38.97	39.67	36.9	45.64	36.79	33.79	74.52	36.81	32	32.46	44.7	44.18
Hs.144725_at	509.27	418.84	304.59	555.65	296.85	248.86	278.77	206.12	200.5	193.05	276.29	259.07	262.05	241.84	246.2	279.86	199.14	191.46	207.18	125.6	181.7	194.05	339.35	281.54	234.88	246.94	259.53	256.97	223.26	225.65	290.69	251.82	339.15
Hs.144744_at	15.12	13.79	17.18	14.68	11.64	12.39	11.65	12.42	14	11.97	12.41	11.76	14.14	12.49	11.99	11.92	13.11	12.53	12.7	12.31	11.05	11.64	11.24	12.35	12.55	11.13	12.49	13.43	12.85	13.07	13.71	12.37	13.23
Hs.144795_at	185.5	211.77	216.88	269.39	381.4	309.53	371.23	283.76	259.45	264.58	203.12	188.83	195.31	217.98	207.09	223.68	204.18	183.52	212.27	302.29	255.94	255.49	246.56	235.71	171.16	165.83	166.95	136.61	159.78	169.33	197.39	140.15	131.51
Hs.144879_at	33.65	33.08	34.74	31.6	30.17	32.54	32.6	30.66	31.91	31.62	31.91	32.19	33.46	31.93	28.1	31.91	32.95	33.95	30.8	42.83	30.73	29.14	27.75	40.11	30.66	33.91	28.49	37.36	31.91	25.38	32.64	31.46	34.8
Hs.144912_at	156.11	151.94	183.7	141.17	179.03	181.31	171.65	196.39	167.91	198.66	87.46	69.47	74.7	75.82	65.2	58.94	117.45	86.01	98.24	97.03	59.73	58.42	148.07	157.77	135.31	138.04	192.9	63.31	83.55	76.5	73.02	47.43	52.01
Hs.144913_at	34.8	33.31	31.77	32.23	29.86	31.06	31.46	30.72	30.71	28.09	25.77	29.32	25.67	26.47	27.92	27.99	28.96	35.41	27.5	36.45	27.62	25.37	28.09	30.79	26.92	26.36	27.79	21.14	27.44	27.31	22.44	26.97	22.62
Hs.144914_at	52.98	46.7	57.2	48.53	34.7	39.03	35.98	43.52	37.59	32.56	31.87	33.42	37.28	37.63	36.72	38.83	36.87	34.5	33.67	44.1	31.79	30.35	34.77	39.43	34.55	39.28	31.62	45.56	42.85	29.12	37.41	27.88	48.23
Hs.144941_at	98.5	108.62	96.17	91.34	119.85	106.4	107.26	120.46	132.79	126.95	113.48	111.33	131.32	127.4	114.09	122.36	115.79	113.86	112.15	89.32	126.89	138.42	100.74	122.33	111.49	128.84	105.9	130.46	129.12	147.05	135.55	119.39	177.74
Hs.144949_at	64.57	60.5	38.66	50.75	72.75	73.41	74.51	80.46	87.15	83.69	72.06	84.99	83.24	88.08	84.54	79.48	79.54	67.82	83.12	79.73	103.6	105.86	76.52	69.75	81.37	74.62	86.16	67.98	87.57	78.81	75.53	69.07	76.52
Hs.144980_at	46.6	39.31	72.59	63.7	42.31	41.38	39.86	55.2	53.67	46.22	39.72	46.5	42.99	46.6	45.87	52.57	46.6	49.29	46.6	54.24	44.68	43.14	47.49	46.6	50.16	51.55	47.06	53.65	35.53	39.88	49.81	33.95	41.13
Hs.145010_at	20.85	17.82	19.97	16.92	14.64	14.16	12.79	14.32	14.32	13.78	14.25	15.35	13.32	11.5	13.75	13.74	15.36	15	13.7	16.01	13.92	15.28	13.83	12.32	14.18	12.7	13.72	16.75	19.1	19.76	22.06	18.89	25.19
Hs.145049_at	78.31	61.73	54.66	59.68	62.47	59.85	53.45	59.97	55.02	58.45	56.89	66.76	61.5	53.86	54.78	51.76	76.06	52.71	59.97	57.97	53.47	58.45	56.91	59.97	60.13	62.64	58.03	59.89	67.29	65.86	75.31	56.39	57.44
Hs.145150_at	145.61	114.3	66.04	112.97	62.89	66.6	66.53	67.45	68.84	69.93	80.29	82.52	82.53	79.66	81.41	78.18	73.95	68.04	71.85	76.64	111.5	99.99	66.93	64.05	67.83	65.74	64.94	46.77	53.98	75.69	76.77	56.22	54.19
Hs.145156_at	83.33	115.08	105.23	73.81	73.73	66.73	64.45	71.19	62.76	63.06	66.73	68.69	68.44	74.48	64.63	73.55	71.11	74.74	62.14	75.4	69.92	61.69	68.95	89.8	66.08	52.89	60.05	53.7	46.54	54.12	66.73	54.95	49.17
Hs.145230_at	103.08	90.75	109.23	106.59	79.24	78	82.91	82.5	78.57	78.31	70.87	96.37	79.7	88.47	79.47	76.47	100.77	92.22	83.15	72.42	77.41	82.81	90.7	81.27	86.5	77.7	85.13	80.56	63.75	72.09	68.5	78.02	53.94
Hs.145284_at	44.52	23.06	21.83	21.68	22.43	27.04	24.98	24.28	23.46	22.46	27.02	24.97	25.59	24.4	22.2	23.09	23.02	23.86	22.66	22.61	25.04	27.7	24.12	23.79	27.06	25.67	22.15	20.23	24.51	28.38	29.58	30.22	40.8
Hs.145384_at	75.04	67.28	90.26	56.41	37.8	36.38	33.75	35.78	34.2	33.89	37.71	36.85	35.22	37.32	34.36	35.54	36.12	37.5	34.23	40.03	34.2	34.96	37.1	34.35	36.24	35.17	34.78	33.87	30.58	36.24	34.77	29.68	29.52
Hs.145386_at	94.25	91.7	84.98	112.07	95.97	106.51	96.52	90.55	112.22	109.57	93.33	85.54	95.28	115.34	99.07	98.53	122.13	96.24	130.88	70.83	143.17	126.72	121.58	93.07	103.55	137.02	120.67	75.16	87.46	100.79	76.55	89.22	115.24
Hs.145402_at	13.83	12.55	13	13.16	14.04	13.6	13.88	13.99	14.08	14.89	16.52	13.72	16.23	15.02	15.22	14.08	13.96	14.1	14.12	13.19	14.52	14.12	14.14	14.03	14.04	16.41	15.56	12.75	12.75	17.23	12.64	12.63	16.29
Hs.145416_at	18.61	19.64	22.34	21.62	25.07	22.18	20.29	21.41	22.73	23.66	27.53	20.71	24.38	23.89	21.67	21.41	24.79	20.92	23.91	23.5	17.25	23.12	22.84	25.47	22.37	26.55	19.34	22.43	28.16	19.14	21.39	29.21	28.1
Hs.145442_at	106.6	79.49	28.38	106.98	80.67	83.44	82.33	72.35	102.62	97.16	59.96	78.07	93.63	81.5	82.95	83.68	75.04	71.18	100.64	47.66	89.64	73.07	79.2	65.89	81.52	92.5	111.74	114.39	146.22	155.71	200.91	159.37	174.23
Hs.145469_at	50.77	48.56	40.52	42.25	32.46	31.45	32.83	32.98	34.51	32.89	32.89	31.25	35.19	32.48	32.61	33.24	34.99	33.78	35.2	35.38	43.05	36.96	36.79	37.94	35.98	37.14	39.13	49.27	37.69	40.34	40.58	37.41	43.94
Hs.1454_at	20.54	21.21	25.89	23.9	18.38	19.91	19.91	20.75	21.64	22.18	18.63	19.8	17.35	16.35	17.65	18.9	18	18.9	18.37	19.7	18.9	17.78	18.29	18.75	18.9	18.77	19.45	17.99	19.63	18.23	20.07	19.45	18.59
Hs.145575_at	225.07	174.55	192.61	189.43	249.62	251.15	239.78	244.12	283.08	240.01	237.56	212.17	252.7	258.44	283.42	240.89	239.11	207.8	253.3	165.91	215.07	198.26	229.04	226.65	247.66	272.67	275.36	262.6	264.01	226.06	220.91	250.4	299.08
Hs.145586_at	38.77	44.06	50.52	44.25	31.96	30.31	30.32	29.53	27.14	28.47	31.2	30.63	30.12	27.7	24.74	26.85	29	28.25	29.99	29.29	29.02	28.02	28.26	30.64	30.12	30.2	30.45	30.52	31.6	35.98	33.82	29.87	32.3
Hs.14559_at	16.91	16.62	17.06	16.45	11.42	13	12.81	12.19	11.77	11.47	12.81	12.61	12.01	11.01	11.33	12.33	12.92	12.39	12	15.12	11.4	12.33	11.82	12.2	10.96	11.05	12.24	11.71	13.36	11.16	11.73	11.18	12.3
Hs.145605_at	16.62	17.71	19.05	15.27	17.5	17.8	16.5	17.32	15.94	15.47	17.13	16.99	16.35	14.94	15.4	14.86	16.66	16.26	16.84	20.59	16.26	16.26	15.51	16.12	15.64	16.26	16.26	14.93	14.85	14.37	16	18.36	13.52
Hs.145726_at	51.23	46.22	53.87	47.9	45.64	47.32	44.71	45.89	46.95	46.57	45.64	46.42	40.51	47.36	41.71	45.64	47.25	46.9	45.6	46.01	45.64	46.3	47.5	47.95	45.96	44.86	43.29	46.94	39.13	39.07	44.87	42.39	43.59
Hs.145932_at	77.67	51.04	60.8	66.7	35.56	32.54	28.09	33.71	37.18	32.67	47.98	36.74	33.59	36.65	33.93	38.64	36.84	34.74	31.58	38.24	30.36	33.72	33.28	30.48	30.31	34.95	38.19	28.99	32.58	30.61	30.15	34.05	41.3
Hs.145949_at	64.41	87.03	96.02	72.59	61.95	65.21	60.97	59.11	40.63	43.69	55.92	49.08	54.5	52.19	47.84	40.94	57.33	61.8	48.55	54.71	45.09	59.66	52.12	50.86	55.01	51	48.76	57.67	56.64	54.58	54.34	43.65	40.81
Hs.146007_at	48.41	45.16	44.93	41.28	42.85	42.63	43.47	49.26	48.25	45.96	46.3	47.03	49.06	44.38	44.45	46.14	42.61	43.98	47.66	39.48	43.07	39.53	48.19	49.17	47.01	51.43	47.91	47.89	42.02	42.86	43.62	42.01	51.05
Hs.14601_at	115.91	86.39	92.75	91.45	53.57	46.92	58.27	54.65	60.72	56.53	56.76	60.19	69.46	75.63	67.35	59.54	60.12	55.22	58.85	70.34	89.02	93.79	60.74	54.09	58.39	60.39	57.29	54.41	60.78	58.71	57.64	61.72	48.15
Hs.146040_at	13.15	13.43	17.09	12.59	11.82	11.28	12.68	10.93	10.27	10.63	11.83	11.9	10.88	10.56	10.48	11.45	11.17	12.88	9.94	12.71	10.37	11.5	10.7	11.45	11.5	11	10.42	12.92	12.1	11.99	11.49	13.13	16.37
Hs.146070_at	226.97	166.21	197.83	180.86	121.27	125.77	109.3	132.57	136.75	120.52	122.42	119.33	123.02	130.29	129.17	132.86	122.42	116.59	107.49	125.59	122.29	109.31	128.87	123.06	122.42	119.34	102.81	127.49	101.11	121.91	110.26	56.72	75.54
Hs.146079_at	27.36	46.78	42.63	60.67	81.91	79.46	83.14	90.24	85.19	87.14	70.19	64.56	61.56	66.84	69.95	63.25	66.39	60.41	64.95	33.18	65.01	63.08	70.42	62.83	58.74	70.59	73.38	51.31	48.5	44.02	24.68	29.94	74.95
Hs.146100_at	81.27	83.21	91.91	61.18	39.22	44.89	46.18	39.26	43.51	32.93	58.82	43.44	67.35	49.55	41.92	58.31	47.02	49.98	59.22	44.43	33.14	44.71	50.43	50.46	47.65	49.55	42.96	55.53	45.32	47.81	58.81	61.43	82.68
Hs.14611_at	104.26	120.53	107.57	109.89	99.25	97.44	100.66	94.14	109.84	113.28	102.42	122.1	117.33	117.36	117.18	107.1	114.12	119.16	133.57	85.36	173.41	140.65	112.28	107.89	97.75	107.89	116.02	103.92	102.26	135.05	146.05	91.8	109.83
Hs.146161_at	92.25	101.63	136.92	96.87	107.22	128.84	129.14	102.53	102.75	93.63	89.63	103.46	110.74	90.07	80.26	94.63	97.76	115.7	89.9	133.47	108.15	104.85	99.55	116.13	91.17	93.41	90.66	129.28	106.61	123.75	143.7	122.1	104.54
Hs.146180_at	25.84	20.16	30.51	21.45	24.51	23.92	24.46	21.97	23.91	22	21.1	25.15	24.28	24.93	22.21	24.32	27.88	26.59	24.53	25.9	22.08	24.86	20.43	26.13	24.72	21.01	23.12	25.69	23.79	33.3	35.07	22.85	38.37
Hs.146186_at	55.48	60.9	64.97	64.13	45.42	44.43	44.48	46.19	40.84	40.49	39.49	45.2	43.68	39.08	39.92	48.29	41.07	47.37	41.07	41.84	39.08	45.11	41.79	44.59	41.97	38.12	39.56	55.09	39.21	44.64	43.06	38.29	39.42
Hs.14623_at	380.02	422.14	331.06	344.44	317.59	316.32	283.54	363.06	399.12	364.45	489.72	461.66	451.4	563.29	560.67	535.73	375.76	365.68	378.04	1168.22	1190.07	1006.78	340.31	340.8	361.9	351.42	325.84	332.56	321.28	222.94	246.01	251.54	184.2
Hs.146322_at	76.32	102.35	63.77	71.99	40.57	32.82	40.7	44.77	32.45	37.85	42.16	45.15	42.2	38.35	35.19	34.39	40.54	42.17	37.82	36.36	28.05	29.72	35.12	44.16	41.8	34.03	35.93	45.31	38.19	37.09	47.43	50.15	34.95
Hs.14637_at	20.54	20.86	24.25	21.42	18.15	18.02	17.29	20	19.15	18.46	17.69	17.59	17.45	18.49	16.76	18.36	17.69	19.52	18.02	18.81	18.82	17.51	18.02	16.52	17.66	17.97	17.97	18.28	17.47	16.49	17.59	15.96	17.31
Hs.146393_at	53.83	50.73	27.23	63.34	171.71	167.38	169.85	182.35	220.19	221	163.75	202.22	254.2	194.69	231.57	194.95	129.8	142.07	166.5	112.09	176.34	145.7	151.36	103.35	144.19	114.93	172.37	141.75	194.25	258.36	224.84	176.25	216.67
Hs.146406_at	129.91	115.83	183.51	156.17	139.1	133.81	140.99	130.85	132.48	126.94	134.66	118.98	127.01	144.56	140.45	135.44	119.39	123.75	116.85	107.97	108.05	97.13	129.14	114.46	130.85	129.95	134.52	150.12	138.47	136.04	99.84	150.43	131.78
Hs.146447_at	132.83	180.75	189.58	179.94	116.52	120.04	111.62	123.03	119.75	118.68	160.15	154.03	157.75	136.76	124.7	121.69	119.96	121.22	115.42	99.31	118.33	117.33	108.17	109.53	112.55	116.19	129.04	112.43	97.54	146.41	126.41	113.5	117.89
Hs.146544_at	102.52	99.4	114.95	113.21	72.97	72.73	81.49	79.24	76.42	66.8	98.5	91.18	83.87	77.56	77	72.79	87.7	86.71	79.6	114.36	74.44	69.42	81.92	81.59	85.47	79.24	83.01	76.04	72.21	97.2	79.24	73.9	71.86
Hs.146551_at	24.05	25.93	21.41	25.63	25.02	24.7	24.73	24.18	24.09	24.8	30.93	33.19	37.94	29.68	32.96	35.56	26.3	25.63	25.24	25.87	35.34	33.13	25.63	25.12	24.24	25.63	25.03	22.58	24.16	24.99	19.96	19.92	28.3
Hs.146559_at	35.47	38.12	35.71	42.28	35.91	33.22	33.24	32.85	34.37	31.14	31.76	31.26	33.38	29.19	30.96	33.28	29.07	28.01	27.74	33.26	25.89	25.63	26.76	25.03	26.33	25.08	27.83	24.6	28.19	37.63	26.72	30.67	24.53
Hs.146591_at	13.69	13.43	14.58	13.97	17.74	15.94	16.12	15.44	16.96	17.48	18.81	15.87	17.06	21.18	19.03	17.66	17.37	15.25	17.16	18.64	18.02	20.56	14.43	14.9	13.04	16.32	17.15	17.87	19.87	13.39	18.79	12.78	20.44
Hs.146602_at	100.82	103.05	117.9	138.65	101.46	131.14	124.15	118.44	114.45	117.33	100.39	124.14	128.07	125.9	147.25	134.12	132.48	153.52	140.89	124.93	107.65	128.08	126.35	150.81	123.69	147.17	132.6	162.22	159.55	118.15	135.74	121.23	145.2
Hs.146668_at	276.4	165.77	66.91	324.23	447.53	385.48	331.67	374.24	542.3	467.92	324.03	356.85	484.12	451.17	501.98	398.93	297.97	253.21	475.8	180.57	411.92	285.4	383.87	345.6	513.27	842.55	808.53	623.08	723.9	712.87	576.24	832.46	883.33
Hs.146679_at	73.85	61.08	54.49	58.11	60.19	50.8	62.96	53.03	46.5	66.11	53.8	59.45	60.65	47.32	46.39	50.34	79.07	64.65	61.96	63.77	86.01	72.73	59.45	71.99	43.97	60.52	52.77	38.28	46.11	43.18	40.45	23.46	31.15
Hs.146688_at	75.89	97.98	83.66	79.55	49.84	47.74	43.71	45.81	46.17	42.12	48.5	42.21	45.63	47.31	48.88	47.96	48.33	51.86	45.22	50.38	40.62	43.37	46.14	46.76	47.78	47.93	47.74	58.36	52.52	57	49.28	49.22	45.33
Hs.1466_at	62.66	92.54	58.17	56.63	40.46	35.22	37.36	41.78	36.17	39.27	35.19	38.96	39.19	33.33	39.11	44.88	30.06	40.54	41.08	35.66	34.87	33.81	36.78	41.79	32.69	42.88	38.89	76.48	47.66	24.89	32.88	19.86	29.01
Hs.146735_at	41.55	39.52	41.95	38.09	36.94	38.74	34.05	33.18	30.69	37.23	30.01	34.5	30.52	29.54	31.6	33.71	33.61	30.56	33.19	43.42	28.95	27.81	35.78	28.67	32.63	32.63	30.33	26.75	37.75	21.61	30.03	33.39	30.31
Hs.146738_at	22.3	19.46	28.72	22.98	28.23	26.48	28.03	23.67	25.47	26.35	29.4	25.3	23.96	21.72	21.56	28.73	23.47	28.02	25.04	34.68	23.87	24.75	21.94	24.48	23.05	23.69	26.09	20.78	24.58	23.47	20.27	18.64	23.02
Hs.146804_at	15.61	16.02	14.39	16.73	15.54	15.66	14.47	15.04	14.56	14.64	17.25	16.03	16.84	13.39	15.91	14.28	15.6	17.82	14.51	17.47	15.49	16.09	14.61	16.58	13.9	14.53	14.88	20.31	15.05	22.89	19.62	17.24	16.84
Hs.146806_at	61.81	74.01	62.07	82.84	115.25	100.95	112.44	106	135.85	134.15	96.48	105.15	127.23	124.62	138.1	114.32	112.29	103.07	142.32	81.74	135.7	127.5	144.81	111.1	118.12	131.53	155.06	250.4	283.69	283.59	275.19	252.61	302.71
Hs.146824_at	107.18	109.57	129.06	78.98	71.2	68.24	56.71	67.16	53.64	58.35	61.99	59.39	66.31	56.28	56.16	56.78	74.46	60.91	56.71	66.18	57.97	63.48	64.54	65.6	68.7	52.64	60.72	44.41	53.35	45.7	50.05	43.74	38.1
Hs.146978_at	72.35	53.68	68.15	56.86	31.93	34.24	33.52	29	27.92	33.27	37.3	33.27	35.77	36.54	35.3	32.61	37.01	33.35	35.3	51.35	30.84	33.51	29.64	32.52	35.86	28.75	33.89	39.37	31.32	29.04	30.09	32.59	21.2
Hs.147025_at	42.94	40.94	37.34	36.54	29.3	28.69	29.74	27.63	27.18	26.88	28.8	29.64	28.27	24.28	27.51	28.57	26.01	30.96	26.95	26.64	25.61	24.66	29.09	26.1	27.06	29.08	27.57	35.19	27	27.36	24.86	23.68	30.13
Hs.147041_at	20.44	20.3	22.98	19.31	17.17	18.19	18.49	16.9	17.91	17.93	20.04	17.16	16.99	18.63	16.17	14.8	17.91	16.79	15.81	20.81	17.07	17.74	14.82	19.3	17.61	16.51	16.28	17.1	17.06	18.15	19.33	16.39	16.86
Hs.147062_at	32.18	32.73	36	33.15	34.56	35.01	31.33	31.81	31.02	30.11	38.89	33.35	30.75	29.92	30.49	32.21	31.75	31.71	30.74	28.81	28.83	31.16	30.14	33.5	30.64	29.66	28.34	34.04	28.36	30.37	29.63	31.05	27.8
Hs.147111_at	47.46	40.26	40.04	47.74	53.73	59.23	51.91	48.87	45.48	41.55	45.44	49.36	49.49	46.34	43.61	43.9	49.54	48.95	45.47	77.68	45.45	57.22	48.76	53.01	48.44	48.23	44.09	28.8	33.71	41.99	32.78	40.08	33.5
Hs.147119_at	213.29	161.67	174.85	252.2	232.72	204.57	233.52	277.79	260.95	257.69	271.53	299.02	321.08	362.9	370.72	394.97	276.92	236.46	259.66	198.81	299.06	269.48	360.71	296.99	392.68	425.41	441.08	309.39	276.43	295.08	274.5	312.59	366.42
Hs.147170_at	270.76	179.82	76.58	172.72	1094.73	1148.81	1073.35	1170.16	1321.26	1188.86	758.66	727.44	820.23	863.47	1032.8	949.28	932.57	704.13	1217.77	427.05	688.74	578.02	983.85	793.18	1121.31	1641.43	1443.99	982.91	877.95	899.45	772.2	1031.09	1448.29
Hs.1472_at	146.72	179.24	196.47	152.19	122.77	105.41	122.35	117.94	103.8	101.59	123.36	109.25	114	128.3	116.8	118.01	120.16	126.78	116.92	121.58	116.24	114.18	112.27	133.87	117.16	110.51	105.22	100.34	89.71	93.84	100.25	90.85	83.68
Hs.147305_at	32.99	38.96	40.82	48.09	22.39	21.6	24.3	22.48	24.2	23.28	23.47	22.72	23.94	20.68	19.98	18.82	22.09	26.96	22.67	19.35	20.75	21.52	23.02	22.67	23.5	20.28	21.52	22.66	22.67	21.8	24.4	26.97	21.68
Hs.147340_at	21.89	27.51	25.61	25.81	20.82	20.11	20.05	23.33	24.4	24.51	24.28	22.56	21.14	20.9	17.68	21.39	20.39	22.24	22.24	19.37	18.19	21.18	18.62	24.93	19.66	20.38	20.58	18.62	13.69	14.48	15.77	18.87	21.67
Hs.147361_at	46.63	49.38	49.67	35.11	36.89	39.17	32.8	31.56	25.44	30.96	41.49	33.99	33.06	38.97	27.74	30.09	31.68	35.54	30.7	44.32	25.33	34.59	29.99	33.49	29.55	30.5	28.79	34.27	38.36	31.75	36.88	44.06	35.98
Hs.147377_at	24.88	28.32	32.29	19.88	18.45	18.66	21.98	17.68	18.66	17.94	19.74	17.39	19.69	18.85	19.35	18.77	20.29	19.94	20.48	17.1	21.88	19.48	16.02	19.72	19.68	19.74	20.35	20.48	18.94	21.38	27.49	24.73	26.6
Hs.147433_at	13.59	12.98	14.67	13.06	12.98	12.08	11.61	11.72	13.37	12.98	14.07	12.79	13.76	14.12	12.98	12.81	11.87	14.45	12.5	12.71	12.47	13.49	12.48	12.37	12.34	12.67	13.02	14.06	13.83	12.54	14.06	14.01	17.53
Hs.147434_at	55.13	74.15	54.99	53.3	35.96	34.11	35.26	37.53	36.96	35.61	44.38	53.04	43.01	36.69	36.09	36.64	40.98	40.16	38.07	42.73	41.89	51.14	31	33.65	34.14	40.54	35.37	29.27	30.99	31.96	35.02	33.68	26.85
Hs.147472_at	27.36	31.18	31.89	29.54	24.4	24.51	24.49	22.67	23.04	22.08	24.05	22.97	23.28	21.98	21.42	21.32	25.72	24.25	21.27	26.32	20.82	23.81	23.6	25.7	24.49	22.78	22.02	23.36	18.53	21.68	25.61	23.25	20.82
Hs.147492_at	32.15	32.96	30.67	31.83	31.74	31.69	32.29	34.84	31.59	27.42	38.95	31.13	34.62	33.1	32.02	30.34	33.46	33.85	29.34	31.06	28.95	30.55	32.96	33.77	30.26	30.66	30.31	24.41	29.21	27.58	31.22	24.44	28.57
Hs.147585_at	57.19	70.79	66.97	64.17	53.15	59.13	56.74	48.96	44.21	46.66	49.03	46.13	39.74	37.76	45.94	48.15	48.15	52.07	42.39	53.41	51.99	55.62	44.09	68.41	49.31	41.28	44.21	30.59	39.67	42.16	47.75	60.11	34.7
Hs.14770_at	162.56	153.22	209.87	119.11	105.02	104.27	108.35	88.79	96.96	76.86	112.83	113.01	104.36	95.91	93.86	89.56	97.7	107.02	102.25	158.01	100.34	96.65	98.37	105.32	112.4	107.39	106.95	63.87	80.58	56.41	66.17	53.23	63.66
Hs.147765_at	21.6	27.39	22.94	19.36	18.22	17.19	16.34	17.4	15.25	17.18	17.33	17.04	17.25	17.39	17.18	16.89	17.74	17.87	16.23	16.23	17.18	17.39	16.15	17.16	17.63	18.42	16.64	15.99	17.39	19.05	26.08	19.02	20.63
Hs.147836_at	19.98	16.04	14.53	16.73	15.48	16.83	16.73	15.78	16.96	16.93	27.38	15.14	15.51	22.02	20.22	22.71	18.94	15.75	20.39	14.29	19.82	18.05	15.37	17.51	14.85	18.61	16.79	14.03	15.58	16.63	16.09	13.43	22.46
Hs.147853_at	38.85	34.6	36.41	36.22	26.84	29.2	29.23	31.83	29.7	28.48	31.12	29.52	31.1	29.26	27.01	34.09	28.27	34.65	29.77	28.72	28.89	28.23	31	29.31	26.89	30.37	28.92	32.08	28.88	33.77	32.16	32.18	33.5
Hs.147895_at	47.26	35.05	24.48	26.71	54.79	87.16	88.88	44.74	69.13	59.29	55.75	55.82	53.98	41.28	76.11	71.9	79.17	48.37	60.74	29.59	59.94	64.34	74.4	54.96	53.56	90.33	69.6	46.4	44.17	63.22	42.84	53.53	58.49
Hs.14791_at	21.05	21.62	19.03	21.07	16.23	18.13	15.41	15.97	16.37	16.63	14.61	14.67	15.26	13.93	15.34	15.97	16.51	16.29	16.92	15.85	13.94	17.18	16.03	18.29	15.44	14.01	15.32	16.24	15.08	15.9	15.74	16.08	15.24
Hs.147950_at	87.45	74.73	85	89.31	97.81	91.03	90.26	88.22	88.65	89.49	96.9	91.09	89.49	83.18	87.17	91.15	95.44	107.81	89.49	108.5	85.83	89.49	89.49	95.06	91.53	93.76	90.65	83.39	73.77	69.42	71.64	86.06	89.49
Hs.147989_at	62.77	54.04	77.68	73.26	35.51	34.44	38.51	38.24	35.15	31.3	40.01	35.49	39.56	32.44	34.17	33.5	33.63	32.1	30.99	39.61	37.49	32.62	31.27	35.45	33.7	32.75	34.83	39.19	32.55	31.02	32.35	25.85	31.28
Hs.148078_at	65.6	60.9	50.81	65.17	174.91	173.8	182.52	188.01	194.53	192.8	183.83	160.38	180.58	178.35	207.67	194.7	168.11	164.05	166.22	139.7	187.95	188.5	190.63	168.47	172.82	221.28	189.37	166.71	149.09	202.81	258.2	243.88	260.35
Hs.148090_at	36.19	38.9	55.83	41.41	32.05	28.92	30.41	31.67	31.2	27.38	34.39	31.07	28.48	30	27.88	29.51	31.63	32.94	28.52	35	25.11	26.72	30.93	31.88	30.67	27.85	31.13	32.74	31.49	24.92	28.36	33.27	29.34
Hs.148162_at	151.25	81.22	165.78	160.32	129.34	146.22	147.88	144.88	162.29	146.53	159.48	172.41	163.73	193.23	228.89	195.14	103.09	91.98	100.33	95.35	135.64	135.48	126.75	122.5	161.97	147.88	174.51	147.69	201	183.94	149.6	113.76	210.08
Hs.148178_at	189.37	239.46	225.15	178.67	204.62	198.07	218.02	195.81	196.67	196.65	222.06	198.21	177.33	177.99	182.37	183.91	196.41	191.69	186.24	170.42	167.36	200.18	203.16	224.18	195.03	187.37	191.6	163.28	113.36	159.48	169.59	136.58	132.73
Hs.1481_at	119.23	49.23	98.33	90.77	67.63	64	73.97	59.78	56.87	73.16	58.43	61.09	59.25	53.95	58.62	58.66	71.38	74.39	54.95	70.19	56.51	61.03	57.94	61.09	59.82	54.98	60.99	65.94	59.98	55.5	61.09	41.46	49.91
Hs.148266_at	29.35	24.69	39.28	23.94	19.43	18.83	20.18	19.43	19.51	21.58	19.95	20.1	23.17	21.69	18.26	20.4	18.03	19.32	18.66	21.15	19.64	18.99	18.05	19.47	17.29	19.4	17.81	20.79	18.48	19.26	19.15	17.46	20.56
Hs.148274_at	39.65	43.51	37.83	39.59	39.7	39.3	36.07	42.37	32.86	40.3	43.81	38.61	31.6	35.99	32.78	39.84	44.3	37.54	30.66	36.43	36.43	39.9	38.42	33.74	37.37	35.14	36.43	23.77	18.23	26.51	33.48	29.46	21.43
Hs.148330_at	279.17	224.07	202.51	340.35	310.64	347.37	271.55	313.25	355.91	342.77	338.88	308.88	348.46	345.66	390.35	314.95	264.1	222.71	295.9	256.14	322.96	291.2	302.01	249.96	310.95	325.32	312.3	437.35	403.36	415.35	439.97	366.38	357.97
Hs.148342_at	51.29	55.83	59.7	57.89	56.83	63.89	60.56	61.09	60.13	59.43	55.52	64.11	59.78	54.79	60.94	52.8	64.33	60.33	53.63	63.8	65.49	53.07	55.53	56.61	66.93	49.65	57.83	39.68	42.48	46.68	45.24	38.7	41.18
Hs.14839_at	429.44	325.76	294.08	336.43	281.97	235.84	301.58	328.76	354.95	357.8	254.13	322	310.97	370.85	399.41	375.06	399.58	343.17	450.03	251.94	400.45	333.58	395.88	289.77	380.62	295	395.39	264.35	279.16	241.17	208.91	317.47	247.75
Hs.148427_at	115.4	132.03	178.05	131.33	78.68	98.7	81.64	72.41	73.29	81.64	81.68	91.44	92.01	71.09	86.77	69.49	81.64	95.48	74.64	92.58	80.12	78.56	81.64	108.47	81.64	66.13	62.17	71.89	77.41	78.7	81.64	55.84	68.52
Hs.14846_at	45.48	41.26	56.44	45.08	40.82	41.04	41.94	39.95	41.28	39.73	42.04	41.22	39.75	39.84	38.25	38.89	44.19	40.61	40.34	45.43	38.57	38.11	40.24	39.46	40.33	40.53	40.85	39.3	32.62	36.11	38.19	35.47	36.55
Hs.148559_at	122.34	82.54	69.91	116.62	179.71	154.4	207.8	220.54	219.51	237.57	201.26	226.22	200.31	232.47	193.05	198.24	183.43	158.34	191.28	190.73	220.93	169.17	200.93	186.28	198.24	205.91	223.78	248.63	244.09	198.24	144.63	192.58	205.8
Hs.148584_at	49.06	87.18	68.23	95.44	48.37	52.74	54.18	54.63	47.3	51.75	58.3	48.61	54.95	45.4	43.5	52.48	53.39	53.72	57.07	42.4	44.6	49.26	49.55	61.77	48.27	63.27	46.54	66.2	61.25	85.59	67.34	83.21	118.57
Hs.148641_at	428.09	647.27	370.42	399.78	103.92	93.41	112.64	156.02	129.66	133.14	381.41	380.67	356.13	286.7	257.17	287.96	217.81	184.88	230.23	461.73	753.98	503.72	138.16	147.3	154.92	198.84	159.24	145.46	116.4	127.23	111.22	137.87	144.95
Hs.148670_at	51.36	59.71	52.85	49.96	59.97	66.69	67.03	64.11	54.5	60.51	73.29	65.67	79.1	71.56	67.12	74.98	65.11	74.16	54.92	48.33	66.88	72.84	73.9	72.55	64.38	58.3	65.11	42.43	50.23	65.11	56.34	69.47	74.76
Hs.148677_at	124.72	136.72	125.34	136.75	86.31	97.51	89.57	83.99	79.93	93.45	93.45	98.43	104.88	91.02	100.67	95.31	86.47	101.8	80.08	95.87	83.46	87.56	87.61	91.84	93.45	95.31	91.15	82.43	95.2	99.34	113.58	92.57	93.16
Hs.148680_at	17.41	17.99	20.09	22.7	21.41	21.04	21.3	21.06	22.24	20.36	19.86	19.81	18.53	19.62	18.4	19.11	22.28	20.84	22.51	21.78	20.9	18.8	21.91	19.75	22.1	22.76	20.4	20.21	20.61	20.38	21.4	23.42	18.13
Hs.148685_at	153.49	179.8	152.54	158.09	148.27	136.06	146.04	158.21	159.35	159.19	113.23	133.46	142.22	134.34	148.06	134.77	170.15	176.25	173.81	112.66	127.82	114.21	147.49	142.57	171.76	159.25	173.27	255.32	267.87	216.05	253.1	259.69	209.77
Hs.148716_at	19.23	20.48	19	17.56	19.46	20.8	19.98	20.1	24.48	22.91	17.86	18.97	19.43	18.36	18.97	19.57	22.19	22.54	26.97	22.29	25.77	21.12	21.71	24.39	23.12	27.01	32.35	14.45	18.52	20.8	20.26	25.23	24.45
Hs.148721_at	52.23	36.45	36.42	40.09	16.47	16.89	17.21	17.83	18.31	17.64	18.59	18.14	17.38	18.59	18.59	17.34	18.36	16.46	17.97	18.2	18.86	18.05	17.01	18.07	16.98	17.68	18.94	18.05	17.39	17.23	17.4	15.79	15.5
Hs.148767_at	100.89	106.18	123.08	121.22	131.24	120.48	126.49	117.98	116.48	107.47	119.74	121.3	114.72	104.66	115.49	117.67	120.12	128.07	121.51	130.87	110.14	117.08	113.62	138.69	118.8	101	107.44	132.16	124.57	125.36	125.44	117.46	122.32
Hs.148778_at	13.44	16.38	14.77	13.39	13.92	13.55	14.63	15.01	13.93	14.99	14.58	14.34	18.35	17.63	15.21	18.47	13.99	14.36	16.18	18.58	19.51	18.63	14.41	16.19	15.13	14.61	17.48	20.06	13.75	15.65	13.71	13.95	17.77
Hs.148819_at	17.43	14.69	17.76	15.78	17.38	18.94	19.14	16.86	17.62	15.22	18.09	16.77	15.65	16.53	15.16	16.96	17.92	18.18	16.73	24.23	16.29	17.48	21.56	18.94	17.17	15.93	16.04	19.97	15.13	17.52	20.7	17.98	14.66
Hs.148841_at	23.47	23.11	21.58	23.02	21.12	20.75	21.3	23.66	20.06	22.89	23.55	22.43	20.84	20.14	21.12	22.4	23.51	20.76	23.31	20.25	19.58	21.6	22.24	18.44	20.58	21.59	20.52	20.42	20.7	18.33	19.39	18.92	21.79
Hs.148845_at	242.58	266.15	224.22	259.4	122.74	114.81	121.03	139.2	133.89	142.02	175.59	158.76	143.53	164.57	155.69	149.63	125.85	135.08	136.01	126.67	153.15	124.91	152.8	143.18	139.3	165.82	157.26	92.74	89.59	97.18	89.8	89.7	131.66
Hs.148847_at	164.93	217.02	193.6	149.49	136.97	118.9	137.08	132.26	122.51	119.6	151.12	133.92	137.28	124.27	125.52	115.31	112.54	134.74	111.93	126.32	101.29	124.08	117.21	116.89	120.96	119.24	125.71	157.51	127.52	107.36	179.71	128.26	95.23
Hs.148909_at	70.06	67.13	66.69	66.55	71.97	80.26	76.38	72.49	80.07	87.7	70.73	65.98	82.73	87.1	77.14	73.3	71.62	62.65	70.06	63.5	81.45	73.62	64.65	62.57	64.58	66.2	73.55	62.01	83.73	67.94	64.18	65.66	66.57
Hs.14894_at	115.05	108.79	110.97	129.52	175.43	151.37	167.06	178.43	178.91	167.85	218.59	195.87	207.33	205.69	208.91	192.37	178.65	163.77	201.67	144.52	182.72	184.19	175.29	164.62	188.37	182.17	187.44	163.2	176.86	164.75	138.24	149.05	151.56
Hs.148970_at	53.55	53.35	69.65	41.67	42.33	33.49	37.68	29.07	28.77	31.63	41.76	40.38	33.46	35.49	28.47	23.16	27.1	34.14	31.22	24.03	31.96	31.83	34.39	34.86	30.21	28.11	28.33	36.05	31.05	34.39	33.59	31.12	27.66
Hs.149004_at	51.39	51.77	53.18	48.27	45.93	45.58	42.46	43.95	47.27	40.8	53.57	53.2	46.21	46.11	45.45	46.83	45.84	46.34	45.46	46.56	39.05	39.52	44.3	49.26	49.12	47.45	45.64	43.84	42.93	37.3	43.48	39.9	38.2
Hs.149030_at	11.99	11.99	12.35	10.94	11.5	12.33	11.03	11.34	10.53	11.05	12.12	11.59	11.52	12.5	11.84	11.34	11.1	11.05	11.03	10.81	11.05	12.15	12.29	11.62	11.06	11.37	11.12	11.82	10.44	11.59	11.91	11.07	10.76
Hs.149032_at	30.12	25.8	24.68	27.04	33.62	32.53	35.04	32.38	30.82	33.8	33.62	33.93	35.23	37.28	34.66	34.35	35.04	31.64	37.36	35.09	33.95	33.44	35.63	30.25	36.37	33.02	35.63	35.8	37.74	36.11	33.03	35.04	38.83
Hs.149037_at	18.2	18.16	20.79	16.79	15.05	14.46	14.99	13.75	14.59	14.96	13.91	14.67	13.19	14.89	12.68	13.58	14.91	14.36	13.1	14.75	13.93	14.33	14.65	14.94	14.35	16.19	13.93	14.01	13.92	15.03	14.22	14.65	14.09
Hs.149103_at	32.32	47.66	45.4	40.49	23.91	22.7	21.14	24.95	22.7	20.83	22.89	24.43	21.34	22.11	22.25	20.97	22.12	20.57	23.86	26.36	20.09	21.12	21.41	22.48	22.68	22.05	22.05	17.37	18.06	17.4	24.08	21.93	18.34
Hs.149156_at	190.35	194.72	160.89	261.19	172.08	146.59	153.5	149.24	136.77	126.9	179.22	183.31	166.22	142	146.59	125.4	159.14	145.91	138.09	157.71	127.39	126.11	148.67	176.02	177.72	139.09	171.05	170.95	163.97	209.55	229.64	261.28	203.93
Hs.149185_at	2077.46	2186.23	1434.88	1673.89	941.84	1031.27	992.36	1023.62	978.07	994.08	657.55	760.98	678.09	768.83	869.73	804.18	961.08	791.39	924.94	820.39	1270.19	1144.42	945.7	1050.79	912.1	1155.73	865.16	624.27	685.24	681.56	633.2	676.69	875.68
Hs.149195_at	58.11	73.85	78.37	60.98	57	59.84	61.93	54.7	50.41	53.23	57	54.32	57	71.18	54.2	54.22	61.54	58.09	64.38	69.51	54.4	57.36	55.83	68.7	51.04	51.93	51.8	86.12	55.91	64.47	62.91	49.03	54.69
Hs.149239_at	52.27	63.1	66.77	61.99	58.08	57.68	63.31	65.8	63.01	65.47	52.5	60.97	62.34	59.4	68.98	68.01	50.85	51.38	55.25	45.99	66.19	76.53	61.06	58	44.67	50.48	51.99	39.92	51.18	70.31	62.1	47.39	44.6
Hs.149252_at	23.3	26.44	22.45	19.69	17.63	16.8	16.43	16.8	16.3	16.35	17.05	16.14	17.41	16.72	16.45	15.37	15.9	17.38	15.61	16.8	15.91	15.74	15.94	16.76	16.5	16.57	16.76	19.11	16.44	16.2	17.82	17.89	16.55
Hs.149261_at	53.98	49.6	59.5	53.21	36.52	36.2	34.76	35.61	34.25	34.7	33.92	35.32	36.91	34.06	32.09	34.74	38.5	39.59	38	38.57	33.41	36.25	34.18	36.8	33.73	35.98	35.62	38.04	36.14	31.33	42.5	32.48	36.38
Hs.149305_at	129.83	102.47	132.65	98.37	40.53	52.09	44.83	44.97	41.27	40.43	44.62	47.86	45.75	40.23	43.98	34.32	51.53	46.89	42.92	42.27	39.47	38.34	40.16	50.08	45.97	40.97	40.34	42.99	32.65	44.96	50.14	42.82	41.47
Hs.149342_at	28.33	35.93	30.79	24.68	16.97	17.05	15.74	16.1	15.87	14.48	16.1	17.53	15.23	15.37	14.6	16.26	17.17	16.32	16.26	17.66	15.19	15.51	16.66	16.84	16.29	16.19	14.07	19.25	18.49	16.56	17.96	16.43	13.63
Hs.149363_at	32.65	26.6	29.1	31.9	29.91	29.16	29.54	29.52	29.96	33.74	29.64	28.46	31.28	28.11	29.46	27.86	32.72	33.84	33.56	31.34	32.1	33.28	31.81	28.8	30.8	32.01	32.02	29.21	27.9	28.25	28.94	25.05	25.59
Hs.149367_at	144.59	133.44	99.71	145.79	214.35	208.72	225.53	210.21	241.83	231.39	223.78	251.99	241.52	231.95	263.71	202.95	189.19	179.12	198.59	132.18	217.71	186.82	199.57	209.36	206.28	247.07	226.8	154.14	185.69	165.19	156.32	160.4	177.87
Hs.149387_at	129.97	108.78	100.15	131.33	150.62	130.28	151.48	162.58	146.77	140.19	137.42	120.04	144.47	142.94	137.33	150.2	143.52	136.06	169.17	148.17	138.72	147.27	151.81	122.87	134.6	151.44	171.22	142.81	144.16	176.58	219.19	269.28	205.12
Hs.149413_at	30.24	25.05	27.15	30.34	37.33	37.95	31.99	33.7	36.11	35.12	37.83	33.54	34.08	33.58	38.62	37.92	32.91	33.33	34.34	29.2	41.14	33.81	34.09	30.61	35.04	37.75	33.71	26.05	28.44	33.19	32.83	33.19	28.49
Hs.149425_at	51.42	62.03	66.09	53.98	51.36	55.25	46.92	48.5	44.66	43.11	53.18	53.97	50.08	48.67	40.41	54.62	54.74	53.36	48.26	64.4	52.26	56.53	46.79	63.88	48.01	63.28	47.47	51.32	49.55	47.95	45.52	45.99	43.41
Hs.149443_at	97.34	88.4	91.58	94.66	80.11	87.79	85.71	79.34	76.38	76.54	80.8	94.91	90.45	86.92	83.01	100.59	90.47	85.81	99.86	108.24	96.21	92	92.18	100.32	94.43	84.13	81.31	105.07	60.67	121.91	95.75	127.09	84.16
Hs.14945_at	72.21	53.3	62.41	111.77	212.35	188.39	184.69	196.3	248.89	293.1	141.31	146.34	153.44	185.5	180.46	152.25	133.81	121.12	177.9	104	139.39	142.63	212.94	171.75	188.34	218.53	261.73	161.45	177.35	166.69	144.8	131.29	141.65
Hs.149473_at	44.86	48.73	48.87	42.87	23.01	26.74	24.15	23.9	23.46	22.79	25.99	24.26	23.85	29.39	23.45	24.07	23.76	22.69	22.5	27.86	23.57	21.45	22.63	24.4	24.28	21.82	23.04	24.77	25.37	29.48	24.46	22.29	23
Hs.149500_at	130	98.37	51.7	133.23	91.39	103.53	88.74	97.46	122.76	119	86.57	84.68	85.92	84.45	80.65	79.64	102.13	96.02	109.33	71.76	105.52	87.1	109.37	96.11	115.06	116.27	143.17	137.25	175.22	189.2	146.96	186.72	185.74
Hs.149548_at	96.96	80.73	110.68	105.25	61.34	56.76	57.79	61.33	62.08	58.89	55.21	51.99	52.64	55.39	54.88	61.22	56.75	52.77	52.55	59.82	53.38	58.4	57.46	58.77	55.59	50.42	57.63	55.72	49.77	52.04	53.04	53.26	43.92
Hs.149585_at	13.21	17.59	15.38	15.29	10.21	11.9	10.93	11.98	10.31	11.23	10.63	11.07	11.38	11.9	10.69	11	10.67	11.32	12.11	12.01	11	10.68	11.4	11.63	11.36	11.61	11.21	11.12	11.54	10.87	12.76	11.09	12.85
Hs.149623_at	134.32	122.74	135.98	138.38	83.47	77.4	115.31	84.8	74.25	71.66	97.99	87.85	82.48	82.55	73.31	76.06	83.48	92.23	82.66	101.56	76.65	86.06	77.69	75.16	84.13	92.7	82.66	53.98	65.58	70.75	78	72.44	62.43
Hs.14968_at	22	25.49	29.81	28.91	31.9	36.02	35.4	32.11	41.93	37.57	27.18	29.35	32.21	29.47	28.29	33.16	27.82	31.16	38.8	23.39	34.05	38.23	36.85	40.21	35.56	34.93	42.93	27.27	26.08	30.07	26.32	25.2	35.05
Hs.1497_at	122.34	119.08	147.39	121.6	89.38	94.18	90.04	89.38	89.79	82.29	93.11	99.03	90.9	83.7	82.83	90.65	100.09	105.35	92.31	107.38	76.77	94.38	85.83	105.76	98.43	80	89.96	86.78	79.72	97.53	94.33	82.81	80.27
Hs.149809_at	71.16	78.63	91.91	95.05	58.24	67.01	56.61	74.91	65.33	69.6	54.43	56.05	45.46	52.49	49.78	56.19	50.84	56.63	68.27	48.94	52.76	65.52	53.3	69.85	48.16	58.49	45.89	98.2	52.2	47.49	67.94	74.91	89.83
Hs.149849_at	14.88	19.69	18.89	16.4	27.85	20.74	27.34	24.58	25.25	20.17	18.09	20.76	18.61	17.6	18.44	19.38	21.45	23.86	18.44	25.69	21.03	19.47	19.7	15.59	19.9	23.04	20.97	19.87	17.18	16.88	16.98	20.43	19.64
Hs.149894_at	391.41	441.43	343.22	535.87	590.57	550.58	640.69	637.87	595.61	617.64	640.49	481.72	477.93	594.41	571.67	562.94	620.43	563.78	654.96	504.53	588.1	549.34	670.22	566	630.83	749.43	702.45	528.41	811.65	531.36	608.01	697.22	665.91
Hs.1498_at	43.41	37.99	45.91	37.81	35.77	35.97	35.75	37.27	34.93	32.97	37.1	36.99	34.69	35.54	33.88	36.35	37.7	42.4	34.45	39.69	34.63	34.21	33.03	38.8	40.01	35.84	34.2	33.48	33.76	31.07	34.98	33.27	33.36
Hs.149957_at	74.45	53.94	84.57	62.85	36.92	37.6	39.94	36.56	36.12	40.48	29.13	42.44	45.12	34.21	37.44	52.52	35.3	44.31	36.8	43.44	51.79	54.85	38.71	40.2	41.48	44.57	47.47	64.39	52.68	50.48	53.73	58.4	62.17
Hs.149983_at	101.12	88.19	100.66	111.52	144.66	148.3	131.8	122.76	119.4	130.85	127.99	133.67	123.53	121.95	122.47	127.03	128.84	125.6	130.28	122.25	140.19	137.37	130.12	153.68	121.99	129.73	117.89	111.81	99.37	108.32	93.73	96.06	91.13
Hs.149991_at	239.42	299.28	286.27	239.49	273.95	206.39	247.07	291.83	274.35	276.15	339.88	289.13	368.55	310.48	257.63	342.14	243.69	221.94	303.82	262.41	247.4	259.81	306.55	259.32	273.51	308.88	319.25	264.03	325.13	200.43	181.56	207.75	330.73
Hs.150013_at	49.36	53.45	53.59	44.55	55.35	57.27	60.21	55.99	53.52	53.55	56.4	53.82	51.07	49.5	48.14	48.53	57.28	62.22	57.5	59.16	48.33	49.13	55.4	53.73	58.69	48.3	53.52	45.76	42.9	53.52	63.18	44.27	38.56
Hs.150087_at	85.57	74.83	68.15	91.33	65.33	64.59	64.02	65.98	69.94	58.5	51.73	58.02	58.57	56.89	53.05	54.37	55.3	54.29	58.96	60.79	57.03	70.71	57.64	57.9	61.32	53.96	59.81	64.64	84.64	60.95	70.25	65.37	51.36
Hs.150122_at	56.39	61.42	55	86.55	75.41	80.93	80.24	68.6	64.2	56.99	104.1	92.14	73.58	92.59	87.8	85.71	71.32	86.72	74.29	97.91	66.13	81.43	86.09	89.89	82.04	80.37	81.53	61.98	70.22	71.99	71.82	73.78	63.41
Hs.150136_at	81.51	90.19	81.05	80.65	72.32	67.2	78.81	94.89	87.33	79.94	71.09	75.96	80.02	73.47	79.45	83.3	69.53	63.19	68.78	67.41	75.11	64.45	72.32	71.86	80.48	79.34	79.65	76.04	67.62	58.96	65.92	65.01	74.36
Hs.1501_at	91.6	91.66	76.36	125.33	83.04	85.8	85.9	79.67	102.78	93.08	88.16	70.43	74.99	86.7	92.41	90	76.47	70.16	81.35	89.78	89.61	82.12	75.99	75.6	68.19	74.94	78.51	85.22	89.91	165.23	219.94	112.83	183.55
Hs.150206_at	19.78	21.13	24.41	17.46	36.22	31.88	34.5	34.71	28.72	30.33	36.37	31.37	31.4	25.54	27.73	31.96	32.22	31.77	24.27	53.89	26.53	27.39	30.07	32.54	30.07	31.15	30.26	34.66	24.13	37.9	30.07	25.64	21.02
Hs.150208_at	140	98.93	126.19	107.4	57.44	56.62	68.41	56.03	44.81	56.03	59.85	53.81	47	49.77	46.36	52.97	49.67	66.29	47.35	71.93	46	58.87	67.05	68.92	57.19	44.96	48.66	59.85	64.03	46.87	54.22	56.03	45.78
Hs.150276_at	28.6	34.78	51.79	22.62	18.78	19.71	19.57	17.48	17.33	18.95	20.46	18.76	18.66	18.76	17	18.13	19.12	18.26	17.29	21.71	18.18	20.13	18.27	18.17	18.88	16.43	17.07	17.04	15.33	21.21	20.98	17.42	18.32
Hs.150406_at	31.4	32.82	27.79	37.69	37.48	33.59	36.86	36.99	42.03	39.69	45.61	35.62	42.27	35.08	35.47	42.09	37.4	34.89	42.93	37.68	37.01	35.29	35.27	33.57	33.08	36.64	43.77	29.69	24.58	34.27	30.55	37.42	34.3
Hs.150423_at	18.64	21.14	19.18	13.05	19.21	21.88	26.13	22.49	24.41	26.38	19.15	22.15	20.87	19.65	21.72	20.61	21.88	22.54	22.07	23.86	21.93	21.88	23.09	20.81	20.63	21	21.88	35.23	22.39	24.55	32.7	24.14	19.14
Hs.150540_at	459.36	530.33	588.8	434.38	417.27	415.29	428.52	457.46	404.25	405.95	478.6	467.47	428.52	425.9	426.31	440.66	428.52	428.61	407.26	560.78	439.13	437.24	420.87	450.95	437.39	450.22	433.88	415.33	284.8	328.5	320.77	347.55	300.95
Hs.150556_at	123.33	119.64	113.46	167.51	130.04	129.25	142.16	126.33	132.53	142.06	166.35	183.82	172.04	138.36	134.4	171.31	127.47	128.18	131	101.02	167.94	158.97	123.25	126.13	110.56	129.68	114.46	125.75	123.65	118.83	116.35	133.95	117.95
Hs.150557_at	98.85	110.08	93.21	105.36	95.74	96.51	106.38	91.47	102.89	97.61	97.27	103.85	118.39	118.49	108.86	132.98	92.75	92.26	101.32	92.42	102.46	97.41	125.84	116.08	117.17	126.62	144.79	126.51	107.8	99.02	96.88	124.18	116.2
Hs.150580_at	708.54	708.04	476.13	658.78	553.23	567.93	624.83	544.7	527.04	476.89	544.65	578.62	641.95	683.92	761.8	640.02	612.29	495.76	596.22	446.29	639.91	547.88	677.51	514.42	565.28	473.13	586.25	749.88	1287.28	943.22	1025.49	1264.8	1231.48
Hs.150595_at	56.27	85.83	86.31	75.93	41.14	44.43	45.46	44.73	41.91	45.45	42.92	47.8	41.89	42.01	33.75	38.44	43.06	42.66	40.57	39.21	39.76	43.23	56.08	69.06	50.18	43.35	36.21	49.56	56.31	42.68	46.4	35.29	30.7
Hs.150651_at	187.52	116	105.57	127.31	223.94	192.05	209.71	208.38	218.96	189.12	201.96	223.4	282.41	220.78	240.94	243.94	295.67	334.61	279.49	243.09	337.85	396.01	195.11	219.56	241.04	165.05	215.83	197.1	212.18	221.62	233.88	216.63	200.89
Hs.150693_at	57.01	57.31	50.29	57.73	61.29	64.03	57.68	65.43	69.37	61.93	94.04	80.71	83.06	90.28	73.35	72.85	47.3	47.04	58.09	44.49	46.85	48.04	50.83	43.25	44.78	44.97	52.63	85.19	137.48	130.93	165.34	82.21	73.75
Hs.150718_at	901.74	802.59	666.34	884.76	952.59	829.81	952.98	1028.48	1043.02	1048.95	896.03	939.49	943.73	1025.54	1044.63	1018.73	1036.51	789.99	1083.08	751.48	880.13	707.2	1008.53	839.55	984.69	1010.73	1042.2	803.57	1037.32	1079.12	983.88	989.37	1353.23
Hs.150749_at	58.09	58.47	65.28	65.5	64.09	62.21	63.01	66.46	62.59	60.67	56.63	53.24	55.74	54.05	54.51	55.47	59.22	64.05	58.9	59.8	58.55	59.81	58.47	56	56.88	55.91	56.06	58.3	59.32	61.29	54.97	60.35	53.11
Hs.150793_at	40.29	47.86	37.43	29.06	37.68	33.37	40.35	28.97	27.23	25.12	31.98	39.81	28.71	30.02	27.43	32.29	33.32	31.02	30.54	69.81	27.91	33.97	30.47	34.71	31.51	26.12	27.43	30.12	25.98	24.85	26.04	25.87	23.66
Hs.150837_at	72.83	93.55	61.06	152.72	147.79	128.36	144.96	162.3	165.32	145.22	125.82	140.06	127.29	133.53	174.03	134.45	136.51	128.39	106.14	110.26	125.62	129.16	132.96	120.59	116.14	101.77	131.44	62.92	57.85	96.08	102.41	62.11	58.39
Hs.150895_at	75.21	86.06	92.36	90.15	84.15	84.06	80.47	97.75	91.24	84.15	99.26	83.69	83.04	75.88	84.15	87.95	90.87	80.02	96.36	84.57	83.58	106.66	85.68	70.62	84.15	84.2	81.68	59.57	73.59	65.53	67.83	82.88	64.36
Hs.150956_at	46.84	40.17	58.13	40.68	40.05	39.17	40.05	40.05	34.17	34.47	35.9	39.01	34.42	31.92	38.83	38.8	48.15	47.35	41.73	40.01	35.1	40.05	40.21	40.42	40.84	45.04	40.71	44.03	53.5	53.48	53.8	49.33	61.96
Hs.150981_at	26.39	31.48	33.41	26.8	22.62	23.96	23.05	22.92	22.45	22.33	24.72	24.91	25.2	23.44	22.37	23.68	24.65	26.6	25.27	26.91	22.97	28.28	21.75	24.25	24.71	21.16	22.48	25.38	21.78	24.14	24.02	22.08	21.33
Hs.15098_at	115.19	141.32	129.47	102.03	260.7	248.01	262.79	221.58	254.96	264.96	274.37	272.47	235.97	263.68	261.48	238.27	253.3	269.25	253.83	187.99	227.84	250.99	266.09	333.41	278.59	266.29	257.98	307.65	299.39	335.22	480.57	322.36	344.76
Hs.15106_at	51.79	44.2	53.05	48.71	64.96	64.21	67.52	62.25	69.36	66.42	71.04	65.52	55.53	58.87	60.25	62.45	65.66	72.94	67.54	70.17	62.45	68.61	65.04	59.84	60.71	59.02	58.06	64.74	56.89	70.52	60.55	63.24	58.38
Hs.151134_at	194.19	230.34	168.8	223.35	218.08	208.66	220.57	223.18	213.35	211.46	184.49	208.66	201.54	244.63	217.02	206.1	202.69	170.96	202.2	186.8	189.82	204.04	204.72	218.52	198	213.29	207.7	224.66	251.93	204.6	227.53	229.28	253.56
Hs.151135_at	21.02	17.57	21.63	18.17	21.02	23.32	21.02	24.32	21.58	19.56	21.83	19.07	18.47	17.54	22.53	20.1	27.41	19.37	23.66	21.32	19.56	16.91	21.07	22.03	23.95	23.3	22.32	16.71	24.02	18.48	21.02	26.29	22.03
Hs.15114_at	175.05	197.74	200.59	159.14	136.95	129.64	133.59	155.21	138.56	123.52	146.8	134.05	139.65	131.24	130.54	135.06	134.34	140	128.43	137.91	134.82	128.89	139.23	144.98	136.59	127.22	130.23	146.54	129.75	120.16	122.18	109.46	102.02
Hs.151218_at	65.26	89.17	88.4	72.16	44.69	41.68	44.53	42.34	47.83	47.82	57.29	47.26	45.49	36.01	42.68	49.84	45.49	40.54	42.18	45.99	40.41	37	45.2	39.69	44.72	46.33	45.09	56	41.25	41.88	42.12	45.49	40.57
Hs.151219_at	595.89	675.16	565.08	625.36	755.38	752.19	663.17	709.16	695.91	732.18	555.14	544.49	597.69	843.8	850.08	821.98	753.65	584.71	844.15	311.47	426.69	400.04	974.27	883	1192.53	1410.77	1329.43	388.41	489.19	380.79	427.1	532.6	555.19
Hs.151220_at	181.59	136.17	159.5	223.66	275.13	247.92	272.6	307.36	328.66	334.71	297.05	274.06	305.47	299.8	292.32	310.21	225.98	198.4	244	258.58	250.71	276.95	253.27	207.57	240.68	249.21	299.31	245.06	220.52	144.62	159.89	199.99	249.9
Hs.151237_at	151.2	196.29	134.13	183.24	98.51	100.47	97.52	85.01	84.46	86.68	89.42	76.62	91.98	84.24	65.67	81.54	103.51	101.62	85.03	120.91	81.04	90.97	80.02	93.04	81.44	70.59	77.22	75.71	77.12	71.81	85	53.87	73.33
Hs.151254_at	77.36	64.8	98.89	124.87	91.77	82.62	103.33	105.4	98.24	90.34	99.12	93.34	96.21	73.52	71.09	66.3	62.71	60.9	58.74	59.17	52.76	60.85	137.57	141.02	91.82	114.65	140.81	76.43	52.02	41.13	57.97	37.75	39.95
Hs.151411_at	274.38	350.03	180.76	332.52	781.68	677.1	791.22	814.44	768.85	794.53	1068.43	957.89	1015.67	848.71	818.16	864.08	707.71	600.19	726.88	611.93	766.04	712.68	960.96	807.52	813.84	986.6	970.18	525.98	613.21	459.14	417.29	627.93	638.61
Hs.151413_at	266.11	237.12	175.76	205.11	187.38	202.9	206.48	196.33	210.8	225.01	219.09	219.21	212.55	242.67	219.61	219.89	223.02	251.65	255.29	197.31	221.37	178.78	233.93	210.55	221.02	235.94	218.32	202.16	234.2	203.35	193.37	199.34	233.17
Hs.151435_at	19.12	19.79	17.32	28.95	17.11	17.95	19.02	15.67	17.16	15.72	19.1	16.29	18.08	16.26	16.41	16.26	13.95	15.11	14.76	15.47	20.3	17.01	17.49	15.29	15.22	15.83	14.8	18.18	15.57	13.92	16.55	14.76	15.27
Hs.151536_at	615.88	684.93	1229.61	1126.71	425.07	516.3	486.17	516.31	546.24	447.11	437.36	419.66	386.49	690.55	645.16	663.53	395.54	421.37	478.06	906.67	607.81	648.36	430.36	493.87	441.46	526.84	495.57	370.32	588.68	378.06	251.28	516.3	537.61
Hs.15154_at	73.61	52.39	39.7	56.35	146.97	142.62	137.55	129.92	135.92	139.8	164.57	166.67	170.73	124.02	164.81	112.14	223.23	216.42	273.49	165.78	230.36	211.03	196.97	186.37	183.27	207.32	201.88	203.72	152.64	241.31	202.62	234.75	298
Hs.151573_at	221.68	140.04	102.45	303.53	240.66	234.44	254.79	236.54	262.58	272.37	236.34	214.32	259.31	304.98	335.11	313.7	240.83	202.93	257.77	120.03	253.06	232.54	262.58	244.63	245.97	257.98	312.28	220.63	304.9	219.35	244.48	240.25	252.38
Hs.15159_at	57.11	43.29	58.31	56.74	64.79	59.98	57.94	64.16	72.56	69.47	70.08	68.66	65.53	74.43	81.77	77.45	66.97	64.79	72.92	79.14	115.63	96.3	59.6	54.71	59.19	63.05	60.76	54.52	68.21	57.4	58.83	64.48	62.26
Hs.151624_at	64.79	56.92	92.96	50.51	34.49	37.97	38.74	33.88	33.21	32.4	33.6	34.71	39.98	32.64	31.38	34.14	34.14	34.81	34.14	38.72	32.18	31.04	30.54	38.51	35.03	29.64	35.27	41.2	34.68	30.38	30.35	30.08	30.17
Hs.151641_at	99.52	86.81	162.67	164.7	118.17	133.32	119.69	133.57	108.87	106.65	129.11	120.62	127.56	111.45	112.21	115.14	107.77	90.68	116.39	168.56	96.29	98.55	106.7	109.84	106.7	116.46	106.57	83.68	101.26	80.15	89.62	83.17	89.93
Hs.151706_at	34.22	35.73	37.41	29.65	36	35.96	32.83	35.75	34.1	33.33	40.6	36.2	34.07	32.42	32.21	32.26	35.73	36.61	31.09	33.89	34.22	29.27	33.26	32.76	35.42	32.64	34.22	36.27	31.22	34.22	34.45	39.14	27.9
Hs.151710_at	71.28	83.51	102.81	85.76	100.97	74.62	82.51	59.81	52.03	47.64	64.86	105.33	74.26	75.97	57.4	63.36	57.83	60.58	59.97	58.95	51.9	47.72	100.33	77.19	48.16	55.28	53.99	100.31	82.08	113.83	110.26	64.29	62.14
Hs.151761_at	93.13	92.76	111.26	95.34	86.82	81.77	90.52	90.56	85.58	79.47	87.77	75.23	89.48	85.56	83.64	86.52	76.69	93.47	92.34	94.67	86.49	87.74	89.51	82.89	82.07	83.24	88.62	83.27	74.58	104.62	108.47	74.98	73.52
Hs.151777_at	231.17	271.23	288.56	228.07	227.37	242.93	234.9	246.31	234.16	248.35	267.72	239.17	230.01	240.89	247.57	243.77	228.15	230.34	223.91	221.69	265.07	288.4	239.69	232.1	216.25	233.85	225.41	248.86	215.07	195.41	228.9	231.6	198.73
Hs.152009_at	13.78	12.75	13.32	13.52	14.16	12.37	12.48	11.8	11.86	13.22	12.68	11.17	12.33	12.65	13.13	11.85	11.67	12.18	12.26	12.56	13.2	12.73	11.71	14.12	12.03	12	11.6	11.69	11.85	11.66	12.76	13.02	11.78
Hs.152096_at	94.07	82.65	74.14	77.9	66.03	61.29	67.46	62.32	68.06	64.83	61.9	51.85	50.96	72.7	55.53	66.83	62.07	51.74	49.17	59.72	54.03	53.3	61.29	54.71	65.34	64.44	55.68	53.95	49.5	59.05	82.86	56.04	55.82
Hs.152213_at	52.78	41.24	45.04	69.65	53.72	62.17	52.67	57.96	65.13	67.95	59.56	63.54	57.08	87.18	111.69	88.72	40.47	40.79	46.57	39.05	69.6	54.37	44.31	39.64	31.92	40.55	37.71	20.85	25.2	47.58	39.98	29.5	30.47
Hs.152292_at	45.13	37.75	39.17	49.16	59.33	58.59	55.61	55.18	67.21	74.14	50.74	58.2	64.12	62.57	75.08	61.52	52.8	45.38	55.84	39.44	70.9	65.27	55.34	46.52	49.81	52.19	57.2	50.1	50.08	58.8	50.49	48.5	67.47
Hs.152337_at	19.23	18.56	18.26	17.54	17.52	17.17	16.66	16.26	16.53	17.91	14.93	17.32	20.04	17.55	17.54	16.18	17.24	15.33	16.53	17.74	15.52	15.87	17.54	18.53	19.28	19.94	18.04	18.12	19.16	19.41	16.97	18.12	21.68
Hs.152414_at	20.14	22.64	25.75	19.35	22.37	21.81	20.8	20.88	21.03	18.84	20.31	20.99	20.36	20.52	19.47	18.61	21.79	23.29	20.3	26.79	20.54	23.2	21.96	19.7	20.72	20.93	21.12	20.43	20.6	21.4	19.78	23.56	20.03
Hs.152475_at	9.8	9.55	10.85	10.48	10.91	10.57	10.97	11.3	11.06	10.18	11.08	10.87	10.52	10.97	10.95	13.03	10.65	11.6	11.62	10.97	10.55	10.78	10.89	11.19	11.73	10.58	10.85	12.35	12	10.78	10.47	11.25	10.9
Hs.1524_at	28.39	22.27	24.75	21.47	21.04	19.54	21.47	22.06	19.99	19.11	22.31	20.57	20.57	19.28	19.53	20.57	20.82	22.4	19.53	29.01	18.57	19.31	18.39	20.23	21.18	18.99	20.55	24.6	21.65	20.39	21.04	24.29	22.09
Hs.15250_at	97.85	82.54	53.14	77.82	209.23	207.97	213.35	225.71	258.68	256.23	161.82	211.39	199.44	220.49	221.36	207.91	204.24	240.27	241.68	187.12	205.45	187.64	261.96	203.4	241.25	186.15	272.12	159.38	175.56	185.04	163.94	187.95	183.88
Hs.152531_at	53.48	97.98	97.79	80.41	47.08	48.35	51.26	54.27	44.76	48.35	45.04	47.03	43.09	44.7	44.09	47.5	47.03	46.98	39.98	60.29	43.55	49.18	50.36	48.97	41.33	44.63	41.6	43.07	48.65	56.18	54.16	48.84	45.36
Hs.152536_at	125.66	135.32	110.49	146.82	286.07	283.22	279.77	332.56	354.84	342.99	209.87	236.37	287.59	331.83	354.39	296	298.14	294.88	394.92	183.25	264.43	244.7	364.48	280.55	342.08	404	417.2	437.62	526.97	501.54	454.79	416.82	456.42
Hs.152717_at	331.65	366.22	404.16	300.19	262.92	256.15	251.47	268.7	268.24	260.71	288.81	302.46	280.02	285.71	258.59	303.15	251.62	247.09	262.3	281.4	266.99	270.28	276.71	266.27	272.81	317.1	265.21	271.18	262.15	245.5	276.91	251.24	269.37
Hs.152774_at	231.29	193.05	154.87	227.35	174.54	172.23	191.2	174.62	170.01	179	154.14	103.46	154.52	126.76	123.59	116.48	200.24	180.33	230.42	145.73	176.63	175.14	190.13	171.39	171.37	191.22	187.09	192.91	263.3	135.03	128.74	125.79	143.64
Hs.15277_at	140.35	180.16	147.15	143.67	144.19	151.36	143.67	159.3	175.03	166.67	120.59	107.04	113.12	143.67	143.67	128.71	150.26	154.74	142.56	107.58	139.07	124.51	188.64	167.45	168.95	164.09	161.11	113.9	138.6	95.76	120.9	137.12	105.75
Hs.152913_at	44.29	43.63	65.84	49.91	48.62	46.27	48.89	50.15	49.07	47.82	51.34	41.87	48.19	50.7	48.09	48.29	57.78	59.17	74.65	45.94	57.04	57.61	54.3	49.68	57.13	55.3	63.33	53.82	50.73	39.53	34.59	41.83	49.49
Hs.152944_at	128.89	91.06	109.84	98.75	103.8	105.43	92.31	95.6	99.46	89.9	98.79	91.2	102.84	99.63	102.63	108.01	111.57	103.94	102.04	110.01	108.53	108.72	98.31	97.25	103.53	91.29	102.79	103.34	85.52	86.3	111.65	94	90.16
Hs.152978_at	113.79	113.63	96.72	120.55	101.45	98.37	100.69	104.94	99.14	102.74	94.02	101.87	95.12	99.24	99.32	104.1	101.87	104.23	98.69	94.87	104.59	96.69	107.45	109.55	97.09	94.91	95.23	121.88	141.74	108.47	112.28	99.87	106.01
Hs.152983_at	28.29	32.22	32.07	26.57	22.79	23.35	24.03	21.64	21.68	22.38	23.19	22.27	23.27	21.74	23.52	21.36	22.55	21.74	21.38	22.35	20.39	22.48	21.75	22.43	20.63	22.74	23.14	21.58	21.94	20.17	22.71	21.75	22.48
Hs.15299_at	103.35	112.39	120.3	129.06	227.72	250.5	249.26	214	219.19	239.69	184.09	200.14	228.53	217.54	221.35	202.02	227.46	198.24	221.32	232.21	209.11	228.26	208.58	229.12	213.47	178.81	201.44	288.91	394.55	308.02	331.46	357.87	347.94
Hs.153003_at	30.5	43.38	31.76	37.87	36.09	35.25	29.63	33.47	33.51	27.36	25.01	27.03	28.7	29.89	28.39	26.58	29.37	28.58	31.74	31.03	25.3	24.78	30.65	31.3	29.44	28.82	27.85	28.68	35.26	32.98	38.66	33.59	24.97
Hs.153022_at	50.78	48.61	46.3	54.65	49.38	43.34	46.49	46.04	40.6	42.51	44.4	48.72	45.8	44.1	42.73	40.78	44.72	44.66	45.75	49.38	44.13	44.79	42.53	44.27	45.73	42.64	42.44	43.65	35.19	40.12	38.97	41.68	32.89
Hs.153026_at	12.27	11.42	12.44	10.59	11.77	11.72	12.86	10.14	11.95	11.99	14.79	12.83	11.75	11.44	11.46	10.82	13.04	10.32	11.92	10.67	12.49	11.88	11.33	12.23	11.07	10.8	11.42	12.57	11.75	11.1	12.05	14.63	12.2
Hs.153058_at	55.57	52.01	38.72	45.48	32.04	29.76	31.88	35.85	28.35	28.18	36.01	30.75	31.67	33.8	26.4	27.72	30.51	31.73	33.22	26.29	28.33	25.99	31.56	32.68	38.85	31.67	34.58	32.88	29.17	26.4	28.25	24.83	20.64
Hs.153088_at	14.47	15.1	15.64	13.7	21.48	27.41	21.58	24.2	28.99	35.71	13.89	16.2	16.09	15.39	20.45	18.44	18.65	19.92	19.49	18.5	25.88	26.59	20.14	19.91	19.47	18.37	18.72	27.19	20.37	17.77	20.05	28.96	17.85
Hs.153177_at	212.91	189.75	145.54	224.12	507.12	434.35	538.34	656.45	551.66	590.74	727.77	774.55	687.59	864.16	677.23	857.54	483.22	493.32	646.61	518.74	548.2	514.23	652.64	561.32	544.37	604.09	584.85	345.54	384.02	341.82	259.52	380.8	432.71
Hs.153299_at	97.42	90.15	108.92	94.2	110.29	117.61	113.52	130.09	113.92	120.26	112.13	117.93	112.94	114.33	111.32	113.49	112.81	111.11	109.81	124.16	107.99	120.01	117.76	131.59	120.66	113.92	108.65	138.72	101.05	116.22	119.08	105.63	100.47
Hs.153322_at	15.01	15.93	16.05	14.3	18.25	15.17	16.44	17.39	21.94	20.7	12.72	15.46	15.49	14.61	15.26	17.49	21.28	20.81	23.41	15.18	19.06	16.2	23.54	20.63	25.23	28.07	39.82	22.78	18.39	20.55	18.64	20.09	23.12
Hs.153343_at	35.94	32.01	50.8	41.47	37.77	36.41	30.84	39.97	35.44	35.27	36.17	37.68	29.5	38.85	37.77	35.27	43.6	40.21	36.17	40.09	38.52	49.17	33.9	37.12	37.22	31.38	35.53	45.5	41.04	48.95	39.64	37.77	45.28
Hs.153357_at	241.46	222.82	325.31	192.17	248.11	275.55	252.11	283.75	251.35	313.9	225.09	230.1	248.35	237.55	237.41	247.76	305.57	268.5	268.99	344.66	289.52	270.43	246.32	207.99	265.74	219.04	265.52	478.9	371.45	289.36	306.75	333.96	323.89
Hs.153381_at	84.18	74.99	73.32	86.46	89.84	74.99	78.63	72.58	74.99	77.61	117.19	124.15	112.72	91.4	107.57	126.23	64.69	62.32	61.1	94.5	131.3	100.28	71.21	70.94	58.02	49.24	44.91	74.99	75.45	64.09	77.9	57.23	46.55
Hs.153444_at	61.19	50.63	41.56	35.22	23.42	24.5	23.69	30.96	22.49	23.81	21.91	22.31	21.87	21.94	23.93	21.2	24.76	22	24.19	23.66	22.87	19.57	23.1	22.44	24.83	23.32	21.89	22.14	20.42	21.33	21.38	23.61	21.88
Hs.153479_at	46.75	45.83	56.99	44.18	43.76	44.73	44.86	39.75	31.7	36.4	42.93	34.7	38.83	43.28	35.35	33.4	40.27	37.89	40.71	46.12	31.75	38.34	37.79	35.82	36.63	34.17	36.18	48.53	37.96	44.38	50.4	37.78	38.42
Hs.153504_at	12.34	14.41	12.13	13.35	16.43	16.01	19.2	16.53	16.5	15.25	14.53	17.18	19.47	20.81	20.19	18.25	13.59	14.48	16.86	13.34	16.31	15.73	14.91	17.51	18.03	17.77	18.92	15.68	25.99	22.91	33.2	23.48	31.51
Hs.153521_at	53.8	51.59	50.46	39.65	33.89	33.59	29.95	32.01	34.49	39.58	32.33	30.59	33.59	32.55	26.92	33.59	34.66	33.94	30.4	37.85	27.24	33.45	28.11	35.79	31.97	32.21	28.4	40.71	40.87	28.07	39.98	34.42	28.9
Hs.153546_at	37.76	39.43	32.24	47.32	37.71	39.43	40.67	40.04	32.84	35.47	41.54	39.11	37.83	39.78	39.43	34.76	38.97	40.5	39.31	38.87	45.5	38.19	36.25	40.34	36.42	38.71	41.91	34.77	34.68	46.48	61.17	52.42	44.46
Hs.153563_at	37.05	30.29	25.73	20.79	21.95	16.86	19.44	24.65	19.89	25.88	41.53	52.5	48.27	39.19	44.74	45.78	24.17	26.15	27.77	24.1	35.86	28.74	30.02	24.2	47.07	52.66	47.37	16.31	18.58	31.45	27.46	25.18	24.65
Hs.153629_at	65.87	77.78	81.76	70.29	80.97	82.56	79.95	78.88	82.11	73.6	78.68	84.83	84.4	73.18	72.12	74.44	73.17	84.15	74.55	105.52	71.39	84.69	63.85	77.9	64.17	91.96	72.2	76.32	85.99	62.53	91.31	91.86	90.89
Hs.153640_at	57.93	67.91	66.69	59.19	39.63	46.88	46.21	45.37	46.12	51.26	51.35	55.87	61.9	66.59	56.93	59.49	46.62	58.16	50.75	40.17	60.5	54.76	48.8	46.46	59.07	52.19	50.48	59.12	47.8	45.79	41.88	44.88	59.07
Hs.153648_at	34.19	40.46	45.94	35.4	32.07	32.17	34.81	38.08	35.08	43.27	32.5	34.56	35.8	36.4	34.54	35.29	35.92	39.35	35.23	42.79	38.81	35.32	37.09	31.44	36.59	42.9	38.79	45.79	45.23	36.2	37.33	47.86	45.98
Hs.153678_at	32.16	53.02	29.64	34.21	21.73	26.39	26.02	27.92	29.78	31.92	23.29	27.73	29.96	29.04	27.25	26.2	33.28	29.04	33.21	24.62	29.04	29.63	29.18	25.7	30.85	33.64	33.27	30.73	29.55	29.35	34.15	26.26	31.36
Hs.153704_at	26.96	30.35	34.17	33.09	24.02	23.69	23.72	24.07	24.8	24.09	26.76	24.09	26.47	24.31	23.15	23.81	21.13	21.29	23.85	22.07	25.45	22.96	24.94	26.17	20.93	24.08	24.25	22.94	24.78	20.47	24.85	22.06	24.35
Hs.153752_at	67.64	59.44	41.1	63.91	46.49	51.21	43.97	48.23	43.53	48.87	40.76	39.94	34.95	38.34	37.61	39.77	37.19	36.15	40.47	40.09	37.15	42.62	43.91	42.51	50.7	46.93	50.31	51.92	66.91	53.26	57.67	55.72	44.98
Hs.153768_at	46.29	61.44	60.54	62.85	52.48	49.77	55.43	51.76	48.31	45.45	39.29	44.13	39.98	47.03	45.41	47.55	52.68	46.15	49.94	48.97	59.13	48.81	48.15	42.02	52.61	47.53	47.63	48.94	67.71	46.92	53.87	49.19	47.26
Hs.153837_at	37.34	34.72	22.99	46.01	35.06	33.67	26.16	33.63	50.98	49.86	55.38	47.31	54.74	53.49	52.74	56.3	51.81	42.98	64.16	45.78	68.86	70.95	32.01	35.19	40.56	36.71	44.27	80.73	72.03	44.11	42.79	44.27	53.23
Hs.153863_at	62.56	67.69	87.92	66.89	61.8	62.55	58.51	57.22	57.42	62.32	59.07	62.38	55.83	51.94	54.6	60.37	60.65	59.57	55.08	59.76	63.75	65.03	55.84	61.48	71	64.08	63.86	56.33	61.69	47.19	51.68	52.73	53.63
Hs.153934_at	62.06	52.34	56.23	61.08	41.51	41.1	43.73	41.04	41.73	39.26	37.81	38.89	40.69	37.55	37.64	39.19	44.65	42.58	40.77	42.21	38.69	38.82	40.09	43.71	41.31	40.33	43.86	43.28	41.89	36.72	41.04	40.92	36.78
Hs.153952_at	20.86	17.16	17.93	17.71	17.85	18.86	18.12	17.79	19.68	19.9	22.47	20.14	18.86	18.86	21.44	19.81	18.21	17.78	19.16	18.82	18.36	16.42	18.58	18.18	16.77	16.55	18.4	22.92	19.11	28.78	26.16	20.49	22.4
Hs.153961_at	64.64	60.26	63.83	56.15	63.78	77.73	63.16	80.71	75.99	79.21	69.77	81.3	69.31	79.13	89.28	87.08	75.61	79.33	82.77	63.69	84.03	96.91	88.71	89.94	90.89	90.56	73.76	90.84	90.19	106.42	87.25	101.36	86.03
Hs.15400_at	90.27	123.87	140.24	105.7	140.13	133.61	150.04	149.22	126.84	125.97	139.99	121.06	134.31	128.18	132.74	133.8	134.18	146.7	117.05	137.27	133.52	120.6	130.44	133.31	141.19	121.6	141.97	141.11	119.37	136.28	132.01	152.93	132.65
Hs.154023_at	193.83	208.5	184.81	251.91	170.41	183.33	189.78	177.17	208.96	194.92	216.27	212.56	197.91	224.77	239.57	220.61	193.16	190.51	216.13	165.2	252.96	218.07	203.91	164.72	203.44	206.03	220.36	238.35	206.83	194.41	188.74	191.88	244.58
Hs.154036_at	30.63	38.19	29.36	31.97	28.09	36.01	31.74	30.73	34.2	29.44	34.46	37.03	27.29	34.91	36.68	47.93	31.58	29.24	38.86	24.31	34.91	23.9	23.88	32.62	20.23	22.45	19.58	20.93	17.84	33.46	30.85	17.51	16.98
Hs.154057_at	121.46	170.34	185.41	142.27	119.26	131.67	130.05	122.58	104.78	117.94	112.05	126.48	102.87	110.25	110.42	97.64	117.53	148.46	120.04	129.96	103.28	104.67	120.93	123.55	118.92	106.92	111.11	131.82	111.98	127.45	138.46	113.06	106.64
Hs.154069_at	23.03	31.77	24.08	30.24	19.91	20.47	17.82	17.76	19.04	18.3	20.5	22.38	19.93	19.57	19.08	18.8	20.77	19.68	19.84	19.08	18.07	17.9	18.34	18.32	20.35	21.23	21.05	20.26	20.02	20.46	19.4	21.65	18.9
Hs.154073_at	207.51	130.97	158.99	170.97	234.75	229.07	218.22	289.16	263.43	253.49	267.47	268.07	267.02	336.78	308.26	307.99	252.47	240.23	273.83	192.75	313.54	271.37	297.64	273.42	273.66	331.66	311.36	352.14	293.44	287	258.93	313.21	288.58
Hs.154078_at	64.06	70.33	69.13	54.24	66.11	65.92	63.57	56.05	52.99	56.86	69.58	65.9	57.45	54.25	55.68	55.52	59.13	66.77	60.53	82.92	51.62	57.07	57.99	63.1	61	55.58	60.17	50.54	52.28	52.57	57.13	61.69	53.69
Hs.154084_at	31.83	47.02	38.46	38.11	77.7	84.95	82.55	59.4	60.75	56.97	48.22	59.39	65.89	63.04	65.52	52.44	49.5	56.35	56.35	39.79	35.96	41.69	41.81	37.28	35.1	32.82	35.63	63.26	76.64	69.34	92.41	79.21	73.59
Hs.1540_at	176.74	156.7	131.43	176.06	213.97	240.82	229.02	193.44	221.02	216.59	207.22	216.62	214.83	184.08	218.09	191.16	233.04	240.34	217.72	271.52	217.32	221.69	221.15	221.69	218.14	224.89	238.19	271.95	354.32	292.02	259.49	436.48	412.06
Hs.154104_at	67.5	65.15	65.56	59.79	42.25	42.93	50.26	41.09	29.89	40.44	39.54	41.28	42.98	40.25	36.31	40.62	38.96	43.55	39.5	48.25	38.32	41.68	40.17	42.24	40.43	38.89	37.75	37.12	30.37	48.31	42.39	35.56	42.24
Hs.154163_at	50.17	48.55	54.73	58.11	63.97	60.11	63.81	65.94	67.42	69.57	58.27	57.91	57.8	58.79	61.97	60.39	60.16	59.24	60	69.27	58.43	60.86	62.66	59.67	60.68	58.93	59.16	52.98	48.4	52.35	59.83	59.17	53.46
Hs.154210_at	99.19	118.89	99.63	93.6	91.79	110.6	99.88	101.55	112.5	105.92	119.82	114.84	151.42	168.95	183.51	135.15	103.02	86.44	110.3	99.1	103.15	95.82	110.04	112.5	124.79	118.83	135.32	108.32	117.66	106.62	125.63	131.86	112.5
Hs.154224_at	30.89	31.52	38.74	49.41	38.15	39.31	33.97	38.99	45.01	42.98	47.28	44.14	43.75	53.44	40.77	39.13	34.14	35.31	32.31	26.64	34.22	32.59	34	30.58	30.91	31.08	36.01	33.45	29.21	42.15	45.51	33.78	27.19
Hs.154276_at	19.37	17.89	17.83	19.16	20.58	20.99	21.18	18.59	22.54	19.42	22.89	20.55	21.08	19.93	21.04	19.54	21.79	20.97	25.13	19.81	19.74	21.72	20.99	20.76	21.44	21.86	22.25	19.23	19.37	22.3	23.26	21.11	22.06
Hs.154296_at	38.64	45.31	53.04	39.06	34.23	33.85	33.63	36.08	35.53	34.42	35.53	35.46	35.08	33.79	35.11	31.3	36.03	39.93	39.16	32.04	32.52	35.48	36.85	38.84	40.55	43.1	40.6	35.16	30.78	33.9	29.12	34.74	33.67
Hs.154299_at	36.92	33.96	34.72	24.26	21.94	24.68	22.94	20.45	19.05	17.47	22.23	21.34	18.62	19.76	18.72	19.06	21.73	22.45	17.7	27.22	19.33	25.64	18.07	19.44	20.44	17.4	16.98	19.04	23.61	23.12	19.53	17.3	17.2
Hs.154320_at	247.58	248.67	144.28	222.16	279.79	281.37	279.71	237.83	258.43	263.6	276.64	285.63	286.83	275.2	308.88	306.96	258.44	204.03	280.33	171	314.13	258.53	338.59	273.55	290.19	338.24	341.69	184.76	229.93	178.6	201.75	196.91	250.78
Hs.154336_at	65.1	57.97	67.91	71.23	61.93	61.55	58.17	57.19	66.77	56.82	59.14	63.14	69	66.78	66.25	60.49	63.03	66.46	59.79	50.64	92.75	78.5	101.52	93.47	85.29	81.9	101.64	46.1	55.08	62.83	62.63	47.22	56.64
Hs.154396_at	50	44.05	36.73	39.22	34.77	31.51	30.52	32.89	24.28	27.03	36.72	35.05	32.57	31.65	25.34	29.79	33.62	33.98	32.45	31.13	26.28	33.04	25.93	32.11	27.76	24.67	27.43	24.42	24.79	28.95	29.66	23.34	17.72
Hs.154429_at	16.85	16.47	17.85	20.09	18.76	20.3	19.35	18.76	22.55	18.1	19.37	17.62	17.63	18.76	19.58	19.38	20.23	18.18	18.05	18.18	18.58	18.58	17.82	18.31	17.86	20.11	20.11	23.27	20.38	19.29	19.63	19.86	20.45
Hs.154433_at	99.01	119.85	104.27	89.55	84.62	78.43	77.25	75.28	71.12	67.07	72.49	79.77	83.77	80.54	69.71	62.93	77.89	86.65	78.35	80.38	67.59	87.2	70.35	78.35	84.62	68.32	67.53	82.67	71.66	94.38	86.12	79.88	71.89
Hs.154494_at	181.73	119.03	95.62	143.95	190.4	149.6	175.8	179.67	163.37	177.32	238.19	183.24	197.32	182.35	209.72	195.91	168.3	163.11	190.8	105.8	191.15	154.89	186.21	175.47	181.43	184.22	180.57	190.94	238.12	193.14	180.36	182.35	306.3
Hs.154495_at	26.75	24.14	27.15	20.27	18.94	19.23	18.72	18.69	20.45	20.25	20.52	19.46	16.77	18.24	19.71	21.33	19.71	18.53	16.99	23.59	19.29	20.91	18.62	20.09	20.64	20.27	19.23	22.55	19.48	15.1	16.43	23.24	17.54
Hs.1544_at	28.17	26.47	35.27	37.73	41.44	48.74	49.86	42.8	41.52	34.66	53.51	61.5	54.76	37.21	39.62	37.34	53.05	64	53.66	35.69	45.3	40.36	56.64	76.04	49.95	54.86	39.18	79.11	39.73	48.62	64.66	56.78	37.69
Hs.154510_at	33.28	42.31	33.03	45.84	38.48	35.94	34.36	40.68	42.86	41.41	46.42	48.94	50.96	46.31	40.42	44.18	44.6	43.18	47.7	48.66	48.32	43.51	42.37	38.31	35.47	49.9	35.15	47.82	70.63	51.71	43.45	58.92	43.22
Hs.1545_at	156.38	190.01	277.92	177.67	296.69	293.62	279.43	328.43	311.59	279.7	360.88	374.39	336.22	352.09	293	293.62	319.57	359.05	316.19	367.42	309.11	366.52	335.47	365.74	333.15	278	290.53	378.34	212.12	334.22	269.94	195.22	148.7
Hs.154652_at	74.88	101.68	111.74	71.26	64.96	62.34	62.94	49.35	51.45	53.42	58.95	58.53	68.93	55.98	47.79	54.52	63.61	61.03	54.39	62.73	60.47	59.15	55.72	55.07	52.26	49.51	50.68	57.05	59.55	74.35	53.99	56.26	57.79
Hs.154654_at	112.09	109.82	100.47	106.2	119.74	109.8	110.5	119.59	112.73	111.26	128.51	105.01	130.62	127.78	136.76	129.49	89.23	86.49	85.73	117.42	119.05	134.17	81.8	86.78	83.52	79.15	79.17	76.91	75.42	103.4	100.63	65.07	83.64
Hs.154655_at	21.35	21.58	15.05	22.51	21.74	21.55	21.3	21.55	24.18	23.88	25.4	31.74	27.82	32.76	32.48	24.51	23.96	23.23	25.49	21	25.86	23.99	25.48	24.85	24.66	26.19	26.6	22.58	23.11	23.61	21.53	25.05	31.23
Hs.154658_at	25.91	27.04	30.15	34.07	33.41	30.88	33	29.93	29.8	31.62	36.7	27.09	27.64	29.41	31.34	31.97	30.82	34.27	28.78	42.52	27.58	28.78	29.16	34.78	28.59	29.35	30.43	34.41	39.96	35.69	36.08	32.23	30.01
Hs.15476_at	58.8	71.65	66.23	60.54	61.6	65.05	66.86	76.09	76.09	62.99	79.41	56.34	55.96	68.08	67.71	53.7	67.12	60.01	74.74	80.01	71.86	77.7	60.98	48.04	77.87	78.57	70.31	74.8	51.37	63.84	54.15	60.14	66.61
Hs.1547_at	346.54	277.37	208.05	215.07	544.75	633.29	532.83	544.45	623.74	605.74	375.13	323.12	362.03	400.11	416.41	347.12	519.6	405.28	630.9	243.86	358.03	302.37	479.01	394.3	478.72	478.64	602.12	361.96	435.09	379.38	427.87	441.22	448.94
Hs.155017_at	68.12	42.28	41.44	46.27	180.86	223.05	175.92	134.67	154.81	166.24	124.4	89.97	145.4	120.71	121.58	123.3	120.28	125.2	136.68	90.84	161.38	144.21	240.14	192.19	162.5	149.14	186.83	143.57	128.76	80.15	58.09	96.22	97.37
Hs.155040_at	24.77	22.93	21.13	24.38	77.74	93.04	79.01	69.78	90.32	91.55	62.07	47.07	73.51	72.69	79.34	68.25	65.55	55.31	50.98	35.16	83.83	81.71	41.74	35.38	39.3	40.94	45.25	69.2	127.14	141.11	142.32	98.82	94.78
Hs.155048_at	178.87	182.51	283.44	168.4	212.66	191.51	192.57	182.51	167.75	159.5	216.78	187.18	186.85	192.58	177.55	182.51	194.71	178.8	168.36	262.95	168.73	186.77	189.12	198.56	179.92	187.93	177.06	162.93	143.67	175.37	185.84	157.1	139.58
Hs.155090_at	49.59	53.03	52.25	52.16	48.99	56.41	56.28	43.92	41.73	42.35	46.77	51.65	50.09	45.81	43.76	38.49	42.25	44.38	43.95	38.32	41.61	44.06	60.88	53.91	42.83	49.75	42.76	45.39	48.07	52.45	62.16	41.34	45.28
Hs.155097_at	194.23	160.48	152.01	202.76	209.14	213.96	188.32	227.57	366.12	262.65	118.76	75.66	96.03	132.71	157.73	148.11	146.76	128.1	183.86	59.71	128.82	62.7	145.92	125.94	171.41	213.48	220.04	400.68	488.37	267.97	273.11	594.2	618.22
Hs.155204_at	33.3	32.31	34.42	33	31.85	33.64	33.17	32.9	30.49	30.92	34.48	30.53	34.65	33.59	30.14	33.1	35.29	31.34	32.06	35.49	33.54	31.79	30.87	32.9	33.26	31	32.41	31	32.9	38.55	30.65	33.54	36.11
Hs.155218_at	125.95	140.83	136.2	134.7	158.59	147.38	146.55	132.26	138.88	147.98	156.81	178.6	143.62	143.94	155.3	164.97	139.52	135.7	148.53	156.24	162.24	150.28	147.36	144.79	142.79	155.84	127.72	166.42	173.86	210.98	177.02	186.64	214.01
Hs.155247_at	239.18	437.91	159.52	196.06	813.06	855.91	807.62	576.5	653.66	631.26	691.37	754.78	718.83	712.33	654.85	585.44	1107.94	996.97	1144	374.6	340.17	382.53	1470.54	1184.45	1045.8	1336.57	988.59	1534.65	2246.41	2156.41	3405.4	4197.22	2156.47
Hs.155342_at	28.94	30.52	31.86	28.83	33.4	30.75	38.11	29.72	32.21	30.87	34.31	32.38	35.18	29.81	30.92	31.98	38.3	41.91	31.41	40.59	33.99	42.92	31.95	35.75	31.68	30.64	27.32	28.58	32.85	29.57	30.83	28.01	29.1
Hs.155396_at	792.3	698.43	310.76	880	1213.63	1021.46	1095.13	1272.19	1508.87	1421.26	843.06	913.25	1080.93	1240.99	1371	1157.05	936.59	689.39	1223.46	908.69	1185.34	879.15	1085.89	745.83	1163.29	1169.75	1761.97	1559.24	2404.51	1641.62	1520.07	2273.6	2112.38
Hs.155569_at	184.16	172.92	162.47	159.32	132.68	128.73	106.49	122.29	124.28	122.31	145.13	138.15	125.19	141.03	129.9	123.06	143.4	138.15	129.84	112.68	110.39	113.8	136.71	145.68	127.95	128.12	127.96	116.95	148.75	95.42	124.56	95.37	95.16
Hs.155572_at	14.56	11.63	10.2	10.53	18.25	13.05	16.83	13.05	14.42	13.45	13.36	16.06	17.41	16.31	13.62	14.85	16.18	14.41	14.83	16.96	13	14.24	13	14.51	12.39	14.23	16.51	15.97	12.41	13.94	19.64	13.43	12.88
Hs.155586_at	34.37	33.71	39.05	33.68	35.55	34.89	35.35	31.3	32.23	25.87	33.96	37.01	30.22	26.74	28.62	31.61	35.52	40.96	31.93	41.92	29.23	34.54	31.36	41.44	33.44	32.05	31.98	31.35	32.56	42.09	35.29	30.81	34.44
Hs.155591_at	37.75	37.26	36.54	39.93	36.65	41.47	37.78	36.65	33.23	35.56	37.3	35.16	34.81	36.65	38.78	36.4	39.44	35.55	41.4	35.73	34.47	38.26	35.52	35.9	43.04	37.52	35.6	31.23	23.96	44.18	41.81	30.53	26.08
Hs.155597_at	68.97	73.31	161.03	118.5	83.81	86.3	76.59	105.44	75.63	89.39	73.38	101.13	79.96	92.98	95.17	111.08	104.43	80.09	122.74	164.81	120.11	222.59	90.52	102.16	81.31	113.39	78.46	62.81	67.35	60	59.05	87.71	109.03
Hs.155644_at	63.88	59.12	74.16	103.46	68.93	65.28	67.66	78.35	74.34	73.37	84.45	95.49	89.66	70.35	74.34	84.82	63.57	64.94	60.66	64.14	71.73	64.64	87.28	85.81	90.37	99.01	90.71	79.05	65	63.08	73.05	67.08	64.56
Hs.155651_at	37.21	38.52	36.66	42.07	37.38	38.42	36.43	35.77	33.63	32.44	38.72	37.75	34.56	35.17	34.13	32.54	33.38	36.22	32.45	36.87	32.19	34.11	35.48	37.84	35.09	31.55	32.3	35.53	38.23	36.96	41.99	39.32	33.8
Hs.155729_at	19.25	20.42	17.92	21.27	22.99	23.82	24.55	23.99	27.23	27.26	20.87	24.94	23.63	24.42	27	26.9	20.75	19.65	21.03	18.78	22.94	17.45	21.45	18.54	20.23	21.72	23.14	26.09	29.79	33.26	24.89	31.5	30.8
Hs.155742_at	170.83	164.71	132.86	125.27	195.45	184.84	168.25	244.17	270.74	259.82	134.21	158.34	172.98	198.47	195.05	180.34	239.49	223.82	306.99	173.25	222.21	188.47	229.37	197.21	202.93	244.38	242.99	177.62	195.56	169.51	186.75	229.84	217.71
Hs.15580_at	260.23	225.97	207.08	281.52	196.52	180.91	219.76	259.88	205.78	204.22	225.47	228.03	201.17	231.61	197.69	222.81	212.46	207.39	258.56	230.35	222.44	210.98	199.25	205.1	171.71	200.39	194.02	189.73	141.68	169.46	104.2	143.36	189.05
Hs.155827_at	60.37	59.54	83.46	56.75	83.97	75.97	87.15	88.27	72.49	80.16	73.67	69.62	70.37	71.77	65.87	70.78	65.42	70	67.85	70.86	60.33	63.88	61.45	61.3	58.27	59.65	62.96	70.15	76.04	66.61	83.04	81.98	72.75
Hs.155829_at	415.71	384.88	416.93	428.56	271.25	243.33	267.56	272	268.72	250.49	245.59	275.4	248.9	301.22	251.6	283.34	246.14	216.12	249.47	219.7	265.98	235.3	274.92	249.84	274.69	289.4	292.44	252.83	242.83	268.78	261.23	280.9	254.81
Hs.155915_at	21.51	18.53	25.61	20.44	12.83	12.95	14.22	12.45	12.77	13.09	13.37	12.77	13.43	14.54	12.83	13.81	12.93	14.25	12.59	13.16	13.35	13.27	12.37	15.27	13.23	12.19	14.03	18.07	14.43	15.19	14.06	15.48	15.77
Hs.155919_at	402.41	317.79	132.48	296.51	316.26	325.33	336.23	397.84	335.31	357.46	228.41	265.99	285.51	310.54	311.94	296.48	395.92	347.11	496.5	164.5	307.57	275.11	412.71	342.05	404.25	543.36	556.14	300.65	312.24	318.81	376.22	343.77	492.63
Hs.15591_at	97.15	94.72	105.7	91.77	100.93	100.72	107.1	114.92	96.09	106.77	92.88	86.43	89.72	107.31	103.82	85.32	87.43	88.67	97.9	67.26	89.02	93.56	96.22	84.13	99.15	95.43	93.39	85.11	96.32	98.2	97.94	86.39	120.76
Hs.155942_at	16.54	14.65	13.91	14.54	14.41	17.33	16.4	15.29	14.59	14.05	13.67	14.72	13.68	15.18	15.92	14.43	12.82	12.49	16.2	14.74	12.78	13.89	17.79	17.68	18.97	17.93	17.93	14.58	15.01	13.13	15.54	15.18	21.33
Hs.155956_at	25.25	28.68	30.32	24.05	26.3	23.86	28.28	28.62	25.31	24.43	25.15	24.18	27.66	25.57	24.18	21.2	22.08	23.94	23.01	24.48	25.79	21.79	26.22	24.85	24.12	26.48	23.06	19.97	21.82	24.18	20.19	19.24	19.35
Hs.155975_at	69.99	62.93	69.81	56.57	117.79	131.6	120.29	109.45	110.15	98.34	135.86	113.42	99.43	94.46	113.27	108.27	125.61	132.4	106.16	125.79	99.89	106.33	105.78	110.73	117.23	115.14	123.48	74.64	69.94	76.08	54.82	68.26	69.87
Hs.155983_at	160.98	132.1	133.51	125.25	159.69	155	174.67	153.66	148.85	148.97	148.4	136.39	151.03	150.25	143.8	163.19	143.62	147.42	157.67	169.02	131.37	145.05	137.44	141.66	144.94	117.79	143.06	150.48	158.95	132.52	167.08	171.36	133.4
Hs.155995_at	28.51	30.17	29.27	23.97	22.47	24.09	23.2	24.17	23.34	20.59	21.99	23.62	21.45	24.27	23.85	22.48	23.96	24.02	25.2	25.95	23.08	25.84	23.49	24.93	22.02	22.19	21.27	25.92	22.73	32.44	31.85	37.1	26.45
Hs.156000_at	23.03	23.12	22.55	29.59	26.2	26.36	26.48	28.45	30.22	26.81	28.23	27.4	26.13	23.01	28.09	26.4	27.29	26.36	28.23	28.28	25.89	28.19	26.59	25.35	27.75	28.49	31.29	21.22	26.54	21.06	22.99	18.89	23.96
Hs.156055_at	119.45	201.62	206.89	145.39	106.79	121.57	119.68	111.91	111.21	99.21	110.72	134.76	100.06	104.43	102.07	99.95	135.33	116.1	107.31	150.41	93.03	120.23	100.11	120.4	114.89	107.74	112.18	106.17	109.35	120.08	116.49	124.97	106.57
Hs.1560_at	102.09	94.67	118.99	95.4	136.05	159.9	158.59	117.99	140.26	124.32	137.44	134.74	134.1	116.58	111.84	136.54	131.47	137.08	131.17	154.41	124.68	101.04	144.91	157.64	131.14	126.01	150.67	133.2	101.5	178.62	152	108.59	137.76
Hs.156169_at	21.86	28.41	22.06	21.3	19.06	20.46	22.38	19.55	18.77	17.36	16.56	18.03	18.24	20.29	18.04	17.82	20.03	16.98	19.22	27.25	19.92	18.39	18.82	18.49	17.52	16.5	19.12	16.59	16.9	18.52	20.41	22.99	23.05
Hs.156171_at	12.43	11.31	9.85	11.93	19.81	21.85	21.92	22.71	24.43	26.42	23.31	20.49	24.39	26.69	29.93	27.63	20.79	19.4	26.48	18.14	25.01	19.29	28.05	20.15	26.69	25.89	39.64	22.08	25.91	33.69	23.69	28.55	63.27
Hs.156178_at	103.56	113.87	131.64	179.89	157.83	160.16	150.46	168.08	202.1	180.78	164.29	190.32	158.75	204.38	175.39	149.84	135.34	136.41	131.29	191.51	181.79	173.78	106.13	111.33	129.52	127.58	122.57	166.51	146.18	168.99	185.92	168.34	147.88
Hs.156231_at	39.87	37.96	35.61	42.2	46.2	42.01	50.66	41.49	48.05	43.36	47.75	44	41.02	38.61	42.45	47.28	51.55	44.05	47.21	41.5	40.87	42.12	46.53	46.88	45.28	49.92	48.47	47.35	53.56	49.29	43.14	56.18	49.48
Hs.156289_at	43.04	53.68	74.84	43.43	44.27	49.14	42.22	49.83	42.05	39.27	44.66	41.01	41.74	40.88	48.06	44.16	47.75	65.79	46.81	49.54	45.34	40.96	41.65	45.94	46.56	49.04	45.99	46.2	29.42	37.52	32.97	40.7	43.01
Hs.156302_at	380.62	401.62	381	381.43	275.77	275.38	284.33	238.23	255.63	224.67	244.13	247.86	219.23	209.31	217.56	223.81	225.83	208.74	210.04	232.36	224.76	206.25	265.72	290.99	246.54	303.62	241.88	194.75	186.93	211.5	158.7	207.31	321.49
Hs.156316_at	411.06	551.52	602.21	654.29	1406.4	1349.65	1411.58	1736.54	1721.16	1639	1273.3	1055.05	1251.61	1513.68	1439.47	1344.17	1006.04	896.64	1258.75	1218.51	1189.4	1060.32	1173	914.03	977.4	1168.83	1240.31	911.93	1044.48	1755.66	1698.74	1230.69	1325.86
Hs.156346_at	18.55	16.57	18.4	16.75	14.53	14.14	15.18	14.31	13.88	14.24	15.34	16.28	16.96	13.36	15.05	16.53	14.92	14.3	13.91	15.23	14.54	15.67	14.68	14.54	13.46	13.73	14.64	15.43	15.31	15.04	16.47	14.53	15.07
Hs.156369_at	57.49	44.75	50.88	41.49	27.64	30.72	31.6	30.88	30.79	31.62	29.22	29.36	35	32.98	30.13	30.88	28.37	30.4	31.96	35.97	27.96	25.62	30.73	30.49	32.01	30.37	30.75	29.38	28.2	32.89	42.79	28.63	24.89
Hs.156445_at	55.78	67.51	70.24	50.51	26.2	28.59	32.48	32.4	27.25	25.6	25.76	29.83	27.01	27.94	23.97	25.01	23.46	26.41	27.43	25.67	23.15	25.12	27.09	24.36	25.67	25.01	26.39	30.4	25.07	20.77	23.09	22.72	20.27
Hs.156457_at	40.93	45.44	54.03	59.33	54.23	58.5	63.61	64.55	55.8	45.56	58.24	54.07	55.5	51.66	57.72	60.29	56.87	64.11	53.38	73.2	53.94	56.81	60.6	51.66	53.26	48.28	51.1	52.98	36.17	32.43	50.01	59.63	29.4
Hs.156471_at	180.94	169.11	225.62	158.51	33.73	33.54	42.01	38.93	39.18	37.88	38.56	39.3	43.11	42.35	36.82	38.96	35.19	29.5	30.01	30.84	42.11	31.64	35.03	36.99	37.69	33.65	37.35	38.73	33.94	27.63	36.12	37.7	23.4
Hs.156509_at	416.49	524.58	237.51	453.41	1115.32	1175.85	1109.07	1158.63	1263.15	1239.98	944.62	902.71	944.94	1051.5	1062.31	897.49	1016.29	912.04	1209.83	770.95	1225.31	1025.01	1009.34	913.42	1011.77	1152.01	1151.83	614.69	905.71	833.49	804.26	1196.86	783.38
Hs.156519_at	35.69	31.87	45.97	30.21	55.86	44.35	53.16	49.26	55.85	55.26	31.19	40.38	46.28	33.4	59.41	40.42	45.7	55.98	71.79	50.33	50.49	48.6	49.91	46.19	60.67	57.38	76.87	93.77	103.5	109.74	103.99	176.02	136.93
Hs.156540_at	384.06	364.7	230.37	484.72	377.17	469.11	400.39	373.97	419.97	394.49	350.2	303.78	369.27	459.56	494.48	379.14	415.88	438.17	524.22	361.69	319.36	331.94	774.55	688	690.89	617.4	820.79	1067.77	871.94	774.81	788.85	1287.17	1547.18
Hs.1565_at	68.97	60.18	66.09	52.66	49.94	65.76	53.48	57.16	51.93	50.95	43.84	47.55	49.82	52.96	53.92	44.85	62.57	52.56	54.43	69.58	49.41	42.33	52.38	53.15	55.52	53.15	55.31	53.43	57.41	71.54	59.92	64.27	55.36
Hs.156652_at	14.17	15.15	14.14	14.3	15.55	15.34	14.79	16.43	14	14.82	13.42	15.84	17.31	13.17	15.54	15.21	15.55	17.41	15.95	15.74	13.78	15.3	15.47	15.74	15.07	15.81	14.31	15.23	13.79	16.81	15.08	17.5	15.59
Hs.156667_at	109.3	146.8	147.28	144.17	120.85	129.28	121.18	122.68	112.98	111.29	124.05	114.81	114.74	105.58	102.81	124.79	102.52	119.48	110.68	90.4	105.85	106.73	122.32	143.99	124.21	109.1	116.03	129.65	109.85	122.36	133.79	109.3	94.79
Hs.156701_at	102.67	104.72	82.69	120.69	160.19	138.5	161.86	194.89	193.11	185.55	184.53	231.26	180.03	209.97	187.07	193.59	147.75	148.73	158.36	157.75	170.56	161.52	176.64	161.15	181.99	199.1	168.52	156.41	137.66	197.31	179.4	204.54	305.09
Hs.156723_at	58.04	51.1	53.94	54.59	35.38	31.48	30.24	32.41	30.12	24.67	30.8	33.2	31.97	35	31.35	32.24	33.53	34	24.57	37.46	32.08	31.47	31.85	33.67	27.87	29.71	29.62	32.57	34.09	42.44	46.61	39.73	37.51
Hs.156784_at	28.88	27.74	28.41	26.89	27.54	27.79	28.01	25.63	26.29	27.1	26.56	26.71	24.52	24.21	24.1	25.63	24.84	27.41	25.66	22.5	25.67	23.25	26.33	25.95	25.93	22.81	25.63	21.84	21.93	21.84	20.02	19.28	22.86
Hs.156814_at	56.76	46.18	54.44	60.49	47.7	53.95	46.66	52.53	54.49	59.45	44.49	45.57	46.32	39.65	39.78	44.58	48.44	46.44	47.04	53.07	42.72	42.79	47.25	43.43	44.53	47	47.28	44.69	47.84	46.98	44.66	63.69	58.6
Hs.156832_at	40.38	42.65	48.91	42.52	44.16	44.64	45	44.44	42.54	43.54	49.51	46.2	44.35	43.97	44.08	46.01	44.3	43.48	43.49	44.38	43.2	46.47	44.74	44.75	45.86	45.24	45.38	40.84	41.54	42.45	43.92	40.94	42.31
Hs.156967_at	47.11	51.65	54.37	51.97	71.51	60.9	64.14	62.73	63.28	60.21	58.63	51.59	61.47	54.58	59.28	55.22	62.71	61.25	65.19	72.74	51.51	56.69	62.6	62.95	66.46	64.7	63.77	67.56	63.33	68.78	62.79	69.7	77.4
Hs.157002_at	24.27	26.43	24.93	24.12	18.12	19.64	20.05	21.63	19.68	20.37	19.19	19.51	18.39	18.64	18.5	20.08	18.96	18.52	17.81	21.66	17.99	19.93	19.04	20.39	20.84	22.56	20.16	21.39	18.97	20.45	21.14	21.64	20.04
Hs.157031_at	59.81	66.38	43.72	61.25	34.78	44.04	34.76	38.57	41.64	35.45	32.9	43.35	34.13	44.85	41.43	35.84	27.32	33.27	36.18	41.18	34.55	34.3	37.23	37.83	34.37	32.92	34.08	31.19	34.72	30.89	38.85	40.97	34.57
Hs.157078_at	23.73	28.13	27.07	28.96	24.26	25.45	24.08	23.48	26.74	26.97	23.22	23.11	22.64	19.41	23.79	22.25	24.27	22.91	24.26	23.21	21.41	23.33	21.82	22.16	22.73	25.44	24.74	34.16	24.76	24.26	32.98	37.85	42.81
Hs.1570_at	41.09	49.04	55.5	44.64	53.77	43.23	52.28	59.76	54.91	48.73	43.74	39.46	43.32	43.57	44.7	44.7	48.08	43.22	42.51	51.79	44.66	53.53	42.97	42.45	35.66	37.44	36.27	31.64	26.13	33.16	32.77	29.67	32.24
Hs.157106_at	52.16	43.94	41.9	45.57	42.78	42.59	41.39	42.58	47.11	42	38.59	43.11	46.72	45.66	51.32	51.9	47.57	40.87	45.11	41.36	49.32	44.46	41.75	42.76	46.49	43.94	45.61	57.1	78.33	62.52	66.74	64.74	62.15
Hs.157113_at	55.92	56.82	58.32	48.2	71.55	66.53	75.97	79.19	77.09	81.18	63.4	66.45	69.78	62.87	62.02	76.21	68.04	71.01	67.1	66.03	59.8	62.74	59.5	57.19	53.77	46.92	56.88	54.52	52.81	44.78	60.14	56.55	53.17
Hs.157145_at	50.6	61.55	69.46	52.58	81.72	85.48	83.59	99.54	95.5	92.86	74.11	79.46	76.83	90.75	75.81	82.51	84.16	75.57	84.33	104.6	77.45	79.86	80.75	75.11	85.61	84.34	84.87	63.29	81.41	64.7	68.77	59.61	61.46
Hs.157160_at	89.68	99.86	120.61	119.23	104.01	109.96	104.57	103.1	107.48	103.97	96.35	93.29	92.69	115.77	96.64	98.3	116.35	120.35	120.25	126.7	99.6	98.99	112.7	123.84	117.01	131.71	114.5	110.78	91.1	74.39	101.85	76.3	94.49
Hs.157180_at	26.61	27.63	38.03	21.84	21.89	22.58	23.01	20.5	20.42	18.96	23.91	19.43	19.48	18.21	18.54	19.8	19.06	19.28	19.18	24.48	18.82	19.74	18.35	16.64	19.59	17.45	20.06	23.25	14.91	19.9	18.46	20.84	17.93
Hs.157195_at	27.93	28.47	36.59	35.48	94.09	95.1	83.21	77.21	67.25	86.91	99.15	88.26	82.13	79.61	68.89	77.49	110.02	115.7	92.89	177.05	82.76	117.18	86.23	118.91	85.4	81.63	77.04	81.78	59.67	77.94	71.47	76.66	55.68
Hs.157212_at	86.7	76.74	100.5	80.84	76.86	78.17	73.28	79.01	74.33	70.39	93.72	89.3	81.66	71.63	71.81	69.67	88.78	93.12	82.2	78.83	74.21	61.39	83.88	102.23	98.11	93.98	76.24	69.56	56.8	80.64	66.16	75.74	85.33
Hs.15725_at	90.5	91.05	75	96.52	143.34	133.09	170.45	125.96	144.02	127.29	105.95	106.09	112.6	105	125.39	102.06	84	93.21	82.86	108.97	125.06	114.97	88.75	85.91	97.71	96.08	92.59	144.62	100.16	93.08	83.38	100.19	105
Hs.157284_at	14.97	16.83	16.93	13.83	12.29	13.02	12.23	12.2	11.31	12.13	12.99	13.4	12.34	13.68	11.58	12.32	13.48	12.47	11.67	16.35	12.63	12.94	12.2	12.2	12.31	11.25	12.31	13.25	11.75	14.32	13.73	13	11.79
Hs.157351_at	517.35	678.41	365.24	725.99	718.49	719.05	693.48	864.57	835.14	778.24	975.47	881.3	928.77	1035.35	887.96	1001.08	943.04	841.52	979.65	807.08	1091.69	1015.04	1126.05	955.5	849.43	854.42	932.27	844.98	1271.6	613.4	803.69	662	835.19
Hs.157378_at	189.96	183.09	120.33	293.49	275.12	262.17	254.44	268.22	296.29	304.28	181.96	243.6	262.22	300.96	275.67	261.98	185.73	183.05	263.85	134.54	235.3	217.5	317.08	262.84	279.42	307.16	355.67	242.29	255.36	341.27	256.09	349	363.93
Hs.15738_at	211.91	241.32	186.27	201.51	294.79	331.61	302.85	300.44	367.64	347.01	305.97	291.72	297.32	333.11	389.54	336.52	298.67	240.69	274.63	222.06	360.01	355.08	335.67	344.49	304.89	332.17	308.53	315.54	348.32	503.3	320.58	336.34	373.09
Hs.157394_at	87.85	130.82	109.36	116.89	123.56	119.18	134.37	154.6	182.11	165.56	108.01	122.83	97.95	152.55	145.25	157.27	144.37	153.43	150.03	145.66	161.84	156.58	157.06	125.26	148.72	135.06	150.84	90.12	103.07	96.52	88.95	117.56	121.5
Hs.1573_at	80.75	62.22	110.07	76.9	124.14	116.37	119.66	116.09	113.43	104.35	110.74	109.74	108.7	105.06	110.82	115.61	121.77	105.96	108.11	137.8	101.58	108.78	118.87	147.1	119.64	118.34	105.22	106.76	72.58	106.99	100.33	71.49	70.9
Hs.157401_at	33.42	28.75	21.53	27.33	68.69	66	75.41	68.2	98.63	93.77	43.33	45.92	44.85	56.93	63	60.83	79.75	81.12	116.4	67.74	114.3	91.65	84.6	68.09	69.94	60.27	67.37	64.4	68.92	57.89	49.98	79.42	54.59
Hs.157429_at	19.91	19.2	23.73	20.95	18.52	18.39	18.93	16.96	19.48	17.52	17.95	17.89	17.93	18.88	18.39	18.39	19.92	20.08	18.14	20.86	17.85	14.93	19.68	20.53	22.27	17.91	19.05	20.44	13.03	16.18	16	16.66	15.41
Hs.157433_at	83.37	85.46	125.08	87.27	95.73	83.77	100.16	89.38	98.35	82.54	120.19	103.38	100.67	91.58	82.38	88.16	96.23	114.5	108.26	100.09	78.43	90.88	92.47	112.16	93.98	91.04	96.23	114.08	115.1	103.22	112.29	123.81	97.93
Hs.15744_at	76.76	80.4	91.71	84.17	69.12	62.87	71.16	80.39	81.94	76.55	79.45	82.54	74.79	67.93	71.16	82.73	79.53	78.59	79.68	71.15	69.56	70.16	74.78	70.32	83.54	85.78	80.58	66.45	74.78	70.02	66.28	58.98	69.84
Hs.157461_at	13.65	12.19	15.34	13.58	14	15.27	13.72	13.04	14.1	13.84	12.66	13.32	13.01	13.74	13.97	14.66	12.82	12.93	12.06	12.48	12.09	12.22	13.39	13.27	12.44	12.11	13.04	13.92	14.61	14.46	13.82	13.57	13.04
Hs.157527_at	35.17	22.91	46.79	29.07	24.48	24.23	25.92	28.81	23.26	21.39	27.31	20.91	20.39	22.65	22.48	24.52	24.34	25.37	26.48	25.7	21.55	25.7	26.11	25.57	22.64	25.84	23.18	27.12	24.36	21.45	26.02	24.18	20.07
Hs.157606_at	37.22	30.67	35.27	33.46	34.74	35.51	34.5	30.03	33.48	34.57	32.03	29.37	31.78	29.98	38.95	32.03	33.24	33.48	30.91	34.06	32.08	32.5	32.42	32.78	32.96	32.48	39.67	36.31	36.17	51.14	46.94	37.9	43.71
Hs.157688_at	286.28	194	161.06	393.52	455.17	448.04	443.13	493.09	478.76	518.19	268.01	252.02	290.92	336.55	328.19	296.25	262.94	205.7	290.67	131.86	264.79	267.63	374.26	353.17	368.17	393.78	459.28	477.76	593.3	413.34	393.93	458.74	489.13
Hs.157714_at	31.42	29.92	45.77	31.32	37.94	32.76	38.42	35.88	34.31	31.44	37.98	38.43	31.34	31.17	33.34	33.35	36.87	32.23	33.51	33.96	28.75	37.4	33.34	37.05	31.69	32.8	27.77	20.68	23.92	23.18	40.49	25.88	24.43
Hs.157818_at	25.22	25.45	26.05	24.74	19.5	20.35	20.09	19.19	18.21	18.7	20.66	20.9	19.72	22.25	18.8	19.56	20.66	22.07	21.88	20.87	18.26	19.14	21.99	22.53	21.58	19.8	20.93	23.18	22.92	21.31	20.91	20.13	19.04
Hs.157872_at	72.78	90.7	83.3	69.56	45.08	45.37	42.71	52.51	44.94	45.96	44.92	41.45	47.87	43.42	38.72	45.08	45.08	38.57	42.99	43.86	50.89	45.58	46.15	42.3	47.19	53.15	43.75	44.83	44.18	36.01	56.87	36.91	44.32
Hs.157883_at	277.88	237.05	284	327.23	273.5	291.37	282.15	258.62	277.88	268.91	327.87	350.91	277.15	298.16	285.35	312.23	277.88	246.48	267.34	339.85	287.05	262.12	283.9	266.7	285.86	271.43	310.54	173.52	216.85	243.71	254.23	187.84	226.86
Hs.158029_at	55.29	49.57	72.73	54.09	46.49	34.72	30.82	34.5	41.07	37.97	35.12	36.52	38.46	36.02	38.82	37.79	37.05	44.48	37.98	43.17	33.43	37.51	35.64	41.19	42.48	38.1	37.8	36.26	50.98	43.84	45.15	46.28	42.54
Hs.158173_at	136.78	108.42	141.08	114.01	131.29	131	128.14	129	116.58	118.47	138.8	123.92	122.13	137.9	115.5	125.26	128.18	145.27	113.93	225.57	116.4	137.04	133.7	132.01	131.28	128.03	106.78	146.9	115.06	150.41	116.43	145.17	114.86
Hs.158174_at	29.44	28.82	33.86	37.18	36.48	46.51	42.58	37.75	46.19	53.57	33.04	44.17	42.38	46.99	45.9	45.6	37.3	32.21	40.78	28.28	39.81	37.07	35.98	39.21	38.88	38.76	39.04	23.06	36.15	39.12	29.18	51.82	55.64
Hs.158195_at	14.06	15.75	15.72	14.57	14.97	15.79	15.08	15.42	15.38	16.59	14.98	13.62	14.67	14.73	16.27	15.11	15.23	14.73	15.91	15.51	15.03	15.71	15.69	15.03	15.51	16.3	15.79	18.55	18.21	16.93	19.14	21.07	16.68
Hs.158209_at	104.14	101.96	58.94	104.25	113.28	107.98	122.07	141.32	120.71	146.87	151.3	134.69	129.52	123.26	132.25	131.31	120.62	108.59	117.25	137.15	169.02	147.85	114.63	107.25	107.98	136.6	123	79.97	63.64	78.45	68.06	64.19	81.03
Hs.158237_at	95.73	112.82	133.66	157.29	103.74	109.6	114.09	125.04	106.5	107.41	127.89	121.4	127.56	107	125.49	100.84	114.2	116.79	112	102.42	109.25	112.41	114.43	125.57	127.8	128.02	142.42	101.7	101.11	145.61	163.9	116.09	145.54
Hs.15827_at	611.64	521.06	548.79	504.16	402.05	433.43	403.76	382.21	344.51	367.58	363.53	371.6	358.47	341.58	355.82	364.79	410.8	387.11	349.71	343.73	390.61	389.03	391.77	392.67	397.24	394.94	354.98	360.15	340.48	309.97	361.52	341.9	306.03
Hs.158287_at	77.71	91.24	79.84	81.58	85.36	87.74	94.9	92.51	82.84	92.28	83.59	80.26	79.72	82.04	84.42	85.89	80.56	85.2	82.47	94.54	89.36	88.76	80.68	83.23	86.97	73.92	80.45	84.66	90.22	118.63	95.94	100.55	72.54
Hs.158300_at	68.25	78.37	85.59	78.78	91.31	86.6	86.8	83.35	85.26	83.94	93.56	75.72	82.34	80.82	76.84	83.47	91.16	90.83	85.79	86.08	78.04	85.71	88.54	78.08	85.18	83.67	96.9	88.41	84.86	90.52	87.62	89.88	76.77
Hs.158301_at	117.04	100.97	128.76	61.96	68.74	55.97	58.36	74.68	58.36	61.57	65.71	61.3	64.51	64.01	56.43	46.21	61.97	55.71	62.76	89.4	51.73	54.77	58.07	51.84	71.22	58.36	59.56	51.04	44.76	48.29	44.37	57.66	42.28
Hs.158304_at	183.38	176.14	192.63	197.12	182.74	178.51	182.66	204.15	200.19	198.18	194.46	187.47	179.12	189.39	184.22	193.53	210.47	202.89	206.71	150.75	179.62	192.19	190.53	188.5	206.64	202.73	194.34	190.28	192.28	178.28	171.22	166.72	180.54
Hs.158311_at	29.51	28.36	27.84	29.25	32.64	28.11	29.77	28.46	26.85	27.64	28.38	29.24	25.54	25.65	28.38	28.06	27.31	27.16	28.38	23.64	25.98	27.26	30.77	27.94	27.3	22.89	26.31	39.15	36.41	31.93	37.94	37.45	32.77
Hs.158315_at	84.95	81.92	81.19	79.98	59.06	60.99	65.53	60.77	56.72	48.5	64.97	58.55	56.18	57.56	51.14	53.22	61.04	57.67	52.19	81.53	63.53	69.02	59.06	67.06	59.26	53.4	57.4	53.15	49.59	59.98	60.61	59.18	55.39
Hs.158316_at	21.35	24.05	26.83	21.02	18.26	17.76	18.39	15.49	16.63	16.66	17.04	17.7	17.78	15.84	15.96	17.09	18.94	21.01	17.53	20.52	15.59	17.54	15.91	17.85	18.34	18.15	15.62	19.11	16.12	18.51	21.38	20.93	19.72
Hs.158317_at	31.3	46.21	34.64	32.79	30.78	28.84	37.41	24.99	24.18	25.7	36.04	31.86	28.57	27.26	25.66	26.15	27.98	27.63	27.27	29.73	21.81	26.23	25.54	38.74	26.55	22.12	26.5	28.19	22.87	26.03	25.74	26.09	23.23
Hs.158320_at	17.2	16.41	17.23	16.69	18.97	18.21	20.72	20.47	18.16	18.23	19.16	18.31	20.94	18.57	17.1	17.89	20.29	18.62	19.14	20.54	19.74	18.64	18.14	18.88	19.51	20.82	17.6	26.43	19.47	17.02	17.42	21.65	20.95
Hs.158322_at	27.32	24.64	32.83	28.57	25.12	22.95	26.01	24.13	23.19	21.07	20.73	21.76	22.96	18.84	21.87	20.04	27.88	24.37	22.43	26.45	24.1	23.88	22.73	25.67	21.38	21.13	22.3	23.75	22.39	23.93	21.42	22.48	20.06
Hs.158327_at	59.27	39.04	61.8	69.36	82.5	69.5	71.94	86.68	79.86	80.14	76.5	58.17	71.91	61.66	81.76	70.9	79.16	77.52	71.93	98.41	71.66	69.36	75.2	70.67	81.2	75.81	75.47	38.49	46.42	35.66	44.56	36.7	38.05
Hs.158329_at	36.43	30.78	37.08	34.78	22.02	24.76	25.84	24.39	20.95	21.95	26.85	25.32	23.34	25.15	20.04	21.77	25.28	22.8	24.12	34.88	21.74	21.6	23.24	22.05	23.34	22.23	20.67	21.89	23.34	24.45	22.54	19.14	20.32
Hs.158331_at	74.94	63.58	79.39	66.54	61.07	84.49	79.54	60.87	89.79	61.88	57.05	71.95	56.79	67.61	66.46	73.52	91.81	69.24	74.47	129.41	93.28	98.61	68.15	92.03	70.51	57.86	52.79	84.09	51.26	68.15	96.41	72.37	60.99
Hs.158336_at	16.92	19.44	19.12	17.58	23.9	22.15	19.8	21.28	20.58	20.41	20.46	19.33	19.53	18.95	19.71	21.07	20.39	21.36	23.08	31.85	17.86	17.8	19.39	22.7	21.13	19.84	20.4	19.97	20.11	15.92	20.11	26.44	17.72
Hs.158339_at	22.77	25.88	26.36	22.78	18.74	18.52	21.59	16.86	17.71	18.8	17.76	18.48	18.35	18.9	18.37	19.64	19.83	17.48	21.29	21.08	17.86	18.18	20.16	18.61	19.15	21.53	19.93	19.39	19.07	19.87	24.4	17.47	19.37
Hs.158341_at	108.86	81.61	171.07	112.94	59.54	67.16	69.17	61.18	60.95	55.62	73.11	69.68	60.6	68.31	65.42	79.16	74.21	81.47	81.6	69.17	61.45	75.86	60.28	65.01	57.16	60.12	53.73	89.5	96.32	59.15	55.46	72.01	72.45
Hs.158348_at	22.03	20.27	24.47	23.41	19.91	23.87	21.91	20.74	22.2	21.3	23.64	21.41	22.85	18.02	19.79	17.5	24.97	22.73	22.19	29.28	20.51	22.74	20.49	21.41	21.17	23.38	19.66	27.05	19.22	20.82	20.23	19.69	18.53
Hs.158351_at	19.85	20.16	19.93	21.09	24.03	21.04	22.51	26.82	25.12	23.74	20.71	18.33	19.46	20.65	21.83	24.22	26.92	23.62	26.12	29.52	20.73	20.47	23.2	21.11	29.64	25.72	26.89	21.54	21.12	14.66	21.01	19.56	20.2
Hs.158353_at	154.3	154.68	173.84	174.53	82.75	82.16	80.65	84.16	88.99	76.22	83.2	83.03	82.37	75.22	72.03	80.65	81.83	83.13	75.12	84.93	76.66	72.17	79.63	76.8	76.12	80.65	82.39	73.2	85.27	64.64	64.95	73.3	71.48
Hs.158427_at	189.13	86.54	72.14	120.09	524.58	398.58	435.55	532.29	587.86	612.32	328.69	419.73	466.76	559.04	539.07	461.9	509.84	403.26	566.36	271.35	605.34	440.21	483.98	394.38	522.93	498.97	626.52	315.96	301.83	274.98	212.23	337.11	448.39
Hs.158450_at	81.71	84.54	96.15	90.95	94.63	92.08	89.71	81.18	88.8	83.96	55.86	71.16	77.05	55.58	68.42	63.47	92.85	80.02	79.17	77.38	66.71	80.98	76.85	88.92	81.66	71.38	62.64	77.16	57.26	62.72	61.53	88.04	71.84
Hs.158460_at	24.24	22.8	22.05	27.4	23.98	25.71	29.64	23.39	24.97	20.13	26.88	21.39	22.13	19.31	21.6	21.37	21.75	21.89	23.55	22.19	21.4	20.74	22.51	22.78	23.26	20.56	22.79	26.28	18.19	25.19	21.29	19.93	17.12
Hs.158497_at	107.29	170.1	155.84	125.01	123.6	123.84	143.04	137.21	156	133.39	145.09	129.96	119.86	137.05	134.18	212.16	162.71	143.79	123.6	122.65	113.83	115.73	151.19	139.61	174.32	201.09	153.57	132.86	144.52	149.82	136.35	141.7	182.2
Hs.1584_at	37.88	35.77	55.63	65.64	68.35	95.95	64.09	112.77	156.2	98.12	40.87	50.44	50.49	61.96	51.14	56.64	55.61	52.19	87.18	45.99	49.71	47.44	38.26	43.89	32.15	40.23	34.81	50.74	36.82	43.77	46.04	39.49	42.71
Hs.158529_at	24.95	26.13	28.25	24.37	19.35	19.52	19.84	19.69	19.66	19.46	20.09	20.08	18.92	19.32	18.03	18.18	20.16	22.15	18.75	22.59	18.36	20.14	19.22	22.15	18.86	17.92	18.35	19.87	21.05	18.75	19.97	18.42	18.32
Hs.158530_at	125.32	152.17	182.97	159.42	90.32	81.46	78.6	79.38	81.46	72.27	85.99	83.85	68.16	71.39	85.27	74.03	82.37	72.25	69.07	74.2	74.19	76.13	77.89	74.72	72.28	69.06	78.54	58.96	79.11	70.75	84.26	72.43	78.54
Hs.158560_at	70.62	79.47	69.55	72.8	71.02	91.35	65.29	59.82	85.37	74.08	61.18	71.43	75.09	68.84	71.82	72.57	71.37	75.88	74.35	57.57	57.82	62.16	73.41	81.26	68.59	74.02	67.36	98.76	113.99	78.58	96.37	104.66	71.43
Hs.158688_at	135.42	111.07	105.58	121.22	135.24	153.77	151.44	176.55	173.15	181.21	197.36	203.17	181.21	181.21	178.22	190.6	184.86	184.54	192.65	155.53	176.48	195.11	209.84	203.19	192.72	248.14	197.1	159.38	200.67	154.02	130.52	185.56	215.76
Hs.158722_at	32.07	37.48	43.17	33.78	30.86	27.08	31.94	28.48	24.6	27.83	27.04	27.57	28.19	28.75	25.96	29.48	29.86	31.39	27.8	27.37	26.6	26.4	28	30.86	28.67	30.83	28.25	25.94	41.16	27.86	26.05	27.12	25.27
Hs.158745_at	40.11	50.84	44.73	40.52	34.57	26.64	26.64	32.43	26.48	25.12	29.54	27.54	27.52	26.86	27.7	29.73	25.31	27.36	21.92	31.55	25.42	24.76	25.2	24.42	25.42	24.52	25.21	23.34	27.9	25.68	33.46	25.74	20.75
Hs.158852_at	192.94	258.28	249.01	157.59	128.38	150.93	139.71	153.33	139.09	137.83	131.74	137.27	134.8	126.91	141.37	138.76	149.53	139.39	133.62	134.02	135.05	145.46	131.4	139.03	140.16	133.88	125.41	114.42	146.55	156.19	189.78	164.02	158.74
Hs.158870_at	16.45	16.45	15.54	16.33	15.95	16.18	16.71	15.85	15.01	16.54	17.87	17.58	15.11	15.38	16.04	16.51	14.64	15.72	17.9	14.35	14.54	16.18	16.18	15.75	15.92	17.24	16.94	16.12	15.56	16.43	16.5	14.91	17.38
Hs.158932_at	141.58	141.89	138.06	148.24	194.81	172.07	183.89	178.1	183.88	192.93	183.47	177.89	192.69	177.49	192.08	191.72	164.86	169.82	178.46	148.16	159.37	163.66	191.12	176.83	187.64	193.77	217.59	180.91	194.43	164.87	190.9	180.2	202.37
Hs.159003_at	20.73	24.36	24.53	19.54	19.18	19.11	18	18.76	17.72	18.84	18.79	17.22	19.2	18.83	17.06	17.57	17.62	19.12	18.64	18.69	16.56	18.43	17.72	17.76	18.65	17.44	17.82	20.67	18.32	18.46	20.53	21.1	18.6
Hs.159014_at	43.02	43.88	31.93	54.65	71.73	71.35	80.23	62.86	67.21	69.62	66.07	72.27	74.4	61.85	79.86	72.42	67.72	64.93	68.17	64.18	74.97	64.78	66.91	67.41	67.49	67.31	80.17	70.24	91.71	92.46	66.97	76.76	90.63
Hs.159066_at	36.1	47.93	32.7	23.87	23.75	18.64	20.88	19.29	19.53	16.3	21.12	22.27	19.01	19.8	16.96	18.87	19.46	20.57	19.86	21.23	15.44	19.49	18.82	18.09	16.68	17.2	19.53	19.53	22.49	21.4	18.85	19.12	21.18
Hs.159118_at	299.54	340.42	208.31	260.69	316.6	357.11	344.99	316.6	347.4	320.62	252.78	283.56	257.91	277.69	315	293.55	358.47	258.43	334.44	295.59	385.43	377.49	341.29	323.97	353.09	402.04	318.76	334.86	389.89	317.09	317.43	296.12	275.51
Hs.159130_at	196.07	203.82	179.61	290.92	326.61	296.25	299.92	318.44	391.35	361.64	230.51	265.67	285.86	308.63	332.02	355.13	277.97	246.54	328.14	208.37	383.27	356.71	329.27	269.66	324.72	357.54	372.12	390.93	427.87	443.81	428.53	405.19	523.69
Hs.159142_at	35.06	32.35	38.84	37.72	44.12	39.47	40.99	36.01	37.02	35.31	42.96	47.05	37.13	37.45	34.2	31	39.57	42.54	43.16	45.99	39.01	32.92	38.83	38.06	41.06	33.32	34.87	44.85	37.77	43.09	45.61	55.04	50.22
Hs.159157_at	58.23	46.92	48.04	45.95	31.64	32.04	33.73	38.57	31.95	30.73	33.04	32.62	32.17	29.12	30.84	36.04	29.35	30	29.12	30.8	36.79	29.72	36.36	32.99	36.29	28.17	28.5	42.53	25.98	30.94	28.5	40.87	28.24
Hs.159161_at	50.56	52.61	49.42	41.73	48.57	46.19	46.94	53.98	54.82	53.17	48.03	51.89	56.33	53.82	52.93	57.71	58.82	55.36	51.16	53.98	60.71	57.81	54.58	52.72	57.22	58.45	50.3	55.29	60.77	55.03	54.54	62.62	56.08
Hs.159191_at	26	31.52	21.16	24.86	17.54	16.91	18.62	16.54	16.89	17.52	20.38	17.6	19.46	16.07	16.5	16.28	18.55	18.84	19.29	20.23	15.43	13.38	17.16	21.74	17.03	15.07	17.59	16.99	16.73	19.05	25.44	22.74	19.04
Hs.159195_at	160.19	215.95	182.84	137.36	111.26	87.16	85.5	71.99	70.84	80.86	76.73	88.94	87.81	102.93	81.12	93.05	89.4	104.82	93.05	72.8	79.81	86.65	96.41	95.6	93.05	86.72	95.81	108.44	117.81	114.56	147.75	125.91	126.45
Hs.159201_at	86.8	94.54	133.26	71.83	81	73.56	81.2	84.69	84.42	82.59	92.78	86.47	81	73.43	81	94.94	78.64	81	81.14	91.18	76.88	79.7	80.3	78.65	78.18	84.88	83.87	73.4	80.39	57.76	43.63	72.35	81
Hs.159223_at	58.8	60.49	81.08	71.63	55.39	56.54	54.32	54.57	52.29	52.83	53.71	56.49	50.4	51.98	54.22	51.95	59.35	67.55	56.62	52.46	46.18	54.49	55.61	58.64	58.77	58.95	50.82	50.7	46.86	53.7	54.38	56.95	49.81
Hs.159226_at	17.05	15.4	15.96	15.72	14.28	14.47	14.87	14.51	14.41	15.86	14.97	17.1	13.91	14.39	14.73	13.98	13.29	14.77	15.92	17.69	14.9	18.94	14.44	16.02	14.44	13.98	14.77	14.41	14.75	18.23	13.69	14.24	15.87
Hs.159234_at	15.77	16.33	16.2	16.85	15.62	16.91	17.39	15.26	15.03	15.59	15.88	17.91	15.59	14.69	14.6	14.64	15.77	15.59	13.74	20.26	14.78	15.14	14.79	16.27	16.51	15.68	14.49	14.74	19.29	15.04	15.14	16.06	15.84
Hs.159241_at	147.98	158.5	166.91	166.09	149.52	155.38	163.57	171.3	162.31	164.92	131.88	158.85	153.87	143.69	172.44	149.75	176.01	176.19	159.22	181	170.28	176.29	161.79	166.91	159.89	171.47	167.91	141.98	163.58	163.21	157.91	139.89	133.09
Hs.159264_at	23.53	31.91	28.57	26.52	19.82	20.78	19.71	20.37	17.93	19.81	18.23	16.82	21.37	17.31	19.35	19.16	19.38	20	21.21	21.41	18.47	21.57	19.1	19.37	19.68	16.61	18.22	19.68	15.81	17.4	20.87	19.68	15.19
Hs.159274_at	56.95	54.65	60.91	49.53	52.16	51.38	53.13	43.42	46.53	45.48	53.48	51.89	45.48	47.32	36.94	39.63	39.24	52.99	50.58	54.07	41.57	34.53	43.29	51.49	47.09	42.02	41.61	52.17	36.3	42.36	43.31	34.91	35.98
Hs.159291_at	77.25	107.28	95.01	82.69	59.49	52.52	54.58	56.8	47.48	56.18	52.42	67.29	47.35	58	54.47	51.79	60.89	63.45	51.72	62.26	45.48	50.02	57.2	56.18	58.46	46.58	58.23	61.47	41.85	62.02	58.91	50.63	44.46
Hs.159297_at	15.36	14.55	15.85	12.42	11.38	12.49	12.33	11.74	11.51	12.53	12.72	11.89	12.83	11.47	12.58	11.95	11.94	10.82	12.09	14.46	13.25	12.93	11.82	12.33	11.01	11	11.11	14.65	13.41	15.34	12.71	13.38	13.07
Hs.15929_at	14.38	12.18	10.63	13.24	11.91	12.71	14.53	12.6	12.04	12.59	11.87	13.22	12.74	13.61	13.23	12.18	12.5	12.2	13.17	12.59	12.92	12.77	13.26	11.04	11.71	12.99	11.87	10.75	11.45	12.5	11.88	13.14	12.5
Hs.159306_at	59.75	53.21	66.16	53.48	69.47	61.37	63.43	64.64	63.46	58.62	62.84	63.35	53.68	59.92	66.66	63.59	61.83	54.85	58.56	64.66	63.96	64.08	64.9	60.12	64.75	69.19	71.12	53.87	64.96	52.13	57.84	52.53	68.6
Hs.159309_at	41.28	47.21	61.56	41.83	26.17	29.46	28.57	28.57	27.22	24.56	26	26.42	28.39	29.91	26.62	26.82	30.18	26.46	30.6	28.34	27.92	27.29	28.95	31.92	29.06	28.27	30.23	32.28	24.04	22.01	27.49	29.59	28.5
Hs.159311_at	50	40.82	58.53	50.94	22.01	25.73	24.99	27.62	26.21	26.84	30.95	26.48	24.39	26.42	24.67	27.34	26.75	26.82	22.39	26.97	27.1	26.56	26.85	28.49	25.6	24.16	26.42	28.48	29.91	23.47	23.92	24.04	18.44
Hs.159330_at	29.88	29.59	31.21	28.14	26.88	30.29	25.66	30.92	30.18	28.94	30.61	32.4	28.02	28.86	24.71	28.08	34.02	28.22	27.35	27.11	25.99	29.46	29.71	34.52	35.68	38.47	34.79	28.86	25.61	25.65	24.87	21.14	25.04
Hs.159352_at	15.05	15.24	14.58	14.38	13.04	12.11	11.9	14.47	13.55	13.97	13.26	14.39	12.47	14.66	11.77	12.39	13.6	13.44	14.81	12.17	13	12.66	13.44	13.44	12.8	12.91	12.68	14.31	14.04	13.44	14.76	13.11	18.98
Hs.159360_at	98.35	95.1	130.57	119.86	75.65	70.41	76.31	80.43	80.82	67.84	78.36	74.86	73.85	71.09	70.6	83.84	74.51	74.37	73.28	88.64	71.07	80.38	73.19	81.96	74.32	70.23	71.48	72.05	64.55	67.73	57.78	56.93	66.67
Hs.159368_at	43.07	43.39	46.96	35.55	38.4	37.9	38.74	39.46	41.01	42.72	39.84	42.81	50.14	43.2	38.85	38.06	40.96	40.61	41.26	38.75	35.11	36.43	45.39	42.57	49.48	45.11	46	50.84	38.38	47.33	55.66	53.03	41.76
Hs.159376_at	11.68	11.92	11	10.73	11.03	10.78	11.17	10.63	10.46	9.76	11.83	10.05	10.94	10.91	9.96	10.32	11.04	10.84	11.23	16.5	10.62	10.91	10.14	12.43	11.55	10.69	10.16	13.25	10.4	14.36	12.74	10.85	10.85
Hs.159403_at	48.19	48.07	53.05	49.54	31.14	37.88	32.56	32.97	36.1	32.44	33.7	30.15	38.8	34.06	31.05	35.35	32.74	37.54	34.77	38.16	34.7	38.11	31.12	34.14	32.25	32.15	32.44	26.94	45.53	38.59	33.44	40.66	25.41
Hs.159408_at	37.92	39.32	42.64	36.29	39.59	38.07	38.72	37.94	37.68	37.99	36.5	37.92	37.36	40	36.14	36.54	39.97	36.87	36.46	37.92	34.63	34.35	39.58	39.15	40.76	37.7	37.11	42.42	40.83	38.17	37.31	40.2	36.63
Hs.159410_at	47.91	51.26	62	56.28	45.51	46.54	46.52	45.86	44.3	39.73	41.87	44.97	44.97	47.01	41.56	46.51	47.28	46.97	42.7	39.16	41.8	41.56	41.42	46.05	46.05	43.04	41.66	53.39	49.82	49.89	45.79	48.43	44.94
Hs.159428_at	16.14	15.28	16.42	17.49	16.99	16.8	17.09	18.46	17.79	16.81	17.79	17	17.15	16.99	17.52	16.94	17.79	17.32	16.72	21.83	17.72	18.01	16.97	16.5	17.79	17.92	18.48	19.97	22.56	15.44	14.37	20.68	20.5
Hs.159430_at	241.87	188.79	227.5	317.43	190.19	201.76	246.45	266.99	254.71	246.83	236.6	314.73	365.89	317.75	346	341.33	186.98	179.05	203.07	147.6	358.8	350.87	223.37	203.38	213.11	192.41	257.43	168.25	158.8	160.1	163.83	153.63	169.03
Hs.159437_at	18.12	15.45	20.41	16.21	19.14	18.96	18.79	20.69	18.64	20.63	22.5	16.87	17.22	18.42	18.42	15.5	18.24	17.36	21.55	19.69	17.73	19.17	16.69	18.35	17.51	20.19	22.35	16.06	18.36	19.5	16.41	18.39	18.18
Hs.159448_at	58.99	48.91	37.25	43.77	35.81	31.36	33.49	35.59	35.77	32.7	33.04	40.27	30.84	36.65	37.66	37.6	40.86	37.04	43.07	45.38	41.18	34.85	43.98	42.72	41.07	49.95	41.48	54.5	44.37	32.99	33.64	39.69	39.25
Hs.159472_at	45.17	43.14	45.94	44.29	23.72	24.47	23.8	25.74	21.53	20.92	27.14	24.78	21.01	24.54	22.78	24.62	23.83	22.95	22.06	24.48	23.4	24.96	23.66	25.53	22.94	23.28	22.95	24.22	20.23	22.01	18.31	19.65	19.85
Hs.159481_at	154.07	160.56	134.93	122.81	62.49	64.8	67.14	72.31	60.49	63.76	66.32	64.09	68.32	76.71	67.65	66.66	75.82	65.58	61.2	52.03	53.94	57.96	71.92	87.31	79.62	74.17	79.46	71.81	58.09	51.56	54.72	53.19	78.13
Hs.159483_at	28.87	33.59	34.66	27.11	17.89	18.28	17.63	17.81	17.4	16.96	17.55	18.72	18.17	17.74	17.86	16.44	17.55	17.67	17.81	19.22	15.86	16.78	17.27	17.61	17.73	17.26	17.13	20.68	21.16	17.91	20.21	17.48	20.8
Hs.159492_at	10.41	11.51	9.94	12.18	94.1	85.64	88.3	85.72	85.34	99.32	161.39	112.9	87.33	106.78	105.72	100.95	76.67	72.65	93.87	60.46	73.32	76.04	98.02	83.62	86.77	93.65	101.84	79.69	83.9	144	81.07	93.61	102.51
Hs.159494_at	85.88	60.59	84.1	47.63	33.11	33.25	35.68	33.53	32.09	32.1	33.38	34.35	32.77	35.56	32.22	35.01	35.77	43.06	38.83	30.7	34.35	32.09	33	40.26	33.63	30.35	35.99	34.41	24.04	38.28	38.3	28.07	30.34
Hs.159499_at	32.65	29.34	29.86	26.78	15.54	14.95	15.47	16.5	14.33	13.7	17.46	14.4	17.26	14.94	15.19	14.33	14.81	15.89	12.23	14.36	13.97	14.65	12.98	15.99	14.78	14.29	15.08	15.82	14.93	19.88	16.22	13.66	13.67
Hs.1594_at	27.04	27.13	26.71	27.07	23.55	28.2	26.56	27.73	26.62	25.95	29.09	27.91	24.88	27.24	24.76	26.19	26.21	25.99	26.42	34.73	27.18	27.25	29.04	28.18	28.12	32.39	26.41	29.63	21.39	24.54	25.71	23.75	24.65
Hs.159509_at	49.54	49.63	77.27	64.84	35.19	36.4	30.92	35.14	27.97	32.24	39.39	30.23	33.28	32.81	31.62	33.35	33.4	34.86	36.72	44.73	29.99	32.16	33.16	33.35	35.3	30.96	35.53	33.39	25.1	24.56	30.35	33.4	22.86
Hs.159523_at	20.56	20.55	18.78	18.19	13.37	10.83	12.87	12.17	11.77	12.97	12.8	12.67	13.13	11.87	12.35	11.78	12.44	13.44	10.87	13.72	12.08	12.75	11.52	11.94	12.67	12.15	12.31	14.64	12.67	12.84	11.4	14.34	12.45
Hs.159525_at	99.48	89.87	96.92	112.01	64.14	68.9	69.32	74.63	72.51	64.23	70.71	64.33	62.48	61.45	54.92	65.24	66.79	60.48	60.64	69.62	61.96	77.17	64.32	64.26	66.03	60.13	65.07	66.87	61.61	60.03	87.45	78.48	58.89
Hs.159528_at	16.46	13.66	15.23	13.12	14.45	13.65	13.45	13.23	12.69	13.84	12.62	13.68	11.87	12.19	13.46	12.34	13.26	13.91	12.34	13.09	12.75	14.47	14.84	12.35	12.79	12.43	12.97	15.58	13.35	13.66	13.35	17.53	13.75
Hs.159538_at	46.58	48.74	45.93	55.51	43.29	41.35	42.51	40.95	44.13	41.8	40.31	41.63	39.03	41.15	39.97	43.09	40.1	45.32	36.13	53.13	42.14	38.11	42.55	40.35	38.05	37.41	39.67	51.44	46.16	45.3	43.61	50.27	42.07
Hs.159546_at	15.33	16.7	13.99	13.79	21.42	18.29	19.33	21.55	18.86	20.54	18.31	18.48	21.97	18	20.37	18.35	23.45	22.52	21.13	31.06	18.99	20.81	20.42	21.43	27.4	21.58	27.23	20.47	24.08	19.51	16.03	18.36	18.98
Hs.159556_at	55.65	47.94	72.61	51.55	40.69	37.35	47.76	45.33	39.03	38.64	40.51	40.58	41.98	39.19	40.33	38.88	38.95	40.22	41.64	38.01	35.53	38.7	39.56	49.88	42.69	39.44	41.64	48.35	43.16	46.96	50.17	41.12	40.99
Hs.159581_at	46.11	54.46	36.43	42.85	66.78	54.33	55.64	71.05	69.99	58.72	68.97	60.08	54.87	51.28	55.31	58.63	63.44	72.5	53.98	61.69	60.24	56.34	67.87	60.17	58.96	65.7	57.26	40.1	44.51	39.08	35.36	28.79	37.89
Hs.159590_at	26.78	27.16	34.45	23.84	24.6	29.81	27.38	24.88	26.46	21.91	20.51	18.12	18.77	22.31	21.19	20.11	29.84	25.03	30.7	26.32	20.34	22.78	20.9	24.53	21.52	24.17	20.76	20.99	24.98	22.22	23.91	30.3	39.68
Hs.159609_at	77.44	79.97	79.86	71.96	63.98	66.08	61.39	62.87	62.59	58.05	65.98	67.43	63.56	62.8	57.05	62.77	66.77	73.31	67.43	58.31	65.69	69.07	69.54	66.5	58.55	66.94	57.51	58.58	42.47	61.12	52.82	61.36	49.97
Hs.159628_at	90.19	90.52	129.06	69.28	76.65	72.52	76.35	55.41	59.85	62.9	63.51	68.74	61.29	59.88	54.01	66.98	79.78	80	59.37	106.63	53.26	59.14	59.6	67.17	64.97	53.74	59.67	75.67	48.06	57.93	54.38	62.27	49.22
Hs.159699_at	96.02	102.05	86.48	111.54	127.99	131.73	133.37	145.01	152.51	146.78	98.4	118.6	124.45	131.88	132.13	131.4	121.87	105.32	127.12	69.3	114.86	100.83	138.76	117.1	140.59	136.05	173.73	146.13	165.93	149.49	170.47	194.81	162.92
Hs.159711_at	172.44	205.69	176.7	166.64	115.02	124.92	136.69	118.09	107.34	109.05	124.34	120.81	106.61	161.82	98.81	129.43	110.24	101.76	106.03	141.51	104.26	95.2	101.54	109.68	104.86	99.52	94.62	146.12	119.1	140.97	160.62	102.46	115.71
Hs.159737_at	26.33	30.06	30.5	20.33	14.07	13.13	15.46	13.81	13.08	14.07	14.13	13.79	13.74	14.93	13.16	14.39	12.94	14.88	13.48	13.97	13.83	14.61	14.28	14.68	12.97	12.78	12.21	20.39	15.13	14.45	14.93	13.91	14.66
Hs.159799_at	134.29	134.13	118.78	127.62	178.07	173.49	185.33	183.14	179.98	178.03	229.52	216.89	224.74	180.54	204.23	211.09	177.21	179.25	181.58	137.81	185.53	165.09	211.84	192.11	165.25	173.77	183.55	168.17	186.07	150.65	148.27	165.82	151.85
Hs.159900_at	47.17	39.87	36.79	37.41	27.38	26.25	26.5	28.9	26.94	23.87	26.94	25.81	27.85	27.02	27.38	25.31	27.58	23.79	26.65	30.19	21.47	26.59	26.21	25.06	26.09	25.88	27.99	20.48	17.22	21.83	24.18	22.02	14.99
Hs.159918_at	15.13	16.85	14.26	12.98	13.4	16.3	15.01	14.98	13.5	13.92	14.98	15.57	16.88	16.62	17.43	19.77	14.04	13.04	15.34	10.87	14.98	12.86	16.13	15.13	14.39	16.56	15.65	11.66	14.08	15.98	13.81	13.91	15.78
Hs.159993_at	132.64	183.98	150.94	107.08	131.52	126.12	119.7	125.12	157.74	133.69	115.89	121.66	125.67	138.99	132.15	125.84	141.22	116.18	153.54	103.51	134.54	132.88	132.64	117.06	135	132.64	129.75	111.74	98.55	177.78	163.72	157.12	128.38
Hs.15999_at	18.38	21.81	22.82	23.05	18.27	19.28	20.39	18.78	17.91	19.64	19.46	16.78	16.24	16.27	17.53	18.83	18.87	18.29	19.85	18.9	18.99	19.27	19.04	18.03	19.96	16.68	21.35	21.03	20.15	18.86	19.52	17.47	12.92
Hs.16003_at	22.36	29.52	25.77	23.99	23.65	21.56	24.98	23.83	26.34	26.87	20.27	21.02	18.03	21.66	24.09	21.42	20.29	19.1	19.55	23.17	24.89	23.54	19.81	20.06	16.22	19.16	20.16	17.8	15.27	15.13	19.01	15.54	17.2
Hs.16004_at	24.03	19.3	21.56	19.76	27.18	25.28	25.46	24.8	25.43	25.48	26.26	31.86	28.32	23.43	24.34	24.69	26.43	26.63	27.47	26.46	25.42	25.81	28.02	30.39	26.7	31.08	26.34	26.43	22.86	30.3	36.12	28.43	39.87
Hs.1600_at	178.16	154.28	97.86	183.95	81.7	104.8	112.94	77.97	104.85	101.81	81.35	111.23	115.58	107.08	114.8	106.06	96.4	91.04	117.88	71.23	104.8	104.8	93.23	74.31	84.96	79.98	105.3	146.7	156.09	191.5	164.77	130.28	191.99
Hs.16019_at	167.27	190.24	244.69	201.06	196.47	202.66	197.07	231.51	225.35	239.37	153.21	167.64	169.95	195.43	173.31	206.33	297.95	269.49	300.11	241.22	317.07	328.09	246.89	230.39	254.93	309.9	281.88	218.74	272.57	188.89	188.22	293.99	291.9
Hs.160211_at	24.22	23.31	23.95	20.89	31.34	29.18	29.15	28.45	29.49	26.19	33.47	29.53	25.82	29.08	27.53	28.46	33.05	32.81	30.28	55.85	30.15	31.92	32.74	30.88	28.06	26.55	26.23	32.45	38.26	29.67	32.43	40.91	31.64
Hs.16026_at	67.58	106.41	68.92	95.55	108.83	117.49	108	83.19	84.33	82.9	126.12	113.48	148.42	122.91	106.49	111.74	83.51	86.83	91.97	35.63	62.97	58.56	122.81	106.6	39.24	53.97	47.4	48.21	49.26	154.07	99.59	56.28	63.25
Hs.160324_at	257.79	256.02	256.13	336.88	363.45	335.24	334.27	338.54	377.24	391.82	209.4	239.19	262.75	254.57	253.34	254.25	246.49	221.12	250.16	168.47	254.29	259.27	243.63	226.97	227.14	229.54	241.97	236.64	238.62	328.68	378	242.91	275.48
Hs.160411_at	16.86	17.95	16.88	17.26	14.41	15.33	12.9	14.57	13.81	13.99	14.08	14.41	14.41	14.11	13.95	14.41	13.45	14.18	13.72	14.06	13.4	14.05	14.12	13.83	13.36	13.83	13.47	13.6	13.57	13.78	12.51	13.97	13.78
Hs.160556_at	394.99	421.43	359.49	406.41	350.97	338.9	337.99	280.33	309.37	285.62	351.41	361.98	353.23	250.37	283.02	313.27	339.49	390.01	371.29	243.41	244.95	286.15	315.56	354.08	374.15	303.34	318.99	471.36	376.38	469.2	455.97	330.17	329.38
Hs.160562_at	44.25	43.66	53.97	64.33	39.42	39.82	36.09	35.49	36.17	37.59	37.3	36.29	36.64	38.64	41.15	35.69	35.34	36.9	33.02	36.17	34.79	35.81	38.19	35.37	34.69	33.84	28.79	33.44	28.28	27.33	31.09	28.68	30.01
Hs.160565_at	265.51	238.11	225.12	210.59	253.25	253.23	272.11	296.83	325.53	305.73	225.48	263.65	269.91	389.37	341.07	295.68	292.43	267.48	351.55	213.26	310.37	275.97	306.33	252.66	311.54	317.5	346.02	406.42	583.67	421.1	448.86	464.47	439.38
Hs.16059_at	402.32	511.94	346.73	416.1	470.5	449.19	524.36	561.2	473.53	475.89	360.98	379.89	385.42	467.95	562.76	520.2	479.35	438.84	549.11	406.45	542.85	424.71	543.01	477.34	505.44	463.52	527.89	334.8	314.25	291.15	274.13	351.54	344.77
Hs.160673_at	55.98	56.2	52.71	44.16	30.34	29.86	34.07	26.14	27.11	26.31	36.76	34.09	34.79	30.66	28.4	26.8	30.17	31.72	31.57	33.27	30.6	29.22	30.26	32.1	31.47	28.41	31.11	35.76	39.22	31.86	38.17	35.77	30.04
Hs.160871_at	41.22	41.03	29.38	29.48	28.92	28.17	30.9	27.2	28.48	35.54	25.03	27.23	29.45	34.63	30.17	28.48	27.14	25.72	30.25	29.98	26.89	34.4	30.41	31.68	28.48	25.84	28.8	19.97	25.53	23.47	21.4	25.39	25.05
Hs.160953_at	62.15	45.42	45.07	58.2	44.71	35	35.67	39.29	36.26	31.83	36.14	34.83	34.06	34.01	33.52	34.28	35.68	33.78	34.71	44.85	34.98	33.78	36.53	33.15	35.51	33.27	28.51	29.9	33.65	22.9	29.97	27.92	35.89
Hs.160958_at	47.55	36.32	42.11	31.2	35.76	45.39	40.12	36.67	35.44	37.19	33.36	37.48	45.51	45.54	44.87	34.95	47.62	42.08	40.22	49.66	44.94	53.16	38.94	44.73	41.32	36.91	34.59	68.62	66.14	63.65	56.4	66.54	51.24
Hs.160976_at	28.14	25.14	39.49	25.97	19.94	20.27	20.12	21.49	19.37	20.61	21.12	21.25	21.83	19.38	18.77	20.41	21.15	19.92	20.94	17.89	21.28	19.25	21.29	20.76	21.58	19.94	21.83	24.6	23.88	32.72	28.28	28.39	27.34
Hs.161000_at	46.64	33.94	38.76	48.06	78.49	67.41	104.08	72.45	89.14	66.8	68.22	68.53	83.36	68.27	94.16	74.02	66.51	52.26	69.86	64.38	67.7	73.13	87.43	52.9	73.61	65.7	91.43	60.23	84.88	86.31	102.15	118.13	118.19
Hs.161008_at	82.43	94.26	84.09	85.41	75.13	66.88	70.5	74.23	69.53	72.01	68.02	74.81	75.13	79.14	76.49	77.26	72.5	69.68	75.48	62.11	80.77	71.71	75.56	75.13	75.13	76.26	75.13	75.13	76.18	75.13	82.99	87.67	76.26
Hs.161160_at	43.4	48.22	42.44	46.21	25.29	22.86	25.84	23.32	23.58	22.1	25.09	24.5	24.27	23.28	22.05	25.65	26.31	22.18	24.32	27.8	21.47	24.16	24.1	23.94	24.71	22.74	22.94	24.05	22.93	26.9	21.31	23.03	28.93
Hs.161181_at	56.99	51.82	43.23	52.13	77.64	68.77	60.85	85.11	103.02	86.69	46.33	51.28	69.26	68.85	86.47	52.92	66.76	62.38	95.16	49.75	83.86	65.87	84.11	57.39	77.77	78.32	97.75	90.06	102.71	97.52	71.5	136.97	149.73
Hs.1611_at	56.64	52.7	55.03	51.92	35.73	34.44	27.97	32.47	29.54	32.57	27.68	28.66	27.33	29.88	26.43	26.75	26.59	31.61	25.09	21.99	27.49	24.03	27	27	28.35	25.53	25.75	36.65	27.87	27	31.97	27.08	24.51
Hs.161220_at	51.36	57.04	54.5	46.1	45.14	48.29	46.96	46.68	45.34	43.72	47.04	51.9	52.41	49.54	49.64	49.49	48.12	53.46	49.82	70.07	47.93	48.75	48.23	54.13	48.88	49.07	48.32	65.67	67.98	62.2	54.07	65.51	55.17
Hs.161241_at	33.16	37.05	31.66	34.66	20.8	18.28	17.18	17.87	17.55	19.01	18.48	17.87	17.62	18.41	18.43	17.76	16.87	16.95	16.87	18.22	16.04	16.71	17.38	17.23	18.89	17.87	17.85	17	17.14	16.95	17.49	15.63	15.42
Hs.161276_at	128.17	98.05	122.61	106.07	134.71	133.75	129.04	138.84	146.72	143.06	110.54	102.19	110.82	115.01	122.64	130.33	119.57	110.84	126.26	91.94	114.14	103.04	126.33	131	133.16	141.89	146.89	142.33	144.68	150.94	158.97	99.61	121.47
Hs.161279_at	51.6	66.64	63.83	59.34	80.73	72.39	70.96	69.53	68.83	68.96	90.99	68.19	72.59	64.97	72.49	64	67.42	76.98	73.14	83.6	55.72	67.87	72.55	70.13	64.94	70.2	67.3	76.62	67.44	75.62	63.17	63.38	58.8
Hs.16130_at	105.9	101.08	102.91	91.59	102.71	95.05	102.55	102.91	99.71	103.44	123.95	105.07	96.3	79.29	88.4	104.89	96.57	127.05	105.84	88.12	92.64	83.56	107.19	105.4	123.67	116.62	109.28	104.86	119.63	112.97	103.76	89.99	84.27
Hs.161357_at	202.45	212.58	155.07	213.59	151.53	168.78	151.21	173.35	186.73	158.11	147.33	152.67	160.21	187.52	190.3	181.21	193.22	182.17	222.77	138.29	192.94	174.57	200.77	177.49	192.78	214.96	212.67	199.76	337.56	228.53	194.28	220.43	294.16
Hs.161429_at	36.65	39.77	41.23	37.4	27.61	29.88	31.47	27.87	28.9	28.03	29.96	28.42	30.41	29.22	28.26	28.86	28.05	28.58	27.4	24.66	28.35	29.76	30.08	28.69	29.17	30.53	30.83	30.9	36.42	29.94	30.83	30.27	33.77
Hs.1614_at	20.68	21.38	27.17	20.1	25.44	23.99	19.48	17.47	17.47	18.95	19.72	21.61	20.3	20.56	16.05	20.32	21.38	22.73	17.95	28.7	16.94	22.39	19.72	21.66	19.68	16.21	17.58	17.81	17.74	17.88	19.06	19.05	14.39
Hs.16157_at	151.68	182.11	170.6	225.28	202.57	178.47	194.8	202.73	190.29	211.39	227.8	203.9	198.36	196.03	206.89	205.48	209.74	191.88	202.54	128.19	249.05	213.13	186.68	182.2	185.64	196.03	201.27	188.84	174.21	203.3	236.86	173.07	261.2
Hs.161640_at	59.78	80.01	85.06	41.6	97	95.22	122.32	110.99	61.66	69.11	127.53	79.41	103.75	61.72	91.57	65.95	88.88	71.97	121.75	246.59	86.51	93.15	80.8	134.4	83.42	79.95	63.15	38.45	41.15	49.12	46.53	59.99	49.97
Hs.16165_at	59.04	64.41	88.8	73.61	49.65	52.98	53.53	55.93	56.53	57.94	58.75	56.51	50.58	55.47	55.74	57.09	66.07	56.01	58.77	58.67	51.87	57.36	49.25	49.33	55.15	54.99	56.21	48.3	42.08	48.28	55.93	60.12	60.96
Hs.161839_at	43.02	39.67	36.54	35.95	32.4	32.33	31.84	30.68	28.07	31.21	32.33	29.11	37.66	33.2	29.83	28.87	28.61	32.5	29.25	36.39	29.48	31.65	31.06	31.15	30.96	31.49	25.99	41.78	32.06	29.28	36.84	35.07	32.76
Hs.16184_at	42.04	45.41	49.14	39.7	44.31	51.38	48.68	47.62	50.8	49.94	47.12	45.58	52.78	45.49	49.83	47.06	54.39	48.17	52.86	45.11	50.9	47.25	47.08	54.18	51.88	59.69	56.27	72.15	69.12	80.67	81.71	76.97	75.19
Hs.161851_at	51.35	54.71	61.65	54.91	42.83	42.6	43.01	42.65	40.13	40.03	45.3	43.61	41.3	40.62	41.07	42.83	42.83	44.3	42.02	48.25	37.77	42.83	43.47	44.45	42.46	39.5	39.42	44.1	42.83	38.31	47.94	45.05	40.4
Hs.16187_at	44.57	44.29	39.03	33.51	115.38	100.58	119.73	145.23	140.51	145.41	94.26	103.49	89.4	118.94	132.51	130.89	142.51	127.47	150.27	92.78	123.83	141.52	135.36	124.77	115.23	130.13	104.68	122.75	128.08	121.79	104.07	135.61	110.81
Hs.161916_at	20.67	21.94	20.62	20.6	23.32	19.9	24.59	26.92	20.42	20.3	24.94	23.03	21.48	20.58	21.39	21.46	24.46	31.36	20.68	26.89	20.91	20.15	22.78	28.02	25.29	23.03	24.32	27.04	30.55	27.39	26.8	21.29	20.28
Hs.161985_at	105.83	102.47	128.4	81.61	78.46	73.48	67.45	65.49	57.71	63.97	67.45	71.66	57.55	60.4	67.49	62.91	70.66	70.96	72.98	70.3	57.08	74.7	75.38	64.47	67.12	66.55	50.66	74.63	61.17	56.89	58.17	57.81	58.13
Hs.162032_at	53.25	50.56	43.25	47.44	47.16	42.63	41.62	50.01	50.9	47.96	45.93	45.67	48.42	48.91	46.31	45.86	47.41	42.43	48.14	34.71	44.24	41.42	41.55	37.96	43.21	49.9	45.15	49.96	61.85	48.08	44.98	47.03	42.67
Hs.162121_at	56.76	46.48	46.26	46.41	43.64	45.43	47.73	47.91	48.99	51.92	41.14	55.52	45.67	53.37	50.87	42.92	45.14	45.95	48.3	42.13	43.01	48.23	41	43.42	47.28	42.16	49.4	41.07	49.23	56.33	47.84	44.68	38.4
Hs.162189_at	29.93	29.19	31.33	24.65	22.75	25.88	23.75	22.92	23.48	21.41	27.45	29.32	22.83	25.57	22.08	25.75	22.57	22.5	22.36	27.39	19.39	24.72	23.91	27.55	20.93	21.8	23.36	31.67	24.59	22.07	21.48	23.06	19.61
Hs.162200_at	16.77	17.08	19.03	14.67	15.24	14.56	15.37	14.13	13.19	14.65	14.78	15.32	15.61	13.31	13.91	15.08	14.46	15.23	14.9	20.4	14.75	14.26	14.5	15.98	15.12	13.71	14.01	16.53	15.38	15.12	14.9	12.8	13.48
Hs.162209_at	28.39	21.48	24.39	23.05	14.18	12.49	14.9	14.4	12.66	14.15	14.95	12.46	12.52	13.96	13.42	12.73	13.96	12.68	13.5	14.08	13.24	15	13.27	15.06	14.92	14.18	13.94	14.36	14.15	13.62	14.58	12.12	13.26
Hs.162233_at	200.88	275.85	221.6	230.35	203.25	175.65	218.46	196.6	177.35	164.93	190.89	199.55	225.44	192.49	180.1	218.62	189.18	199.37	203.09	187.97	206.3	206.17	208.61	203.06	193.32	192.14	198.94	270.83	296.95	211.72	236.49	295.28	287.73
Hs.162241_at	90.41	65.6	38.81	59.05	100.91	106.58	97.22	109.1	160.12	145.21	111.84	124.77	140.48	158.78	162.29	139.51	104.6	99.9	173.56	87.14	159.01	103.29	105.44	100.32	111.28	124.67	136.65	96.34	85.21	156.14	96.86	160.83	190.63
Hs.16230_at	28.05	29.1	31.08	29.8	38.48	30.62	32.49	29.62	28.51	30.94	32.52	32.55	28.78	29.97	27.7	31.4	30.98	36.32	31.39	35.34	29.57	30.58	28.99	31.29	30.39	30.15	29.64	27.81	29.37	28.21	31.77	29.58	24.8
Hs.16232_at	41.01	36.83	45.21	40.13	33.49	36.83	33.68	36.71	35.53	37.45	42.75	38.54	35.54	35.87	32.67	39.46	36.83	38.69	37.93	31.93	36.83	39.65	45.88	43.43	39.52	35.46	36.15	41.92	29.11	35.22	29.44	32.4	28.19
Hs.162397_at	116.6	193.21	131.23	148.37	63.1	65.34	66.08	77.35	84.42	80.64	79.19	83.51	72.29	78.96	82.9	85.71	86.47	75.08	94.27	65.83	92.04	84.12	70.74	66.82	61.36	84.68	68.52	54.93	70.26	44.17	70.72	61.87	51.99
Hs.162458_at	160.63	179.54	138.43	84.13	562.45	488.67	567.05	688.24	672.28	660.95	645.7	591.35	561.22	632.13	702.76	682.46	641.16	545.14	663.09	438.82	672.51	615.15	634.31	523.76	488.26	568.91	587.79	390.61	538	478.12	474.33	450.95	513.42
Hs.16247_at	118.15	112.34	154.75	142.63	111.19	115.09	115.09	118.31	114.56	103.27	101.54	86.79	106.78	105.35	99.17	100.4	130.56	145.51	139.93	115.09	120.6	123.9	109.22	135	126.5	113.56	98.48	122.9	111.24	115.09	73.11	152.57	121.13
Hs.162585_at	114.75	110.86	87.38	101.88	92.55	80.26	90.16	97.97	85.09	101.93	104.05	119.32	116.84	116.47	100.49	98.3	103.6	110.63	109	88.26	76.12	83.53	87.81	78	104.64	90.74	114.33	130.36	103.34	148.08	146.06	96.61	99.87
Hs.162646_at	42.91	36.47	32.58	33.9	37	36.81	39.76	33.49	39.92	39.19	28.1	32.63	31.97	31.6	33.93	28.99	32.97	30.02	35.44	64.75	106.25	96.65	34.57	33.45	37.69	42.68	36.64	30.95	20.59	32.84	36.02	28.26	36.02
Hs.162659_at	238.24	262.5	251.12	297.42	163.27	149.48	157.18	162.12	159.77	151.94	158.85	170.56	163.85	145.68	136.08	164.05	204.45	168.43	190.25	165.45	166.15	154.18	178.28	166.76	182.8	171.84	182.36	170.93	150.3	168.84	156.04	147.34	144.4
Hs.162754_at	44.36	48.12	49.39	49.89	48.65	49.15	48.13	45.12	44.72	38.94	40.5	45.34	40.15	43.11	39.61	44.76	43.03	46.57	44.1	52.82	40.87	44.51	45.5	41.14	42.78	41.99	37.24	42.62	40.67	42.43	42.07	37.78	43.54
Hs.162757_at	102.52	115.84	133.26	103.41	149.74	140.64	143.16	144.6	134.9	136.98	157.38	151.48	159.58	147.86	148.78	159.95	125.62	136.11	138.06	151.06	152.69	152.99	127.42	130.5	154.77	140.58	144.2	153.91	183.43	178.95	208.34	227.68	165.18
Hs.162777_at	44.22	59.06	42.08	55.46	34.21	28.57	38.92	31.52	33.72	33.77	32.33	37.77	32.86	33.1	37.14	35.82	35.96	30.33	36.42	27.05	32.68	28.82	29.6	35.12	34.19	27.53	32.02	35.06	35.06	35.94	33.57	50.19	30.5
Hs.162795_at	24.14	41.48	32.69	31.7	21.16	21.57	21.16	19.81	19.21	21.33	19.27	21.16	20.71	22.2	18.94	18.81	22.28	23.04	20.56	24.74	20.34	21.98	22.14	22.3	19.74	18.23	20.01	22.17	27.61	20.69	25.66	25	17.88
Hs.162807_at	54.02	57.63	103.8	64.47	34.04	36.61	31.15	41.52	33.99	35.02	29.28	34.85	34.74	37.36	33.17	30.97	34.45	30.45	33.98	37.71	33.49	30.92	34.5	29.97	35.22	36.21	33.14	35.41	25.56	40.54	46.88	37.36	27.77
Hs.162868_at	109.41	119.37	107.85	90.09	117.24	119.87	123.61	118.36	104.01	105.97	106.43	110.14	90.8	107.85	97.27	101.82	102.76	106.36	111.72	85.28	97.35	103.33	99.92	111.46	125.08	111.11	104.63	94.62	100.33	120.93	96.97	139.2	90.51
Hs.162877_at	90.56	140.67	147.11	119.61	92.58	78.81	82.39	100.97	91.06	90.06	86.76	90.67	97.28	87.92	97.58	101.52	78.95	64.64	76.3	74.03	90.06	90.06	90.06	85.25	96.51	104.64	95.78	81.97	118.57	78.49	71.29	74.41	88.09
Hs.16297_at	47.17	39.77	41.33	35.67	32.57	32.11	29.67	29.73	26.52	33.76	35.49	33.41	29.65	36.7	30.38	37.94	29.51	36.15	30.68	27.63	31.43	28.68	35.16	32.22	39.65	35.71	33.72	34.95	31.76	33.69	35.89	32.93	23.56
Hs.162989_at	31.74	32.95	38.36	24.67	16.57	17.45	19.99	18.91	16.71	16.64	17.52	15.54	17.2	15.58	14.63	15.76	15.95	13.26	14.11	15.8	15.92	16.79	15.97	17.2	18.62	18.24	17.71	18.7	16.61	16.37	14.4	14.76	12.34
Hs.163079_at	25.47	19.79	19.01	23.17	15.4	17.23	17.97	18.07	18.39	15.52	14.52	15.58	17.24	16.3	15.62	16.83	16.65	16.92	16.11	18.18	15.81	16.82	16.11	16.88	17.52	15.23	16.52	14.28	15.75	16.24	17.24	17.54	15.97
Hs.163113_at	30.7	43.14	38.5	48.03	25.37	24.66	28.09	28.4	26.12	24.48	25.82	24.68	21.95	25.36	25.51	25.64	27	25.52	24.89	25.32	27.04	23.72	27.73	23.93	26.4	23.54	26.03	23.62	25.56	23.67	26.81	24.53	18.61
Hs.163173_at	173.67	196.76	65.82	99.15	28.38	23.15	26.64	27.88	26.39	28.58	47.35	51.32	51.73	43.76	61.84	46.94	35.37	34.53	41.76	59.8	86.71	65.07	28.66	29.41	24.77	27.22	23.69	41.8	50.56	66.69	49.81	28.64	45.38
Hs.163484_at	136.39	55.71	76.08	83.25	19.38	23.57	20.44	22.07	18.13	19.75	23.5	21.42	23.77	18.59	22.01	18.64	17.69	18.27	21.48	15	25.7	25.24	17.96	15.66	18.15	19.5	23.64	22.67	33.27	18.15	31.13	16.53	16.64
Hs.16349_at	61.66	60.42	56.84	55.18	55.76	59.53	62.07	57.17	59.28	59.99	62.68	62.43	62.98	67.49	70.5	63.35	61.41	51.76	56.47	50.93	62.07	59.69	67.53	64.05	66.88	71.43	79.93	58.04	53.48	59.5	60.71	58.56	76.09
Hs.1634_at	49.14	56.43	66.48	47.93	58.34	63.97	59.3	56.67	55.37	58.13	59	62.04	63.02	55.51	57.87	65.89	75.6	67.96	67.32	73	62.03	66.02	58.03	60.67	57.94	58.54	61.62	82.17	64.45	64.26	61.94	71.67	64.64
Hs.163518_at	36.2	32.59	38.1	33.32	23.56	22.54	23.96	25.64	23.67	22.33	23.78	22.73	22.7	23.78	23.4	25.78	25.46	23.56	19.14	29.46	18.46	24.9	21.86	24.04	24.51	20.7	21.76	21.13	26.49	19.67	21.52	28.01	26.16
Hs.16355_at	186.76	177.83	245.16	393	443.11	405.62	452.55	404.02	408.34	437.23	311.06	319.2	324.03	329.52	347.23	311.41	359.12	299.07	386.27	279.38	352.31	365.6	520.28	367.25	420.61	375.73	433.99	338.17	410.07	462.37	419.31	356.66	438.72
Hs.163629_at	16.79	17.25	18.15	16.73	13.97	13.27	13.91	13.96	13.62	13.64	14	14.72	15.08	13.61	12.51	13.66	14.37	13.24	13.13	13.59	13.28	12.68	12.33	12.63	12.98	12.66	12.85	15.56	14.66	16.99	13	15.13	14.65
Hs.16362_at	65.44	61.63	78.47	61.81	36.08	38.71	37.78	42.45	35.16	34.57	41.41	39.92	38.71	38.09	37.25	37.99	40.71	35.27	38.71	44.95	36.05	38.24	37.74	46.31	42.33	38.74	36.06	27.96	44.02	27.68	36.36	30.87	28.37
Hs.163645_at	24.02	22.1	23.07	22.12	24.7	25.85	23.3	23.99	25.67	23.82	29.7	24.58	27.32	22.48	25.78	22.58	28.47	29.8	34.9	24.93	28.43	24.29	23.59	25.44	25.45	26.03	25.06	22.47	22.82	23.48	27.21	25.13	28.69
Hs.163754_at	140.54	135	182.45	120.1	142.58	139.49	134.17	178.27	92.6	137.49	189.05	207.98	224.76	231.25	195.15	185.16	199.25	269.41	214.2	199.59	135.8	197.93	180.42	182.5	196.63	144.19	162.19	298.51	183.44	272.72	228.17	192.49	271.73
Hs.163776_at	33.41	34.69	35.51	37.08	32.78	31.29	32.08	33.19	32.17	30.96	33.21	33.19	32.47	32.12	33.15	33.15	32.58	30.37	33.02	33.34	34.16	33.78	32	33.05	31.9	33.16	31.58	33.66	33.25	34.96	34.86	34.82	34
Hs.163846_at	25.44	28.39	15.56	15.92	13.92	14.44	15.32	14.44	15.15	13.99	12.35	13.5	15.06	15.85	14.04	11.99	13.96	15.4	13.95	19.38	18.68	17.65	12.66	14.44	13.75	14.37	13.66	12.55	14.53	11.1	21.64	13.48	15.1
Hs.163867_at	80.27	106.04	74.33	94.3	86.89	99.47	110.29	130.37	124.94	134.5	108.38	149.65	150.25	117.4	122.64	133.4	89.09	100.14	105.84	185.4	229.04	237.73	83.09	76.88	87.7	117.5	93.73	133.84	109.06	131.11	116.57	147.56	115.55
Hs.163893_at	58.74	66.85	49.66	57.17	64.6	71.27	68.63	69.14	77.67	76.47	69.35	69.58	76.04	66.7	76.78	67.76	83.11	75.26	90.5	59.63	75.03	66.24	70.74	71.14	78.37	87.35	92.98	116.85	121.19	110.27	109.49	119.53	102.23
Hs.163924_at	228.03	199.73	130.37	222.99	138.02	144.31	159.7	132.37	148.75	134.09	213.53	150.77	153.87	143.73	183.29	158.73	165.93	126.51	154.6	68.1	134.02	128	152.4	171.86	154.68	236.5	196.75	138.04	164.83	166.17	169.88	188.71	252.13
Hs.163953_at	47.61	46.8	75.42	46.93	48.67	45.31	53.33	39.79	43.15	42.75	49.98	42.55	48.2	47.08	41.08	41.38	49.45	57.24	44.29	51.99	41.61	38.27	38.55	44.72	46.32	38.59	40.55	48.14	50.92	37.53	59.39	46.34	43.24
Hs.163990_at	34.97	36.8	37.35	30.31	31.67	32.9	32.83	30.62	30.23	29.89	33.01	32.76	26.46	34.32	23.8	34	32.43	35.49	34.73	38.57	30.79	31.72	33.48	35.43	29.98	33.77	32.83	28.57	38.15	28.36	38.53	32.86	34.37
Hs.164021_at	19.79	16.76	14.58	18.48	11.46	11.77	12.66	11.95	11.56	12.61	12.37	11.98	12.53	11.64	12.52	12.45	11.02	11.37	10.85	13.21	10.66	11.18	11.84	10.15	11.95	11.64	10.75	12.24	11.5	11.6	13.53	11.51	11.2
Hs.164060_at	131.51	110.2	107.66	115.34	118.75	116.37	102.32	108.01	107.59	107.83	106.67	106.56	104.63	105.46	107.13	112.91	106.63	106.73	110.2	101.6	105.38	104.07	120.79	110.71	128.79	117.91	135.43	128.02	134.86	116.33	111.48	124.18	138.13
Hs.164144_at	19.56	19.43	16.13	21.87	17.43	18.57	18.1	16.52	15	14.85	18.65	16.85	16.59	15.47	16.83	18.44	16.72	16.72	16.17	16.33	18.03	17.72	16.95	16.9	17.29	18.61	16.89	12.61	15.56	15.07	14.08	15.96	15.28
Hs.164226_at	35.28	31.33	37.72	31.9	29.17	28.29	30.24	26.82	27.47	29.08	30.12	30.23	30.34	30.01	29.13	29.71	28.41	27.73	27.97	29.41	30.31	30.93	25.64	27.78	29.71	28.2	30.36	31.74	29.57	33.47	32.47	28.64	25.37
Hs.164267_at	152.43	162.66	159.77	146.59	90.05	85.73	86.13	93.98	100.42	107.99	90.19	85.47	90.57	90.14	75.97	89.08	91.01	97.42	82.79	92.65	67.89	75.02	81.87	81.39	91.23	69.22	73.55	103.79	103.66	76.52	106.82	92.14	80.16
Hs.16426_at	28.88	31.01	24.12	43.49	71.1	62.77	60.41	54.82	63.68	52.56	59.56	49.64	52.55	59.02	60.88	73.97	52.84	49.68	53.7	41.06	55.3	46.27	61.62	60.57	69	73.12	67.78	34.61	25.47	39.54	30.35	44.53	42.13
Hs.164347_at	54.01	48.58	50.51	49.28	41.6	40.71	33.99	36.8	34.42	36.83	34.56	36.23	37.25	38.87	37.16	28.69	33.12	36.12	29.95	40.28	35.75	39.5	27.83	35.14	32.73	28.31	35.28	38.9	24.14	34.43	29.9	31.57	33.22
Hs.164384_at	33.39	41.09	37.45	30.93	28.63	29.99	33.06	32.86	31.78	33.02	34.14	36.11	36.43	33.03	32.5	33.97	33.64	30.37	31.11	30.22	31.92	26.6	30.38	32.23	31.49	29.47	32.55	33.76	34.59	34.53	35.95	30.33	35.5
Hs.164410_at	34.06	31.35	37.02	40.31	39.17	31.47	33.85	43.04	38.82	45.74	34.19	36.27	32.77	31.52	31.45	43.47	38.32	36.28	34.19	31.1	33.33	36.69	36.02	30.13	44.39	38.48	42.19	22.1	28.01	20.07	27.21	28.2	21.72
Hs.16441_at	631.45	627.28	622.33	551.91	178.69	178.94	160.85	185.71	178.16	209.33	248.94	179.31	136.67	159.75	161.33	153.65	190.06	140.5	167.91	161.56	146.16	147.01	157.74	154.89	166.61	176.41	164.61	116.94	143.28	109.69	91.34	116.99	133.72
Hs.164453_at	141.95	128.66	129.45	98.69	78.66	82.14	85.38	79.82	78.75	73.99	80.74	78.74	72.43	81.39	74.64	79.75	81.32	81.92	82.15	68.89	74.42	66.71	89.08	74.36	80.61	80.76	75.85	92.27	97.48	73.75	79.18	55.25	71.43
Hs.164470_at	52.33	85.91	66.74	58.93	34.62	39.1	35.02	33.78	29.8	37.11	36.97	36.87	34.81	37.68	35.87	31.92	29.56	37.96	35.35	35.6	31.8	36.02	31.41	29.39	40.55	33.34	38.52	28.43	38.06	34.12	33.14	26.24	30.03
Hs.1644_at	13.41	13.68	14.32	14.72	11.65	11.71	11.1	11.99	12.2	12.2	12.2	12.16	12.12	12.06	12.27	12.48	12.2	12.12	10.94	13.79	11.45	12.46	12.17	12.2	12.35	11.87	12.53	12.89	11.03	13.85	12.9	13.29	11.75
Hs.164502_at	11.95	12.4	10.53	13.9	14.77	13.68	12.21	16.78	17.86	16.15	15.08	14.24	13.88	12.43	16.36	16.32	14.52	16.26	17.25	30.13	15.4	15.87	18.54	14.82	18.6	18.72	16.99	18.36	10.59	12.44	10.32	9.95	14.46
Hs.164682_at	32.27	29.98	31.55	30.88	30.66	30.5	29.78	27.48	28.82	29.05	30.35	28.81	33.32	29.86	35.21	33	32.45	33.97	31.59	29.05	32	33.18	33.16	30.16	31.53	31.48	32.53	38.05	41.41	42.73	36.51	42.28	36.15
Hs.164705_at	36.39	31.34	47.84	29.76	42.25	38.23	31.11	35.35	32.24	34.42	34.25	31.5	31.03	33.29	31.09	29.03	31.02	32.84	25.4	35.96	30.06	29.52	26.8	30.18	26.98	27.72	24.22	29.64	24.95	23.01	24.57	23.32	28.68
Hs.164797_at	93.96	93.93	129.36	95.7	63.55	69.35	54.47	65.72	71.91	69.52	72.7	72.11	72.5	78.36	68.09	74.46	70.02	66.99	67.57	79.44	51.3	75.45	68.86	61.99	68.94	67.24	58.58	88.95	71.07	94.48	91.31	86.49	62.9
Hs.164853_at	235.17	224.87	81.74	238.56	514.64	511.22	501.14	470.85	515.16	543.03	412.82	413.53	489.49	549.96	574.49	651.33	443.7	393.95	527.16	468.47	765.55	607.03	489.28	404.91	456.01	357.07	456.69	267.4	265.03	323.35	214.02	358.06	438.27
Hs.164960_at	25.35	22.64	28.6	26.4	29.78	28.31	30.32	30.14	24.33	26.49	29.62	26.74	24.53	26.97	26.88	26.18	27.88	32.75	28.43	32.15	24.26	29.5	27.35	23.76	27.15	27.97	27.35	32.98	33.83	24.15	26.59	27.38	23.05
Hs.1650_at	13.47	17.87	13.53	14.21	11.93	11.93	11.63	11.65	11.64	13.49	11.7	11.64	11.88	11.01	11.22	10.65	12.57	11.33	11.08	13.07	10.89	11.89	11.86	12.28	11.97	11.97	11.8	11.4	12.09	12.15	11.53	11.36	13.33
Hs.165186_at	62.85	62.25	55.28	55.79	46.42	47.18	51.77	50.37	40.29	44.41	45.87	50.91	45.01	50.33	43.2	52.52	44.45	48.96	41.63	42.03	38.07	44.49	47.11	44.26	48.3	54.4	50.24	53.27	45.73	38.19	39.94	48.88	52.48
Hs.165195_at	2606.2	3396.28	3123.34	3049.01	2107.27	2227.23	2023.39	2289.82	2348.91	2181.82	2533.53	2083.27	2643.24	2764.65	2656.1	2283.79	1948.28	1469.21	2137.31	1635.62	2714.21	1921.84	1837.88	1717.44	2005.94	2360.81	2104.72	1857.59	2940.4	2522.57	2702.22	2475.82	2644.1
Hs.165258_at	30.85	29.33	26.86	27.3	37.87	42.95	42.38	34.26	33.49	40.55	55.21	50.29	68.98	62.62	76.57	61.43	42.05	36.71	38.79	37.13	34	36.27	39.68	35.83	37.01	32.45	42.34	31.43	33.1	36.67	31.51	31.31	33.08
Hs.165296_at	52.19	63.44	78.6	54.71	52.92	57.28	54.02	48.7	46	45.13	53.74	54.06	48.55	48.08	47.8	50.85	57.53	53.17	52.4	53.46	44.48	49.26	54.3	64.64	52.06	51.13	51.96	44.79	49.94	46.15	46.35	42.54	46.8
Hs.16529_at	18.14	16.19	17.37	16.99	16.93	18.09	16.82	15.67	15.51	18.28	18.59	17.56	16.71	15.77	18.65	16.06	16.91	16.29	17.03	20.27	16.53	17.32	14.92	15.35	16.23	17.24	16.99	23.36	28.13	19.95	16.8	21.87	16.1
Hs.165559_at	117.89	97.84	186.2	98.08	68.81	55.96	59.6	61.07	59.86	57.95	60.53	65.06	60.58	66.96	64.3	63.46	68.1	60.38	63.08	57.83	63.29	53.91	70.9	58.03	68.82	68.58	67.93	65.74	65.03	51.37	55.36	58.03	51.33
Hs.165575_at	17.13	14.69	16.65	14.1	11.29	11.03	10.5	11.62	11.62	10.67	12.16	12.26	11.22	11.91	10.68	10.83	10.55	10.93	11.23	12.25	10.54	10.34	13.06	11.56	11.39	13.21	11.86	11.45	12.44	15.15	11.87	10.64	13.8
Hs.165619_at	30.49	29.54	33.85	28.67	24.13	26.08	23.92	22.88	22.95	22.08	27.91	24.9	22.46	23.11	23.03	24.15	25.35	27.84	21.97	27.52	21.03	22.64	21.32	24.28	22.75	22.98	24.11	25.71	23.51	21.65	24.03	20.44	21.62
Hs.165636_at	165.51	132.2	159.49	362.59	551.01	648.87	544.69	559.47	649.93	673.74	268.09	247.51	296.76	533.21	535.54	515.74	216.33	202.44	234.95	242.74	482.86	362.7	352.34	327.72	202.32	200.35	221.12	79.78	130.5	169.72	75.92	183.66	121.41
Hs.165724_at	79.85	80.76	61.72	88.3	73.3	81.01	77.84	75.78	71.18	71.35	106.81	72.46	82.55	86.17	74.48	88.78	82.78	81.14	72.96	73.77	75.52	72.5	71.73	77.8	74.93	79.22	73.27	67.09	60.86	60.19	58.28	70.93	68.66
Hs.165736_at	92.18	144.06	110.69	119.77	84.57	105.3	87.02	95.7	84.42	85.69	84.92	84.57	70.35	77.62	74.93	93.89	84.59	87.41	97.79	84.57	78.9	74.12	86.87	68.94	91.73	79.34	69.5	62.55	84.44	78.09	60.91	64.1	47.98
Hs.165803_at	15.34	24.11	28.39	20.26	24.02	26.09	32.28	26.95	29.3	27.15	27.99	26.95	26.05	26.9	28.63	31.34	29.9	30.79	32.34	43.82	22.48	25.74	24.69	28.45	28.24	28.38	26.89	22.91	40.23	19.9	23.95	29.02	20.64
Hs.165830_at	63.87	72.78	58.61	70.7	63.01	51.35	51.56	59.69	57.9	55.12	66	61.75	52.98	51.47	54.75	54.13	71.67	62.06	64.73	57.34	57.71	70.16	62.35	66	74.92	66.5	66.83	49.71	49.35	48.73	40.46	36.57	38.1
Hs.165856_at	19.18	24.38	24.92	19.69	13.87	13.62	17.14	14.28	14.4	15.11	13.8	14.2	14.03	14.98	14.07	14.28	13.78	14.05	13.75	15.37	14.19	13.63	14.53	13.92	12.43	13.9	14.28	14.13	14.4	14.12	13.82	17.02	12.91
Hs.165859_at	24.33	24.28	25.93	26.09	23.77	23.77	24.6	23.05	24.76	22.49	22.28	21.48	22.29	24.01	23.12	23.28	24.74	24.57	26.43	23.4	25.17	26.57	21.4	21.46	23.24	21.91	23.28	22.81	23.92	20.65	24.84	25.98	21.68
Hs.165904_at	25.29	29.67	25.37	21.93	21.12	20.92	24.05	19.72	19.23	17.36	20.87	20.04	20.41	19.02	16.32	21.02	17.95	19.78	19.56	25.64	17.64	18.15	18.87	24.69	18.64	19.61	19.31	20.85	26.55	21.66	20.28	27.96	24.15
Hs.165950_at	41.06	34.22	41.1	36.34	33.68	33.78	29.96	35.48	34.12	33.39	33.41	37.15	32.77	35.34	38.1	35.39	41.31	33.28	34.71	33.65	33.49	30.32	34.19	31.35	34.89	38.29	32.71	33.33	34.24	29.54	30.35	29.73	27.37
Hs.166003_at	18.75	20.3	22.87	19.02	15.18	15.63	14.39	15.06	14.5	13.57	15.68	15.23	15.15	15.55	14.59	13.82	14.77	15.95	14.02	15.58	14.63	14.59	15.19	15.31	15.03	14.18	13.89	17.24	15.8	16.66	15.41	16.69	15.39
Hs.166011_at	47.12	46.46	51.79	44.67	54.13	51.52	51.7	53.85	61.23	54.4	56.01	57.4	57.77	51.99	57.22	63.62	50.37	48.69	42.51	39.86	51.94	58.46	52.01	54.39	56.93	59.9	55.39	57.93	81.94	67.59	91.06	76.94	62.68
Hs.166015_at	109.92	108.87	119.31	102.04	88	84.52	88.24	97.32	81.43	72.71	78.98	78.63	84.42	68.96	80.66	84.7	87.73	95.18	75.61	80.04	78.96	78.89	82.57	81.15	100.94	81.11	74.41	96.14	81.39	79.87	103.4	93.86	93.18
Hs.166017_at	132.82	133.34	208.05	111.86	216.21	182.1	188.49	194.09	194.58	170.15	217.76	195.01	200.59	166.59	171.04	229.86	231.34	208.82	180.38	210.01	200.46	202.85	203.18	197.21	193.33	216.54	175.06	88.93	145.13	80.1	68.59	93.94	101.04
Hs.16603_at	57.98	67.04	65	57.67	45.31	46.28	46.45	44.39	51.64	52.81	51.31	54.93	44.32	47.54	50.77	58.46	48.25	55.96	48.88	51.25	50.5	44.89	53.98	56.79	56.5	49.43	52.72	35.56	37.77	39.87	55.01	43.66	43.6
Hs.16606_at	71.22	67.39	66.73	60.59	39.73	35.3	38.54	40.6	39.16	38.76	35.82	42.81	47.55	43.46	46.57	43.38	37.99	41.31	42.91	43.22	41.84	42.92	42.96	41.92	49.5	45.79	45.77	43.25	43.25	46.29	41.31	48.61	51.93
Hs.166071_at	138.32	112.38	147.13	109.68	160.79	160.19	160.45	200.57	156.29	175.84	129.48	139.32	176.92	161.1	173.01	151.1	181.79	160.98	206.15	140.22	170.52	212.15	195.9	177.43	187.65	210.99	189.84	256.16	281.05	265.97	249.94	250.61	242.94
Hs.166091_at	16.88	18.63	16.16	17.52	18.2	17.2	18.51	18.61	18.51	18.82	20.87	18.25	17.94	16.33	19.14	17.4	17.98	20.48	17.59	23.85	18.82	16.7	19.92	17.58	20.25	20.66	18.61	22.34	26.6	31.52	21.98	28.29	24.59
Hs.166109_at	23.7	20.29	25.29	22.03	21.7	22.05	21.02	19.4	17.74	18.12	24.08	18.15	18.69	16.51	16.84	17.65	20.63	18.81	19.39	21.38	16.73	18.98	19.54	18.25	17.83	16.33	16.76	16.46	14.62	18.16	17.05	15.43	20.4
Hs.166120_at	30.2	32.55	36.4	28.49	25.28	27.82	28.13	32.51	24.32	25.38	29.7	32.44	28.97	25.89	26.85	30.05	26.95	24.83	26.95	34.22	26.95	28.67	25.7	26.86	27.32	29.13	24.07	25.31	20.3	17.48	25.68	25.24	20.39
Hs.166160_at	132.85	118.78	119.14	132.97	166.69	182.27	170.13	176.91	184.04	195.82	155.32	144.74	150.64	165.68	204.68	175.54	180.72	162.12	213.93	149.83	188.6	201.13	202.79	166.5	188.08	187.8	198.11	172.84	159.3	183.24	152.96	265.83	285.94
Hs.166168_at	38.64	53	42.88	47.71	57.57	52.62	51.16	52.16	53.98	57.1	59.96	50.43	53.47	53.65	46.61	49.74	49.4	66.27	60.19	49.38	48.07	49.9	60.22	59.47	53.3	56.5	54.64	58.54	47.57	48.78	49.75	44.75	41.33
Hs.166173_at	33.93	24.17	27.15	26.35	23.33	21.05	24.65	25.22	22.04	22.54	26.24	23.81	23.74	20.68	22.62	25	28.31	28.78	23.33	24.64	23.72	26.05	23.48	23.13	25.65	21.95	23.35	18.65	24.51	21.08	23.99	21.1	24.43
Hs.166186_at	64.89	65.59	88.82	68.89	56.45	54.99	66.33	68.64	61.05	63.19	61.91	58.8	56.73	60.69	59.78	58.33	56.91	60.23	60.22	53.48	56.28	64.84	71.95	59.36	66.59	60.07	62.32	58.69	53.66	50.95	52.28	52.91	54.97
Hs.166188_at	25.69	30.28	33.78	29.09	18.42	19.26	19.19	20.14	20.24	17.4	19.36	19.52	19.37	18.25	18.42	19.98	20.63	21.4	18.12	19.8	17.93	19.71	19.72	21.83	19.15	19.08	17.27	15.18	14.48	22.58	17.93	15.26	17.44
Hs.166206_at	24.11	24.6	29.67	26.67	27.41	24.57	27.28	26.28	24.55	29.09	25.95	26.56	24.69	22.11	26.62	23.12	22.08	26.51	21.91	24.35	23.97	25.7	22.44	26.56	29.6	24.5	22.37	19.22	24.14	30.91	25.5	23.14	22.46
Hs.16622_at	65.24	52.94	60.38	49.78	108.93	121.05	114.01	98.81	90.59	100.38	87.22	98.45	99.4	72.05	77.85	86.98	103.65	114.46	100.2	83.67	70.87	78.77	102.86	113.83	114.04	80.74	91.82	141.25	111.53	98.1	125.97	122.63	97.56
Hs.166244_at	31.85	22.87	26.71	25.18	22.87	27.54	24.9	25.52	26.79	27.29	22.09	21.57	20.9	22.18	24.49	28.37	28.37	24.86	24.32	28.61	25.04	25.34	26.13	24	25.51	26.36	24.61	27.5	24.33	20.85	21.22	24.29	22.89
Hs.166313_at	44.46	45.91	59.89	33.73	22.59	27.6	25.14	22.23	20.89	21.44	23.24	21.49	20.43	23.33	21.11	20	23.05	23.42	23.88	27.83	21.95	23	24.05	27.89	23.89	20.1	24.19	22.38	24.19	21.92	23.38	24.38	26.86
Hs.166371_at	16.25	17.49	19.99	18.29	13.99	14.69	15.39	13.34	12.91	13	13.86	14.56	14.15	16.38	13.22	14.08	16.68	15.58	12.6	15.86	12.42	14.97	15.54	16.21	14.83	13.56	15.57	15.46	17.9	13.28	17.72	12.73	18.13
Hs.166463_at	92.4	96.23	87.25	89.68	107.02	107.47	106.16	100.79	98.79	92.5	120.17	96.87	94.39	102.86	106.21	110.53	105	100.65	106.69	128.29	115.19	107.44	112.11	100.02	105.46	103.26	97.07	126.39	118.11	137.76	149.53	139.33	111.57
Hs.166539_at	115.91	83.23	96.15	104.35	83.07	90.27	80.93	88.07	73.3	77.71	91.43	88.07	72.51	80.58	72.66	77.38	83.22	81.04	81.69	76.36	87.58	86.94	97.71	69.98	84.61	96.47	79.29	52.98	44.9	77.91	65.07	57.85	72.85
Hs.166551_at	63.65	49.33	45.29	47.8	53.12	51.07	49.53	46.55	48.65	49.57	49.33	41.96	48.9	45.17	43.56	47.29	49.33	43.5	48.09	44.7	50.27	46.99	48.8	45.24	47.1	47.69	49.33	49.8	64.76	69	52.54	56.55	67.21
Hs.166556_at	39.85	35.5	46.92	35.44	36.94	35.77	33.17	48.4	44.22	48.47	42.98	59.4	49.92	56.75	59.12	61.89	47.7	36.33	48.4	87.58	144.52	131.47	42.14	46.14	44.89	50.41	54.96	59.44	47.07	46.93	46.79	43.5	48.4
Hs.166891_at	149.42	153.97	137.74	180.21	126.01	126.82	118.69	132.08	136.77	125.17	146.98	158.42	152.49	140.67	144.78	155.77	135.93	136.8	131.88	152.76	146.57	139.68	129.2	135.71	138.95	128.89	145.85	121.07	142.22	134.46	131.58	123.6	129.89
Hs.166924_at	167.65	150.68	166.1	191.63	131.21	121.42	161.37	149.48	144.69	147.05	122	127.16	109.04	147.28	166.61	139.55	133.08	127.43	139.55	139.37	136.82	139.37	138.82	131.64	136.38	116.68	135.04	138.08	144.91	130.88	134	157.46	163.28
Hs.16695_at	189.51	193.53	188.04	209.83	154.2	132.08	140.34	153.15	149.09	145.5	153.82	178.44	161.02	178.64	156.63	154.52	147.56	137.28	152.97	150.74	188.35	168.97	159.22	131.87	161.15	163.94	155.34	140.48	111.39	117.53	116.85	121.9	102.4
Hs.166975_at	261.17	220.05	203.35	285.14	373.45	384.76	401.42	344.22	364.55	330.39	341.01	354.48	372.12	411.79	470.28	415.82	335.1	306.79	320.82	317.11	340.68	324.72	338.13	278.88	348.09	310.4	333.75	336.76	587.58	369.75	480.06	553.17	425.96
Hs.167017_at	185.06	214.67	219.73	202.35	183.26	200.62	195.17	180.49	175.03	158.26	151.54	175.39	173.97	175.47	200.59	189.44	182.09	149.71	147.66	171.9	145.76	162	146.49	168.5	154.73	136.23	142.59	446.85	625.12	819.02	1348.11	776.78	410.06
Hs.167046_at	89.52	103.07	89.22	112.5	89.52	66.79	69.69	76.94	89.48	89.72	104.43	103.41	132.05	122.29	111.48	95.68	58.1	43.03	62.34	48.56	57.74	48.67	59.19	66.9	75.09	89.72	93.18	176.17	221.78	193.66	161.66	263.56	241.28
Hs.167115_at	96.25	133.51	119.4	142.88	79.83	84	90.51	86.46	94.17	93.85	85.67	96.3	105.38	99.09	99.33	94.23	99.69	111.78	102.68	80.56	120.95	111.98	99.41	96	109.71	88.49	105.95	76.34	81.59	71.23	81.96	82.81	93.57
Hs.167218_at	47.2	47.66	40.63	41.46	61.64	44.41	48.15	66.07	60.34	49.16	75.69	56.05	41.29	43.35	45.9	57.46	50.7	51.67	55.35	64.38	53.07	63.92	49.14	48.41	54.65	53.96	48.35	45.32	40.87	50.78	45.28	37.2	33.39
Hs.167317_at	136.69	138.9	139.12	230.68	309.76	316.43	319.77	153.11	177.95	179.63	160.92	168.35	203.43	220.88	230.29	213.16	167.75	159.65	193.46	129.24	147.82	134.96	779.52	642.52	150.14	171.69	157.15	190.25	172	141.6	209.15	156.96	147.8
Hs.167368_at	86.64	88.22	79.51	90.46	104.68	131.25	126.47	93.05	101.79	101.98	86.36	83.85	89.01	80.21	106.08	91.82	107.93	111.12	104.58	143.97	101.15	117.55	119.51	120.94	83.53	87.1	86.18	237.69	382.62	355.04	472.54	273.63	190.59
Hs.167496_at	17.77	17.89	15.57	17.15	22	19.94	18.89	20.93	22.95	20.93	18.27	17.62	17.77	19.72	19.72	19.38	19.36	21.01	19.94	16.98	20.13	19.98	20.57	19.97	21.38	21.41	24.84	22.44	17.51	20.54	28.45	20.23	24.46
Hs.167531_at	39.15	48.83	47.62	29.27	22.98	21.51	22.4	19.9	22.69	23.44	22.05	21.43	18.82	22.18	19.97	19.95	22.25	23.64	23.17	21.36	19.55	20.61	20.31	22.63	21.99	24.29	24.17	21.55	22.59	21.13	19.43	18.27	16.41
Hs.167535_at	86.93	82.14	74	121.67	147.81	161.37	160.71	167.46	187.99	171.4	128.24	160.69	162.18	170.88	216.7	166.22	155.68	149.82	165.74	116.66	192.77	174.08	156.88	148.04	165.19	165.55	170.95	156.35	212.77	206.22	238.63	223.52	200.8
Hs.167584_at	16.66	15.01	21.75	15.77	13.12	13.43	13.22	12.9	12.65	13.18	13.12	12.63	13.13	12.59	12.6	11.4	12.1	12.59	12.7	12.67	12.83	12.86	11.35	12.74	12.55	12.05	12.14	12.13	12.42	12.81	13.22	11.55	14.5
Hs.167679_at	71.11	74.06	81.72	72.98	70.07	66.2	71.36	70.62	82.86	72.31	78.22	67.85	64.62	68.41	62.84	70.13	63.9	58.66	59.97	74.78	62.36	66.94	68.32	66.03	68.39	70.91	63.07	58.82	68.66	60.12	63.94	60.33	69.43
Hs.167700_at	22.37	21.21	21.42	21.14	19.77	19.9	20.85	19.82	20.06	19.53	21.08	19.62	18.88	19.14	19.44	18.91	19.92	18.98	20.51	19.89	19.06	21.12	18.57	20.03	19.3	19.46	19.03	22.33	22.66	23.34	22.55	22.48	21.12
Hs.16803_at	80.04	95.05	79.11	73.3	111.05	128.1	123.48	110.9	150.59	127.22	95.5	88.62	88.65	124.33	149.03	111.95	134.65	113.34	140.79	94.86	120.83	115.21	109.19	104.62	112.94	122.22	121.1	119.23	150.8	147.84	106.9	126.87	112.03
Hs.168073_at	72.64	58.2	64.34	62.21	68.1	76.08	87.08	61.44	68.76	63.57	67.59	65.18	64.39	68.67	64.33	67.32	69.62	73.02	77.49	66.39	61.21	68.1	59.81	57.57	77.72	62.48	61.31	95.71	68.32	82.97	69.31	96.59	66.55
Hs.168241_at	25.39	26.36	23.22	29.16	23.69	26.05	25.36	21.26	30.05	27.35	24.47	25.99	29.41	27.58	25.97	24.36	19.71	19.75	20.32	18.98	23.24	15.85	22.63	25.67	25.9	26.08	30.02	25.67	25.55	22.92	23.99	34.81	27.24
Hs.168586_at	17.75	16.2	20.29	16.76	20.76	22.54	20.49	22.13	21.7	18.66	21.86	21.9	19.44	18.63	18.35	19.99	21.01	25.13	20.8	24.83	19.31	20.69	20.1	19.26	19.69	18.69	18.58	24.73	19.52	19.37	21.41	18.74	17
Hs.168718_at	44	38.36	48.69	36.61	22.62	24.09	23.15	22.83	22.53	23.53	20.68	23.29	22.89	25	23.31	19.61	21.21	23.41	22.38	26.05	20.27	20.19	21.78	19.65	21.44	19.3	22.89	19.97	22.52	23.36	22.45	19.46	22.75
Hs.168762_at	87.42	76.03	90.23	78.92	76.4	80.8	79.08	75.9	82.69	81.32	70.53	78.72	78.33	75.11	83.73	76.17	88.4	79.02	89.98	73.53	80.87	82.16	87.21	71.92	83.11	85.27	93.75	80.12	69.44	77.87	83.54	97.22	85.09
Hs.168799_at	64.37	62.09	68.41	86.84	129.06	126.14	128.39	130.21	138.88	131.21	85.62	107.38	106.6	120.17	126	103.5	113.91	109.48	115.09	83.09	117.56	110.07	128.81	108.6	122.76	126.95	134.4	105.41	92.81	100.51	86.56	119.61	95.04
Hs.168950_at	27.79	31.22	37.02	31.42	20.67	18.98	20.65	20.6	19.71	18.98	21.92	20.05	26.78	19.67	22.51	24.56	18.46	24.94	19.55	22.26	18.54	22.06	24.18	16.53	20.98	17.09	22.16	22.91	24.52	18.55	19.47	21.3	21.09
Hs.169002_at	94.53	73.95	86.07	96.65	105.65	100.97	108.5	111.91	104.72	97.6	120.88	112.98	100.32	93.73	95.97	101.73	109.97	123.19	100.16	120.79	95.04	93.67	104.05	109.79	116.42	101.7	100.71	73.06	59.13	68.97	70.51	74.03	55.93
Hs.169047_at	109.08	83.66	72.3	143.75	169.3	170.06	173.97	168.28	182.97	177.94	175.26	205.71	218.8	203.94	235.28	235.19	113.05	119.72	103.87	59.38	112.11	121.69	236.62	257.72	294.55	257.03	280.26	380.75	467	284.85	230.85	200.76	194.62
Hs.169054_at	70.98	73.82	70.78	67.21	76.61	72.84	81.82	72.08	75.03	73.71	74.75	71.86	78.41	74.34	64.93	79.82	80.47	72.82	68.27	88.09	69.78	76.85	70.42	86	72.06	72.93	73.05	72.33	72.21	79.78	84.05	87.36	75.13
Hs.1690_at	61.9	79.59	57.18	52.16	43.81	41.08	40.25	36.11	43.96	37.27	44.23	42.82	39.51	34.54	40.35	38.59	45.23	42.06	38.22	41.36	41.83	36.88	39.76	31.87	38.63	36.17	34.53	43.63	35.48	42.71	41.66	34.05	39.12
Hs.169182_at	192.06	179.84	161.76	165.72	243.46	246.97	242.92	198.6	221.64	199.21	195.01	192.18	198.6	165.21	164.61	194.09	210.56	192.51	198.6	206.23	176.08	190.23	231.13	250.5	261.63	200.82	242.87	207.22	230.68	196.29	188.57	179.84	172.34
Hs.169191_at	17.54	20.5	16.58	17.51	17.05	14.88	15.29	15.97	15.54	14.45	15.33	15.07	15.99	15.67	16.54	14.7	15.82	17.95	17.4	15.95	15.52	14.08	15.39	16.75	16.05	15.83	15.53	15.5	15.72	15.36	16.06	15.19	15.14
Hs.169222_at	141.56	123.76	208.9	182.79	89.12	87.85	104.08	80.85	81.89	86.65	83.68	92.92	89.03	85.89	85.45	79.26	85.58	93.36	86.81	95.35	73.59	82.94	82.27	95.13	90.51	73.87	76.95	82.01	83.86	92.18	82.89	81.98	72.48
Hs.169235_at	61.48	73.98	76.69	52.83	22.33	19.86	19.21	21.71	19.05	18.63	21.56	21.94	22.68	19.53	17.51	16.62	19.54	19.12	18.2	19.81	19.17	15.9	21.44	21.4	19.42	19.55	22.98	21.98	20.13	22.91	19.21	32.88	15.55
Hs.169238_at	65.78	71.46	81.2	56.97	41.11	39.17	38.25	40.92	35.37	36.25	46.28	38.13	42.01	39.8	34.74	41.56	40.99	44.35	38.84	43.41	36.75	41.64	40.28	43.89	39.6	34.88	36.34	42.85	48.54	46.5	40.11	39.49	40.99
Hs.169249_at	27.03	28.16	33.26	26.93	33.92	37.65	41.37	36.92	35.26	35.96	39.44	37.17	36.03	32.41	33.32	31.89	39.51	38.92	41.47	43.24	38.05	42.26	36.67	40.09	39.05	34.99	34.07	38.4	28.73	35.54	32.23	35.13	29.98
Hs.169284_at	15.15	16.59	14.19	19.36	13.62	15.11	14.46	12.86	14.03	14.29	14.54	16.46	15.65	13.44	13.75	14.06	15.4	15.67	12.51	14.99	13.67	14.46	14.46	15.09	13.53	14.45	13.99	14.75	17.38	12.92	13.98	14.54	12.11
Hs.169330_at	74.66	51.53	67.08	59.59	178.19	185.45	200.33	168.63	147.2	167.3	138.71	138.64	131.7	167.41	170.9	167.1	177.45	156.75	173.17	139.49	129.99	118.46	477.29	315.59	142.25	141.71	149.1	156.1	145.54	93.22	97.79	110.67	131.08
Hs.169333_at	11.12	12.38	10.82	10.42	12.05	11.82	11.58	10.93	10.16	11.76	11.43	10.76	10.9	10.81	10.44	10.7	10.85	11.25	10.6	11.63	10.38	11.4	10.96	12.14	10.78	10.66	11.98	11.2	10.57	10.08	11.34	10	10.77
Hs.169348_at	204.34	217.92	211.53	246.17	205.87	195.98	198.74	178.19	148	180.15	212.98	162.8	166.49	159.45	145.78	143.64	196.51	226.07	180.57	235.1	183.05	177.83	167.02	185.97	182.32	209.27	176.2	208.5	242.55	197.64	227.34	243.55	171.6
[truncated: 9,980 more rows]

## Sheet: chip_expression_values_PT
PROBESET	Batch.1..4835.CEL.1	Batch.1..4836.CEL.1	Batch.1..4837.CEL.1	Batch.1..4838.CEL.1	Batch.2..6187.CEL.1	Batch.2..6188.CEL.1	Batch.2..6189.CEL.1	Batch.2..6190.CEL.1	Batch.2..6191.CEL.1	Batch.2..6192.CEL.1	Batch.2..6193.CEL.1	Batch.2..6194.CEL.1	Batch.2..6195.CEL.1	Batch.2..6196.CEL.1	Batch.2..6197.CEL.1	Batch.2..6198.CEL.1	Batch.2..6199.CEL.1	Batch.2..6200.CEL.1	Batch.2..6201.CEL.1	Batch.2..6202.CEL.1	Batch.2..6203.CEL.1	Batch.2..6204.CEL.1	Batch.2..6205.CEL.1	Batch.2..6206.CEL.1	Batch.2..6208.CEL.1	Batch.2..6209.CEL.1	Batch.2..6210.CEL.1	Batch.2..8627.CEL.1	Batch.2..8628.CEL.1	Batch.2..8629.CEL.1	Batch.2..8630.CEL.1	Batch.2..8631.CEL.1	Batch.2..8632.CEL.1
[truncated: 11,108 more rows]

[truncated: 12 more sheets: mild_samples_HS, mild_samples_PT, mild_samples_present_HS,  mild_samples_present_PT, mild_samples_filtered_HS, mild_samples_filtered_PT, all_samples_HS, all_samples_PT, all_samples_present_HS, all_samples_present_PT, all_samples_filtered_HS, all_samples_filtered_PT]
