# Supplementary material for: Bioinformatic and statistical analysis of the optic nerve head in a primate model of ocular hypertension
Source: BMC Neurosci. 2008 Sep 26;9:93. doi: 10.1186/1471-2202-9-93 (PMC2567987; doi:10.1186/1471-2202-9-93)
Supplement: Additional file 10 — kompass_et_al_BMC_Neuroscience. R statistical language script containing microarray analysis for Table 3 and Table 4. Includes instructions for how to install required R and Bioconductor libraries to repeat the analysis. Script may be pasted into an R session or called using the 'source' function in R. [file 1471-2202-9-93-S10.r]

# ken kompass. accompanying R script for kompass et al. "Statistical and bioinformatic
  # analysis of the primate model of ocular hypertension." 

# tested 5/2007 fedora core 8 / R2.7.0

# should work identically on any operating systems that run R
# for windows you'll want to download .zip binaries from Bioconductor and CRAN (see below) 
# for OS X you can compile from source or (more easily) get the OS X .tgz binaries
# regardless if you are using windows or mac OS X, it is by far easiest to install the packages from the GUI
# if you are on UNIX/Linux you should just install source .tar.gz packages by running R as root and typing
# > install.packages( file.choose(), type="source", repos=NULL )
# and then telling R where the package is. 

# as root/Administrator you must install these CDFs to update Affy chip definitions to those very generously provided by Dai et al. (2005)
# --they can be downloaded freely from:
  # http://brainarray.mbni.med.umich.edu/Brainarray/Database/CustomCDF/CDF_download_v6.asp
# (for windows download the corresponding 'HS133A_HS_UG_6' and 'HS133Av2_HS_UG_6' .zip files and select "Install -> Install packages from local zip file(s)" from R GUI )
# (for OS X you need to install source packages either at command line as for UNIX/Linux above or from the GUI) 

#"hs133ahsug6cdf_6.0.0.tar.gz"    # human
#"hs133ahsug6probe_6.0.0.tar.gz"  
#"hs133av2hsug6cdf_6.0.0.tar.gz"  
#"hs133av2hsug6probe_6.0.0.tar.gz"

#"hs133aptug6cdf_6.0.0.tar.gz"    # chimpanzee
#"hs133aptug6probe_6.0.0.tar.gz"  
#"hs133av2ptug6cdf_6.0.0.tar.gz"  
#"hs133av2ptug6probe_6.0.0.tar.gz"

# then you must download and install the following Bioconductor libraries in this order (www.bioconductor.org -> download)
# these were the current versions compatible w/ R2.7 at the time I did this-
# biobase 1.16.2
# affyio 1.6.1
# preprocesscore 1.1.5
# affy 1.17.3
# matchprobes 1.8.1
# multtest 1.14.0
# rankprod 2.8.0
# siggenes 1.12.0

# then find the som package on the main R download site (go to r-project.org and click CRAN on the left margin of the page, scroll down to 'som')
# som 0.3-4

# then download and tar/unzip the GEO CEL files from the NCBI Gene Expression Omnibus (GSE ) into your directory


# auxiliary functions must be called first to load them into memory

scale_data <- function(samples)
# takes data frame and scales samples to mean 0 and var 1
# returns matrix transposed from input data frame
{
  if( length(which(search()=="package:affy")) >0 )
  { 
    detach("package:affy") 
    reload_affy <- "y"
  }

  library(som)

  t_samples <- t(samples)
  samples_scs <- normalize(t_samples, byrow=TRUE)
  dims <- dim(samples_scs)
  samples_scs <- as.matrix(as.numeric(samples_scs))
  dim(samples_scs) <- dims

  if(exists("reload_affy") && reload_affy=="y")   # reload_affy is internal variable set inside fx
  {
    detach("package:som") 
    library(affy)
  }
	
  return(samples_scs)

}

signed_fx <- function(EA, CA)
{
  if(EA>CA) { fx <- EA/CA }
  if(EA<CA) { fx <- -CA/EA }
  if(EA==CA) { fx <- 1 }

  return(fx)
}

"%i%" <- intersect 
"%u%" <- union


# perform analysis with human definitions first
library(affy)
hgu133a <- ReadAffy("4835.CEL", "4836.CEL", "4837.CEL", "4838.CEL")
hgu133a2 <- ReadAffy("6187.CEL", "6188.CEL", "6189.CEL", "6190.CEL", "6191.CEL", "6192.CEL", "6193.CEL", "6194.CEL", "6195.CEL", "6196.CEL", "6197.CEL", "6198.CEL", "6199.CEL", "6200.CEL", "6201.CEL", "6202.CEL", "6203.CEL", "6204.CEL", "6205.CEL", "6206.CEL", "6208.CEL", "6209.CEL", "6210.CEL", "8627.CEL", "8628.CEL", "8629.CEL", "8630.CEL", "8631.CEL", "8632.CEL")

hgu133a@cdfName <- "hs133ahsug6cdf"
hgu133a2@cdfName <- "hs133av2hsug6cdf"

library(matchprobes)
both <- combineAffyBatch(list(hgu133a, hgu133a2), c("hs133ahsug6probe", "hs133av2hsug6probe"), "newprobe", verbose=TRUE)
newprobe <- both$cdf

rma_norm <- rma(both$dat)
rma_exprs <- exprs(rma_norm)
rma_exprs_unlog <- 2^(rma_exprs)

hgu133a_calls <- mas5calls(hgu133a)  # get mas5 absent/present calls
hgu133a2_calls <- mas5calls(hgu133a2)

hgu133a_calls <- exprs(hgu133a_calls)
hgu133a2_calls <- exprs(hgu133a2_calls)

hgu133a_calls_df <- data.frame( hgu133a_calls )
hgu133a2_calls_df <- data.frame( hgu133a2_calls )

common_probesets <- intersect( attr(hgu133a_calls, "dimnames")[[1]], attr(hgu133a2_calls, "dimnames")[[1]] )  # hgu133a chip has 6 additional control affy probesets 

hgu133a_calls_df <- hgu133a_calls_df[ rownames(hgu133a_calls_df) %i% common_probesets,]
hgu133a2_calls_df <- hgu133a2_calls_df[ rownames(hgu133a2_calls_df) %i% common_probesets,]

all_calls_df <- data.frame( hgu133a_calls_df, hgu133a2_calls_df )

for( i in 1:ncol(all_calls_df)) { all_calls_df[,i] <- as.character( all_calls_df[,i] ) }

rma_exprs_unlog_df <- as.data.frame(rma_exprs_unlog)
rma_exprs_unlog_df <- rma_exprs_unlog_df[rownames(rma_exprs_unlog_df) %i% common_probesets ,]  # keep shared probesets between both chip types (only difference is Affy control probesets)

# make table of individual chip exprs values
rma_exprs_log2_df <- as.data.frame(rma_exprs)
rma_exprs_log2_df <- rma_exprs_log2_df[rownames(rma_exprs_log2_df) %i% common_probesets ,]
all_chips_df <- data.frame( cbind( rownames(rma_exprs_log2_df), rma_exprs_log2_df, rma_exprs_unlog_df) )
names(all_chips_df)[1] <- "PROBESET"
all_chips_df[,1] <- as.character(all_chips_df[,1])
write.table( all_chips_df, file="HS_UG_all_chips_exprs.txt", sep="\t", row.names=FALSE)

all_sample_df <- data.frame(rownames(rma_exprs_unlog_df))   # average tech reps together to get biological samples
names(all_sample_df) <- "PROBESET"
all_sample_df[,1] <- as.character(all_sample_df[,1])

all_sample_df["m529_control"] <- apply( rma_exprs_unlog_df[,1:2], 1, mean )
all_sample_df["m566_control"] <- apply( rma_exprs_unlog_df[,17:19], 1, mean )
all_sample_df["m577_control"] <- apply( rma_exprs_unlog_df[,11:13], 1, mean )
all_sample_df["m578_control"] <- apply( rma_exprs_unlog_df[,25:27], 1, mean )
all_sample_df["m579_control"] <- apply( rma_exprs_unlog_df[,5:7], 1, mean )
all_sample_df["K605os_control"] <- apply( rma_exprs_unlog_df[,30:31], 1, mean )
all_sample_df["K605od_control"] <- apply( rma_exprs_unlog_df[,32:33], 1, mean )
all_sample_df["m590_control"] <- apply( rma_exprs_unlog_df[,28:29], 1, mean )
all_sample_df["m529_expG"] <- apply( rma_exprs_unlog_df[,3:4], 1, mean )
all_sample_df["m566_expG"] <- apply( rma_exprs_unlog_df[,20:22], 1, mean )
all_sample_df["m577_expG"] <- apply( rma_exprs_unlog_df[,14:16], 1, mean )
all_sample_df["m578_expG"] <- apply( rma_exprs_unlog_df[,23:24], 1, mean )
all_sample_df["m579_expG"] <- apply( rma_exprs_unlog_df[,8:10], 1, mean )


# we'll first analyze the three earlier (less damage) samples (577, 578, 579) compared to all controls

early_sample_df <- all_sample_df[, c(1:9, 12:14)]
early_sample_calls_df <- all_calls_df[, c( 1:2, 5:19, 23:33 )]

early_sample_df_log2 <- cbind( early_sample_df$PROBESET, log2( early_sample_df[,2:12] ) )
names(early_sample_df_log2)[1] <- "PROBESET"
early_sample_df_log2[,1] <- as.character( early_sample_df_log2[,1] )

early_sample_df_log2_sc <- data.frame( t( scale_data( early_sample_df_log2[,2:12] ) ) )
rownames(early_sample_df_log2_sc) <- early_sample_df_log2[,1]
names( early_sample_df_log2_sc ) <- names(early_sample_df)[2:12]

m.cl <- c( rep(0,8), rep(1,3) )

early_sample_log2_sc <- as.matrix( early_sample_df_log2_sc )

### Rank Products statistics
library(RankProd)
RP_stats <- RP(early_sample_log2_sc, m.cl, num.perm=1000, logged = TRUE, na.rm = FALSE, plot = FALSE, rand = 123)
RP_tg <- topGene(RP_stats, num.gene=nrow(early_sample_log2_sc), gene.names = rownames(early_sample_log2_sc))

# upreg genes
RP_up_tg <- data.frame(RP_tg$Table1[,4], RP_tg$Table1[,2], attr(RP_tg$Table1,"dimnames")[[1]], row.names = attr(RP_tg$Table1,"dimnames")[[1]])
names(RP_up_tg) <- c("RP_up_pfp", "RP_up_RP/Rsum", "RP_up_ID")
RP_up_tg <- RP_up_tg[with(RP_up_tg,order(RP_up_tg[[3]], decreasing=FALSE)),]
RP_rownames <- RP_up_tg$RP_up_ID
RP_up_tg$RP_up_ID <- NULL

# downreg genes
RP_dn_tg <- data.frame(RP_tg$Table2[,4], RP_tg$Table2[,2], attr(RP_tg$Table2,"dimnames")[[1]], row.names = attr(RP_tg$Table2,"dimnames")[[1]])
names(RP_dn_tg) <- c("RP_dn_pfp", "RP_dn_RP/Rsum", "RP_dn_ID")
RP_dn_tg <- RP_dn_tg[with(RP_dn_tg,order(RP_dn_tg[[3]], decreasing=FALSE)),]
RP_dn_tg$RP_dn_ID <- NULL

# combine upreg and downreg genes
RP_temp <- data.frame(RP_up_tg[,1], RP_dn_tg[,1])
RP_temp["RP_min_Pvalue"] <- apply(RP_temp, 1, min)

for( i in 1:nrow(RP_temp) )
{
  if( RP_temp$RP_min_Pvalue[i] > 1 ) { RP_temp$RP_min_Pvalue[i] <- 1 }  # rank products produces P values > 1 in some cases; cap them at 1
}

rownames(RP_temp) <- RP_rownames

early_stats <- data.frame( RP_temp$RP_min_Pvalue )
rownames( early_stats ) <- RP_rownames
names( early_stats ) <- "RP"


### SAM statistics
library(siggenes)

sam_t_uneqVar_q1 <- sam(early_sample_log2_sc, m.cl, method = "d.stat", q.version = 1, var.equal = FALSE, rand = 123, gene.names = rownames(early_sample_log2_sc))
sam_t_uneqVar_q1_df <- data.frame(sam_t_uneqVar_q1@p.value, sam_t_uneqVar_q1@q.value, attr(sam_t_uneqVar_q1@q.value,"names"), row.names = attr(sam_t_uneqVar_q1@q.value,"names"))

names(sam_t_uneqVar_q1_df) <- c("sam_t_uneqVar_q1", "sam_t_uneqVar_p1", "sam_t_uneqVar_q1_ID")

sam_t_uneqVar_q1_df_sort <- sam_t_uneqVar_q1_df[with(sam_t_uneqVar_q1_df,order(sam_t_uneqVar_q1_df[[3]], decreasing=FALSE)),]
sam_t_uneqVar_q1_df_sort[[3]] <- NULL

early_stats["SAM"] <- sam_t_uneqVar_q1_df_sort$sam_t_uneqVar_q1

# calculate group means
early_sample_df["control_avg"] <- apply( early_sample_df[,2:9], 1, mean )
early_sample_df["expG_avg"] <- apply( early_sample_df[,10:12], 1, mean )

# calculate group fold change
fx_vector <- vector()

for( i in 1:nrow( early_sample_df ) )
{
  fx_vector <- append( fx_vector, signed_fx( early_sample_df$expG_avg[i], early_sample_df$control_avg[i] ) )
}

early_sample_df["group_fold_change"] <- fx_vector

# calculate paired 577 fold change
fx_vector <- vector()

for( i in 1:nrow( early_sample_df ) )
{
  fx_vector <- append( fx_vector, signed_fx( early_sample_df$m577_expG[i], early_sample_df$m577_control[i] ) )
}

early_sample_df["m577_fold_change"] <- fx_vector

# calculate paired 578 fold change
fx_vector <- vector()

for( i in 1:nrow( early_sample_df ) )
{
  fx_vector <- append( fx_vector, signed_fx( early_sample_df$m578_expG[i], early_sample_df$m578_control[i] ) )
}

early_sample_df["m578_fold_change"] <- fx_vector

# calculate paired 579 fold change
fx_vector <- vector()

for( i in 1:nrow( early_sample_df ) )
{
  fx_vector <- append( fx_vector, signed_fx( early_sample_df$m579_expG[i], early_sample_df$m579_control[i] ) )
}

early_sample_df["m579_fold_change"] <- fx_vector

early_sample_df <- early_sample_df[with(early_sample_df,order(early_sample_df[[1]], decreasing=FALSE)),]
early_stats["PROBESET"] <- rownames(early_stats)
early_stats <- early_stats[with(early_stats,order(early_stats[[3]], decreasing=FALSE)),]

early_sample_df["RP"] <- early_stats$RP
early_sample_df["SAM"] <- early_stats$SAM

early_sample_calls_df["PROBESET"] <- rownames(early_sample_calls_df)
early_sample_calls_df <- early_sample_calls_df[with(early_sample_calls_df,order(early_sample_calls_df[[29]], decreasing=FALSE)),]

pres <- as.integer(vector())
for(i in 1:nrow(early_sample_calls_df)) # get absent/present calls and keep probesets detected in at least 14/28 total chips
{
  wp <- length( grep("P", early_sample_calls_df[i,]) )
  if(wp >= 14) { pres <- append(pres, i) }
}

cat("\n", "Number of probesets called PRESENT in 14/28 chips with HS UG6 definitions: ", length(pres), "\n")

early_sample_df_present <- early_sample_df[pres,]
early_sample_df_present$PROBESET <- sub("_at", "", early_sample_df_present$PROBESET)   # trim off database "_at" suffixes from probeset names

## download the HG-U133a2 csv annotation file (or similar chip series, such as HG-U133a) from support section of Affymetrix website
ann <- read.table( file="HG-U133A_2.na25.annot.csv", sep=",", header=TRUE)
for( i in 1:ncol(ann)) { ann[,i] <- as.character( ann[,i] ) }

early_sample_df_present_ann <- merge( x=early_sample_df_present, y=ann, by.x="PROBESET", by.y="UniGene.ID", all.x=TRUE)
early_sample_df_present_ann <- subset( early_sample_df_present_ann, !(duplicated(PROBESET)) )  # elim dups created by merge()
write.table(early_sample_df_present_ann, file="early_samples_present_HS_UG_definitions.txt", sep="\t", row.names=FALSE)

RP_signif <- which(early_sample_df_present$RP<=0.05)
SAM_signif <- which(early_sample_df_present$SAM<=0.05)
stats_signif <- RP_signif %u% SAM_signif
group_fx_keep <- which(early_sample_df_present$group_fold_change <= -1.45)
group_fx_keep <- group_fx_keep %u% which(early_sample_df_present$group_fold_change >= 1.45)

group_fx_stats_keep <- stats_signif %i% group_fx_keep

early_sample_df$PROBESET <- sub("_at", "", early_sample_df$PROBESET)   # trim off database "_at" suffixes from probeset names

early_sample_df_present_keep <- early_sample_df_present[group_fx_stats_keep,]

early_sample_df[,2:(ncol(early_sample_df))] <- round( early_sample_df[,2:(ncol(early_sample_df))], 2 ) 
early_sample_df_present_keep[,2:(ncol(early_sample_df))] <- round( early_sample_df_present_keep[,2:(ncol(early_sample_df))], 2 )

early_sample_df_present_keep_ann <- merge( x=early_sample_df_present_keep, y=ann, by.x="PROBESET", by.y="UniGene.ID", all.x=TRUE)
early_sample_df_present_keep_ann <- subset( early_sample_df_present_keep_ann, !(duplicated(PROBESET)) )  # elim dups created by merge()
write.table(early_sample_df_present_keep_ann, file="early_samples_filtered_HS_UG_definitions.txt", sep="\t", row.names=FALSE)

early_sample_df_ann <- merge( x=early_sample_df, y=ann, by.x="PROBESET", by.y="UniGene.ID", all.x=TRUE)
early_sample_df_ann <- subset( early_sample_df_ann, !(duplicated(PROBESET)) )
write.table(early_sample_df_ann, file="early_samples_HS_UG_definitions.txt", sep="\t", row.names=FALSE)

# i then filtered "early_samples_HS_UG_definitions.txt" further for fold change +/- 1.45 in 2/3 paired samples (577, 578, 579) manually with excel 2000 / OpenOffice

#save.image("early_samples_HS_UG_definitions.rData")

################

# now we'll analyze all 5 expG samples compared to all controls


all_sample_df_log2 <- cbind( all_sample_df$PROBESET, log2( all_sample_df[,2:14] ) )
names(all_sample_df_log2)[1] <- "PROBESET"
all_sample_df_log2[,1] <- as.character( all_sample_df_log2[,1] )

all_sample_df_log2_sc <- data.frame( t( scale_data( all_sample_df_log2[,2:14] ) ) )
rownames(all_sample_df_log2_sc) <- all_sample_df_log2[,1]
names( all_sample_df_log2_sc ) <- names(all_sample_df)[2:14]

m.cl <- c( rep(0,8), rep(1,5) )

all_sample_log2_sc <- as.matrix( all_sample_df_log2_sc )

### Rank Products statistics
library(RankProd)
RP_stats <- RP(all_sample_log2_sc, m.cl, num.perm=1000, logged = TRUE, na.rm = FALSE, plot = FALSE, rand = 123)
RP_tg <- topGene(RP_stats, num.gene=nrow(all_sample_log2_sc), gene.names = rownames(all_sample_log2_sc))

# upreg genes
RP_up_tg <- data.frame(RP_tg$Table1[,4], RP_tg$Table1[,2], attr(RP_tg$Table1,"dimnames")[[1]], row.names = attr(RP_tg$Table1,"dimnames")[[1]])
names(RP_up_tg) <- c("RP_up_pfp", "RP_up_RP/Rsum", "RP_up_ID")
RP_up_tg <- RP_up_tg[with(RP_up_tg,order(RP_up_tg[[3]], decreasing=FALSE)),]
RP_rownames <- RP_up_tg$RP_up_ID
RP_up_tg$RP_up_ID <- NULL

# downreg genes
RP_dn_tg <- data.frame(RP_tg$Table2[,4], RP_tg$Table2[,2], attr(RP_tg$Table2,"dimnames")[[1]], row.names = attr(RP_tg$Table2,"dimnames")[[1]])
names(RP_dn_tg) <- c("RP_dn_pfp", "RP_dn_RP/Rsum", "RP_dn_ID")
RP_dn_tg <- RP_dn_tg[with(RP_dn_tg,order(RP_dn_tg[[3]], decreasing=FALSE)),]
RP_dn_tg$RP_dn_ID <- NULL

# combine upreg and downreg genes
RP_temp <- data.frame(RP_up_tg[,1], RP_dn_tg[,1])
RP_temp["RP_min_Pvalue"] <- apply(RP_temp, 1, min)

for( i in 1:nrow(RP_temp) )
{
  if( RP_temp$RP_min_Pvalue[i] > 1 ) { RP_temp$RP_min_Pvalue[i] <- 1 }  # rank products produces P values > 1 in some cases; cap them at 1
}

rownames(RP_temp) <- RP_rownames

all_stats <- data.frame( RP_temp$RP_min_Pvalue )
rownames( all_stats ) <- RP_rownames
names( all_stats ) <- "RP"

### SAM statistics
library(siggenes)

sam_t_uneqVar_q1 <- sam(all_sample_log2_sc, m.cl, method = "d.stat", q.version = 1, var.equal = FALSE, rand = 123, gene.names = rownames(all_sample_log2_sc))
sam_t_uneqVar_q1_df <- data.frame(sam_t_uneqVar_q1@p.value, sam_t_uneqVar_q1@q.value, attr(sam_t_uneqVar_q1@q.value,"names"), row.names = attr(sam_t_uneqVar_q1@q.value,"names"))

names(sam_t_uneqVar_q1_df) <- c("sam_t_uneqVar_q1", "sam_t_uneqVar_p1", "sam_t_uneqVar_q1_ID")

sam_t_uneqVar_q1_df_sort <- sam_t_uneqVar_q1_df[with(sam_t_uneqVar_q1_df,order(sam_t_uneqVar_q1_df[[3]], decreasing=FALSE)),]
sam_t_uneqVar_q1_df_sort[[3]] <- NULL

all_stats["SAM"] <- sam_t_uneqVar_q1_df_sort$sam_t_uneqVar_q1

# calculate group means
all_sample_df["control_avg"] <- apply( all_sample_df[,2:9], 1, mean )
all_sample_df["expG_avg"] <- apply( all_sample_df[,10:14], 1, mean )

# calculate group fold change
fx_vector <- vector()

for( i in 1:nrow( all_sample_df ) )
{
  fx_vector <- append( fx_vector, signed_fx( all_sample_df$expG_avg[i], all_sample_df$control_avg[i] ) )
}

all_sample_df["group_fold_change"] <- fx_vector

# calculate paired 577 fold change
fx_vector <- vector()

for( i in 1:nrow( all_sample_df ) )
{
  fx_vector <- append( fx_vector, signed_fx( all_sample_df$m577_expG[i], all_sample_df$m577_control[i] ) )
}

all_sample_df["m577_fold_change"] <- fx_vector

# calculate paired 578 fold change
fx_vector <- vector()

for( i in 1:nrow( all_sample_df ) )
{
  fx_vector <- append( fx_vector, signed_fx( all_sample_df$m578_expG[i], all_sample_df$m578_control[i] ) )
}

all_sample_df["m578_fold_change"] <- fx_vector

# calculate paired 579 fold change
fx_vector <- vector()

for( i in 1:nrow( all_sample_df ) )
{
  fx_vector <- append( fx_vector, signed_fx( all_sample_df$m579_expG[i], all_sample_df$m579_control[i] ) )
}

all_sample_df["m579_fold_change"] <- fx_vector

# calculate paired 566 fold change
fx_vector <- vector()

for( i in 1:nrow( all_sample_df ) )
{
  fx_vector <- append( fx_vector, signed_fx( all_sample_df$m566_expG[i], all_sample_df$m566_control[i] ) )
}

all_sample_df["m566_fold_change"] <- fx_vector

# calculate paired 529 fold change
fx_vector <- vector()

for( i in 1:nrow( all_sample_df ) )
{
  fx_vector <- append( fx_vector, signed_fx( all_sample_df$m529_expG[i], all_sample_df$m529_control[i] ) )
}

all_sample_df["m529_fold_change"] <- fx_vector


all_sample_df <- all_sample_df[with(all_sample_df,order(all_sample_df[[1]], decreasing=FALSE)),]
all_stats["PROBESET"] <- rownames(all_stats)
all_stats <- all_stats[with(all_stats,order(all_stats[[3]], decreasing=FALSE)),]

all_sample_df["RP"] <- all_stats$RP
all_sample_df["SAM"] <- all_stats$SAM

all_calls_df["PROBESET"] <- rownames(all_calls_df)
all_calls_df <- all_calls_df[with(all_calls_df,order(all_calls_df[[34]], decreasing=FALSE)),]

pres <- as.integer(vector())
for(i in 1:nrow(all_calls_df)) # get absent/present calls and keep probesets detected in at least 16/33 total chips
{
  wp <- length( grep("P", all_calls_df[i,]) )
  if(wp >= 16) { pres <- append(pres, i) }
}

cat("\n", "Number of probesets called PRESENT in 16/33 chips with HS UG6 definitions: ", length(pres), "\n")

all_sample_df_present <- all_sample_df[pres,]
all_sample_df_present$PROBESET <- sub("_at", "", all_sample_df_present$PROBESET)   # trim off database "_at" suffixes from probeset names for annotation below

## download the HG-U133a2 csv annotation file (or similar chip series, such as HG-U133a) from support section of Affymetrix website
ann <- read.table( file="HG-U133A_2.na25.annot.csv", sep=",", header=TRUE)
for( i in 1:ncol(ann)) { ann[,i] <- as.character( ann[,i] ) }

all_sample_df_present_ann <- merge( x=all_sample_df_present, y=ann, by.x="PROBESET", by.y="UniGene.ID", all.x=TRUE)
all_sample_df_present_ann <- subset( all_sample_df_present_ann, !(duplicated(PROBESET)) )  # elim dups created by merge()
write.table(all_sample_df_present_ann, file="all_samples_present_HS_UG_definitions.txt", sep="\t", row.names=FALSE)

RP_signif <- which(all_sample_df_present$RP<=0.05)
SAM_signif <- which(all_sample_df_present$SAM<=0.05)
stats_signif <- RP_signif %u% SAM_signif   
group_fx_keep <- which(all_sample_df_present$group_fold_change <= -1.45)   # keep genes that also changed 45%
group_fx_keep <- group_fx_keep %u% which(all_sample_df_present$group_fold_change >= 1.45)   # ""

group_fx_stats_keep <- stats_signif %i% group_fx_keep

all_sample_df$PROBESET <- sub("_at", "", all_sample_df$PROBESET)   # trim off database "_at" suffixes from probeset names for annotation below

all_sample_df_present_keep <- all_sample_df_present[group_fx_stats_keep,]

all_sample_df[,2:(ncol(all_sample_df))] <- round( all_sample_df[,2:(ncol(all_sample_df))], 2 ) 
all_sample_df_present_keep[,2:(ncol(all_sample_df))] <- round( all_sample_df_present_keep[,2:(ncol(all_sample_df))], 2 )

all_sample_df_present_keep_ann <- merge( x=all_sample_df_present_keep, y=ann, by.x="PROBESET", by.y="UniGene.ID", all.x=TRUE)
all_sample_df_present_keep_ann <- subset( all_sample_df_present_keep_ann, !(duplicated(PROBESET)) )  # elim dups created by merge()
write.table(all_sample_df_present_keep_ann, file="all_samples_filtered_HS_UG_definitions.txt", sep="\t", row.names=FALSE)

all_sample_df_ann <- merge( x=all_sample_df, y=ann, by.x="PROBESET", by.y="UniGene.ID", all.x=TRUE)
all_sample_df_ann <- subset( all_sample_df_ann, !(duplicated(PROBESET)) )
write.table(all_sample_df_ann, file="all_samples_HS_UG_definitions.txt", sep="\t", row.names=FALSE)

# i then filtered "all_samples_HS_UG_definitions.txt" further for fold change +/- 1.45 in 2/5 paired samples (577, 578, 579, 566, 529) manually with excel 2000 / OpenOffice

#save.image("all_samples_HS_UG_definitions.rData")


##################################
##################################
#### PT DEFINITIONS
##################################
##################################


hgu133a@cdfName <- "hs133aptug6cdf"
hgu133a2@cdfName <- "hs133av2ptug6cdf"

library(matchprobes)
both <- combineAffyBatch(list(hgu133a, hgu133a2), c("hs133aptug6probe", "hs133av2ptug6probe"), "newprobe", verbose=TRUE)
newprobe <- both$cdf

rma_norm <- rma(both$dat)
rma_exprs <- exprs(rma_norm)
rma_exprs_unlog <- 2^(rma_exprs)

hgu133a_calls <- mas5calls(hgu133a)  # get mas5 absent/present calls
hgu133a2_calls <- mas5calls(hgu133a2)

hgu133a_calls <- exprs(hgu133a_calls)
hgu133a2_calls <- exprs(hgu133a2_calls)

hgu133a_calls_df <- data.frame( hgu133a_calls )
hgu133a2_calls_df <- data.frame( hgu133a2_calls )

common_probesets <- intersect( attr(hgu133a_calls, "dimnames")[[1]], attr(hgu133a2_calls, "dimnames")[[1]] )  # hgu133a chip has 6 additional control affy probesets 

hgu133a_calls_df <- hgu133a_calls_df[ rownames(hgu133a_calls_df) %i% common_probesets,]
hgu133a2_calls_df <- hgu133a2_calls_df[ rownames(hgu133a2_calls_df) %i% common_probesets,]

all_calls_df <- data.frame( hgu133a_calls_df, hgu133a2_calls_df )

for( i in 1:ncol(all_calls_df)) { all_calls_df[,i] <- as.character( all_calls_df[,i] ) }

rma_exprs_unlog_df <- as.data.frame(rma_exprs_unlog)
rma_exprs_unlog_df <- rma_exprs_unlog_df[rownames(rma_exprs_unlog_df) %i% common_probesets ,]  # keep shared probesets between both chip types (only difference is Affy control probesets)

# make table of individual chip exprs values
rma_exprs_log2_df <- as.data.frame(rma_exprs)
rma_exprs_log2_df <- rma_exprs_log2_df[rownames(rma_exprs_log2_df) %i% common_probesets ,]
all_chips_df <- data.frame( cbind( rownames(rma_exprs_log2_df), rma_exprs_log2_df, rma_exprs_unlog_df) )
names(all_chips_df)[1] <- "PROBESET"
all_chips_df[,1] <- as.character(all_chips_df[,1])
write.table( all_chips_df, file="PT_UG_all_chips_exprs.txt", sep="\t", row.names=FALSE)

all_sample_df <- data.frame(rownames(rma_exprs_unlog_df))   # average tech reps together to get biological samples
names(all_sample_df) <- "PROBESET"
all_sample_df[,1] <- as.character(all_sample_df[,1])

all_sample_df["m529_control"] <- apply( rma_exprs_unlog_df[,1:2], 1, mean )
all_sample_df["m566_control"] <- apply( rma_exprs_unlog_df[,17:19], 1, mean )
all_sample_df["m577_control"] <- apply( rma_exprs_unlog_df[,11:13], 1, mean )
all_sample_df["m578_control"] <- apply( rma_exprs_unlog_df[,25:27], 1, mean )
all_sample_df["m579_control"] <- apply( rma_exprs_unlog_df[,5:7], 1, mean )
all_sample_df["K605os_control"] <- apply( rma_exprs_unlog_df[,30:31], 1, mean )
all_sample_df["K605od_control"] <- apply( rma_exprs_unlog_df[,32:33], 1, mean )
all_sample_df["m590_control"] <- apply( rma_exprs_unlog_df[,28:29], 1, mean )
all_sample_df["m529_expG"] <- apply( rma_exprs_unlog_df[,3:4], 1, mean )
all_sample_df["m566_expG"] <- apply( rma_exprs_unlog_df[,20:22], 1, mean )
all_sample_df["m577_expG"] <- apply( rma_exprs_unlog_df[,14:16], 1, mean )
all_sample_df["m578_expG"] <- apply( rma_exprs_unlog_df[,23:24], 1, mean )
all_sample_df["m579_expG"] <- apply( rma_exprs_unlog_df[,8:10], 1, mean )


# we'll first analyze the three earlier (less damage) samples (577, 578, 579) compared to all controls

early_sample_df <- all_sample_df[, c(1:9, 12:14)]
early_sample_calls_df <- all_calls_df[, c( 1:2, 5:19, 23:33 )]

early_sample_df_log2 <- cbind( early_sample_df$PROBESET, log2( early_sample_df[,2:12] ) )
names(early_sample_df_log2)[1] <- "PROBESET"
early_sample_df_log2[,1] <- as.character( early_sample_df_log2[,1] )

early_sample_df_log2_sc <- data.frame( t( scale_data( early_sample_df_log2[,2:12] ) ) )
rownames(early_sample_df_log2_sc) <- early_sample_df_log2[,1]
names( early_sample_df_log2_sc ) <- names(early_sample_df)[2:12]

m.cl <- c( rep(0,8), rep(1,3) )

early_sample_log2_sc <- as.matrix( early_sample_df_log2_sc )

### Rank Products statistics
library(RankProd)
RP_stats <- RP(early_sample_log2_sc, m.cl, num.perm=1000, logged = TRUE, na.rm = FALSE, plot = FALSE, rand = 123)
RP_tg <- topGene(RP_stats, num.gene=nrow(early_sample_log2_sc), gene.names = rownames(early_sample_log2_sc))

# upreg genes
RP_up_tg <- data.frame(RP_tg$Table1[,4], RP_tg$Table1[,2], attr(RP_tg$Table1,"dimnames")[[1]], row.names = attr(RP_tg$Table1,"dimnames")[[1]])
names(RP_up_tg) <- c("RP_up_pfp", "RP_up_RP/Rsum", "RP_up_ID")
RP_up_tg <- RP_up_tg[with(RP_up_tg,order(RP_up_tg[[3]], decreasing=FALSE)),]
RP_rownames <- RP_up_tg$RP_up_ID
RP_up_tg$RP_up_ID <- NULL

# downreg genes
RP_dn_tg <- data.frame(RP_tg$Table2[,4], RP_tg$Table2[,2], attr(RP_tg$Table2,"dimnames")[[1]], row.names = attr(RP_tg$Table2,"dimnames")[[1]])
names(RP_dn_tg) <- c("RP_dn_pfp", "RP_dn_RP/Rsum", "RP_dn_ID")
RP_dn_tg <- RP_dn_tg[with(RP_dn_tg,order(RP_dn_tg[[3]], decreasing=FALSE)),]
RP_dn_tg$RP_dn_ID <- NULL

# combine upreg and downreg genes
RP_temp <- data.frame(RP_up_tg[,1], RP_dn_tg[,1])
RP_temp["RP_min_Pvalue"] <- apply(RP_temp, 1, min)

for( i in 1:nrow(RP_temp) )
{
  if( RP_temp$RP_min_Pvalue[i] > 1 ) { RP_temp$RP_min_Pvalue[i] <- 1 }  # rank products produces P values > 1 in some cases; cap them at 1
}

rownames(RP_temp) <- RP_rownames

early_stats <- data.frame( RP_temp$RP_min_Pvalue )
rownames( early_stats ) <- RP_rownames
names( early_stats ) <- "RP"

### SAM statistics
library(siggenes)

sam_t_uneqVar_q1 <- sam(early_sample_log2_sc, m.cl, method = "d.stat", q.version = 1, var.equal = FALSE, rand = 123, gene.names = rownames(early_sample_log2_sc))
sam_t_uneqVar_q1_df <- data.frame(sam_t_uneqVar_q1@p.value, sam_t_uneqVar_q1@q.value, attr(sam_t_uneqVar_q1@q.value,"names"), row.names = attr(sam_t_uneqVar_q1@q.value,"names"))

names(sam_t_uneqVar_q1_df) <- c("sam_t_uneqVar_q1", "sam_t_uneqVar_p1", "sam_t_uneqVar_q1_ID")

sam_t_uneqVar_q1_df_sort <- sam_t_uneqVar_q1_df[with(sam_t_uneqVar_q1_df,order(sam_t_uneqVar_q1_df[[3]], decreasing=FALSE)),]
sam_t_uneqVar_q1_df_sort[[3]] <- NULL

early_stats["SAM"] <- sam_t_uneqVar_q1_df_sort$sam_t_uneqVar_q1

# calculate group means
early_sample_df["control_avg"] <- apply( early_sample_df[,2:9], 1, mean )
early_sample_df["expG_avg"] <- apply( early_sample_df[,10:12], 1, mean )

# calculate group fold change
fx_vector <- vector()

for( i in 1:nrow( early_sample_df ) )
{
  fx_vector <- append( fx_vector, signed_fx( early_sample_df$expG_avg[i], early_sample_df$control_avg[i] ) )
}

early_sample_df["group_fold_change"] <- fx_vector

# calculate paired 577 fold change
fx_vector <- vector()

for( i in 1:nrow( early_sample_df ) )
{
  fx_vector <- append( fx_vector, signed_fx( early_sample_df$m577_expG[i], early_sample_df$m577_control[i] ) )
}

early_sample_df["m577_fold_change"] <- fx_vector

# calculate paired 578 fold change
fx_vector <- vector()

for( i in 1:nrow( early_sample_df ) )
{
  fx_vector <- append( fx_vector, signed_fx( early_sample_df$m578_expG[i], early_sample_df$m578_control[i] ) )
}

early_sample_df["m578_fold_change"] <- fx_vector

# calculate paired 579 fold change
fx_vector <- vector()

for( i in 1:nrow( early_sample_df ) )
{
  fx_vector <- append( fx_vector, signed_fx( early_sample_df$m579_expG[i], early_sample_df$m579_control[i] ) )
}

early_sample_df["m579_fold_change"] <- fx_vector

early_sample_df <- early_sample_df[with(early_sample_df,order(early_sample_df[[1]], decreasing=FALSE)),]
early_stats["PROBESET"] <- rownames(early_stats)
early_stats <- early_stats[with(early_stats,order(early_stats[[3]], decreasing=FALSE)),]

early_sample_df["RP"] <- early_stats$RP
early_sample_df["SAM"] <- early_stats$SAM

early_sample_calls_df["PROBESET"] <- rownames(early_sample_calls_df)
early_sample_calls_df <- early_sample_calls_df[with(early_sample_calls_df,order(early_sample_calls_df[[29]], decreasing=FALSE)),]

pres <- as.integer(vector())
for(i in 1:nrow(early_sample_calls_df)) # get absent/present calls and keep probesets detected in at least 14/28 total chips
{
  wp <- length( grep("P", early_sample_calls_df[i,]) )
  if(wp >= 14) { pres <- append(pres, i) }
}

cat("\n", "Number of probesets called PRESENT in 14/28 chips with PT UG6 definitions: ", length(pres), "\n")

early_sample_df_present <- early_sample_df[pres,]
early_sample_df_present$PROBESET <- sub("_at", "", early_sample_df_present$PROBESET)   # trim off database "_at" suffixes from probeset names

## download the HG-U133a2 csv annotation file (or similar chip series, such as HG-U133a) from support section of Affymetrix website
ann <- read.table( file="HG-U133A_2.na25.annot.csv", sep=",", header=TRUE)
for( i in 1:ncol(ann)) { ann[,i] <- as.character( ann[,i] ) }

early_sample_df_present_ann <- merge( x=early_sample_df_present, y=ann, by.x="PROBESET", by.y="UniGene.ID", all.x=TRUE)
early_sample_df_present_ann <- subset( early_sample_df_present_ann, !(duplicated(PROBESET)) )  # elim dups created by merge()
write.table(early_sample_df_present_ann, file="early_samples_present_PT_UG_definitions.txt", sep="\t", row.names=FALSE)

RP_signif <- which(early_sample_df_present$RP<=0.05)
SAM_signif <- which(early_sample_df_present$SAM<=0.05)
stats_signif <- RP_signif %u% SAM_signif
group_fx_keep <- which(early_sample_df_present$group_fold_change <= -1.45)
group_fx_keep <- group_fx_keep %u% which(early_sample_df_present$group_fold_change >= 1.45)

group_fx_stats_keep <- stats_signif %i% group_fx_keep

early_sample_df$PROBESET <- sub("_at", "", early_sample_df$PROBESET)   # trim off database "_at" suffixes from probeset names

early_sample_df_present_keep <- early_sample_df_present[group_fx_stats_keep,]

early_sample_df[,2:(ncol(early_sample_df))] <- round( early_sample_df[,2:(ncol(early_sample_df))], 2 ) 
early_sample_df_present_keep[,2:(ncol(early_sample_df))] <- round( early_sample_df_present_keep[,2:(ncol(early_sample_df))], 2 )

early_sample_df_present_keep_ann <- merge( x=early_sample_df_present_keep, y=ann, by.x="PROBESET", by.y="UniGene.ID", all.x=TRUE)
early_sample_df_present_keep_ann <- subset( early_sample_df_present_keep_ann, !(duplicated(PROBESET)) )  # elim dups created by merge()
write.table(early_sample_df_present_keep_ann, file="early_samples_filtered_PT_UG_definitions.txt", sep="\t", row.names=FALSE)

early_sample_df_ann <- merge( x=early_sample_df, y=ann, by.x="PROBESET", by.y="UniGene.ID", all.x=TRUE)
early_sample_df_ann <- subset( early_sample_df_ann, !(duplicated(PROBESET)) )
write.table(early_sample_df_ann, file="early_samples_PT_UG_definitions.txt", sep="\t", row.names=FALSE)

# i then filtered "early_samples_HS_UG_definitions.txt" further for fold change +/- 1.45 in 2/3 paired samples (577, 578, 579) manually with excel 2000 / OpenOffice

#save.image("early_samples_PT_UG_definitions.rData")

################


# now we'll analyze all 5 expG samples compared to all controls


all_sample_df_log2 <- cbind( all_sample_df$PROBESET, log2( all_sample_df[,2:14] ) )
names(all_sample_df_log2)[1] <- "PROBESET"
all_sample_df_log2[,1] <- as.character( all_sample_df_log2[,1] )

all_sample_df_log2_sc <- data.frame( t( scale_data( all_sample_df_log2[,2:14] ) ) )
rownames(all_sample_df_log2_sc) <- all_sample_df_log2[,1]
names( all_sample_df_log2_sc ) <- names(all_sample_df)[2:14]

m.cl <- c( rep(0,8), rep(1,5) )

all_sample_log2_sc <- as.matrix( all_sample_df_log2_sc )

### Rank Products statistics
library(RankProd)
RP_stats <- RP(all_sample_log2_sc, m.cl, num.perm=1000, logged = TRUE, na.rm = FALSE, plot = FALSE, rand = 123)
RP_tg <- topGene(RP_stats, num.gene=nrow(all_sample_log2_sc), gene.names = rownames(all_sample_log2_sc))

# upreg genes
RP_up_tg <- data.frame(RP_tg$Table1[,4], RP_tg$Table1[,2], attr(RP_tg$Table1,"dimnames")[[1]], row.names = attr(RP_tg$Table1,"dimnames")[[1]])
names(RP_up_tg) <- c("RP_up_pfp", "RP_up_RP/Rsum", "RP_up_ID")
RP_up_tg <- RP_up_tg[with(RP_up_tg,order(RP_up_tg[[3]], decreasing=FALSE)),]
RP_rownames <- RP_up_tg$RP_up_ID
RP_up_tg$RP_up_ID <- NULL

# downreg genes
RP_dn_tg <- data.frame(RP_tg$Table2[,4], RP_tg$Table2[,2], attr(RP_tg$Table2,"dimnames")[[1]], row.names = attr(RP_tg$Table2,"dimnames")[[1]])
names(RP_dn_tg) <- c("RP_dn_pfp", "RP_dn_RP/Rsum", "RP_dn_ID")
RP_dn_tg <- RP_dn_tg[with(RP_dn_tg,order(RP_dn_tg[[3]], decreasing=FALSE)),]
RP_dn_tg$RP_dn_ID <- NULL

# combine upreg and downreg genes
RP_temp <- data.frame(RP_up_tg[,1], RP_dn_tg[,1])
RP_temp["RP_min_Pvalue"] <- apply(RP_temp, 1, min)

for( i in 1:nrow(RP_temp) )
{
  if( RP_temp$RP_min_Pvalue[i] > 1 ) { RP_temp$RP_min_Pvalue[i] <- 1 }  # rank products produces P values > 1 in some cases; cap them at 1
}

rownames(RP_temp) <- RP_rownames

all_stats <- data.frame( RP_temp$RP_min_Pvalue )
rownames( all_stats ) <- RP_rownames
names( all_stats ) <- "RP"

### SAM statistics
library(siggenes)

sam_t_uneqVar_q1 <- sam(all_sample_log2_sc, m.cl, method = "d.stat", q.version = 1, var.equal = FALSE, rand = 123, gene.names = rownames(all_sample_log2_sc))
sam_t_uneqVar_q1_df <- data.frame(sam_t_uneqVar_q1@p.value, sam_t_uneqVar_q1@q.value, attr(sam_t_uneqVar_q1@q.value,"names"), row.names = attr(sam_t_uneqVar_q1@q.value,"names"))

names(sam_t_uneqVar_q1_df) <- c("sam_t_uneqVar_q1", "sam_t_uneqVar_p1", "sam_t_uneqVar_q1_ID")

sam_t_uneqVar_q1_df_sort <- sam_t_uneqVar_q1_df[with(sam_t_uneqVar_q1_df,order(sam_t_uneqVar_q1_df[[3]], decreasing=FALSE)),]
sam_t_uneqVar_q1_df_sort[[3]] <- NULL

all_stats["SAM"] <- sam_t_uneqVar_q1_df_sort$sam_t_uneqVar_q1

# calculate group means
all_sample_df["control_avg"] <- apply( all_sample_df[,2:9], 1, mean )
all_sample_df["expG_avg"] <- apply( all_sample_df[,10:14], 1, mean )

# calculate group fold change
fx_vector <- vector()

for( i in 1:nrow( all_sample_df ) )
{
  fx_vector <- append( fx_vector, signed_fx( all_sample_df$expG_avg[i], all_sample_df$control_avg[i] ) )
}

all_sample_df["group_fold_change"] <- fx_vector

# calculate paired 577 fold change
fx_vector <- vector()

for( i in 1:nrow( all_sample_df ) )
{
  fx_vector <- append( fx_vector, signed_fx( all_sample_df$m577_expG[i], all_sample_df$m577_control[i] ) )
}

all_sample_df["m577_fold_change"] <- fx_vector

# calculate paired 578 fold change
fx_vector <- vector()

for( i in 1:nrow( all_sample_df ) )
{
  fx_vector <- append( fx_vector, signed_fx( all_sample_df$m578_expG[i], all_sample_df$m578_control[i] ) )
}

all_sample_df["m578_fold_change"] <- fx_vector

# calculate paired 579 fold change
fx_vector <- vector()

for( i in 1:nrow( all_sample_df ) )
{
  fx_vector <- append( fx_vector, signed_fx( all_sample_df$m579_expG[i], all_sample_df$m579_control[i] ) )
}

all_sample_df["m579_fold_change"] <- fx_vector

# calculate paired 566 fold change
fx_vector <- vector()

for( i in 1:nrow( all_sample_df ) )
{
  fx_vector <- append( fx_vector, signed_fx( all_sample_df$m566_expG[i], all_sample_df$m566_control[i] ) )
}

all_sample_df["m566_fold_change"] <- fx_vector

# calculate paired 529 fold change
fx_vector <- vector()

for( i in 1:nrow( all_sample_df ) )
{
  fx_vector <- append( fx_vector, signed_fx( all_sample_df$m529_expG[i], all_sample_df$m529_control[i] ) )
}

all_sample_df["m529_fold_change"] <- fx_vector


all_sample_df <- all_sample_df[with(all_sample_df,order(all_sample_df[[1]], decreasing=FALSE)),]
all_stats["PROBESET"] <- rownames(all_stats)
all_stats <- all_stats[with(all_stats,order(all_stats[[3]], decreasing=FALSE)),]

all_sample_df["RP"] <- all_stats$RP
all_sample_df["SAM"] <- all_stats$SAM

all_calls_df["PROBESET"] <- rownames(all_calls_df)
all_calls_df <- all_calls_df[with(all_calls_df,order(all_calls_df[[34]], decreasing=FALSE)),]

pres <- as.integer(vector())
for(i in 1:nrow(all_calls_df)) # get absent/present calls and keep probesets detected in at least 16/33 total chips
{
  wp <- length( grep("P", all_calls_df[i,]) )
  if(wp >= 16) { pres <- append(pres, i) }
}

cat("\n", "Number of probesets called PRESENT in 16/33 chips with PT UG6 definitions: ", length(pres), "\n")

all_sample_df_present <- all_sample_df[pres,]
all_sample_df_present$PROBESET <- sub("_at", "", all_sample_df_present$PROBESET)   # trim off database "_at" suffixes from probeset names for annotation below

## download the HG-U133a2 csv annotation file (or similar chip series, such as HG-U133a) from support section of Affymetrix website
ann <- read.table( file="HG-U133A_2.na25.annot.csv", sep=",", header=TRUE)
for( i in 1:ncol(ann)) { ann[,i] <- as.character( ann[,i] ) }

all_sample_df_present_ann <- merge( x=all_sample_df_present, y=ann, by.x="PROBESET", by.y="UniGene.ID", all.x=TRUE)
all_sample_df_present_ann <- subset( all_sample_df_present_ann, !(duplicated(PROBESET)) )  # elim dups created by merge()
write.table(all_sample_df_present_ann, file="all_samples_present_PT_UG_definitions.txt", sep="\t", row.names=FALSE)

RP_signif <- which(all_sample_df_present$RP<=0.05)
SAM_signif <- which(all_sample_df_present$SAM<=0.05)
stats_signif <- RP_signif %u% SAM_signif
group_fx_keep <- which(all_sample_df_present$group_fold_change <= -1.45)   # keep genes that also changed 45%
group_fx_keep <- group_fx_keep %u% which(all_sample_df_present$group_fold_change >= 1.45)   # ""

group_fx_stats_keep <- stats_signif %i% group_fx_keep

all_sample_df$PROBESET <- sub("_at", "", all_sample_df$PROBESET)   # trim off database "_at" suffixes from probeset names for annotation below

all_sample_df_present_keep <- all_sample_df_present[group_fx_stats_keep,]

all_sample_df[,2:(ncol(all_sample_df))] <- round( all_sample_df[,2:(ncol(all_sample_df))], 2 ) 
all_sample_df_present_keep[,2:(ncol(all_sample_df))] <- round( all_sample_df_present_keep[,2:(ncol(all_sample_df))], 2 )

all_sample_df_present_keep_ann <- merge( x=all_sample_df_present_keep, y=ann, by.x="PROBESET", by.y="UniGene.ID", all.x=TRUE)
all_sample_df_present_keep_ann <- subset( all_sample_df_present_keep_ann, !(duplicated(PROBESET)) )  # elim dups created by merge()
write.table(all_sample_df_present_keep_ann, file="all_samples_filtered_PT_UG_definitions.txt", sep="\t", row.names=FALSE)

all_sample_df_ann <- merge( x=all_sample_df, y=ann, by.x="PROBESET", by.y="UniGene.ID", all.x=TRUE)
all_sample_df_ann <- subset( all_sample_df_ann, !(duplicated(PROBESET)) )
write.table(all_sample_df_ann, file="all_samples_PT_UG_definitions.txt", sep="\t", row.names=FALSE)


# i then filtered "all_samples_HS_UG_definitions.txt" further for fold change +/- 1.45 in 2/5 paired samples (577, 578, 579, 566, 529) manually with excel 2000 / OpenOffice

#save.image("all_samples_PT_UG_definitions.rData")
