# Supplementary material for: Bioinformatic and statistical analysis of the optic nerve head in a primate model of ocular hypertension
Source: BMC Neurosci. 2008 Sep 26;9:93. doi: 10.1186/1471-2202-9-93 (PMC2567987; doi:10.1186/1471-2202-9-93)
Supplement: Additional file 11 — kompass_et_al_BMC_Neuroscience. Raw microarray data for sample 577. [file 1471-2202-9-93-S11.zip]

Archive with 6 entries (6 files):
- 6193.CEL
- 6194.CEL
- 6195.CEL
- 6196.CEL
- 6197.CEL
- 6198.CEL
