# Supplementary material for: Bioinformatic and statistical analysis of the optic nerve head in a primate model of ocular hypertension
Source: BMC Neurosci. 2008 Sep 26;9:93. doi: 10.1186/1471-2202-9-93 (PMC2567987; doi:10.1186/1471-2202-9-93)
Supplement: Additional file 12 — kompass_et_al_BMC_Neuroscience. Raw microarray data for sample 578. [file 1471-2202-9-93-S12.zip]

Archive with 5 entries (5 files):
- 6205.CEL
- 6206.CEL
- 6208.CEL
- 6209.CEL
- 6210.CEL
