# Supplementary material for: Bioinformatic and statistical analysis of the optic nerve head in a primate model of ocular hypertension
Source: BMC Neurosci. 2008 Sep 26;9:93. doi: 10.1186/1471-2202-9-93 (PMC2567987; doi:10.1186/1471-2202-9-93)
Supplement: Additional file 15 — kompass_et_al_BMC_Neuroscience. Raw microarray data for sample 529. [file 1471-2202-9-93-S15.zip]

Archive with 4 entries (4 files):
- 4835.CEL
- 4836.CEL
- 4837.CEL
- 4838.CEL
