# Supplementary material for: Bioinformatic and statistical analysis of the optic nerve head in a primate model of ocular hypertension
Source: BMC Neurosci. 2008 Sep 26;9:93. doi: 10.1186/1471-2202-9-93 (PMC2567987; doi:10.1186/1471-2202-9-93)
Supplement: Additional file 15 — kompass_et_al_BMC_Neuroscience. Raw microarray data for sample 529. [file 1471-2202-9-93-S15.zip › 4835.CEL]

[CEL]
Version=3

[HEADER]
Cols=712
Rows=712
TotalX=712
TotalY=712
OffsetX=0
OffsetY=0
GridCornerUL=229 230
GridCornerUR=4503 224
GridCornerLR=4508 4494
GridCornerLL=235 4501
Axis-invertX=0
AxisInvertY=0
swapXY=0
DatHeader=[0..46119]  4835:CLS=4733 RWS=4733 XIN=3  YIN=3  VE=17        2.0 03/12/03 15:02:28       HG-U133A.1sq                  6
Algorithm=Percentile
AlgorithmParameters=Percentile:75;CellMargin:2;OutlierHigh:1.500;OutlierLow:1.004

[INTENSITY]
NumberCells=506944
CellHeader=X	Y	MEAN	STDV	NPIXELS
  0	  0	241.5	44.0	 16
  1	  0	6284.8	983.4	 16
  2	  0	257.0	42.9	 16
  3	  0	6115.0	951.3	 16
  4	  0	95.0	17.9	 16
  5	  0	230.8	39.1	 16
  6	  0	5684.5	932.5	 16
  7	  0	209.3	26.9	 16
  8	  0	6009.8	979.8	 16
  9	  0	209.0	32.7	 16
 10	  0	5917.8	993.7	 16
 11	  0	229.3	31.4	 16
 12	  0	5874.8	1082.1	 16
 13	  0	218.8	41.9	 16
 14	  0	5813.8	1280.6	 16
 15	  0	242.3	44.7	 16
 16	  0	5441.3	1354.4	 16
 17	  0	239.8	46.6	 16
 18	  0	5517.3	1440.8	 16
 19	  0	209.0	30.0	 16
 20	  0	5072.5	1418.7	 16
 21	  0	189.8	27.4	 16
 22	  0	5209.3	1441.0	 16
 23	  0	247.0	45.8	 16
 24	  0	5173.8	1376.7	 16
 25	  0	210.5	47.9	 16
 26	  0	5485.3	1401.9	 16
 27	  0	177.3	27.9	 16
 28	  0	5560.8	1344.3	 16
 29	  0	199.3	21.7	 16
 30	  0	5711.3	1394.8	 16
 31	  0	210.8	38.6	 16
 32	  0	5650.3	1392.6	 16
 33	  0	190.5	39.4	 16
 34	  0	5284.8	1434.2	 16
 35	  0	230.0	47.4	 16
 36	  0	5597.8	1491.5	 16
 37	  0	195.8	37.0	 16
 38	  0	5940.0	1540.1	 16
 39	  0	202.0	25.0	 16
 40	  0	5874.3	1498.1	 16
 41	  0	189.3	30.0	 16
 42	  0	5712.0	1484.1	 16
 43	  0	208.5	38.1	 16
 44	  0	5785.8	1506.3	 16
 45	  0	226.8	38.1	 16
 46	  0	5607.3	1349.6	 16
 47	  0	176.3	15.5	 16
 48	  0	5778.5	1319.3	 16
 49	  0	192.0	27.5	 16
 50	  0	5685.8	1315.4	 16
 51	  0	207.8	26.4	 16
 52	  0	5420.3	1189.9	 16
 53	  0	172.3	23.9	 16
 54	  0	5631.8	1276.4	 16
 55	  0	168.5	28.9	 16
 56	  0	5389.8	1142.1	 16
 57	  0	230.0	30.7	 16
 58	  0	5636.5	1136.2	 16
 59	  0	180.8	22.5	 16
 60	  0	5773.3	1761.5	 16
 61	  0	175.0	27.5	 16
 62	  0	5579.8	1651.3	 16
 63	  0	200.5	36.7	 16
 64	  0	5735.5	1668.8	 16
 65	  0	166.3	32.0	 16
 66	  0	5529.0	1637.6	 16
 67	  0	177.5	34.0	 16
 68	  0	5623.5	1521.1	 16
 69	  0	189.8	26.3	 16
 70	  0	5788.0	1636.7	 16
 71	  0	186.3	41.0	 16
 72	  0	5609.3	1466.5	 16
 73	  0	195.0	30.8	 16
 74	  0	5599.5	1514.0	 16
 75	  0	161.5	24.4	 16
 76	  0	5765.8	1480.2	 16
 77	  0	188.8	28.0	 16
 78	  0	5480.3	1409.4	 16
 79	  0	176.3	15.8	 16
 80	  0	5663.8	1492.8	 16
 81	  0	178.5	27.0	 16
 82	  0	5559.0	1427.6	 16
 83	  0	176.8	26.7	 16
 84	  0	5799.0	1521.8	 16
 85	  0	224.5	38.5	 16
 86	  0	5656.0	1501.9	 16
 87	  0	187.3	32.3	 16
 88	  0	5867.5	1526.3	 16
 89	  0	180.5	28.1	 16
 90	  0	5794.0	1474.8	 16
 91	  0	173.3	33.5	 16
 92	  0	5409.3	1418.5	 16
 93	  0	171.3	21.0	 16
 94	  0	5605.8	1444.9	 16
 95	  0	151.3	16.8	 16
 96	  0	5399.8	1324.0	 16
 97	  0	168.0	32.3	 16
 98	  0	5465.3	1378.1	 16
 99	  0	182.0	29.2	 16
100	  0	5579.3	1502.4	 16
101	  0	162.3	36.0	 16
102	  0	5449.8	1395.0	 16
103	  0	164.0	26.7	 16
104	  0	5326.3	1335.7	 16
105	  0	160.5	25.5	 16
106	  0	5056.8	1332.8	 16
107	  0	193.5	29.1	 16
108	  0	5231.0	1280.1	 16
109	  0	189.3	44.3	 16
110	  0	5079.8	1224.2	 16
111	  0	176.5	27.2	 16
112	  0	5119.3	1230.6	 16
113	  0	173.5	42.1	 16
114	  0	5268.3	1241.7	 16
115	  0	154.0	23.1	 16
116	  0	5050.0	1164.1	 16
117	  0	213.8	228.1	 20
118	  0	4303.3	1810.6	 16
119	  0	255.0	241.2	 16
120	  0	4465.8	1797.2	 16
121	  0	280.3	243.6	 16
122	  0	4428.8	1804.1	 16
123	  0	381.0	229.1	 16
124	  0	4537.3	1761.7	 16
125	  0	260.8	208.4	 16
126	  0	4287.5	1734.9	 16
127	  0	245.8	175.4	 16
128	  0	4295.8	1759.1	 16
129	  0	219.8	165.5	 16
130	  0	4461.5	1712.5	 16
131	  0	281.5	160.0	 16
132	  0	4460.5	1720.9	 16
133	  0	267.3	139.9	 16
134	  0	4324.5	1615.8	 16
135	  0	259.8	86.4	 16
136	  0	4267.3	1623.5	 16
137	  0	225.8	107.8	 16
138	  0	4617.5	1712.6	 16
139	  0	206.3	70.4	 16
140	  0	4255.3	1597.1	 16
141	  0	244.0	61.6	 16
142	  0	4509.5	1618.3	 16
143	  0	220.0	48.2	 16
144	  0	4037.0	1514.2	 16
145	  0	200.8	56.4	 16
146	  0	4083.5	1498.1	 16
147	  0	220.3	79.3	 16
148	  0	4251.5	1523.4	 16
149	  0	175.0	47.3	 16
150	  0	4201.0	1497.1	 16
151	  0	205.8	56.6	 16
152	  0	4505.0	1560.2	 16
153	  0	231.5	31.3	 16
154	  0	4324.3	1510.9	 16
155	  0	215.0	62.1	 16
156	  0	4205.5	1464.1	 16
157	  0	234.3	51.3	 16
158	  0	4225.3	1396.7	 16
159	  0	183.5	40.9	 16
160	  0	4374.5	1410.2	 16
161	  0	203.0	28.7	 16
162	  0	4041.3	1319.7	 16
163	  0	199.5	37.0	 16
164	  0	3833.0	1281.3	 16
165	  0	159.3	32.4	 16
166	  0	4138.3	1347.0	 16
167	  0	171.5	40.9	 16
168	  0	3938.0	1285.7	 16
169	  0	172.5	69.2	 16
170	  0	4193.0	1345.1	 16
171	  0	200.8	31.0	 16
172	  0	4238.3	1370.3	 16
173	  0	180.5	21.5	 16
174	  0	4122.3	1351.1	 16
175	  0	179.5	43.9	 16
176	  0	4061.3	1285.6	 16
177	  0	226.0	76.4	 16
178	  0	3984.5	1433.3	 16
179	  0	174.8	25.8	 16
180	  0	3875.8	1375.7	 16
181	  0	189.5	38.4	 16
182	  0	3609.8	1243.6	 16
183	  0	141.8	29.1	 16
184	  0	3707.3	1263.4	 16
185	  0	175.5	34.0	 16
186	  0	4228.8	1398.8	 16
187	  0	185.3	28.2	 16
188	  0	4099.0	1378.3	 16
189	  0	187.3	29.3	 16
190	  0	3804.3	1245.9	 16
191	  0	183.0	29.7	 16
192	  0	3913.0	1282.2	 16
193	  0	166.0	35.5	 16
194	  0	4083.0	1296.8	 16
195	  0	168.0	25.9	 16
196	  0	3814.0	1205.3	 16
197	  0	164.5	28.7	 16
198	  0	4016.8	1306.2	 16
199	  0	175.8	32.5	 16
200	  0	3924.5	1217.0	 16
201	  0	164.0	28.4	 16
202	  0	3954.8	1232.2	 16
203	  0	169.5	37.4	 16
204	  0	3892.3	1222.4	 16
205	  0	167.3	36.2	 16
206	  0	3999.0	1163.4	 16
207	  0	193.5	36.2	 16
208	  0	3796.3	1161.9	 16
209	  0	181.0	39.3	 16
210	  0	3904.8	1118.5	 16
211	  0	155.8	14.6	 16
212	  0	3901.3	1095.0	 16
213	  0	168.5	27.5	 16
214	  0	3846.0	1076.3	 16
215	  0	147.3	27.7	 16
216	  0	3879.3	1024.5	 16
217	  0	148.8	28.0	 16
218	  0	3707.3	932.9	 16
219	  0	146.8	45.5	 16
220	  0	3901.0	976.1	 16
221	  0	175.0	22.8	 16
222	  0	3878.5	936.1	 16
223	  0	147.3	24.5	 16
224	  0	3747.0	905.2	 16
225	  0	155.0	20.2	 16
226	  0	3883.3	911.8	 16
227	  0	358.8	368.5	 16
228	  0	3972.0	855.0	 16
229	  0	156.8	35.8	 16
230	  0	4114.0	892.7	 16
231	  0	163.0	27.1	 16
232	  0	3993.8	804.2	 16
233	  0	172.5	39.8	 16
234	  0	4484.0	891.6	 16
235	  0	74.5	16.8	 16
236	  0	2017.5	418.8	 16
237	  0	69.3	16.6	 16
238	  0	142.5	23.7	 16
239	  0	78.3	18.9	 16
240	  0	4468.0	914.4	 16
241	  0	140.8	17.9	 16
242	  0	4099.3	784.2	 16
243	  0	181.3	25.1	 16
244	  0	3868.0	728.4	 16
245	  0	148.3	26.7	 16
246	  0	4073.8	739.0	 16
247	  0	159.3	25.7	 16
248	  0	4090.3	708.5	 16
249	  0	167.0	27.9	 16
250	  0	4085.5	763.9	 16
251	  0	156.5	29.6	 16
252	  0	4163.0	748.4	 16
253	  0	152.5	17.1	 16
254	  0	3930.0	742.4	 16
255	  0	168.5	27.1	 16
256	  0	4011.3	755.1	 16
257	  0	191.5	48.7	 16
258	  0	3946.8	717.2	 16
259	  0	193.5	30.2	 16
260	  0	3815.5	711.7	 16
261	  0	164.0	25.6	 16
262	  0	4031.5	712.3	 16
263	  0	170.5	32.9	 16
264	  0	4181.3	803.2	 16
265	  0	149.3	23.2	 16
266	  0	4270.3	719.3	 16
267	  0	166.3	35.2	 16
268	  0	4192.0	733.3	 16
269	  0	144.3	23.0	 16
270	  0	3944.8	720.6	 16
271	  0	172.3	28.0	 16
272	  0	4258.5	699.0	 16
273	  0	162.5	25.6	 16
274	  0	4083.3	682.4	 16
275	  0	155.3	25.2	 16
276	  0	4026.5	634.7	 16
277	  0	156.3	20.0	 16
278	  0	4298.8	725.3	 16
279	  0	156.0	19.5	 16
280	  0	4285.5	680.1	 16
281	  0	131.8	17.4	 16
282	  0	4683.0	758.7	 16
283	  0	158.0	25.8	 16
284	  0	4651.8	600.2	 16
285	  0	159.3	29.6	 16
286	  0	4513.0	635.6	 16
287	  0	154.3	22.2	 16
288	  0	4464.3	756.1	 16
289	  0	176.8	24.5	 16
290	  0	4565.0	799.0	 16
291	  0	185.0	34.9	 16
292	  0	4293.0	836.8	 16
293	  0	148.8	24.2	 16
294	  0	4316.3	820.0	 16
295	  0	154.3	20.9	 16
296	  0	4677.5	879.7	 16
297	  0	174.0	25.6	 16
298	  0	4604.8	731.8	 16
299	  0	170.0	26.0	 16
300	  0	4517.0	653.5	 16
301	  0	176.8	29.0	 16
302	  0	4440.5	694.0	 16
303	  0	158.0	28.2	 16
304	  0	4764.8	711.9	 16
305	  0	155.5	21.9	 16
306	  0	4771.3	735.2	 16
307	  0	211.3	36.7	 16
308	  0	4843.3	692.8	 16
309	  0	190.3	30.8	 16
310	  0	4825.8	757.2	 16
311	  0	160.5	24.2	 16
312	  0	4736.8	606.6	 16
313	  0	178.5	44.0	 16
314	  0	5197.5	697.7	 16
315	  0	158.8	17.4	 16
316	  0	5103.8	767.2	 16
317	  0	172.0	29.1	 16
318	  0	4980.3	588.8	 16
319	  0	187.8	24.9	 16
320	  0	4983.8	621.4	 16
321	  0	175.3	37.5	 16
322	  0	4874.0	635.7	 16
323	  0	200.8	24.6	 16
324	  0	4987.3	639.8	 16
325	  0	178.3	36.8	 16
326	  0	5364.0	726.7	 16
327	  0	164.5	18.8	 16
328	  0	5174.8	692.1	 16
329	  0	173.3	28.6	 16
330	  0	5311.0	765.1	 16
331	  0	175.5	25.4	 16
332	  0	5379.3	749.9	 16
333	  0	207.0	33.1	 16
334	  0	5093.3	643.6	 16
335	  0	161.5	30.3	 16
336	  0	5194.5	625.7	 16
337	  0	168.0	25.3	 16
338	  0	5069.3	661.0	 16
339	  0	176.0	31.6	 16
340	  0	5180.5	665.0	 16
341	  0	175.0	36.5	 16
342	  0	5392.8	766.8	 16
343	  0	201.3	37.3	 16
344	  0	5232.3	685.3	 16
345	  0	179.0	35.8	 16
346	  0	5139.0	610.9	 16
347	  0	169.8	34.0	 16
348	  0	5430.5	670.8	 16
349	  0	181.3	35.1	 16
350	  0	5506.0	621.6	 16
351	  0	163.0	24.5	 16
352	  0	5642.0	708.6	 16
353	  0	177.8	25.0	 16
354	  0	5251.5	532.3	 16
355	  0	208.3	43.4	 20
356	  0	5361.5	1810.2	 16
357	  0	183.3	44.5	 16
358	  0	5600.0	1836.1	 16
359	  0	220.3	32.4	 16
360	  0	5461.5	1753.0	 16
361	  0	198.8	41.7	 16
362	  0	5534.0	1710.3	 16
363	  0	210.0	40.2	 16
364	  0	5372.3	1603.5	 16
365	  0	181.3	34.3	 16
366	  0	5455.5	1630.9	 16
367	  0	194.0	35.5	 16
368	  0	5552.3	1571.8	 16
369	  0	205.0	26.9	 16
370	  0	5636.0	1565.1	 16
371	  0	183.8	25.9	 16
372	  0	5832.3	1700.7	 16
373	  0	196.5	39.1	 16
374	  0	6173.3	1706.4	 16
375	  0	179.8	24.4	 16
376	  0	6094.3	1647.1	 16
377	  0	225.3	31.2	 16
378	  0	6067.8	1760.8	 16
379	  0	204.3	30.8	 16
380	  0	6259.0	1696.1	 16
381	  0	222.3	26.9	 16
382	  0	6177.3	1702.4	 16
383	  0	197.0	96.3	 16
384	  0	5950.5	1619.6	 16
385	  0	186.0	30.4	 16
386	  0	6270.0	1713.7	 16
387	  0	208.8	40.2	 16
388	  0	6369.8	1685.3	 16
389	  0	221.5	37.3	 16
390	  0	6265.0	1594.1	 16
391	  0	223.0	35.5	 16
392	  0	6712.0	1674.1	 16
393	  0	204.5	37.4	 16
394	  0	6792.0	1662.4	 16
395	  0	238.3	39.3	 16
396	  0	6730.8	1652.8	 16
397	  0	204.0	42.7	 16
398	  0	6590.3	1543.1	 16
399	  0	206.8	30.1	 16
400	  0	6929.5	1485.6	 16
401	  0	214.3	40.1	 16
402	  0	6771.5	1489.3	 16
403	  0	213.8	34.4	 16
404	  0	7047.5	1452.1	 16
405	  0	203.5	29.7	 16
406	  0	6692.3	1435.2	 16
407	  0	225.3	40.5	 16
408	  0	6578.5	1311.2	 16
409	  0	177.3	25.3	 16
410	  0	6657.0	1391.8	 16
411	  0	173.0	29.2	 16
412	  0	6329.3	1308.2	 16
413	  0	197.3	32.9	 16
414	  0	6713.5	1350.5	 16
415	  0	192.3	21.1	 16
416	  0	6919.5	1400.2	 16
417	  0	175.8	30.5	 16
418	  0	7119.8	1324.6	 16
419	  0	183.0	23.3	 16
420	  0	7501.3	1464.6	 16
421	  0	194.8	31.7	 16
422	  0	6907.0	1338.3	 16
423	  0	175.5	20.7	 16
424	  0	6937.5	1327.3	 16
425	  0	178.3	25.4	 16
426	  0	6547.3	1127.1	 16
427	  0	179.8	23.1	 16
428	  0	6972.8	1169.3	 16
429	  0	184.0	20.7	 16
430	  0	7106.5	1262.6	 16
431	  0	183.0	24.7	 16
432	  0	6995.3	1143.3	 16
433	  0	187.5	24.7	 16
434	  0	6851.8	1167.7	 16
435	  0	191.8	38.3	 16
436	  0	7413.5	1187.1	 16
437	  0	208.5	45.8	 16
438	  0	7358.3	1139.1	 16
439	  0	213.5	38.9	 16
440	  0	7523.0	1131.9	 16
441	  0	213.5	63.9	 16
442	  0	7288.3	1107.6	 16
443	  0	192.3	22.4	 16
444	  0	7565.3	1120.1	 16
445	  0	193.5	29.8	 16
446	  0	7083.0	1097.9	 16
447	  0	190.8	32.8	 16
448	  0	7152.3	1046.8	 16
449	  0	181.0	23.0	 16
450	  0	7000.0	1097.5	 16
451	  0	173.5	21.9	 16
452	  0	7265.8	984.3	 16
453	  0	181.5	30.4	 16
454	  0	7268.0	1167.1	 16
455	  0	190.0	30.2	 16
456	  0	7346.8	955.6	 16
457	  0	198.3	20.8	 16
458	  0	7239.3	1009.9	 16
459	  0	210.3	30.2	 16
460	  0	7144.5	942.0	 16
461	  0	196.3	31.5	 16
462	  0	7105.0	959.6	 16
463	  0	203.3	31.0	 16
464	  0	7272.0	951.9	 16
465	  0	195.0	35.6	 16
466	  0	7497.5	945.4	 16
467	  0	195.3	100.4	 16
468	  0	7322.3	1030.4	 16
469	  0	196.0	27.1	 16
470	  0	7534.3	1010.0	 16
471	  0	192.0	35.7	 16
472	  0	112.5	18.7	 16
473	  0	4488.0	623.1	 16
474	  0	74.3	10.9	 16
475	  0	155.5	21.9	 16
476	  0	73.5	9.8	 16
477	  0	172.3	32.3	 16
478	  0	7248.3	1045.0	 16
479	  0	160.5	21.0	 16
480	  0	7161.8	947.1	 16
481	  0	176.5	20.0	 16
482	  0	7270.8	1102.6	 16
483	  0	177.3	25.5	 16
484	  0	7248.3	1131.6	 16
485	  0	196.8	35.1	 16
486	  0	7353.8	1266.4	 16
487	  0	174.8	21.7	 16
488	  0	7418.0	1232.1	 16
489	  0	175.3	29.0	 16
490	  0	7603.3	1261.4	 16
491	  0	192.0	18.9	 16
492	  0	7641.3	1273.4	 16
493	  0	202.8	28.8	 16
494	  0	7627.5	1195.9	 16
495	  0	185.3	28.1	 16
496	  0	7825.8	1257.3	 16
497	  0	165.8	14.5	 16
498	  0	7652.3	1323.9	 16
499	  0	191.3	23.4	 16
500	  0	7443.0	1349.3	 16
501	  0	187.0	38.9	 16
502	  0	7572.0	1343.9	 16
503	  0	228.0	38.4	 16
504	  0	7750.8	1314.0	 16
505	  0	210.5	36.2	 16
506	  0	8075.5	1297.5	 16
507	  0	173.0	19.7	 16
508	  0	8029.5	1356.9	 16
509	  0	180.0	28.1	 16
510	  0	7909.0	1424.2	 16
511	  0	182.0	24.4	 16
512	  0	7882.8	1287.5	 16
513	  0	204.8	25.5	 16
514	  0	7789.3	1309.0	 16
515	  0	189.8	18.7	 16
516	  0	7988.5	1380.6	 16
517	  0	157.0	22.9	 16
518	  0	8041.3	1389.7	 16
519	  0	180.0	27.3	 16
520	  0	8014.8	1335.2	 16
521	  0	193.5	17.7	 16
522	  0	7895.8	1404.8	 16
523	  0	188.5	36.5	 16
524	  0	7783.8	1452.0	 16
525	  0	195.0	25.2	 16
526	  0	8065.3	1486.7	 16
527	  0	200.3	33.9	 16
528	  0	7917.3	1430.3	 16
529	  0	206.5	32.5	 16
530	  0	7983.3	1409.1	 16
531	  0	191.5	23.9	 16
532	  0	7814.5	1501.6	 16
533	  0	181.0	23.7	 16
534	  0	7681.8	1233.4	 16
535	  0	214.0	27.5	 16
536	  0	8084.3	1282.0	 16
537	  0	172.0	35.8	 16
538	  0	7518.0	1076.7	 16
539	  0	192.3	26.8	 16
540	  0	7388.0	1080.2	 16
541	  0	188.0	37.5	 16
542	  0	7931.3	1127.3	 16
543	  0	200.0	27.1	 16
544	  0	8059.8	1111.6	 16
545	  0	181.8	16.8	 16
546	  0	7994.0	1119.2	 16
547	  0	245.3	60.6	 16
548	  0	7892.0	1126.5	 16
549	  0	205.5	37.6	 16
550	  0	7905.5	1081.2	 16
551	  0	200.5	31.6	 16
552	  0	8096.5	1024.3	 16
553	  0	201.0	35.3	 16
554	  0	7852.0	939.7	 16
555	  0	202.3	22.9	 16
556	  0	8249.5	1033.0	 16
557	  0	197.8	29.9	 16
558	  0	8131.8	1055.5	 16
559	  0	184.5	32.4	 16
560	  0	8136.5	930.4	 16
561	  0	202.0	24.4	 16
562	  0	8081.0	977.6	 16
563	  0	169.0	24.4	 16
564	  0	8051.0	995.7	 16
565	  0	209.5	29.2	 16
566	  0	8042.0	874.7	 16
567	  0	226.3	34.9	 16
568	  0	8111.8	916.9	 16
569	  0	201.0	58.3	 16
570	  0	7997.0	907.4	 16
571	  0	180.3	23.8	 16
572	  0	8171.8	952.8	 16
573	  0	186.5	39.1	 16
574	  0	8015.8	964.7	 16
575	  0	170.3	20.7	 16
576	  0	7986.5	926.6	 16
577	  0	194.3	26.6	 16
578	  0	8359.5	825.9	 16
579	  0	191.0	23.5	 16
580	  0	8521.0	871.6	 16
581	  0	177.8	24.8	 16
582	  0	8334.0	964.3	 16
583	  0	182.5	24.7	 16
584	  0	8290.8	839.8	 16
585	  0	220.8	29.3	 16
586	  0	8019.8	947.3	 16
587	  0	190.5	21.5	 16
588	  0	8183.5	940.0	 16
589	  0	220.8	33.6	 16
590	  0	8068.3	722.4	 16
591	  0	166.8	35.2	 16
592	  0	7854.3	2241.8	 20
593	  0	204.0	52.3	 16
594	  0	8023.8	2349.5	 16
595	  0	229.8	63.9	 16
596	  0	8172.3	2412.2	 16
597	  0	235.8	54.8	 16
598	  0	7885.8	2389.2	 16
599	  0	222.8	44.8	 16
600	  0	7821.5	2343.2	 16
601	  0	184.8	60.3	 16
602	  0	8414.0	2350.9	 16
603	  0	203.5	60.5	 16
604	  0	8573.3	2360.5	 16
605	  0	245.0	75.4	 16
606	  0	7926.8	2249.9	 16
607	  0	227.3	47.5	 16
608	  0	8243.5	2201.9	 16
609	  0	236.3	77.4	 16
610	  0	8435.8	2388.6	 16
611	  0	239.0	52.5	 16
612	  0	8233.8	2223.5	 16
613	  0	247.5	40.0	 16
614	  0	7593.5	1860.8	 16
615	  0	228.5	41.7	 16
616	  0	8134.0	2084.5	 16
617	  0	211.5	37.5	 16
618	  0	8082.5	1987.8	 16
619	  0	233.8	28.8	 16
620	  0	8175.5	2061.1	 16
621	  0	243.0	34.8	 16
622	  0	8269.5	2024.2	 16
623	  0	219.8	36.6	 16
624	  0	8336.0	1917.7	 16
625	  0	231.8	42.7	 16
626	  0	8497.0	1976.3	 16
627	  0	185.5	25.3	 16
628	  0	8115.0	1955.0	 16
629	  0	221.8	22.1	 16
630	  0	7893.0	1812.1	 16
631	  0	200.0	29.7	 16
632	  0	7790.3	1812.6	 16
633	  0	181.3	26.1	 16
634	  0	8197.3	1847.2	 16
635	  0	230.0	22.1	 16
636	  0	8439.8	1822.2	 16
637	  0	198.8	28.7	 16
638	  0	8444.3	1727.3	 16
639	  0	200.3	34.0	 16
640	  0	8135.5	1749.0	 16
641	  0	192.8	26.7	 16
642	  0	8105.8	1783.4	 16
643	  0	195.5	29.4	 16
644	  0	7950.3	1934.6	 16
645	  0	200.5	30.5	 16
646	  0	8105.3	1807.6	 16
647	  0	196.0	27.5	 16
648	  0	7936.5	1924.6	 16
649	  0	226.5	110.8	 16
650	  0	7796.3	2011.6	 16
651	  0	168.0	18.1	 16
652	  0	7593.0	1975.3	 16
653	  0	210.3	29.4	 16
654	  0	7682.5	1484.7	 16
655	  0	191.8	14.6	 16
656	  0	7645.0	1537.9	 16
657	  0	227.5	26.8	 16
658	  0	7632.3	1612.5	 16
659	  0	189.5	27.8	 16
660	  0	7420.8	1646.2	 16
661	  0	227.5	28.9	 16
662	  0	7545.3	1653.7	 16
663	  0	212.0	28.5	 16
664	  0	7794.0	1730.2	 16
665	  0	209.5	21.1	 16
666	  0	7547.0	1604.1	 16
667	  0	257.0	35.5	 16
668	  0	7776.3	1621.1	 16
669	  0	219.5	39.7	 16
670	  0	7881.0	1673.8	 16
671	  0	204.8	34.0	 16
672	  0	7998.0	1748.5	 16
673	  0	190.3	26.7	 16
674	  0	7964.3	1801.4	 16
675	  0	210.3	23.0	 16
676	  0	8142.8	1846.7	 16
677	  0	231.0	41.7	 16
678	  0	8132.3	1886.9	 16
679	  0	224.3	36.1	 16
680	  0	8563.5	1882.6	 16
681	  0	272.3	45.0	 16
682	  0	8463.3	1864.3	 16
683	  0	216.8	33.4	 16
684	  0	8808.5	1844.7	 16
685	  0	227.3	19.0	 16
686	  0	9059.8	1949.3	 16
687	  0	243.8	32.5	 16
688	  0	8932.0	1747.0	 16
689	  0	204.8	41.9	 16
690	  0	8584.8	1827.5	 16
691	  0	243.5	30.6	 16
692	  0	8871.5	1756.7	 16
693	  0	219.3	19.2	 16
694	  0	8199.0	1486.4	 16
695	  0	211.3	48.3	 16
696	  0	7466.0	1437.1	 16
697	  0	196.3	18.5	 16
698	  0	7465.0	1461.7	 16
699	  0	218.8	25.0	 16
700	  0	7644.3	1344.8	 16
701	  0	188.5	16.8	 16
702	  0	8188.3	1460.3	 16
703	  0	197.5	20.5	 16
704	  0	8278.0	1084.7	 16
705	  0	204.3	24.0	 16
706	  0	8953.3	896.7	 16
707	  0	91.5	10.6	 16
708	  0	211.0	29.2	 16
709	  0	8340.8	1073.1	 16
710	  0	223.8	30.4	 16
711	  0	9128.5	1294.2	 16
  0	  1	6197.8	1150.9	 16
  1	  1	212.5	27.5	 16
  2	  1	5281.3	956.6	 16
  3	  1	230.5	35.0	 16
  4	  1	96.3	17.5	 16
  5	  1	356.3	35.5	 16
  6	  1	325.8	49.7	 16
  7	  1	165.0	26.3	 16
  8	  1	319.3	40.2	 16
  9	  1	137.8	28.3	 16
 10	  1	5520.5	1304.3	 16
 11	  1	214.3	40.1	 16
 12	  1	204.3	22.0	 16
 13	  1	221.8	87.0	 16
 14	  1	265.5	27.8	 16
 15	  1	390.5	51.2	 16
 16	  1	285.3	45.1	 16
 17	  1	468.5	123.1	 16
 18	  1	156.8	24.8	 16
 19	  1	740.3	120.5	 16
 20	  1	130.5	17.1	 16
 21	  1	129.5	17.6	 16
 22	  1	884.5	256.8	 16
 23	  1	229.0	48.7	 16
 24	  1	634.0	48.9	 16
 25	  1	1255.8	290.4	 16
 26	  1	118.3	19.9	 16
 27	  1	139.8	28.9	 16
 28	  1	298.0	35.3	 16
 29	  1	915.8	143.7	 16
 30	  1	155.3	31.4	 16
 31	  1	120.3	27.5	 16
 32	  1	196.8	89.4	 16
 33	  1	190.5	47.2	 16
 34	  1	1222.3	197.1	 16
 35	  1	179.3	23.6	 16
 36	  1	402.0	40.2	 16
 37	  1	167.3	26.6	 16
 38	  1	1078.3	271.9	 16
 39	  1	315.0	46.8	 16
 40	  1	303.8	48.1	 16
 41	  1	295.3	32.3	 16
 42	  1	486.3	79.1	 16
 43	  1	1018.5	155.4	 16
 44	  1	259.3	38.5	 16
 45	  1	837.8	110.6	 16
 46	  1	284.0	57.6	 16
 47	  1	250.0	38.9	 16
 48	  1	190.0	27.4	 16
 49	  1	319.0	52.7	 16
 50	  1	236.3	33.5	 16
 51	  1	174.0	19.3	 16
 52	  1	428.5	76.0	 16
 53	  1	212.3	33.9	 16
 54	  1	133.3	15.6	 16
 55	  1	201.3	31.7	 16
 56	  1	203.0	63.1	 16
 57	  1	365.0	41.5	 16
 58	  1	831.3	132.6	 16
 59	  1	160.3	32.9	 16
 60	  1	181.8	32.8	 16
 61	  1	193.0	37.7	 16
 62	  1	227.0	22.2	 16
 63	  1	201.5	29.0	 16
 64	  1	262.3	34.6	 16
 65	  1	267.0	42.9	 16
 66	  1	359.8	39.5	 16
 67	  1	359.5	42.9	 16
 68	  1	512.3	115.9	 16
 69	  1	138.8	26.7	 16
 70	  1	193.8	33.6	 16
 71	  1	275.3	35.0	 16
 72	  1	162.5	40.2	 16
 73	  1	364.3	52.3	 16
 74	  1	291.0	51.2	 16
 75	  1	126.3	26.8	 16
 76	  1	193.0	33.0	 16
 77	  1	170.5	27.8	 16
 78	  1	268.8	38.1	 16
 79	  1	106.3	15.5	 16
 80	  1	111.8	17.9	 16
 81	  1	177.8	32.5	 16
 82	  1	1321.0	2279.3	 16
 83	  1	224.3	31.5	 16
 84	  1	168.3	30.2	 16
 85	  1	132.3	19.2	 16
 86	  1	162.3	25.9	 16
 87	  1	1416.8	232.8	 16
 88	  1	505.8	71.5	 16
 89	  1	496.5	83.3	 16
 90	  1	150.5	18.0	 16
 91	  1	191.0	33.6	 16
 92	  1	124.8	24.1	 16
 93	  1	409.0	73.5	 16
 94	  1	283.0	55.4	 16
 95	  1	278.0	43.1	 16
 96	  1	128.0	24.6	 16
 97	  1	281.0	56.1	 16
 98	  1	296.5	40.8	 16
 99	  1	895.3	105.6	 16
100	  1	334.5	54.1	 16
101	  1	122.5	21.5	 16
102	  1	93.8	12.6	 16
103	  1	145.3	31.6	 16
104	  1	204.5	35.2	 16
105	  1	297.5	28.7	 16
106	  1	300.5	47.7	 16
107	  1	159.0	17.5	 16
108	  1	194.5	38.9	 16
109	  1	115.5	18.8	 16
110	  1	343.3	54.6	 16
111	  1	316.3	52.8	 16
112	  1	231.0	38.2	 16
113	  1	501.3	89.9	 16
114	  1	347.8	54.4	 16
115	  1	180.8	39.2	 20
116	  1	285.5	101.9	 16
117	  1	1789.0	678.6	 16
118	  1	194.3	36.6	 16
119	  1	180.3	23.2	 16
120	  1	299.8	99.3	 16
121	  1	286.8	62.7	 16
122	  1	212.8	40.2	 16
123	  1	231.5	33.1	 16
124	  1	329.8	39.5	 16
125	  1	223.3	38.9	 16
126	  1	165.0	33.7	 16
127	  1	220.5	32.7	 16
128	  1	300.8	82.9	 16
129	  1	149.3	42.9	 16
130	  1	366.5	55.8	 16
131	  1	244.3	42.8	 16
132	  1	302.8	34.5	 16
133	  1	558.3	93.5	 16
134	  1	261.5	34.8	 16
135	  1	449.8	74.0	 16
136	  1	186.8	29.1	 16
137	  1	151.5	34.1	 16
138	  1	122.5	20.8	 16
139	  1	198.5	36.4	 16
140	  1	155.5	43.4	 16
141	  1	324.8	63.1	 16
142	  1	375.3	51.0	 16
143	  1	438.3	127.4	 16
144	  1	797.0	68.8	 16
145	  1	371.8	51.5	 16
146	  1	268.0	28.2	 16
147	  1	180.8	34.9	 16
148	  1	1274.3	350.9	 16
149	  1	182.0	31.9	 16
150	  1	187.8	24.4	 16
151	  1	191.5	24.4	 16
152	  1	543.3	126.1	 16
153	  1	399.5	98.6	 16
154	  1	98.5	19.2	 16
155	  1	146.5	20.8	 16
156	  1	149.3	23.2	 16
157	  1	296.8	52.6	 16
158	  1	193.3	28.7	 16
159	  1	156.8	27.0	 16
160	  1	227.5	30.0	 16
161	  1	383.0	44.2	 16
162	  1	192.0	33.0	 16
163	  1	327.5	38.0	 16
164	  1	213.5	32.7	 16
165	  1	174.3	25.3	 16
166	  1	268.3	38.7	 16
167	  1	346.0	41.8	 16
168	  1	136.0	22.6	 16
169	  1	104.3	16.4	 16
170	  1	182.8	36.4	 16
171	  1	155.3	22.9	 16
172	  1	379.0	84.0	 16
173	  1	313.3	54.8	 16
174	  1	453.3	99.7	 16
175	  1	395.5	52.9	 16
176	  1	191.0	26.9	 16
177	  1	153.5	46.3	 16
178	  1	258.0	53.4	 16
179	  1	217.8	39.8	 16
180	  1	219.3	37.3	 16
181	  1	254.3	54.3	 16
182	  1	148.5	34.1	 16
183	  1	138.3	22.0	 16
184	  1	144.3	21.2	 16
185	  1	139.3	29.6	 16
186	  1	209.0	43.0	 16
187	  1	298.5	54.6	 16
188	  1	186.0	37.2	 16
189	  1	272.3	61.8	 16
190	  1	187.0	35.1	 16
191	  1	460.0	107.4	 16
192	  1	328.3	42.8	 16
193	  1	263.5	44.0	 16
194	  1	194.3	44.2	 16
195	  1	235.5	34.2	 16
196	  1	258.8	63.0	 16
197	  1	187.5	28.1	 16
198	  1	189.5	38.5	 16
199	  1	280.0	53.8	 16
200	  1	307.0	58.6	 16
201	  1	216.8	52.3	 16
202	  1	633.0	90.0	 16
203	  1	316.0	56.0	 16
204	  1	95.0	16.9	 16
205	  1	493.3	118.7	 16
206	  1	219.5	23.8	 16
207	  1	159.5	30.1	 16
208	  1	88.0	19.5	 16
209	  1	93.8	13.4	 16
210	  1	843.3	260.9	 16
211	  1	236.0	38.7	 16
212	  1	93.3	14.2	 16
213	  1	174.0	29.6	 16
214	  1	387.0	55.9	 16
215	  1	408.5	36.9	 16
216	  1	183.5	31.7	 16
217	  1	1617.3	460.1	 16
218	  1	281.3	43.0	 16
219	  1	144.8	23.1	 16
220	  1	119.3	18.5	 16
221	  1	302.5	38.0	 16
222	  1	138.3	25.9	 16
223	  1	451.5	94.3	 16
224	  1	101.5	18.9	 16
225	  1	100.8	313.1	 16
226	  1	195.5	34.0	 16
227	  1	202.5	36.7	 16
228	  1	328.8	49.2	 16
229	  1	113.8	19.8	 16
230	  1	342.3	45.9	 16
231	  1	116.3	18.3	 16
232	  1	123.3	29.5	 16
233	  1	372.3	35.5	 16
234	  1	166.3	31.0	 16
235	  1	73.8	20.1	 16
236	  1	641.3	150.5	 16
237	  1	70.3	15.9	 16
238	  1	111.3	18.8	 16
239	  1	82.0	18.2	 16
240	  1	125.8	23.1	 16
241	  1	162.0	13.8	 16
242	  1	208.5	37.8	 16
243	  1	377.5	43.5	 16
244	  1	307.0	37.4	 16
245	  1	215.5	36.5	 16
246	  1	199.3	30.4	 16
247	  1	227.8	26.5	 16
248	  1	127.3	27.3	 16
249	  1	131.8	23.8	 16
250	  1	146.3	32.7	 16
251	  1	113.5	31.2	 16
252	  1	93.3	24.4	 16
253	  1	133.3	21.0	 16
254	  1	105.8	13.4	 16
255	  1	2189.0	513.5	 16
256	  1	326.3	47.0	 16
257	  1	128.8	17.4	 16
258	  1	122.3	24.0	 16
259	  1	143.0	19.1	 16
260	  1	163.5	33.1	 16
261	  1	283.5	41.1	 16
262	  1	143.8	25.7	 16
263	  1	2401.0	490.9	 16
264	  1	246.3	42.1	 16
265	  1	145.3	31.0	 16
266	  1	186.5	23.8	 16
267	  1	278.5	28.5	 16
268	  1	310.0	44.5	 16
269	  1	122.3	17.8	 16
270	  1	119.3	17.8	 16
271	  1	110.5	22.1	 16
272	  1	117.3	21.0	 16
273	  1	172.5	22.9	 16
274	  1	158.5	23.0	 16
275	  1	196.5	39.4	 16
276	  1	260.8	27.7	 16
277	  1	456.5	53.0	 16
278	  1	232.3	26.5	 16
279	  1	390.8	32.5	 16
280	  1	157.5	28.5	 16
281	  1	119.8	18.5	 16
282	  1	182.0	29.4	 16
283	  1	212.5	33.5	 16
284	  1	187.8	22.2	 16
285	  1	298.3	42.2	 16
286	  1	257.5	33.3	 16
287	  1	143.5	19.6	 16
288	  1	119.5	23.7	 16
289	  1	182.3	27.3	 16
290	  1	201.5	31.3	 16
291	  1	231.8	34.1	 16
292	  1	593.5	60.8	 16
293	  1	433.3	46.3	 16
294	  1	184.3	30.9	 16
295	  1	156.3	20.7	 16
296	  1	148.0	24.2	 16
297	  1	161.5	30.4	 16
298	  1	250.0	42.5	 16
299	  1	147.5	24.4	 16
300	  1	114.0	18.3	 16
301	  1	173.0	12.7	 16
302	  1	144.5	26.9	 16
303	  1	403.8	47.1	 16
304	  1	114.5	27.6	 16
305	  1	105.3	15.4	 16
306	  1	160.0	23.2	 16
307	  1	146.0	31.0	 16
308	  1	434.3	61.3	 16
309	  1	372.8	40.0	 16
310	  1	125.0	16.7	 16
311	  1	456.0	48.9	 16
312	  1	130.5	26.5	 16
313	  1	240.0	37.3	 16
314	  1	554.8	57.0	 16
315	  1	404.3	34.0	 16
316	  1	653.3	135.6	 16
317	  1	354.3	40.8	 16
318	  1	134.5	17.9	 16
319	  1	207.0	37.4	 16
320	  1	234.5	33.2	 16
321	  1	368.5	45.5	 16
322	  1	192.0	40.4	 16
323	  1	388.3	42.8	 16
324	  1	621.3	106.1	 16
325	  1	218.3	28.1	 16
326	  1	278.3	59.6	 16
327	  1	114.8	19.2	 16
328	  1	218.5	31.7	 16
329	  1	791.3	75.5	 16
330	  1	286.5	37.7	 16
331	  1	177.0	29.8	 16
332	  1	119.5	17.6	 16
333	  1	1085.3	111.6	 16
334	  1	197.3	31.9	 16
335	  1	445.3	43.8	 16
336	  1	216.5	29.5	 16
337	  1	341.8	48.6	 16
338	  1	124.8	21.1	 16
339	  1	118.5	16.1	 16
340	  1	103.8	20.6	 16
341	  1	143.8	23.7	 16
342	  1	214.0	33.7	 16
343	  1	263.8	32.1	 16
344	  1	222.3	34.3	 16
345	  1	693.5	69.1	 16
346	  1	292.0	50.0	 16
347	  1	1594.5	173.5	 16
348	  1	601.0	47.9	 16
349	  1	551.3	57.6	 16
350	  1	150.5	18.4	 16
351	  1	167.8	28.1	 16
352	  1	281.8	30.6	 16
353	  1	458.0	98.7	 20
354	  1	9840.5	3274.6	 16
355	  1	524.5	80.0	 16
356	  1	1174.8	325.9	 16
357	  1	146.8	30.2	 16
358	  1	199.5	30.6	 16
359	  1	235.5	47.7	 16
360	  1	134.5	24.2	 16
361	  1	102.0	20.8	 16
362	  1	162.5	23.4	 16
363	  1	681.3	144.7	 16
364	  1	314.8	81.1	 16
365	  1	124.3	25.1	 16
366	  1	129.8	23.5	 16
367	  1	178.5	30.7	 16
368	  1	613.3	160.3	 16
369	  1	192.3	31.9	 16
370	  1	172.3	27.3	 16
371	  1	174.5	34.4	 16
372	  1	252.0	185.2	 16
373	  1	155.3	25.1	 16
374	  1	159.5	27.0	 16
375	  1	342.0	57.0	 16
376	  1	387.5	61.8	 16
377	  1	129.5	32.7	 16
378	  1	457.5	29.9	 16
379	  1	471.8	63.8	 16
380	  1	309.8	36.6	 16
381	  1	429.8	37.6	 16
382	  1	553.3	49.8	 16
383	  1	511.3	49.0	 16
384	  1	274.8	39.4	 16
385	  1	141.3	25.3	 16
386	  1	260.5	53.5	 16
387	  1	147.3	34.8	 16
388	  1	105.8	18.9	 16
389	  1	134.5	22.2	 16
390	  1	936.5	283.9	 16
391	  1	206.3	18.4	 16
392	  1	150.5	31.5	 16
393	  1	108.0	13.1	 16
394	  1	190.8	27.6	 16
395	  1	580.3	49.8	 16
396	  1	865.3	73.2	 16
397	  1	228.3	35.3	 16
398	  1	236.3	18.1	 16
399	  1	290.5	32.7	 16
400	  1	303.5	30.3	 16
401	  1	229.5	34.5	 16
402	  1	639.3	42.5	 16
403	  1	689.3	58.0	 16
404	  1	1469.5	124.2	 16
405	  1	3729.5	707.5	 16
406	  1	257.3	36.1	 16
407	  1	220.0	29.2	 16
408	  1	221.8	35.4	 16
409	  1	152.0	26.0	 16
410	  1	141.0	22.2	 16
411	  1	200.5	22.7	 16
412	  1	952.8	91.9	 16
413	  1	266.8	44.5	 16
414	  1	217.3	36.0	 16
415	  1	144.3	20.5	 16
416	  1	205.3	36.5	 16
417	  1	283.0	30.0	 16
418	  1	229.5	35.8	 16
419	  1	545.3	53.1	 16
420	  1	869.5	149.5	 16
421	  1	262.3	37.3	 16
422	  1	316.3	36.2	 16
423	  1	512.8	76.9	 16
424	  1	192.5	21.4	 16
425	  1	380.0	33.5	 16
426	  1	249.8	35.7	 16
427	  1	241.3	31.6	 16
428	  1	139.3	28.6	 16
429	  1	121.5	16.0	 16
430	  1	119.5	24.0	 16
431	  1	435.5	56.6	 16
432	  1	166.5	15.5	 16
433	  1	257.8	30.7	 16
434	  1	640.8	62.1	 16
435	  1	207.0	27.1	 16
436	  1	128.0	24.3	 16
437	  1	116.8	23.4	 16
438	  1	133.5	22.8	 16
439	  1	578.5	60.0	 16
440	  1	133.3	27.4	 16
441	  1	644.3	83.9	 16
442	  1	358.8	48.0	 16
443	  1	134.0	28.1	 16
444	  1	327.5	29.3	 16
445	  1	524.0	75.9	 16
446	  1	227.5	28.3	 16
447	  1	124.0	22.4	 16
448	  1	145.0	25.5	 16
449	  1	184.3	25.0	 16
450	  1	247.8	42.1	 16
451	  1	486.8	75.6	 16
452	  1	1066.8	106.8	 16
453	  1	2775.3	348.3	 16
454	  1	833.0	116.0	 16
455	  1	166.3	32.9	 16
456	  1	1031.5	124.5	 16
457	  1	2771.8	244.3	 16
458	  1	254.8	31.6	 16
459	  1	182.8	25.9	 16
460	  1	507.3	67.7	 16
461	  1	408.5	27.8	 16
462	  1	141.0	25.2	 16
463	  1	219.5	29.9	 16
464	  1	453.8	67.5	 16
465	  1	1543.3	138.0	 16
466	  1	629.8	101.8	 16
467	  1	604.8	78.6	 16
468	  1	322.5	43.2	 16
469	  1	227.3	22.3	 16
470	  1	388.5	48.0	 16
471	  1	108.3	16.2	 16
472	  1	77.0	22.9	 16
473	  1	1463.8	263.2	 16
474	  1	79.3	12.8	 16
475	  1	138.8	17.1	 16
476	  1	104.0	24.0	 16
477	  1	494.3	43.6	 16
478	  1	125.8	18.8	 16
479	  1	155.0	20.0	 16
480	  1	113.8	16.0	 16
481	  1	176.5	35.9	 16
482	  1	370.0	46.8	 16
483	  1	475.8	59.2	 16
484	  1	216.0	31.8	 16
485	  1	406.5	49.3	 16
486	  1	182.5	23.6	 16
487	  1	152.8	31.2	 16
488	  1	106.8	13.1	 16
489	  1	255.0	33.8	 16
490	  1	603.5	63.2	 16
491	  1	361.5	29.0	 16
492	  1	311.3	33.8	 16
493	  1	446.3	63.1	 16
494	  1	326.8	43.1	 16
495	  1	191.8	136.3	 16
496	  1	406.3	29.4	 16
497	  1	286.0	57.0	 16
498	  1	92.8	18.9	 16
499	  1	120.3	23.5	 16
500	  1	155.5	27.2	 16
501	  1	295.5	35.5	 16
502	  1	250.0	22.9	 16
503	  1	165.0	21.0	 16
504	  1	174.8	23.6	 16
505	  1	122.5	22.6	 16
506	  1	542.0	47.9	 16
507	  1	289.3	46.7	 16
508	  1	335.0	42.9	 16
509	  1	411.3	49.0	 16
510	  1	351.5	41.4	 16
511	  1	296.8	47.4	 16
512	  1	145.8	21.7	 16
513	  1	282.3	37.7	 16
514	  1	327.3	38.4	 16
515	  1	326.0	39.9	 16
516	  1	225.3	33.0	 16
517	  1	299.3	33.3	 16
518	  1	714.5	96.2	 16
519	  1	1678.5	208.9	 16
520	  1	473.3	78.1	 16
521	  1	122.0	19.6	 16
522	  1	233.0	37.5	 16
523	  1	823.8	116.1	 16
524	  1	1026.5	101.9	 16
525	  1	746.5	77.2	 16
526	  1	494.8	37.7	 16
527	  1	403.3	73.4	 16
528	  1	152.3	18.4	 16
529	  1	270.5	33.7	 16
530	  1	297.5	26.2	 16
531	  1	120.0	15.5	 16
532	  1	106.5	15.8	 16
533	  1	233.3	49.0	 16
534	  1	309.8	49.5	 16
535	  1	355.8	52.0	 16
536	  1	135.8	20.6	 16
537	  1	125.5	39.7	 16
538	  1	163.0	82.3	 16
539	  1	155.3	19.8	 16
540	  1	1206.0	141.7	 16
541	  1	218.8	33.5	 16
542	  1	310.8	40.1	 16
543	  1	288.3	32.1	 16
544	  1	651.5	78.1	 16
545	  1	194.3	26.4	 16
546	  1	1187.5	183.2	 16
547	  1	668.5	92.3	 16
548	  1	244.3	27.4	 16
549	  1	122.8	17.8	 16
550	  1	207.5	40.1	 16
551	  1	180.3	25.7	 16
552	  1	192.3	45.7	 16
553	  1	162.8	34.2	 16
554	  1	117.5	19.4	 16
555	  1	150.5	23.4	 16
556	  1	151.5	16.0	 16
557	  1	815.8	83.1	 16
558	  1	536.3	50.7	 16
559	  1	714.3	160.5	 16
560	  1	5333.0	262.3	 16
561	  1	193.5	26.1	 16
562	  1	235.5	37.9	 16
563	  1	288.0	63.6	 16
564	  1	685.8	60.5	 16
565	  1	267.5	32.4	 16
566	  1	172.0	32.0	 16
567	  1	278.5	42.5	 16
568	  1	2078.8	250.2	 16
569	  1	212.0	32.0	 16
570	  1	119.5	18.7	 16
571	  1	110.3	23.2	 16
572	  1	139.5	25.9	 16
573	  1	161.0	27.6	 16
574	  1	210.3	48.4	 16
575	  1	138.5	18.4	 16
576	  1	163.8	25.4	 16
577	  1	151.5	25.3	 16
578	  1	260.8	31.7	 16
579	  1	233.5	41.9	 16
580	  1	556.3	49.6	 16
581	  1	170.8	22.9	 16
582	  1	334.8	43.9	 16
583	  1	401.8	29.4	 16
584	  1	345.8	43.3	 16
585	  1	1892.8	170.9	 16
586	  1	406.3	56.0	 16
587	  1	239.0	32.1	 16
588	  1	372.5	50.5	 16
589	  1	735.0	71.7	 16
590	  1	255.3	38.0	 20
591	  1	136.8	12.9	 16
592	  1	651.0	172.2	 16
593	  1	192.3	15.8	 16
594	  1	1547.0	511.2	 16
595	  1	164.5	21.8	 16
596	  1	340.8	43.2	 16
597	  1	409.0	46.2	 16
598	  1	407.0	42.6	 16
599	  1	413.3	52.3	 16
600	  1	441.5	61.5	 16
601	  1	309.3	45.8	 16
602	  1	474.8	45.0	 16
603	  1	446.3	75.3	 16
604	  1	266.5	43.7	 16
605	  1	140.3	28.3	 16
606	  1	128.8	19.1	 16
607	  1	221.3	34.5	 16
608	  1	466.3	55.7	 16
609	  1	838.0	186.2	 16
610	  1	428.0	45.5	 16
611	  1	292.3	25.7	 16
612	  1	209.3	29.6	 16
613	  1	149.0	24.4	 16
614	  1	173.3	25.5	 16
615	  1	1221.8	375.4	 16
616	  1	224.3	29.1	 16
617	  1	407.8	52.5	 16
618	  1	482.5	104.7	 16
619	  1	122.8	28.0	 16
620	  1	172.0	19.0	 16
621	  1	218.0	42.2	 16
622	  1	213.0	44.5	 16
623	  1	217.0	37.1	 16
624	  1	218.8	51.2	 16
625	  1	210.0	45.6	 16
626	  1	567.5	32.1	 16
627	  1	594.5	64.7	 16
628	  1	3198.8	482.7	 16
629	  1	1380.0	149.2	 16
630	  1	533.5	61.5	 16
631	  1	1735.5	296.1	 16
632	  1	183.3	26.4	 16
633	  1	172.3	23.1	 16
634	  1	130.3	21.6	 16
635	  1	169.0	25.1	 16
636	  1	168.5	20.2	 16
637	  1	278.8	40.8	 16
638	  1	197.3	28.1	 16
639	  1	211.3	22.5	 16
640	  1	248.3	23.0	 16
641	  1	294.3	25.3	 16
642	  1	229.0	39.9	 16
643	  1	3639.0	609.5	 16
644	  1	313.3	27.4	 16
645	  1	178.8	30.8	 16
646	  1	185.8	30.8	 16
647	  1	301.3	41.0	 16
648	  1	236.3	28.0	 16
649	  1	174.0	23.7	 16
650	  1	209.0	12.7	 16
651	  1	147.0	16.3	 16
652	  1	650.0	109.9	 12
653	  1	240.8	29.9	 16
654	  1	173.3	34.1	 16
655	  1	479.5	44.6	 16
656	  1	140.0	24.5	 16
657	  1	444.3	70.9	 16
658	  1	193.8	32.4	 16
659	  1	1303.0	292.9	 16
660	  1	113.0	17.7	 16
661	  1	147.5	24.9	 16
662	  1	134.8	23.0	 16
663	  1	261.8	39.6	 16
664	  1	344.5	45.6	 16
665	  1	180.5	22.7	 16
666	  1	322.8	101.9	 16
667	  1	4517.5	421.7	 16
668	  1	1296.5	161.1	 16
669	  1	1113.3	134.5	 16
670	  1	309.5	47.5	 16
671	  1	170.3	30.3	 16
672	  1	389.5	34.2	 16
673	  1	411.0	74.5	 16
674	  1	325.8	43.8	 16
675	  1	722.8	108.2	 16
676	  1	448.3	83.3	 16
677	  1	386.0	35.0	 16
678	  1	251.8	30.9	 16
679	  1	449.5	64.7	 16
680	  1	1014.5	241.1	 16
681	  1	151.8	24.2	 16
682	  1	315.5	38.0	 16
683	  1	360.5	51.1	 16
684	  1	1988.5	345.8	 16
685	  1	544.0	57.9	 16
686	  1	915.0	108.5	 16
687	  1	1339.3	168.7	 16
688	  1	225.5	428.6	 16
689	  1	147.5	19.5	 16
690	  1	381.8	59.3	 16
691	  1	1248.5	209.3	 16
692	  1	269.3	27.8	 16
693	  1	189.0	206.2	 16
694	  1	143.3	26.2	 16
695	  1	196.5	23.5	 16
696	  1	117.0	17.5	 16
697	  1	184.5	85.1	 16
698	  1	133.3	26.3	 16
699	  1	260.0	61.5	 16
700	  1	109.5	13.3	 16
701	  1	187.0	30.4	 16
702	  1	629.8	61.1	 16
703	  1	467.5	39.4	 16
704	  1	516.8	37.5	 16
705	  1	204.5	27.0	 16
706	  1	112.5	20.8	 16
707	  1	86.0	11.1	 16
708	  1	7909.3	1156.0	 16
709	  1	196.3	21.5	 16
710	  1	7583.3	1022.6	 16
711	  1	188.3	32.3	 16
  0	  2	207.8	28.9	 16
  1	  2	5431.8	901.6	 16
  2	  2	169.3	21.3	 16
  3	  2	4529.3	767.5	 16
  4	  2	93.3	19.4	 16
  5	  2	416.8	58.3	 16
  6	  2	179.5	21.4	 16
  7	  2	115.3	21.4	 16
  8	  2	310.3	41.2	 16
  9	  2	128.0	20.0	 16
 10	  2	564.5	121.1	 16
 11	  2	311.0	62.7	 16
 12	  2	170.5	20.1	 16
 13	  2	142.5	19.2	 16
 14	  2	492.3	56.0	 16
 15	  2	588.5	46.5	 16
 16	  2	377.3	34.3	 16
 17	  2	355.5	51.5	 16
 18	  2	149.0	35.5	 16
 19	  2	1401.3	259.6	 16
 20	  2	127.0	25.2	 16
 21	  2	108.3	18.8	 16
 22	  2	206.0	37.8	 16
 23	  2	177.3	31.5	 16
 24	  2	780.5	92.6	 16
 25	  2	1190.0	257.9	 16
 26	  2	117.8	16.1	 16
 27	  2	136.5	13.6	 16
 28	  2	261.8	32.3	 16
 29	  2	533.8	55.6	 16
 30	  2	244.8	39.8	 16
 31	  2	115.8	17.7	 16
 32	  2	173.3	29.3	 16
 33	  2	220.8	66.7	 16
 34	  2	1620.0	215.5	 16
 35	  2	285.5	61.1	 16
 36	  2	1119.3	176.5	 16
 37	  2	201.5	31.6	 16
 38	  2	219.0	32.2	 16
 39	  2	348.0	36.2	 16
 40	  2	457.5	59.0	 16
 41	  2	196.8	22.4	 16
 42	  2	361.8	59.5	 16
 43	  2	300.0	32.0	 16
 44	  2	209.3	35.2	 16
 45	  2	558.3	83.3	 16
 46	  2	199.5	29.1	 16
 47	  2	452.8	72.9	 16
 48	  2	180.5	20.3	 16
 49	  2	263.3	32.5	 16
 50	  2	198.3	27.3	 16
 51	  2	166.8	20.0	 16
 52	  2	204.0	30.8	 16
 53	  2	136.8	31.4	 16
 54	  2	112.8	17.2	 16
 55	  2	130.3	16.4	 16
 56	  2	268.0	27.8	 16
 57	  2	634.3	72.9	 16
 58	  2	255.3	33.0	 16
 59	  2	120.0	16.7	 16
 60	  2	244.5	36.6	 16
 61	  2	147.0	26.7	 16
 62	  2	186.0	25.2	 16
 63	  2	227.8	27.7	 16
 64	  2	260.5	29.7	 16
 65	  2	292.8	45.7	 16
 66	  2	277.5	22.5	 16
 67	  2	263.3	37.3	 16
 68	  2	262.3	30.2	 16
 69	  2	131.8	26.0	 16
 70	  2	156.3	23.5	 16
 71	  2	164.8	23.4	 16
 72	  2	126.0	27.4	 16
 73	  2	155.0	24.2	 16
 74	  2	187.3	39.3	 16
 75	  2	131.0	30.0	 16
 76	  2	214.0	79.6	 16
 77	  2	200.8	36.4	 16
 78	  2	159.3	13.1	 16
 79	  2	120.5	21.4	 16
 80	  2	124.8	29.2	 16
 81	  2	276.0	38.2	 16
 82	  2	733.0	86.7	 16
 83	  2	180.3	32.6	 16
 84	  2	176.0	20.9	 16
 85	  2	99.0	22.3	 16
 86	  2	211.3	34.5	 16
 87	  2	422.0	50.4	 16
 88	  2	231.0	36.4	 16
 89	  2	622.5	80.3	 16
 90	  2	166.3	25.5	 16
 91	  2	220.3	37.9	 16
 92	  2	137.3	21.2	 16
 93	  2	232.8	38.6	 16
 94	  2	168.5	32.3	 16
 95	  2	305.8	50.0	 16
 96	  2	104.3	16.5	 16
 97	  2	181.5	20.1	 16
 98	  2	470.5	76.0	 16
 99	  2	632.3	59.0	 16
100	  2	455.3	75.0	 16
101	  2	125.3	25.1	 16
102	  2	103.8	23.6	 16
103	  2	166.0	21.8	 16
104	  2	197.0	31.5	 16
105	  2	1002.0	141.6	 16
106	  2	131.0	20.8	 16
107	  2	183.0	21.5	 16
108	  2	176.0	27.7	 16
109	  2	147.5	57.8	 16
110	  2	465.0	40.0	 16
111	  2	327.8	25.3	 16
112	  2	321.3	30.7	 16
113	  2	249.5	27.5	 20
114	  2	197.0	42.6	 16
115	  2	147.8	16.0	 16
116	  2	198.3	36.0	 16
117	  2	387.5	105.0	 16
118	  2	139.8	48.4	 16
119	  2	283.0	52.1	 16
120	  2	247.0	49.9	 16
121	  2	229.5	48.6	 16
122	  2	119.8	19.2	 16
123	  2	173.5	25.5	 16
124	  2	196.0	31.8	 16
125	  2	280.5	50.6	 16
126	  2	222.8	60.8	 16
127	  2	537.0	64.9	 16
128	  2	1021.5	371.6	 16
129	  2	152.0	40.3	 16
130	  2	367.3	56.0	 16
131	  2	260.3	53.7	 16
132	  2	430.5	55.1	 16
133	  2	713.5	165.8	 16
134	  2	254.3	57.9	 16
135	  2	201.5	69.1	 16
136	  2	254.0	35.0	 16
137	  2	180.0	35.5	 16
138	  2	119.3	15.7	 16
139	  2	149.3	13.3	 16
140	  2	154.5	20.2	 16
141	  2	154.5	17.1	 16
142	  2	646.5	152.2	 16
143	  2	335.8	52.2	 16
144	  2	446.8	48.8	 16
145	  2	207.8	30.2	 16
146	  2	204.0	34.4	 16
147	  2	231.0	59.6	 16
148	  2	1250.0	327.9	 16
149	  2	223.0	39.5	 16
150	  2	125.3	29.1	 16
151	  2	246.3	25.0	 16
152	  2	312.8	68.4	 16
153	  2	249.5	47.5	 16
154	  2	98.5	16.0	 16
155	  2	259.0	53.5	 16
156	  2	148.8	23.9	 16
157	  2	221.3	46.3	 16
158	  2	169.0	31.2	 16
159	  2	256.3	21.1	 16
160	  2	609.8	122.2	 16
161	  2	620.0	111.5	 16
162	  2	161.3	73.5	 16
163	  2	217.3	39.7	 16
164	  2	178.0	31.6	 16
165	  2	160.8	26.9	 16
166	  2	311.8	37.3	 16
167	  2	316.3	71.3	 16
168	  2	101.3	17.5	 16
169	  2	115.0	22.0	 16
170	  2	278.8	61.3	 16
171	  2	140.0	33.1	 16
172	  2	224.0	43.1	 16
173	  2	288.5	49.7	 16
174	  2	226.0	38.0	 16
175	  2	210.8	32.4	 16
176	  2	148.5	18.9	 16
177	  2	108.0	22.1	 16
178	  2	340.0	53.5	 16
179	  2	158.3	29.9	 16
180	  2	153.8	27.5	 16
181	  2	146.0	21.1	 16
182	  2	134.3	17.6	 16
183	  2	129.8	14.4	 16
184	  2	165.8	19.6	 16
185	  2	98.3	17.7	 16
186	  2	148.0	48.3	 16
187	  2	312.8	45.6	 16
188	  2	129.5	19.9	 16
189	  2	165.0	23.9	 16
190	  2	220.0	34.8	 16
191	  2	185.3	28.0	 16
192	  2	261.3	36.7	 16
193	  2	184.3	20.0	 16
194	  2	189.0	32.5	 16
195	  2	388.8	64.2	 16
196	  2	223.5	43.4	 16
197	  2	152.3	32.1	 16
198	  2	136.8	30.1	 16
199	  2	316.5	47.1	 16
200	  2	310.8	60.0	 16
201	  2	127.5	32.6	 16
202	  2	285.3	29.7	 16
203	  2	216.8	42.4	 16
204	  2	87.0	9.0	 16
205	  2	200.5	36.8	 16
206	  2	183.0	29.5	 16
207	  2	198.0	43.9	 16
208	  2	90.0	19.9	 16
209	  2	118.8	21.9	 16
210	  2	101.3	12.1	 16
211	  2	119.0	17.9	 16
212	  2	97.3	24.4	 16
213	  2	174.8	38.4	 16
214	  2	465.5	40.6	 16
215	  2	240.3	39.2	 16
216	  2	193.3	50.8	 16
217	  2	561.3	80.4	 16
218	  2	319.5	51.6	 16
219	  2	189.3	30.9	 16
220	  2	105.8	22.9	 16
221	  2	264.0	35.3	 16
222	  2	129.8	17.8	 16
223	  2	168.3	40.4	 16
224	  2	87.3	24.2	 16
225	  2	107.0	22.5	 16
226	  2	174.0	26.4	 16
227	  2	157.3	22.1	 16
228	  2	144.5	22.1	 16
229	  2	117.3	16.5	 16
230	  2	321.5	39.7	 16
231	  2	97.3	11.9	 16
232	  2	129.5	20.5	 16
233	  2	300.3	50.9	 16
234	  2	201.8	36.9	 16
235	  2	63.0	12.2	 16
236	  2	235.3	46.5	 16
237	  2	69.3	12.9	 16
238	  2	111.3	17.9	 16
239	  2	77.0	16.0	 16
240	  2	133.3	21.3	 16
241	  2	126.5	26.1	 16
242	  2	161.0	33.3	 16
243	  2	210.8	29.1	 16
244	  2	240.5	36.4	 16
245	  2	211.3	34.7	 16
246	  2	291.5	33.7	 16
247	  2	279.8	53.2	 16
248	  2	108.0	19.9	 16
249	  2	113.5	32.5	 16
250	  2	120.5	23.8	 16
251	  2	111.0	13.1	 16
252	  2	108.8	16.8	 16
253	  2	114.0	15.8	 16
254	  2	84.3	13.0	 16
255	  2	490.0	79.8	 16
256	  2	220.0	31.2	 16
257	  2	116.5	19.8	 16
258	  2	177.0	31.8	 16
259	  2	90.3	14.6	 16
260	  2	125.8	14.2	 16
261	  2	173.8	32.4	 16
262	  2	147.3	30.2	 16
263	  2	200.3	22.0	 16
264	  2	271.8	25.1	 16
265	  2	164.0	28.3	 16
266	  2	155.3	39.4	 16
267	  2	648.3	48.7	 16
268	  2	1074.3	208.2	 16
269	  2	114.8	19.6	 16
270	  2	128.0	29.8	 16
271	  2	114.3	22.1	 16
272	  2	136.0	21.3	 16
273	  2	157.0	32.8	 16
274	  2	111.3	17.0	 16
275	  2	393.8	57.0	 16
276	  2	530.0	41.5	 16
277	  2	288.3	49.6	 16
278	  2	274.0	31.1	 16
279	  2	734.3	94.7	 16
280	  2	191.3	25.3	 16
281	  2	248.0	32.2	 16
282	  2	145.0	17.8	 16
283	  2	211.3	18.4	 16
284	  2	142.8	26.6	 16
285	  2	260.5	37.5	 16
286	  2	206.5	37.4	 16
287	  2	129.8	22.4	 16
288	  2	134.3	22.6	 16
289	  2	144.0	25.0	 16
290	  2	142.5	25.5	 16
291	  2	185.0	24.6	 16
292	  2	646.5	50.1	 16
293	  2	942.5	71.1	 16
294	  2	151.3	18.1	 16
295	  2	198.8	31.6	 16
296	  2	160.5	34.0	 12
297	  2	142.0	28.5	 16
298	  2	514.0	51.3	 16
299	  2	131.5	28.7	 16
300	  2	96.0	16.2	 16
301	  2	185.8	33.4	 16
302	  2	139.3	18.6	 16
303	  2	242.0	25.1	 16
304	  2	125.5	21.2	 16
305	  2	92.8	22.4	 16
306	  2	115.3	19.2	 16
307	  2	106.8	14.8	 16
308	  2	159.5	23.4	 16
309	  2	247.3	43.6	 16
310	  2	116.3	20.4	 16
311	  2	572.5	50.8	 16
312	  2	115.3	18.7	 16
313	  2	234.3	28.7	 16
314	  2	272.0	54.8	 16
315	  2	266.0	45.3	 16
316	  2	111.3	17.1	 16
317	  2	338.8	57.7	 16
318	  2	123.0	29.6	 16
319	  2	183.8	29.4	 16
320	  2	220.5	37.5	 16
321	  2	561.5	54.5	 16
322	  2	189.5	18.8	 16
323	  2	177.3	28.7	 16
324	  2	184.5	22.3	 16
325	  2	160.0	18.7	 16
326	  2	258.8	41.6	 16
327	  2	160.8	35.0	 16
328	  2	251.8	36.2	 16
329	  2	1828.8	87.9	 16
330	  2	409.5	60.6	 16
331	  2	432.5	46.2	 16
332	  2	158.3	24.9	 16
333	  2	788.3	80.0	 16
334	  2	261.3	41.1	 16
335	  2	156.3	30.5	 16
336	  2	251.5	28.4	 16
337	  2	214.8	40.5	 16
338	  2	137.0	22.6	 16
339	  2	140.3	29.3	 16
340	  2	100.5	10.8	 16
341	  2	109.5	25.6	 16
342	  2	195.5	38.2	 16
343	  2	213.5	27.3	 16
344	  2	188.3	34.9	 16
345	  2	1226.5	87.0	 16
346	  2	223.3	33.2	 16
347	  2	1231.8	91.7	 16
348	  2	1224.3	90.8	 16
349	  2	1223.0	131.8	 16
350	  2	156.0	19.3	 16
351	  2	113.0	19.0	 20
352	  2	307.0	68.6	 16
353	  2	208.5	29.6	 16
354	  2	2014.8	638.1	 16
355	  2	279.8	33.6	 16
356	  2	361.8	55.2	 16
357	  2	245.5	38.5	 16
358	  2	131.5	25.2	 16
359	  2	153.5	29.6	 16
360	  2	119.3	17.9	 16
361	  2	102.5	16.2	 16
362	  2	133.3	29.2	 16
363	  2	186.3	30.1	 16
364	  2	122.3	16.8	 16
365	  2	102.0	18.8	 16
366	  2	110.0	19.0	 16
367	  2	162.3	24.2	 16
368	  2	144.3	29.3	 16
369	  2	183.3	36.1	 16
370	  2	122.3	22.2	 16
371	  2	131.0	22.8	 16
372	  2	142.5	29.1	 16
373	  2	129.0	16.4	 16
374	  2	165.5	22.9	 16
375	  2	136.0	20.6	 16
376	  2	279.3	29.1	 16
377	  2	120.3	20.0	 16
378	  2	560.5	77.1	 16
379	  2	547.0	95.7	 16
380	  2	342.3	47.6	 16
381	  2	229.3	36.4	 16
382	  2	410.3	44.8	 16
383	  2	396.5	47.7	 16
384	  2	223.8	38.3	 16
385	  2	177.3	29.4	 16
386	  2	109.3	19.2	 16
387	  2	129.3	21.4	 16
388	  2	103.3	14.7	 16
389	  2	119.3	17.6	 16
390	  2	273.3	46.0	 16
391	  2	255.0	52.4	 16
392	  2	147.3	25.0	 16
393	  2	122.3	24.8	 16
394	  2	236.3	48.9	 16
395	  2	398.3	59.3	 16
396	  2	529.3	71.8	 16
397	  2	148.3	30.2	 16
398	  2	283.5	48.0	 16
399	  2	235.8	33.3	 16
400	  2	254.5	45.3	 16
401	  2	176.5	33.5	 16
402	  2	550.8	50.2	 16
403	  2	560.5	75.0	 16
404	  2	1502.5	121.3	 16
405	  2	1744.5	357.2	 16
406	  2	236.5	59.0	 16
407	  2	266.8	34.8	 16
408	  2	219.5	35.9	 16
409	  2	181.5	25.8	 16
410	  2	192.3	45.7	 16
411	  2	223.5	27.4	 16
412	  2	812.8	83.7	 16
413	  2	347.3	44.2	 16
414	  2	901.0	94.9	 16
415	  2	148.5	32.8	 16
416	  2	239.0	67.3	 16
417	  2	185.8	30.3	 16
418	  2	248.3	30.2	 16
419	  2	246.3	34.8	 16
420	  2	355.5	40.4	 16
421	  2	172.3	37.0	 16
422	  2	357.8	46.9	 16
423	  2	665.0	92.6	 16
424	  2	122.0	18.6	 16
425	  2	285.0	40.2	 16
426	  2	153.8	22.5	 16
427	  2	172.0	34.3	 16
428	  2	129.0	21.4	 16
429	  2	140.5	21.2	 16
430	  2	120.3	21.4	 16
431	  2	276.8	30.8	 16
432	  2	153.3	17.9	 16
433	  2	341.3	39.6	 16
434	  2	339.0	39.5	 16
435	  2	147.5	23.0	 16
436	  2	114.3	17.4	 16
437	  2	112.3	24.4	 16
438	  2	124.5	24.0	 16
439	  2	578.8	80.5	 16
440	  2	119.3	28.0	 16
441	  2	757.0	78.9	 16
442	  2	564.3	44.4	 16
443	  2	159.3	24.2	 16
444	  2	188.3	25.3	 16
445	  2	256.0	40.1	 16
446	  2	217.3	32.4	 16
447	  2	106.0	26.8	 16
448	  2	115.3	50.2	 16
449	  2	129.0	15.1	 16
450	  2	213.8	42.4	 16
451	  2	996.0	64.0	 16
452	  2	877.0	118.2	 16
453	  2	1280.0	138.7	 16
454	  2	771.8	117.1	 16
455	  2	184.3	22.7	 16
456	  2	1225.8	98.4	 16
457	  2	2124.8	140.0	 16
458	  2	318.0	36.2	 16
459	  2	173.8	26.0	 16
460	  2	807.0	85.6	 16
461	  2	534.0	70.2	 16
462	  2	112.3	15.5	 16
463	  2	174.3	24.6	 16
464	  2	703.0	69.8	 16
465	  2	1217.5	115.8	 16
466	  2	395.5	46.6	 16
467	  2	883.0	64.9	 16
468	  2	271.0	37.0	 16
469	  2	210.5	40.0	 16
470	  2	348.0	33.2	 16
471	  2	118.0	20.0	 16
472	  2	83.0	10.5	 16
473	  2	620.5	102.1	 16
474	  2	75.3	11.5	 16
475	  2	99.0	14.8	 16
476	  2	80.3	15.5	 16
477	  2	285.5	26.0	 16
478	  2	125.0	20.2	 16
479	  2	150.0	21.7	 16
480	  2	143.8	23.1	 16
481	  2	171.0	23.2	 16
482	  2	255.5	41.2	 16
483	  2	189.0	25.7	 16
484	  2	241.8	42.7	 16
485	  2	228.0	34.6	 16
486	  2	139.3	22.7	 16
487	  2	127.8	18.8	 16
488	  2	106.5	22.1	 16
489	  2	123.5	22.9	 16
490	  2	213.3	44.9	 16
491	  2	314.8	39.6	 16
492	  2	239.5	30.8	 16
493	  2	546.8	48.8	 16
494	  2	186.5	21.5	 16
495	  2	144.3	28.4	 16
496	  2	268.0	34.7	 16
497	  2	323.3	72.1	 16
498	  2	86.0	14.7	 16
499	  2	102.3	19.3	 16
500	  2	179.3	99.6	 16
501	  2	319.3	41.0	 16
502	  2	193.5	29.4	 16
503	  2	160.8	26.8	 16
504	  2	132.3	34.7	 16
505	  2	120.0	19.1	 16
506	  2	832.5	113.6	 16
507	  2	405.5	53.2	 16
508	  2	248.8	42.5	 16
509	  2	624.0	87.5	 16
510	  2	309.8	41.3	 16
511	  2	301.5	53.6	 16
512	  2	137.5	26.9	 16
513	  2	299.8	48.4	 16
514	  2	275.3	46.9	 16
515	  2	181.0	32.1	 16
516	  2	161.3	29.3	 16
517	  2	274.0	40.5	 16
518	  2	598.5	53.6	 16
519	  2	650.8	144.4	 16
520	  2	141.5	26.6	 16
521	  2	181.8	37.3	 16
522	  2	133.0	15.6	 16
523	  2	278.5	38.2	 16
524	  2	1803.3	178.6	 16
525	  2	1193.8	197.5	 16
526	  2	615.8	64.0	 16
527	  2	458.3	41.2	 16
528	  2	196.0	20.7	 16
529	  2	256.0	21.7	 16
530	  2	181.5	27.2	 16
531	  2	128.8	22.2	 16
532	  2	112.0	23.3	 16
533	  2	349.0	64.6	 16
534	  2	269.0	34.5	 16
535	  2	153.5	30.2	 16
536	  2	110.3	21.4	 16
537	  2	132.0	23.1	 16
538	  2	167.0	19.9	 16
539	  2	142.0	17.9	 16
540	  2	372.8	43.1	 16
541	  2	163.8	18.0	 16
542	  2	233.8	23.8	 16
543	  2	571.0	68.0	 16
544	  2	618.0	79.7	 16
545	  2	421.3	52.4	 16
546	  2	291.5	47.7	 16
547	  2	504.5	64.0	 16
548	  2	136.5	28.3	 16
549	  2	118.3	16.7	 16
550	  2	177.3	20.2	 16
551	  2	153.3	31.3	 16
552	  2	141.3	17.4	 16
553	  2	134.8	20.2	 16
554	  2	102.3	13.6	 16
555	  2	161.3	28.2	 16
556	  2	160.8	34.8	 16
557	  2	890.8	43.8	 16
558	  2	488.5	42.0	 16
559	  2	614.0	89.1	 16
560	  2	5384.3	435.3	 16
561	  2	347.8	45.8	 16
562	  2	203.3	21.5	 16
563	  2	286.0	56.7	 16
564	  2	789.8	90.6	 16
565	  2	322.3	51.5	 16
566	  2	158.3	22.2	 16
567	  2	146.5	28.1	 16
568	  2	271.0	44.2	 16
569	  2	242.5	33.3	 16
570	  2	120.3	43.7	 16
571	  2	114.3	22.3	 16
572	  2	165.8	34.8	 16
573	  2	195.5	32.0	 16
574	  2	144.5	26.2	 16
575	  2	92.0	20.4	 16
576	  2	130.5	22.4	 16
577	  2	129.5	23.1	 16
578	  2	344.5	64.8	 16
579	  2	247.3	46.9	 16
580	  2	383.8	58.3	 16
581	  2	245.0	29.1	 16
582	  2	475.3	60.3	 16
583	  2	1576.5	215.8	 16
584	  2	255.8	28.8	 16
585	  2	500.5	79.4	 16
586	  2	224.8	36.0	 16
587	  2	339.8	54.5	 16
588	  2	213.5	26.8	 16
589	  2	1079.0	86.1	 20
590	  2	372.3	59.9	 16
591	  2	122.5	20.1	 16
592	  2	145.0	15.9	 16
593	  2	290.0	45.4	 16
594	  2	223.5	54.4	 16
595	  2	137.3	18.8	 16
596	  2	242.5	27.6	 16
597	  2	438.3	50.7	 16
598	  2	424.5	36.4	 16
599	  2	450.5	34.3	 16
600	  2	374.5	42.9	 16
601	  2	349.8	58.2	 16
602	  2	302.0	33.3	 16
603	  2	250.5	40.9	 16
604	  2	274.0	36.2	 16
605	  2	152.0	20.5	 16
606	  2	151.5	26.9	 16
607	  2	151.0	26.4	 16
608	  2	392.3	50.5	 16
609	  2	274.5	30.6	 16
610	  2	302.0	39.8	 16
611	  2	155.3	31.6	 16
612	  2	300.0	45.4	 16
613	  2	112.5	27.1	 16
614	  2	253.5	38.6	 16
615	  2	144.5	24.1	 16
616	  2	155.0	22.2	 16
617	  2	229.5	40.7	 16
618	  2	143.3	19.5	 16
619	  2	114.3	14.9	 16
620	  2	213.5	28.0	 16
621	  2	147.0	22.8	 16
622	  2	204.5	26.1	 16
623	  2	227.3	30.3	 16
624	  2	208.5	39.3	 16
625	  2	323.0	38.3	 16
626	  2	387.5	53.5	 16
627	  2	339.8	79.2	 16
628	  2	3908.8	657.2	 16
629	  2	415.3	42.0	 16
630	  2	202.5	52.9	 16
631	  2	244.5	29.8	 16
632	  2	156.8	22.8	 16
633	  2	150.5	14.7	 16
634	  2	154.8	26.9	 16
635	  2	154.8	30.5	 16
636	  2	224.8	29.0	 16
637	  2	375.3	65.0	 16
638	  2	221.0	58.5	 16
639	  2	175.3	38.3	 16
640	  2	480.0	42.6	 16
641	  2	561.5	104.8	 16
642	  2	216.0	32.2	 16
643	  2	699.8	139.5	 16
644	  2	463.5	87.1	 16
645	  2	119.3	16.2	 16
646	  2	125.5	31.0	 16
647	  2	419.0	65.0	 16
648	  2	173.8	35.7	 16
649	  2	165.8	97.0	 16
650	  2	268.3	45.2	 16
651	  2	109.3	16.3	 16
652	  2	320.3	52.0	 16
653	  2	152.5	19.4	 16
654	  2	399.0	126.6	 16
655	  2	304.8	40.6	 16
656	  2	112.0	19.1	 16
657	  2	597.5	54.2	 16
658	  2	102.0	14.8	 16
659	  2	279.5	62.1	 16
660	  2	163.5	20.8	 16
661	  2	123.8	22.6	 16
662	  2	96.8	23.3	 16
663	  2	309.8	28.5	 16
664	  2	565.8	78.5	 16
665	  2	134.0	14.4	 16
666	  2	216.3	67.7	 16
667	  2	1591.3	202.1	 16
668	  2	289.0	35.8	 16
669	  2	261.3	31.6	 16
670	  2	235.0	32.5	 16
671	  2	240.5	32.1	 16
672	  2	329.0	41.4	 16
673	  2	274.5	37.1	 16
674	  2	490.3	57.0	 16
675	  2	419.5	42.7	 16
676	  2	472.3	46.8	 16
677	  2	669.5	80.0	 16
678	  2	364.3	57.9	 16
679	  2	635.0	86.5	 16
680	  2	629.0	105.9	 16
681	  2	145.0	20.4	 16
682	  2	182.8	24.8	 16
683	  2	360.5	51.9	 16
684	  2	1769.8	257.3	 16
685	  2	235.8	76.7	 16
686	  2	1709.8	219.6	 16
687	  2	458.0	49.9	 16
688	  2	217.3	33.8	 16
689	  2	167.0	20.6	 16
690	  2	110.0	19.4	 16
691	  2	370.8	48.4	 16
692	  2	256.3	42.5	 16
693	  2	131.8	21.5	 16
694	  2	137.3	23.5	 16
695	  2	168.0	35.1	 16
696	  2	97.5	20.5	 16
697	  2	148.5	21.4	 16
698	  2	105.8	18.4	 16
699	  2	112.8	16.5	 16
700	  2	92.5	13.1	 16
701	  2	112.0	17.9	 16
702	  2	616.3	83.7	 16
703	  2	391.3	36.8	 16
704	  2	888.5	101.3	 16
705	  2	264.8	34.0	 16
706	  2	125.5	17.2	 16
707	  2	81.5	13.1	 16
708	  2	192.3	21.0	 16
709	  2	7130.0	1096.8	 16
710	  2	214.0	23.6	 16
711	  2	8522.3	1520.5	 16
  0	  3	6616.8	1316.7	 16
  1	  3	194.3	34.9	 16
  2	  3	5305.5	1074.7	 16
  3	  3	192.0	20.2	 16
  4	  3	85.0	11.4	 16
  5	  3	249.3	21.0	 16
  6	  3	168.0	22.0	 16
  7	  3	601.8	67.5	 16
  8	  3	137.8	30.7	 16
  9	  3	188.5	33.0	 16
 10	  3	161.0	26.8	 16
 11	  3	880.3	164.0	 16
 12	  3	241.3	45.7	 16
 13	  3	198.0	24.1	 16
 14	  3	140.5	18.0	 16
 15	  3	383.3	36.6	 16
 16	  3	292.0	36.1	 16
 17	  3	1161.0	197.7	 16
 18	  3	1721.5	350.0	 16
 19	  3	254.5	37.5	 16
 20	  3	201.8	36.9	 16
 21	  3	126.0	26.9	 16
 22	  3	236.5	33.7	 16
 23	  3	328.0	51.9	 16
 24	  3	178.3	14.5	 16
 25	  3	253.3	33.3	 16
 26	  3	177.0	25.0	 16
 27	  3	682.3	112.2	 16
 28	  3	612.0	94.7	 16
 29	  3	571.5	77.1	 16
 30	  3	474.5	85.2	 16
 31	  3	184.5	25.2	 16
 32	  3	151.5	32.4	 16
 33	  3	144.3	31.7	 16
 34	  3	279.8	39.6	 16
 35	  3	247.3	41.5	 16
 36	  3	386.3	44.8	 16
 37	  3	386.0	42.9	 16
 38	  3	366.8	52.7	 16
 39	  3	176.8	62.2	 16
 40	  3	728.8	127.1	 16
 41	  3	2197.3	241.1	 16
 42	  3	1740.3	400.1	 16
 43	  3	233.8	211.5	 16
 44	  3	284.5	40.1	 16
 45	  3	155.3	31.5	 16
 46	  3	184.5	18.1	 16
 47	  3	586.0	100.5	 16
 48	  3	113.0	20.1	 16
 49	  3	155.0	30.7	 16
 50	  3	143.3	24.1	 16
 51	  3	321.5	45.1	 16
 52	  3	181.8	28.9	 16
 53	  3	135.3	19.6	 16
 54	  3	277.3	40.3	 16
 55	  3	292.5	40.7	 16
 56	  3	693.3	74.3	 16
 57	  3	266.5	43.0	 16
 58	  3	239.8	29.0	 16
 59	  3	772.8	158.1	 16
 60	  3	176.0	38.4	 16
 61	  3	311.8	56.6	 16
 62	  3	245.3	36.6	 16
 63	  3	226.8	29.0	 16
 64	  3	4314.3	1387.6	 16
 65	  3	305.3	44.9	 16
 66	  3	212.0	28.8	 16
 67	  3	345.5	46.1	 16
 68	  3	123.8	19.4	 16
 69	  3	131.5	23.2	 16
 70	  3	262.3	25.7	 16
 71	  3	346.0	47.4	 16
 72	  3	989.5	233.2	 16
 73	  3	1464.5	231.8	 16
 74	  3	172.3	43.1	 16
 75	  3	207.0	23.8	 16
 76	  3	137.5	23.2	 16
 77	  3	163.8	28.8	 16
 78	  3	207.3	26.1	 16
 79	  3	635.3	166.6	 16
 80	  3	128.8	21.3	 16
 81	  3	241.3	165.5	 16
 82	  3	135.8	38.4	 16
 83	  3	1225.8	202.1	 16
 84	  3	246.3	39.1	 16
 85	  3	234.5	36.1	 16
 86	  3	151.5	27.1	 16
 87	  3	603.3	84.1	 16
 88	  3	920.8	152.2	 16
 89	  3	505.3	51.3	 16
 90	  3	312.3	74.4	 16
 91	  3	602.5	88.8	 16
 92	  3	710.8	99.1	 16
 93	  3	580.5	98.4	 16
 94	  3	623.3	93.9	 16
 95	  3	636.8	168.4	 16
 96	  3	269.0	31.2	 16
 97	  3	949.8	157.7	 16
 98	  3	176.3	27.6	 16
 99	  3	115.8	16.7	 16
100	  3	383.8	57.3	 16
101	  3	493.5	101.4	 16
102	  3	124.5	19.5	 16
103	  3	454.3	68.8	 16
104	  3	222.3	43.8	 16
105	  3	180.5	40.8	 16
106	  3	196.8	110.4	 16
107	  3	389.5	55.2	 16
108	  3	203.5	27.7	 16
109	  3	143.5	23.3	 16
110	  3	145.5	22.0	 16
111	  3	336.3	62.7	 20
112	  3	270.3	65.4	 16
113	  3	671.3	188.4	 16
114	  3	140.3	24.6	 16
115	  3	174.5	35.1	 16
116	  3	180.0	23.1	 16
117	  3	219.0	25.8	 16
118	  3	297.3	54.2	 16
119	  3	576.8	90.6	 16
120	  3	378.5	60.3	 16
121	  3	240.3	60.6	 16
122	  3	153.8	41.3	 16
123	  3	102.8	21.2	 16
124	  3	174.8	124.7	 16
125	  3	2261.0	902.9	 16
126	  3	281.8	58.4	 16
127	  3	144.3	36.3	 16
128	  3	143.5	28.3	 16
129	  3	162.8	59.9	 16
130	  3	503.3	74.5	 16
131	  3	488.3	38.6	 16
132	  3	495.3	125.1	 16
133	  3	210.8	57.7	 16
134	  3	376.5	107.9	 16
135	  3	482.0	97.7	 16
136	  3	208.5	34.2	 16
137	  3	214.0	24.5	 16
138	  3	288.3	79.4	 16
139	  3	1237.5	349.3	 16
140	  3	345.0	64.1	 16
141	  3	135.3	28.6	 16
142	  3	490.8	48.8	 16
143	  3	221.8	34.5	 16
144	  3	90.3	19.4	 16
145	  3	159.0	60.2	 16
146	  3	2618.5	643.8	 16
147	  3	410.0	71.9	 16
148	  3	216.8	39.1	 16
149	  3	277.3	50.1	 16
150	  3	166.0	36.9	 16
151	  3	243.3	33.5	 16
152	  3	313.8	64.6	 16
153	  3	182.5	32.5	 16
154	  3	165.0	21.3	 16
155	  3	528.5	91.1	 16
156	  3	208.5	28.7	 16
157	  3	164.5	21.1	 16
158	  3	142.3	36.9	 16
159	  3	1121.8	337.2	 16
160	  3	368.0	98.3	 16
161	  3	335.3	93.5	 16
162	  3	8631.0	2608.1	 16
163	  3	8019.8	2477.3	 16
164	  3	516.3	89.5	 16
165	  3	423.0	78.9	 16
166	  3	9132.5	2691.3	 16
167	  3	263.5	47.8	 16
168	  3	769.5	215.2	 16
169	  3	272.0	34.7	 16
170	  3	165.0	75.7	 16
171	  3	111.5	22.9	 16
172	  3	119.3	24.9	 16
173	  3	113.0	20.0	 16
174	  3	257.3	49.3	 16
175	  3	151.0	56.3	 16
176	  3	7632.0	2415.4	 16
177	  3	89.0	18.2	 16
178	  3	115.3	15.9	 16
179	  3	278.5	41.1	 16
180	  3	332.3	63.7	 16
181	  3	102.3	14.2	 16
182	  3	137.5	20.5	 16
183	  3	266.5	38.7	 16
184	  3	190.0	27.4	 16
185	  3	149.0	23.8	 16
186	  3	127.8	21.2	 16
187	  3	113.3	22.2	 16
188	  3	108.3	15.5	 16
189	  3	167.8	39.1	 16
190	  3	367.3	45.1	 16
191	  3	230.8	42.7	 16
192	  3	114.5	20.9	 16
193	  3	217.3	29.0	 16
194	  3	317.5	37.4	 16
195	  3	153.8	31.7	 16
196	  3	171.3	20.6	 16
197	  3	175.0	34.5	 16
198	  3	178.3	39.3	 16
199	  3	671.3	94.3	 16
200	  3	315.8	57.7	 16
201	  3	207.0	29.6	 16
202	  3	770.8	196.0	 16
203	  3	127.3	38.5	 16
204	  3	186.5	51.5	 16
205	  3	166.0	37.3	 16
206	  3	168.0	41.0	 16
207	  3	216.0	42.3	 16
208	  3	91.8	15.8	 16
209	  3	142.8	33.2	 16
210	  3	106.5	15.0	 16
211	  3	151.3	23.9	 16
212	  3	196.3	36.2	 16
213	  3	236.8	32.4	 16
214	  3	115.8	21.1	 16
215	  3	130.3	21.1	 16
216	  3	110.0	12.3	 16
217	  3	196.8	35.4	 16
218	  3	180.5	22.3	 16
219	  3	355.0	46.1	 16
220	  3	242.3	35.5	 16
221	  3	427.3	75.8	 16
222	  3	118.5	24.1	 16
223	  3	173.5	25.4	 16
224	  3	84.5	13.9	 16
225	  3	122.0	12.8	 16
226	  3	138.8	28.4	 16
227	  3	137.3	25.2	 16
228	  3	127.0	20.7	 16
229	  3	177.5	38.6	 16
230	  3	190.5	141.3	 16
231	  3	168.3	32.4	 16
232	  3	101.5	18.8	 16
233	  3	136.0	22.3	 16
234	  3	130.3	39.5	 16
235	  3	74.3	16.2	 16
236	  3	75.8	18.0	 16
237	  3	50.5	10.0	 16
238	  3	63.3	12.5	 16
239	  3	67.3	17.0	 16
240	  3	187.3	22.5	 16
241	  3	455.3	85.3	 16
242	  3	164.5	28.8	 16
243	  3	422.3	56.2	 16
244	  3	165.5	24.0	 16
245	  3	177.3	24.5	 16
246	  3	251.5	25.1	 16
247	  3	120.3	17.7	 16
248	  3	108.3	14.7	 16
249	  3	119.8	20.5	 16
250	  3	191.8	27.5	 16
251	  3	173.3	25.1	 16
252	  3	230.5	47.5	 16
253	  3	120.8	25.7	 16
254	  3	126.5	15.9	 16
255	  3	199.8	33.0	 16
256	  3	412.5	67.8	 16
257	  3	2359.8	477.1	 16
258	  3	197.3	40.3	 16
259	  3	919.3	272.4	 16
260	  3	180.3	33.3	 16
261	  3	95.0	17.1	 16
262	  3	106.0	12.0	 16
263	  3	279.8	31.7	 16
264	  3	657.3	91.1	 16
265	  3	424.0	86.5	 16
266	  3	264.3	38.2	 16
267	  3	216.3	28.9	 16
268	  3	191.5	33.1	 16
269	  3	1882.5	247.1	 16
270	  3	230.3	20.3	 16
271	  3	379.3	37.0	 16
272	  3	166.3	26.1	 16
273	  3	1085.5	122.9	 16
274	  3	2354.5	335.8	 16
275	  3	277.0	42.9	 16
276	  3	308.5	36.7	 16
277	  3	876.0	101.4	 16
278	  3	242.5	26.0	 16
279	  3	355.3	56.4	 16
280	  3	386.0	56.1	 16
281	  3	155.8	22.4	 16
282	  3	318.0	49.0	 16
283	  3	211.3	22.5	 16
284	  3	180.8	20.6	 16
285	  3	310.8	39.3	 16
286	  3	146.0	22.0	 16
287	  3	207.0	23.3	 16
288	  3	239.0	34.8	 16
289	  3	178.3	32.0	 16
290	  3	155.5	17.1	 16
291	  3	112.8	17.3	 16
292	  3	227.5	34.2	 16
293	  3	7820.0	680.6	 16
294	  3	425.0	42.0	 16
295	  3	238.3	35.8	 16
296	  3	617.0	121.0	 16
297	  3	514.8	101.1	 16
298	  3	258.5	21.3	 16
299	  3	271.8	54.0	 16
300	  3	202.0	35.9	 16
301	  3	222.3	35.9	 16
302	  3	155.8	35.7	 16
303	  3	127.3	19.7	 16
304	  3	554.5	124.8	 16
305	  3	118.0	24.4	 16
306	  3	125.8	15.4	 16
307	  3	537.8	145.7	 16
308	  3	203.5	29.6	 16
309	  3	1301.3	265.2	 16
310	  3	1232.3	262.6	 16
311	  3	287.3	21.2	 16
312	  3	965.3	89.3	 16
313	  3	666.5	63.9	 16
314	  3	854.5	126.9	 16
315	  3	456.0	74.6	 16
316	  3	181.3	21.6	 16
317	  3	248.3	115.5	 16
318	  3	114.3	13.3	 16
319	  3	149.5	24.9	 16
320	  3	209.3	30.6	 16
321	  3	487.0	60.0	 16
322	  3	199.5	34.8	 16
323	  3	245.0	38.1	 16
324	  3	236.0	25.1	 16
325	  3	291.8	32.4	 16
326	  3	1990.3	416.0	 16
327	  3	116.3	16.9	 16
328	  3	2427.0	452.8	 16
329	  3	7820.3	1135.8	 16
330	  3	156.5	18.9	 16
331	  3	147.3	29.7	 16
332	  3	142.0	26.8	 16
333	  3	228.0	35.7	 16
334	  3	169.3	24.9	 16
335	  3	224.5	44.4	 16
336	  3	135.5	22.9	 16
337	  3	161.0	24.6	 16
338	  3	130.3	35.0	 16
339	  3	140.0	28.2	 16
340	  3	148.3	17.6	 16
341	  3	5516.0	776.3	 16
342	  3	159.8	25.6	 16
343	  3	287.8	54.1	 16
344	  3	280.3	32.5	 16
345	  3	212.3	27.2	 16
346	  3	631.3	77.7	 16
347	  3	306.3	43.5	 16
348	  3	1116.0	67.5	 16
349	  3	833.5	246.4	 20
350	  3	122.8	30.8	 16
351	  3	150.0	30.5	 16
352	  3	148.3	25.2	 16
353	  3	130.8	19.0	 16
354	  3	245.0	36.6	 16
355	  3	191.0	60.1	 16
356	  3	240.3	34.1	 16
357	  3	182.5	25.2	 16
358	  3	132.5	26.3	 16
359	  3	208.8	119.6	 16
360	  3	11871.8	3454.9	 16
361	  3	862.0	137.5	 16
362	  3	754.0	98.6	 16
363	  3	707.0	194.7	 16
364	  3	604.0	104.0	 16
365	  3	421.3	95.0	 16
366	  3	116.8	20.4	 16
367	  3	144.5	25.2	 16
368	  3	179.8	29.6	 16
369	  3	477.5	87.7	 16
370	  3	223.0	53.5	 16
371	  3	3316.3	945.7	 16
372	  3	275.3	50.6	 16
373	  3	3259.8	987.8	 16
374	  3	200.3	30.7	 16
375	  3	190.8	39.7	 16
376	  3	1123.3	191.8	 16
377	  3	179.8	29.2	 16
378	  3	502.5	63.5	 16
379	  3	338.0	27.2	 16
380	  3	517.0	114.2	 16
381	  3	1367.5	84.5	 16
382	  3	1006.0	118.2	 16
383	  3	328.3	49.5	 16
384	  3	203.0	27.8	 16
385	  3	161.3	28.2	 16
386	  3	158.8	27.2	 16
387	  3	553.5	108.2	 16
388	  3	151.8	57.5	 16
389	  3	722.8	54.8	 16
390	  3	2673.3	615.2	 16
391	  3	196.3	28.9	 16
392	  3	181.3	32.0	 16
393	  3	165.0	27.9	 16
394	  3	304.0	50.9	 16
395	  3	560.0	66.1	 16
396	  3	420.8	69.1	 16
397	  3	136.3	17.1	 16
398	  3	142.3	21.1	 16
399	  3	164.8	21.2	 16
400	  3	841.3	133.3	 16
401	  3	728.0	85.2	 16
402	  3	611.0	111.5	 16
403	  3	209.3	37.7	 16
404	  3	184.5	27.7	 16
405	  3	287.5	31.3	 16
406	  3	222.3	33.2	 16
407	  3	248.0	25.9	 16
408	  3	186.0	20.6	 16
409	  3	375.3	50.4	 16
410	  3	437.3	56.9	 16
411	  3	676.3	41.2	 16
412	  3	857.0	90.6	 16
413	  3	2213.3	387.8	 16
414	  3	125.0	15.1	 16
415	  3	186.3	33.7	 16
416	  3	636.3	75.7	 16
417	  3	242.3	42.0	 16
418	  3	102.3	18.1	 16
419	  3	193.8	55.9	 16
420	  3	118.0	27.2	 16
421	  3	129.5	23.2	 16
422	  3	190.5	42.0	 16
423	  3	262.0	41.1	 16
424	  3	323.0	46.9	 16
425	  3	208.0	26.5	 16
426	  3	88.3	11.4	 16
427	  3	149.3	21.7	 16
428	  3	101.0	14.3	 16
429	  3	294.5	38.8	 16
430	  3	228.0	32.7	 16
431	  3	172.0	23.3	 16
432	  3	153.0	26.9	 16
433	  3	150.0	24.0	 16
434	  3	234.0	28.8	 16
435	  3	125.0	21.5	 16
436	  3	302.5	66.1	 16
437	  3	123.3	29.2	 16
438	  3	380.0	43.3	 16
439	  3	551.0	84.9	 16
440	  3	309.5	57.5	 16
441	  3	671.3	64.3	 16
442	  3	557.3	237.6	 16
443	  3	1040.0	139.7	 16
444	  3	136.0	22.5	 16
445	  3	150.3	26.8	 16
446	  3	186.5	20.6	 16
447	  3	119.3	16.2	 16
448	  3	558.8	92.6	 16
449	  3	275.3	49.9	 16
450	  3	191.5	31.5	 16
451	  3	197.8	31.9	 16
452	  3	585.3	99.9	 16
453	  3	1848.5	137.6	 16
454	  3	2763.5	120.4	 16
455	  3	888.0	65.8	 16
456	  3	666.5	70.6	 16
457	  3	242.5	42.3	 16
458	  3	188.0	39.2	 16
459	  3	401.3	60.7	 16
460	  3	664.3	89.9	 16
461	  3	1219.5	95.9	 16
462	  3	265.5	51.0	 16
463	  3	139.8	24.6	 16
464	  3	1819.3	170.5	 16
465	  3	2376.3	108.5	 16
466	  3	2264.8	173.6	 16
467	  3	2114.8	318.4	 16
468	  3	197.8	33.6	 16
469	  3	131.3	19.3	 16
470	  3	3689.0	399.1	 16
471	  3	124.3	30.1	 16
472	  3	82.5	13.1	 16
473	  3	83.5	17.6	 16
474	  3	66.0	8.9	 16
475	  3	69.3	11.2	 16
476	  3	71.3	13.0	 16
477	  3	793.3	103.6	 16
478	  3	306.3	97.5	 16
479	  3	244.3	32.0	 16
480	  3	1227.0	228.9	 16
481	  3	223.5	40.0	 16
482	  3	474.3	45.8	 16
483	  3	338.3	37.3	 16
484	  3	366.3	28.9	 16
485	  3	299.3	59.6	 16
486	  3	117.8	18.5	 16
487	  3	130.8	26.3	 16
488	  3	282.5	50.2	 16
489	  3	137.5	16.3	 16
490	  3	302.5	60.4	 16
491	  3	418.8	71.0	 16
492	  3	242.5	24.1	 16
493	  3	187.3	33.3	 16
494	  3	794.3	48.9	 16
495	  3	1234.8	186.4	 16
496	  3	1005.0	127.2	 16
497	  3	740.0	76.7	 16
498	  3	165.8	35.7	 16
499	  3	192.3	27.3	 16
500	  3	284.5	45.1	 16
501	  3	308.8	52.2	 16
502	  3	1311.5	146.4	 16
503	  3	138.3	24.6	 16
504	  3	91.5	14.2	 16
505	  3	327.3	56.2	 16
506	  3	346.8	36.7	 16
507	  3	427.5	59.7	 16
508	  3	265.3	43.9	 16
509	  3	315.8	36.8	 16
510	  3	619.8	56.4	 16
511	  3	271.3	34.4	 16
512	  3	600.0	65.3	 16
513	  3	143.3	23.2	 16
514	  3	201.0	28.7	 16
515	  3	156.8	25.7	 16
516	  3	915.8	107.6	 16
517	  3	217.8	36.1	 16
518	  3	271.3	32.3	 16
519	  3	236.5	42.4	 16
520	  3	178.5	23.9	 16
521	  3	203.5	33.6	 16
522	  3	1096.8	66.9	 16
523	  3	274.5	34.5	 16
524	  3	844.0	115.5	 16
525	  3	112.3	19.0	 16
526	  3	209.0	32.4	 16
527	  3	964.3	130.1	 16
528	  3	142.0	20.9	 16
529	  3	636.0	161.4	 16
530	  3	147.3	20.4	 16
531	  3	125.5	24.8	 16
532	  3	566.8	83.9	 16
533	  3	329.0	78.0	 16
534	  3	2069.0	352.0	 16
535	  3	572.3	71.8	 16
536	  3	3257.8	469.3	 16
537	  3	183.3	27.5	 16
538	  3	153.0	24.6	 16
539	  3	475.8	71.9	 16
540	  3	132.5	24.7	 16
541	  3	266.0	41.9	 16
542	  3	611.3	66.9	 16
543	  3	608.5	99.9	 16
544	  3	610.0	78.6	 16
545	  3	450.5	52.1	 16
546	  3	226.5	37.0	 16
547	  3	419.8	38.1	 16
548	  3	944.0	60.5	 16
549	  3	3466.3	528.4	 16
550	  3	148.3	25.6	 16
551	  3	162.0	25.6	 16
552	  3	170.0	27.7	 16
553	  3	156.5	20.2	 16
554	  3	881.3	126.6	 16
555	  3	344.3	60.5	 16
556	  3	233.3	27.5	 16
557	  3	267.3	22.2	 16
558	  3	1738.8	232.5	 16
559	  3	794.3	49.4	 16
560	  3	4368.8	536.7	 16
561	  3	1457.8	99.5	 16
562	  3	659.5	57.9	 16
563	  3	339.8	39.9	 16
564	  3	687.8	60.8	 16
565	  3	2791.8	269.7	 16
566	  3	403.5	172.2	 16
567	  3	120.8	23.2	 16
568	  3	191.8	23.6	 16
569	  3	136.8	16.6	 16
570	  3	126.5	22.1	 16
571	  3	116.5	59.4	 16
572	  3	166.8	17.8	 16
573	  3	111.5	16.3	 16
574	  3	766.3	73.7	 16
575	  3	305.3	25.9	 16
576	  3	198.0	24.9	 16
577	  3	370.8	226.6	 16
578	  3	125.8	20.7	 16
579	  3	286.3	34.9	 16
580	  3	263.5	30.5	 16
581	  3	837.8	86.6	 16
582	  3	206.5	35.5	 16
583	  3	600.8	70.0	 16
584	  3	472.0	52.1	 16
585	  3	290.8	32.0	 16
586	  3	307.5	34.7	 16
587	  3	482.3	68.2	 20
588	  3	480.8	128.1	 16
589	  3	462.0	47.1	 16
590	  3	2037.5	562.3	 16
591	  3	265.5	47.2	 16
592	  3	533.8	130.5	 16
593	  3	129.5	23.3	 16
594	  3	336.5	54.3	 16
595	  3	145.8	20.4	 16
596	  3	128.5	14.6	 16
597	  3	129.3	16.1	 16
598	  3	228.0	39.0	 16
599	  3	468.5	75.0	 16
600	  3	677.5	67.6	 16
601	  3	782.0	124.9	 16
602	  3	850.0	103.1	 16
603	  3	766.3	80.3	 16
604	  3	365.8	47.6	 16
605	  3	4387.0	953.3	 16
606	  3	515.3	76.7	 16
607	  3	571.3	98.2	 16
608	  3	696.0	139.4	 16
609	  3	287.5	71.0	 16
610	  3	818.5	52.7	 16
611	  3	2030.8	501.7	 16
612	  3	132.5	18.3	 16
613	  3	123.3	19.8	 16
614	  3	1592.0	375.8	 16
615	  3	189.0	24.8	 16
616	  3	616.3	106.4	 16
617	  3	891.8	152.2	 16
618	  3	245.3	38.5	 16
619	  3	194.0	59.2	 16
620	  3	8572.8	2222.5	 16
621	  3	113.5	17.0	 16
622	  3	129.8	26.6	 16
623	  3	220.8	24.8	 16
624	  3	200.8	28.6	 16
625	  3	255.0	29.4	 16
626	  3	253.3	23.8	 16
627	  3	6251.8	1507.3	 16
628	  3	1260.0	82.2	 16
629	  3	506.3	43.4	 16
630	  3	309.0	43.2	 16
631	  3	3340.3	733.5	 16
632	  3	204.3	21.7	 16
633	  3	490.5	24.2	 16
634	  3	461.8	42.1	 16
635	  3	235.5	27.9	 16
636	  3	164.3	21.6	 16
637	  3	302.5	49.3	 16
638	  3	168.3	33.7	 16
639	  3	263.0	33.2	 16
640	  3	1649.0	294.1	 16
641	  3	242.8	35.9	 16
642	  3	182.0	32.7	 16
643	  3	210.8	31.5	 16
644	  3	255.3	44.1	 16
645	  3	4489.0	688.2	 16
646	  3	356.0	78.6	 16
647	  3	95.5	15.5	 16
648	  3	221.8	32.4	 16
649	  3	149.0	19.3	 16
650	  3	134.5	18.5	 16
651	  3	281.3	41.8	 16
652	  3	200.5	26.8	 16
653	  3	278.3	62.9	 16
654	  3	114.8	15.0	 16
655	  3	240.0	35.7	 16
656	  3	184.8	29.1	 16
657	  3	138.3	20.6	 16
658	  3	105.8	19.2	 16
659	  3	458.0	100.0	 16
660	  3	1012.0	226.9	 16
661	  3	831.0	177.6	 16
662	  3	458.8	45.6	 16
663	  3	943.8	116.0	 16
664	  3	222.3	29.0	 16
665	  3	237.5	19.9	 16
666	  3	5243.3	1165.5	 16
667	  3	409.5	58.7	 16
668	  3	532.0	59.0	 16
669	  3	470.3	72.5	 16
670	  3	635.5	88.3	 16
671	  3	4549.8	891.9	 16
672	  3	726.3	97.9	 16
673	  3	548.8	37.2	 16
674	  3	638.5	37.1	 16
675	  3	428.5	37.7	 16
676	  3	483.3	78.1	 16
677	  3	343.5	57.7	 16
678	  3	110.8	24.6	 16
679	  3	167.0	23.8	 16
680	  3	252.5	30.6	 16
681	  3	158.5	21.3	 16
682	  3	163.0	39.2	 16
683	  3	184.8	25.0	 16
684	  3	157.3	25.7	 16
685	  3	367.0	46.8	 16
686	  3	773.3	80.6	 16
687	  3	314.5	39.6	 16
688	  3	295.3	64.0	 16
689	  3	254.0	52.8	 16
690	  3	1109.5	222.6	 16
691	  3	1050.5	149.8	 16
692	  3	533.5	53.3	 16
693	  3	258.0	24.1	 16
694	  3	684.8	88.0	 16
695	  3	491.3	33.5	 16
696	  3	367.0	66.0	 16
697	  3	686.3	110.1	 16
698	  3	244.8	45.2	 16
699	  3	560.0	57.8	 16
700	  3	393.3	66.8	 16
701	  3	1872.0	263.7	 16
702	  3	282.8	46.3	 16
703	  3	476.0	52.6	 16
704	  3	275.5	49.6	 16
705	  3	519.3	51.1	 16
706	  3	127.3	15.4	 16
707	  3	78.3	14.3	 16
708	  3	8024.5	950.4	 16
709	  3	198.5	25.4	 16
710	  3	7851.0	912.5	 16
711	  3	209.3	32.2	 16
  0	  4	84.8	16.3	 16
  1	  4	86.3	9.7	 16
  2	  4	96.5	15.0	 16
  3	  4	81.0	13.2	 16
  4	  4	83.0	9.1	 16
  5	  4	243.5	28.4	 16
  6	  4	167.0	25.8	 16
  7	  4	644.5	70.3	 16
  8	  4	132.8	27.4	 16
  9	  4	251.5	34.5	 16
 10	  4	119.8	20.2	 16
 11	  4	241.0	41.3	 16
 12	  4	137.0	19.6	 16
 13	  4	215.3	28.5	 16
 14	  4	146.0	23.0	 16
 15	  4	888.0	112.2	 16
 16	  4	461.5	161.5	 16
 17	  4	4011.8	168.6	 16
 18	  4	2197.8	358.2	 16
 19	  4	396.3	48.7	 16
 20	  4	216.0	20.5	 16
 21	  4	122.0	17.4	 16
 22	  4	264.3	23.5	 16
 23	  4	202.3	29.3	 16
 24	  4	123.5	15.6	 16
 25	  4	203.0	30.0	 16
 26	  4	183.5	26.4	 16
 27	  4	340.3	29.6	 16
 28	  4	366.8	37.3	 16
 29	  4	321.0	37.5	 16
 30	  4	292.5	40.6	 16
 31	  4	203.5	30.6	 16
 32	  4	148.8	18.6	 16
 33	  4	170.8	28.5	 16
 34	  4	313.3	43.5	 16
 35	  4	662.8	55.6	 16
 36	  4	216.0	36.5	 16
 37	  4	337.0	38.8	 16
 38	  4	351.0	43.5	 16
 39	  4	175.8	40.4	 16
 40	  4	256.0	32.6	 16
 41	  4	389.8	49.6	 16
 42	  4	292.0	64.6	 16
 43	  4	212.8	34.8	 16
 44	  4	184.3	23.8	 16
 45	  4	145.5	20.6	 16
 46	  4	224.8	18.0	 16
 47	  4	415.8	56.9	 16
 48	  4	162.8	32.1	 16
 49	  4	110.0	11.4	 16
 50	  4	184.8	26.0	 16
 51	  4	376.0	31.7	 16
 52	  4	126.8	16.3	 16
 53	  4	158.3	19.8	 16
 54	  4	233.5	46.7	 16
 55	  4	405.3	52.2	 16
 56	  4	422.0	55.3	 16
 57	  4	171.5	22.3	 16
 58	  4	162.3	35.4	 16
 59	  4	234.0	54.7	 16
 60	  4	121.0	20.6	 16
 61	  4	294.3	52.8	 16
 62	  4	120.3	21.2	 16
 63	  4	477.8	66.1	 16
 64	  4	1609.8	398.3	 16
 65	  4	216.5	40.8	 16
 66	  4	145.5	29.0	 16
 67	  4	240.0	39.2	 16
 68	  4	157.0	20.3	 16
 69	  4	128.8	19.9	 16
 70	  4	276.5	31.9	 16
 71	  4	149.3	28.4	 16
 72	  4	982.8	147.9	 16
 73	  4	1497.8	142.8	 16
 74	  4	113.8	21.4	 16
 75	  4	197.5	35.8	 16
 76	  4	103.3	16.0	 16
 77	  4	148.8	24.4	 16
 78	  4	170.5	26.9	 16
 79	  4	224.0	43.9	 16
 80	  4	117.5	14.6	 16
 81	  4	107.0	23.9	 16
 82	  4	119.3	19.4	 16
 83	  4	704.3	69.0	 16
 84	  4	327.5	46.2	 16
 85	  4	248.3	85.0	 16
 86	  4	297.3	32.4	 16
 87	  4	786.5	88.5	 16
 88	  4	2103.8	145.1	 16
 89	  4	862.0	124.7	 16
 90	  4	360.8	39.4	 16
 91	  4	431.5	40.4	 16
 92	  4	422.5	46.6	 16
 93	  4	430.3	47.2	 16
 94	  4	402.0	28.5	 16
 95	  4	394.3	41.7	 16
 96	  4	212.0	36.3	 16
 97	  4	801.3	99.2	 16
 98	  4	139.0	29.4	 16
 99	  4	129.3	20.9	 16
100	  4	603.8	49.8	 16
101	  4	540.0	87.7	 16
102	  4	124.3	34.5	 16
103	  4	209.0	16.7	 16
104	  4	262.3	45.4	 16
105	  4	303.8	40.2	 16
106	  4	123.5	18.8	 16
107	  4	267.8	49.9	 16
108	  4	125.3	18.2	 16
109	  4	146.8	27.7	 20
110	  4	72.8	19.6	 16
111	  4	224.0	67.5	 16
112	  4	500.0	106.7	 16
113	  4	543.8	162.7	 16
114	  4	123.8	19.6	 16
115	  4	128.8	29.7	 16
116	  4	154.0	33.1	 16
117	  4	202.8	26.8	 16
118	  4	238.0	95.8	 16
119	  4	525.8	53.0	 16
120	  4	806.8	178.9	 16
121	  4	274.5	61.2	 16
122	  4	117.0	22.8	 16
123	  4	84.5	16.3	 16
124	  4	132.0	20.6	 16
125	  4	260.0	68.3	 16
126	  4	199.8	36.1	 16
127	  4	129.8	27.2	 16
128	  4	173.5	43.0	 16
129	  4	115.3	18.5	 16
130	  4	245.5	157.0	 16
131	  4	1748.8	338.4	 16
132	  4	1025.5	271.2	 16
133	  4	201.8	52.2	 16
134	  4	297.8	49.7	 16
135	  4	237.5	30.9	 16
136	  4	167.8	32.1	 16
137	  4	152.0	42.3	 16
138	  4	227.8	91.3	 16
139	  4	765.0	143.8	 16
140	  4	341.5	85.5	 16
141	  4	244.5	74.1	 16
142	  4	651.5	58.8	 16
143	  4	190.8	39.2	 16
144	  4	100.3	12.3	 16
145	  4	115.5	31.4	 16
146	  4	1515.0	294.1	 16
147	  4	162.5	31.5	 16
148	  4	142.5	20.4	 16
149	  4	156.5	29.5	 16
150	  4	189.8	32.8	 16
151	  4	147.8	23.6	 16
152	  4	251.0	51.7	 16
153	  4	167.8	35.5	 16
154	  4	203.8	36.8	 16
155	  4	209.5	44.5	 16
156	  4	108.3	20.7	 16
157	  4	122.0	22.5	 16
158	  4	113.5	16.5	 16
159	  4	209.5	31.8	 16
160	  4	387.5	87.0	 16
161	  4	470.3	67.3	 16
162	  4	1141.5	364.8	 16
163	  4	866.0	250.9	 16
164	  4	349.0	62.6	 16
165	  4	289.0	30.7	 16
166	  4	1523.3	442.1	 16
167	  4	161.3	21.6	 16
168	  4	246.8	64.9	 16
169	  4	127.5	24.7	 16
170	  4	191.3	41.6	 16
171	  4	106.0	17.9	 16
172	  4	136.8	21.5	 16
173	  4	121.5	31.4	 16
174	  4	316.5	48.3	 16
175	  4	106.8	21.8	 16
176	  4	385.8	115.2	 16
177	  4	98.5	17.7	 16
178	  4	87.5	16.9	 16
179	  4	342.5	59.3	 16
180	  4	502.5	95.7	 16
181	  4	111.3	18.7	 16
182	  4	139.3	37.2	 16
183	  4	372.5	32.5	 16
184	  4	215.8	40.3	 16
185	  4	135.0	21.0	 16
186	  4	145.3	20.1	 16
187	  4	123.8	22.0	 16
188	  4	103.0	18.5	 16
189	  4	122.3	20.9	 16
190	  4	298.5	37.2	 16
191	  4	298.5	80.7	 16
192	  4	108.5	17.8	 16
193	  4	154.3	29.2	 16
194	  4	182.3	30.8	 16
195	  4	111.0	22.3	 16
196	  4	212.8	44.8	 16
197	  4	297.5	50.5	 16
198	  4	262.0	38.8	 16
199	  4	652.5	61.2	 16
200	  4	288.8	40.9	 16
201	  4	177.3	28.8	 16
202	  4	117.3	42.7	 16
203	  4	118.5	17.0	 16
204	  4	110.5	18.1	 16
205	  4	295.8	79.1	 16
206	  4	214.3	45.7	 16
207	  4	156.8	30.3	 16
208	  4	76.3	10.4	 16
209	  4	115.3	22.2	 16
210	  4	103.8	19.0	 16
211	  4	124.0	25.0	 16
212	  4	124.3	19.5	 16
213	  4	356.5	71.9	 16
214	  4	99.5	18.3	 16
215	  4	154.5	29.1	 16
216	  4	107.0	18.9	 16
217	  4	360.8	49.7	 16
218	  4	278.0	29.4	 16
219	  4	326.8	44.0	 16
220	  4	138.3	23.5	 16
221	  4	163.5	28.8	 16
222	  4	157.0	23.8	 16
223	  4	111.5	26.6	 16
224	  4	93.5	18.3	 16
225	  4	141.5	20.1	 16
226	  4	192.3	38.0	 16
227	  4	175.3	20.8	 16
228	  4	188.5	29.0	 16
229	  4	102.0	19.9	 16
230	  4	79.3	11.7	 16
231	  4	110.3	29.8	 16
232	  4	103.5	15.6	 16
233	  4	104.5	22.5	 16
234	  4	81.0	18.0	 16
235	  4	56.3	11.4	 16
236	  4	69.0	15.4	 16
237	  4	58.0	10.0	 16
238	  4	63.0	12.9	 16
239	  4	77.3	19.5	 16
240	  4	162.3	30.9	 16
241	  4	268.0	53.9	 16
242	  4	185.5	29.7	 16
243	  4	565.3	38.9	 16
244	  4	218.8	24.8	 16
245	  4	176.3	24.3	 16
246	  4	280.5	35.5	 16
247	  4	239.8	43.7	 16
248	  4	128.0	28.8	 16
249	  4	146.8	27.5	 16
250	  4	99.5	20.3	 16
251	  4	157.5	24.8	 16
252	  4	113.5	22.7	 16
253	  4	84.3	17.0	 16
254	  4	193.8	31.2	 16
255	  4	162.5	21.0	 16
256	  4	154.3	25.0	 16
257	  4	393.3	49.5	 16
258	  4	138.8	26.4	 16
259	  4	100.8	15.2	 16
260	  4	93.3	10.5	 16
261	  4	109.5	17.0	 16
262	  4	86.0	12.2	 16
263	  4	267.3	19.7	 16
264	  4	367.8	38.1	 16
265	  4	157.5	27.2	 16
266	  4	249.8	27.0	 16
267	  4	297.3	47.4	 16
268	  4	126.8	13.5	 16
269	  4	347.3	36.6	 16
270	  4	212.3	29.5	 16
271	  4	375.3	50.9	 16
272	  4	336.0	65.3	 16
273	  4	2698.8	174.6	 16
274	  4	2153.8	235.3	 16
275	  4	454.0	44.4	 16
276	  4	252.3	24.6	 16
277	  4	332.0	61.8	 16
278	  4	261.8	28.3	 16
279	  4	314.5	35.9	 16
280	  4	208.0	24.1	 16
281	  4	146.3	15.2	 16
282	  4	117.3	10.7	 16
283	  4	218.5	46.4	 16
284	  4	173.5	27.6	 16
285	  4	295.8	41.5	 16
286	  4	293.5	28.9	 16
287	  4	238.8	22.4	 16
288	  4	135.3	17.0	 16
289	  4	189.0	34.1	 16
290	  4	193.0	26.7	 16
291	  4	113.3	20.1	 16
292	  4	240.3	30.3	 16
293	  4	1696.5	215.4	 16
294	  4	260.3	36.9	 16
295	  4	208.0	26.6	 16
296	  4	157.5	35.4	 16
297	  4	139.0	22.4	 16
298	  4	178.3	30.2	 16
299	  4	218.8	157.0	 16
300	  4	158.8	37.5	 16
301	  4	166.3	26.5	 16
302	  4	194.3	26.1	 16
303	  4	170.8	25.8	 16
304	  4	823.5	67.2	 16
305	  4	182.5	38.3	 16
306	  4	139.0	21.4	 16
307	  4	177.0	18.7	 16
308	  4	131.3	22.8	 16
309	  4	366.5	66.9	 16
310	  4	362.3	41.3	 16
311	  4	297.3	34.3	 16
312	  4	1221.8	59.0	 16
313	  4	671.3	71.5	 16
314	  4	577.3	61.9	 16
315	  4	537.0	197.5	 16
316	  4	164.5	32.3	 16
317	  4	114.3	22.7	 16
318	  4	86.5	12.6	 16
319	  4	188.3	26.7	 16
320	  4	241.0	37.9	 16
321	  4	652.3	72.1	 16
322	  4	208.5	27.6	 16
323	  4	146.3	30.7	 16
324	  4	136.8	22.3	 16
325	  4	345.0	29.0	 16
326	  4	173.3	44.2	 16
327	  4	120.5	22.8	 16
328	  4	616.8	78.8	 16
329	  4	2014.0	218.1	 16
330	  4	160.5	24.4	 16
331	  4	121.0	16.2	 16
332	  4	109.3	22.0	 16
333	  4	103.3	20.6	 16
334	  4	108.5	20.7	 16
335	  4	169.5	37.0	 16
336	  4	140.5	22.3	 16
337	  4	148.5	44.9	 16
338	  4	143.3	23.2	 16
339	  4	101.0	16.9	 16
340	  4	152.5	27.4	 16
341	  4	1707.5	226.9	 16
342	  4	156.5	28.2	 16
343	  4	264.3	33.3	 16
344	  4	229.3	26.8	 16
345	  4	216.0	20.0	 16
346	  4	177.0	23.0	 16
347	  4	674.8	116.0	 20
348	  4	1028.5	194.3	 16
349	  4	240.3	44.9	 16
350	  4	119.3	20.2	 16
351	  4	140.8	19.9	 16
352	  4	177.3	38.1	 16
353	  4	132.8	13.5	 16
354	  4	171.3	40.8	 16
355	  4	231.3	41.1	 16
356	  4	154.0	29.0	 16
357	  4	158.8	27.8	 16
358	  4	139.3	25.9	 16
359	  4	152.5	30.8	 16
360	  4	3255.8	950.6	 16
361	  4	331.0	40.5	 16
362	  4	338.5	51.2	 16
363	  4	327.5	59.9	 16
364	  4	763.5	68.5	 16
365	  4	775.0	162.3	 16
366	  4	175.3	35.7	 16
367	  4	129.5	16.9	 16
368	  4	161.0	23.2	 16
369	  4	395.5	41.6	 16
370	  4	278.3	37.8	 16
371	  4	560.5	84.8	 16
372	  4	255.5	52.8	 16
373	  4	680.8	185.1	 16
374	  4	158.3	32.4	 16
375	  4	200.3	20.6	 16
376	  4	343.5	52.2	 16
377	  4	202.0	49.2	 16
378	  4	318.0	54.3	 16
379	  4	224.3	42.8	 16
380	  4	873.3	84.0	 16
381	  4	2056.0	187.0	 16
382	  4	686.5	73.2	 16
383	  4	450.8	43.9	 16
384	  4	311.5	55.8	 16
385	  4	108.5	19.8	 16
386	  4	154.0	20.9	 16
387	  4	421.5	100.7	 16
388	  4	148.0	37.1	 16
389	  4	344.3	47.1	 16
390	  4	161.5	23.6	 16
391	  4	129.3	23.2	 16
392	  4	243.5	36.2	 16
393	  4	163.0	25.2	 16
394	  4	251.8	35.2	 16
395	  4	462.8	57.7	 16
396	  4	292.3	38.2	 16
397	  4	143.0	20.0	 16
398	  4	277.3	32.1	 16
399	  4	282.0	30.0	 16
400	  4	383.8	580.3	 16
401	  4	326.5	34.7	 16
402	  4	229.8	32.6	 16
403	  4	122.0	15.7	 16
404	  4	121.8	18.4	 16
405	  4	234.0	29.3	 16
406	  4	200.5	25.6	 16
407	  4	376.3	55.6	 16
408	  4	189.3	31.8	 16
409	  4	223.5	39.1	 16
410	  4	399.3	47.1	 16
411	  4	1148.5	74.1	 16
412	  4	1822.0	257.9	 16
413	  4	1970.3	338.5	 16
414	  4	121.8	21.6	 16
415	  4	396.8	65.5	 16
416	  4	200.8	25.2	 16
417	  4	148.5	24.1	 16
418	  4	222.3	32.7	 16
419	  4	1402.3	141.5	 16
420	  4	114.3	19.0	 16
421	  4	134.3	20.6	 16
422	  4	125.0	20.4	 16
423	  4	272.0	39.6	 16
424	  4	239.3	36.1	 16
425	  4	134.8	16.6	 16
426	  4	93.8	14.7	 16
427	  4	114.8	25.0	 16
428	  4	93.3	14.2	 16
429	  4	390.0	58.5	 16
430	  4	499.5	47.8	 16
431	  4	209.3	27.5	 16
432	  4	112.3	21.4	 16
433	  4	198.8	27.9	 16
434	  4	371.3	65.7	 16
435	  4	126.8	15.1	 16
436	  4	89.5	41.6	 16
437	  4	140.5	28.9	 16
438	  4	124.3	17.6	 16
439	  4	412.8	59.5	 16
440	  4	398.3	47.7	 16
441	  4	352.5	66.0	 16
442	  4	216.0	44.8	 16
443	  4	1496.8	194.5	 16
444	  4	301.5	34.9	 16
445	  4	116.5	23.1	 16
446	  4	143.5	13.3	 16
447	  4	132.5	23.2	 16
448	  4	179.8	42.5	 16
449	  4	396.3	66.3	 16
450	  4	170.5	28.1	 16
451	  4	117.0	21.1	 16
452	  4	201.8	24.8	 16
453	  4	1528.8	137.5	 16
454	  4	3048.3	243.4	 16
455	  4	798.3	63.6	 16
456	  4	797.5	79.9	 16
457	  4	171.3	29.7	 16
458	  4	155.5	29.2	 16
459	  4	286.3	35.3	 16
460	  4	1326.8	164.7	 16
461	  4	2135.0	117.7	 16
462	  4	178.5	27.8	 16
463	  4	132.8	17.4	 16
464	  4	767.0	99.0	 16
465	  4	634.0	86.0	 16
466	  4	551.8	71.1	 16
467	  4	442.3	51.5	 16
468	  4	178.5	20.1	 16
469	  4	127.3	20.1	 16
470	  4	2438.8	338.3	 16
471	  4	136.8	22.3	 16
472	  4	66.8	9.2	 16
473	  4	90.3	13.8	 16
474	  4	65.3	8.6	 16
475	  4	90.0	45.7	 16
476	  4	87.5	19.2	 16
477	  4	463.8	73.0	 16
478	  4	174.5	23.6	 16
479	  4	445.0	46.9	 16
480	  4	112.5	19.8	 16
481	  4	136.3	17.8	 16
482	  4	330.0	25.8	 16
483	  4	239.5	38.7	 16
484	  4	138.0	20.9	 16
485	  4	226.5	36.2	 16
486	  4	141.3	28.0	 16
487	  4	106.3	15.7	 16
488	  4	245.3	32.0	 16
489	  4	121.5	21.5	 16
490	  4	103.0	19.5	 16
491	  4	111.8	28.9	 16
492	  4	219.3	29.8	 16
493	  4	150.5	18.4	 16
494	  4	216.8	39.7	 16
495	  4	1925.8	238.1	 16
496	  4	285.5	25.1	 16
497	  4	569.5	54.1	 16
498	  4	200.3	32.7	 16
499	  4	119.0	15.1	 16
500	  4	152.5	16.5	 16
501	  4	450.8	70.9	 16
502	  4	486.3	98.6	 16
503	  4	107.5	21.0	 16
504	  4	105.5	36.2	 16
505	  4	184.5	38.2	 16
506	  4	220.8	39.3	 16
507	  4	293.5	48.2	 16
508	  4	163.0	18.6	 16
509	  4	253.0	38.0	 16
510	  4	958.5	69.5	 16
511	  4	439.8	46.0	 16
512	  4	480.0	60.7	 16
513	  4	131.8	43.6	 16
514	  4	211.0	21.9	 16
515	  4	147.8	20.2	 16
516	  4	414.3	44.1	 16
517	  4	239.5	35.1	 16
518	  4	289.5	27.8	 16
519	  4	155.3	24.1	 16
520	  4	98.5	14.3	 16
521	  4	172.0	27.7	 16
522	  4	594.5	87.5	 16
523	  4	412.5	40.8	 16
524	  4	229.0	35.4	 16
525	  4	103.0	14.4	 16
526	  4	209.3	44.4	 16
527	  4	264.5	55.2	 16
528	  4	232.0	46.2	 16
529	  4	169.5	40.4	 16
530	  4	177.0	27.1	 16
531	  4	121.0	20.3	 16
532	  4	262.5	41.0	 16
533	  4	106.0	18.2	 12
534	  4	576.0	124.5	 16
535	  4	391.8	47.6	 16
536	  4	1489.8	187.6	 16
537	  4	195.5	31.2	 16
538	  4	167.8	23.5	 16
539	  4	144.3	20.7	 16
540	  4	111.3	15.4	 16
541	  4	148.3	24.0	 16
542	  4	369.5	45.9	 16
543	  4	750.8	75.7	 16
544	  4	407.5	41.3	 16
545	  4	262.0	39.0	 16
546	  4	235.0	24.8	 16
547	  4	254.3	25.2	 16
548	  4	574.3	55.7	 16
549	  4	961.8	206.6	 16
550	  4	108.0	13.5	 16
551	  4	144.5	34.2	 16
552	  4	123.3	21.9	 16
553	  4	115.8	21.0	 16
554	  4	169.5	30.8	 16
555	  4	129.5	18.5	 16
556	  4	184.0	28.3	 16
557	  4	164.8	22.0	 16
558	  4	221.8	33.6	 16
559	  4	832.0	80.1	 16
560	  4	1315.5	184.7	 16
561	  4	2127.8	185.2	 16
562	  4	1036.8	135.5	 16
563	  4	216.5	34.1	 16
564	  4	385.0	39.0	 16
565	  4	1128.0	107.1	 16
566	  4	330.3	42.5	 16
567	  4	167.0	269.2	 16
568	  4	127.3	21.0	 16
569	  4	112.0	16.0	 16
570	  4	114.3	15.0	 16
571	  4	89.0	16.7	 16
572	  4	149.5	25.5	 16
573	  4	126.5	24.3	 16
574	  4	152.8	26.8	 16
575	  4	197.0	18.8	 16
576	  4	167.5	21.2	 16
577	  4	195.3	32.1	 16
578	  4	189.3	49.5	 16
579	  4	403.3	33.0	 16
580	  4	424.0	51.3	 16
581	  4	381.3	47.4	 16
582	  4	257.3	40.1	 16
583	  4	328.5	37.0	 16
584	  4	344.3	30.3	 16
585	  4	456.3	47.7	 20
586	  4	175.0	37.0	 16
587	  4	286.8	115.7	 16
588	  4	455.3	169.7	 16
589	  4	410.3	78.6	 16
590	  4	313.3	41.5	 16
591	  4	268.8	31.1	 16
592	  4	280.5	43.2	 16
593	  4	157.8	22.9	 16
594	  4	227.0	37.2	 16
595	  4	117.5	14.0	 16
596	  4	143.3	24.8	 16
597	  4	114.0	19.2	 16
598	  4	133.3	22.3	 16
599	  4	304.0	62.0	 16
600	  4	440.3	51.2	 16
601	  4	743.5	89.1	 16
602	  4	647.5	65.2	 16
603	  4	863.5	102.6	 16
604	  4	290.3	36.2	 16
605	  4	1549.3	402.6	 16
606	  4	331.8	38.4	 16
607	  4	226.8	26.9	 16
608	  4	552.5	71.6	 16
609	  4	296.0	43.0	 16
610	  4	480.0	48.7	 16
611	  4	379.3	86.4	 16
612	  4	142.8	28.2	 16
613	  4	117.0	24.5	 16
614	  4	202.5	87.4	 16
615	  4	114.0	12.9	 16
616	  4	309.0	38.7	 16
617	  4	376.8	36.9	 16
618	  4	159.5	28.5	 16
619	  4	120.0	20.4	 16
620	  4	1645.3	438.5	 16
621	  4	112.3	22.4	 16
622	  4	115.8	22.3	 16
623	  4	282.5	34.2	 16
624	  4	173.0	21.9	 16
625	  4	488.3	46.5	 16
626	  4	219.5	34.1	 16
627	  4	939.0	228.0	 16
628	  4	906.0	77.6	 16
629	  4	1347.0	167.8	 16
630	  4	246.5	40.6	 16
631	  4	448.3	88.8	 16
632	  4	156.0	24.0	 16
633	  4	293.0	49.1	 16
634	  4	254.3	52.9	 16
635	  4	229.8	41.8	 16
636	  4	200.3	24.9	 16
637	  4	193.0	22.7	 16
638	  4	218.0	39.5	 16
639	  4	176.8	22.4	 16
640	  4	352.3	74.1	 16
641	  4	172.3	27.8	 16
642	  4	134.0	20.8	 16
643	  4	229.5	42.1	 16
644	  4	371.8	40.6	 16
645	  4	1327.8	328.4	 16
646	  4	125.0	16.1	 16
647	  4	107.8	17.8	 16
648	  4	181.0	33.8	 16
649	  4	158.0	23.5	 16
650	  4	117.5	35.8	 16
651	  4	279.3	35.8	 16
652	  4	169.3	49.4	 16
653	  4	212.0	31.7	 16
654	  4	100.3	14.8	 16
655	  4	190.8	21.6	 16
656	  4	192.0	30.6	 16
657	  4	128.0	14.1	 16
658	  4	101.8	29.8	 16
659	  4	160.3	18.6	 16
660	  4	241.5	37.4	 16
661	  4	627.3	94.5	 16
662	  4	258.8	31.9	 16
663	  4	546.3	64.3	 16
664	  4	382.5	35.3	 16
665	  4	307.8	59.6	 16
666	  4	2529.3	439.4	 16
667	  4	182.0	20.4	 16
668	  4	216.5	32.2	 16
669	  4	274.3	20.6	 16
670	  4	455.5	65.6	 16
671	  4	1041.8	162.4	 16
672	  4	517.3	76.4	 16
673	  4	695.0	142.0	 16
674	  4	1224.3	82.8	 16
675	  4	348.0	31.9	 16
676	  4	182.3	32.1	 16
677	  4	466.3	45.0	 16
678	  4	123.3	23.1	 16
679	  4	152.5	34.9	 16
680	  4	479.3	51.7	 16
681	  4	105.5	17.2	 16
682	  4	124.5	29.3	 16
683	  4	143.8	23.9	 16
684	  4	117.5	23.1	 16
685	  4	270.5	33.1	 16
686	  4	379.3	53.0	 16
687	  4	241.5	29.2	 16
688	  4	191.0	34.0	 16
689	  4	139.3	20.7	 16
690	  4	852.3	98.2	 16
691	  4	526.3	53.7	 16
692	  4	1666.0	204.1	 16
693	  4	217.0	26.5	 16
694	  4	332.3	31.4	 16
695	  4	511.0	65.6	 16
696	  4	287.5	38.3	 16
697	  4	127.0	19.4	 16
698	  4	189.8	28.7	 16
699	  4	287.3	41.7	 16
700	  4	145.8	20.2	 16
701	  4	452.8	60.1	 16
702	  4	218.5	34.4	 16
703	  4	686.8	49.0	 16
704	  4	443.8	40.3	 16
705	  4	970.0	81.5	 16
706	  4	172.0	33.1	 16
707	  4	79.0	11.9	 16
708	  4	77.0	11.0	 16
709	  4	70.3	11.4	 16
710	  4	87.5	11.5	 16
711	  4	74.3	9.7	 16
  0	  5	230.5	28.1	 16
  1	  5	176.3	28.1	 16
  2	  5	185.0	24.0	 16
  3	  5	225.5	32.0	 16
  4	  5	119.5	25.5	 16
  5	  5	155.8	24.2	 16
  6	  5	3372.0	494.7	 16
  7	  5	396.5	44.4	 16
  8	  5	201.8	31.1	 16
  9	  5	431.0	116.0	 16
 10	  5	363.8	53.3	 16
 11	  5	94.5	13.6	 16
 12	  5	218.3	45.9	 16
 13	  5	5334.8	435.9	 16
 14	  5	5314.0	425.9	 16
 15	  5	4270.5	1031.5	 16
 16	  5	211.5	23.0	 16
 17	  5	97.5	13.9	 16
 18	  5	223.5	36.6	 16
 19	  5	197.3	33.5	 16
 20	  5	178.0	14.9	 16
 21	  5	188.5	23.0	 16
 22	  5	185.0	24.4	 16
 23	  5	75.0	12.4	 16
 24	  5	165.5	25.7	 16
 25	  5	183.5	28.6	 16
 26	  5	184.3	24.0	 16
 27	  5	181.5	25.1	 16
 28	  5	176.8	25.9	 16
 29	  5	95.5	16.3	 16
 30	  5	183.8	31.9	 16
 31	  5	207.8	31.0	 16
 32	  5	160.0	18.3	 16
 33	  5	183.8	29.2	 16
 34	  5	179.8	27.1	 16
 35	  5	93.3	32.5	 16
 36	  5	192.0	23.7	 16
 37	  5	5222.3	399.6	 16
 38	  5	5450.0	390.1	 16
 39	  5	4958.8	1182.2	 16
 40	  5	175.3	23.5	 16
 41	  5	109.3	19.1	 16
 42	  5	4392.0	1156.7	 16
 43	  5	163.3	30.9	 16
 44	  5	182.3	26.6	 16
 45	  5	133.0	27.2	 16
 46	  5	137.8	16.7	 16
 47	  5	64.8	16.6	 16
 48	  5	169.0	20.8	 16
 49	  5	171.0	25.7	 16
 50	  5	181.0	25.0	 16
 51	  5	169.3	26.0	 16
 52	  5	170.0	35.5	 16
 53	  5	69.0	14.3	 16
 54	  5	207.8	37.1	 16
 55	  5	194.3	24.1	 16
 56	  5	198.3	28.5	 16
 57	  5	160.3	25.1	 16
 58	  5	186.3	36.1	 16
 59	  5	74.8	15.4	 16
 60	  5	66.3	15.1	 16
 61	  5	76.8	17.3	 16
 62	  5	4099.0	1163.0	 16
 63	  5	220.5	47.0	 16
 64	  5	190.0	29.8	 16
 65	  5	173.5	29.9	 16
 66	  5	4852.3	1379.9	 16
 67	  5	81.5	14.3	 16
 68	  5	161.3	18.7	 16
 69	  5	4370.5	1094.9	 16
 70	  5	4398.5	1016.0	 16
 71	  5	3821.0	989.5	 16
 72	  5	192.5	24.8	 16
 73	  5	79.3	20.5	 16
 74	  5	163.3	37.4	 16
 75	  5	166.0	28.9	 16
 76	  5	135.3	26.1	 16
 77	  5	145.0	24.9	 16
 78	  5	195.5	37.3	 16
 79	  5	78.5	9.6	 16
 80	  5	4698.0	1113.4	 16
 81	  5	150.5	27.9	 16
 82	  5	155.0	26.3	 16
 83	  5	176.5	23.0	 16
 84	  5	4891.0	1205.4	 16
 85	  5	74.0	11.7	 16
 86	  5	172.3	31.0	 16
 87	  5	175.3	29.7	 16
 88	  5	4163.5	1025.5	 16
 89	  5	147.8	20.8	 16
 90	  5	176.3	23.5	 16
 91	  5	105.3	27.7	 16
 92	  5	164.0	24.2	 16
 93	  5	3707.0	746.7	 16
 94	  5	3764.5	985.4	 16
 95	  5	170.8	26.5	 16
 96	  5	159.5	19.7	 16
 97	  5	80.0	12.9	 16
 98	  5	146.8	27.8	 16
 99	  5	4765.0	757.4	 16
100	  5	4382.8	1106.4	 16
101	  5	166.3	29.4	 16
102	  5	158.3	17.2	 16
103	  5	72.5	11.8	 16
104	  5	190.0	31.2	 16
105	  5	201.5	30.5	 16
106	  5	3403.8	915.1	 16
107	  5	170.5	35.1	 20
108	  5	151.8	39.1	 16
109	  5	85.8	11.6	 16
110	  5	85.0	23.5	 16
111	  5	179.5	45.5	 16
112	  5	626.3	228.6	 16
113	  5	107.8	16.2	 16
114	  5	105.3	41.0	 16
115	  5	355.0	69.7	 16
116	  5	235.5	27.2	 16
117	  5	501.3	539.6	 16
118	  5	9226.0	3603.3	 16
119	  5	222.8	38.1	 16
120	  5	125.5	13.3	 16
121	  5	147.3	18.7	 16
122	  5	96.5	16.7	 16
123	  5	136.8	25.6	 16
124	  5	118.0	34.9	 16
125	  5	614.8	172.5	 16
126	  5	916.5	255.9	 16
127	  5	187.0	27.9	 16
128	  5	180.0	32.9	 16
129	  5	898.5	284.5	 16
130	  5	382.0	240.7	 16
131	  5	5345.5	2049.1	 16
132	  5	123.8	59.5	 16
133	  5	427.0	39.8	 16
134	  5	488.8	87.3	 16
135	  5	298.0	44.3	 16
136	  5	95.0	18.2	 16
137	  5	110.3	17.8	 16
138	  5	141.3	44.6	 16
139	  5	265.3	55.8	 16
140	  5	114.3	19.6	 16
141	  5	278.3	75.4	 16
142	  5	112.8	25.4	 16
143	  5	773.3	222.3	 16
144	  5	335.5	78.0	 16
145	  5	165.0	23.1	 16
146	  5	393.5	50.5	 16
147	  5	460.5	85.2	 16
148	  5	135.8	24.3	 16
149	  5	158.8	26.0	 16
150	  5	271.5	44.4	 16
151	  5	164.3	44.4	 16
152	  5	704.5	141.4	 16
153	  5	120.8	29.1	 16
154	  5	525.8	142.7	 16
155	  5	147.3	36.2	 16
156	  5	210.0	48.5	 16
157	  5	330.5	36.9	 16
158	  5	327.5	84.1	 16
159	  5	174.5	17.9	 16
160	  5	376.3	28.8	 16
161	  5	239.8	32.3	 16
162	  5	213.8	22.1	 16
163	  5	267.5	26.8	 16
164	  5	279.0	51.8	 16
165	  5	152.3	24.1	 16
166	  5	199.8	29.3	 16
167	  5	509.0	117.1	 16
168	  5	157.5	39.4	 16
169	  5	339.0	61.5	 16
170	  5	406.8	77.7	 16
171	  5	451.3	85.2	 16
172	  5	267.3	46.6	 16
173	  5	201.5	56.2	 16
174	  5	121.3	23.2	 16
175	  5	292.8	58.7	 16
176	  5	98.5	24.1	 16
177	  5	105.5	29.6	 16
178	  5	101.0	20.9	 16
179	  5	117.5	22.0	 16
180	  5	2792.3	1019.9	 16
181	  5	654.3	131.2	 16
182	  5	384.5	93.3	 16
183	  5	208.5	31.6	 16
184	  5	112.5	17.4	 16
185	  5	292.0	59.7	 16
186	  5	255.0	35.6	 16
187	  5	154.8	37.5	 16
188	  5	175.8	30.8	 16
189	  5	147.3	26.0	 16
190	  5	196.0	22.4	 16
191	  5	156.8	58.9	 16
192	  5	286.0	46.0	 16
193	  5	609.0	160.2	 16
194	  5	155.3	19.9	 16
195	  5	285.3	57.3	 16
196	  5	290.3	64.1	 16
197	  5	527.5	73.9	 16
198	  5	294.0	52.6	 16
199	  5	187.3	34.0	 16
200	  5	456.5	44.6	 16
201	  5	381.0	51.3	 16
202	  5	253.8	42.1	 16
203	  5	134.3	24.3	 16
204	  5	114.3	21.5	 16
205	  5	91.0	21.9	 16
206	  5	354.5	82.5	 16
207	  5	102.8	18.8	 16
208	  5	126.5	23.8	 16
209	  5	183.5	22.7	 16
210	  5	1044.5	229.0	 16
211	  5	136.0	13.6	 16
212	  5	244.0	42.5	 16
213	  5	673.5	109.1	 16
214	  5	633.8	112.5	 16
215	  5	201.3	26.9	 16
216	  5	206.0	33.3	 16
217	  5	333.5	47.7	 16
218	  5	131.5	32.6	 16
219	  5	108.0	21.6	 16
220	  5	183.0	25.3	 16
221	  5	923.0	170.4	 16
222	  5	123.5	22.6	 16
223	  5	211.0	41.2	 16
224	  5	114.5	17.6	 16
225	  5	95.8	29.5	 16
226	  5	118.3	16.7	 16
227	  5	157.0	24.5	 16
228	  5	212.3	23.3	 16
229	  5	333.8	40.2	 16
230	  5	239.3	37.0	 16
231	  5	128.8	32.8	 16
232	  5	97.8	19.0	 16
233	  5	150.3	18.4	 16
234	  5	198.3	41.8	 16
235	  5	147.5	24.3	 16
236	  5	1197.5	220.3	 16
237	  5	106.5	25.5	 16
238	  5	596.3	49.4	 16
239	  5	226.5	38.5	 16
240	  5	146.8	24.8	 16
241	  5	122.5	19.5	 16
242	  5	162.3	15.6	 16
243	  5	530.3	71.7	 16
244	  5	935.5	141.5	 16
245	  5	174.0	32.2	 16
246	  5	1100.0	217.9	 16
247	  5	259.0	50.3	 16
248	  5	401.0	67.0	 16
249	  5	122.0	23.1	 16
250	  5	120.8	13.7	 16
251	  5	107.5	28.9	 16
252	  5	92.0	17.7	 16
253	  5	78.3	10.7	 16
254	  5	102.5	21.7	 16
255	  5	461.5	79.3	 16
256	  5	2594.0	427.5	 16
257	  5	146.3	24.3	 16
258	  5	149.8	19.7	 16
259	  5	137.8	29.8	 16
260	  5	86.3	16.3	 16
261	  5	94.8	19.9	 16
262	  5	767.5	106.4	 16
263	  5	110.3	33.1	 16
264	  5	80.3	12.3	 16
265	  5	98.5	12.7	 16
266	  5	117.3	10.0	 16
267	  5	89.5	11.2	 16
268	  5	323.5	34.9	 16
269	  5	197.5	26.1	 16
270	  5	258.8	71.7	 16
271	  5	408.8	37.3	 16
272	  5	453.3	41.4	 16
273	  5	191.3	23.2	 16
274	  5	111.0	24.1	 16
275	  5	119.3	24.2	 16
276	  5	101.8	26.6	 16
277	  5	98.8	23.8	 16
278	  5	107.3	12.7	 16
279	  5	113.0	19.7	 16
280	  5	280.5	43.0	 16
281	  5	1735.5	84.4	 16
282	  5	1675.3	145.3	 16
283	  5	508.3	79.0	 16
284	  5	541.3	53.7	 16
285	  5	1407.5	117.0	 16
286	  5	132.0	20.1	 16
287	  5	6341.8	640.7	 16
288	  5	340.8	29.7	 16
289	  5	401.5	53.9	 16
290	  5	18620.3	1583.5	 16
291	  5	242.0	28.9	 16
292	  5	207.5	22.1	 16
293	  5	359.0	44.3	 16
294	  5	331.0	40.4	 16
295	  5	880.3	73.4	 16
296	  5	999.0	104.8	 16
297	  5	207.0	30.7	 16
298	  5	664.0	126.1	 16
299	  5	168.3	81.5	 16
300	  5	1654.5	345.5	 16
301	  5	437.8	63.2	 16
302	  5	525.5	60.4	 16
303	  5	466.3	80.7	 16
304	  5	149.8	26.6	 16
305	  5	109.8	17.2	 16
306	  5	831.8	139.7	 16
307	  5	146.8	27.9	 16
308	  5	253.0	31.8	 16
309	  5	340.0	39.0	 16
310	  5	145.3	25.1	 16
311	  5	266.3	31.1	 16
312	  5	118.0	13.6	 16
313	  5	729.5	139.0	 16
314	  5	329.3	37.2	 16
315	  5	362.3	46.9	 16
316	  5	577.8	83.5	 16
317	  5	182.5	30.9	 16
318	  5	334.8	58.8	 16
319	  5	257.3	61.9	 16
320	  5	105.8	26.2	 16
321	  5	432.0	93.8	 16
322	  5	130.0	23.9	 16
323	  5	189.8	26.0	 16
324	  5	410.8	46.4	 16
325	  5	295.8	32.5	 16
326	  5	330.8	48.9	 16
327	  5	804.8	89.0	 16
328	  5	126.8	63.0	 16
329	  5	1333.3	124.3	 16
330	  5	1399.3	132.6	 16
331	  5	649.3	66.5	 16
332	  5	180.0	31.2	 16
333	  5	2086.3	350.7	 16
334	  5	228.0	33.8	 16
335	  5	206.8	27.2	 16
336	  5	162.0	23.0	 16
337	  5	203.5	30.6	 16
338	  5	148.0	25.0	 16
339	  5	110.8	16.5	 16
340	  5	279.5	33.0	 16
341	  5	923.3	86.5	 16
342	  5	250.5	33.7	 16
343	  5	205.5	35.8	 16
344	  5	188.8	30.9	 16
345	  5	188.0	34.9	 20
346	  5	257.5	102.2	 16
347	  5	2224.0	709.1	 16
348	  5	254.8	46.9	 16
349	  5	1316.0	420.1	 16
350	  5	483.5	96.9	 16
351	  5	495.5	48.0	 16
352	  5	652.5	161.1	 16
353	  5	116.5	25.6	 16
354	  5	191.3	52.7	 16
355	  5	721.8	169.5	 16
356	  5	208.5	44.8	 16
357	  5	262.0	29.5	 16
358	  5	218.5	37.6	 16
359	  5	294.3	31.4	 16
360	  5	229.8	82.8	 16
361	  5	868.8	71.1	 16
362	  5	597.0	102.8	 16
363	  5	140.0	20.2	 16
364	  5	116.5	20.1	 16
365	  5	184.3	27.3	 16
366	  5	150.8	32.1	 16
367	  5	1148.3	163.1	 16
368	  5	2458.5	679.7	 16
369	  5	1262.3	270.0	 16
370	  5	223.5	38.6	 16
371	  5	468.5	60.1	 16
372	  5	260.0	38.3	 16
373	  5	184.3	29.2	 16
374	  5	152.8	27.0	 16
375	  5	146.0	20.8	 16
376	  5	141.0	37.3	 16
377	  5	245.5	45.7	 16
378	  5	482.5	62.4	 16
379	  5	402.0	43.5	 16
380	  5	574.0	64.9	 16
381	  5	161.3	21.4	 16
382	  5	252.3	46.1	 16
383	  5	197.8	37.3	 16
384	  5	266.0	38.3	 16
385	  5	387.8	53.0	 16
386	  5	2668.5	610.2	 16
387	  5	607.5	95.6	 16
388	  5	428.3	65.5	 16
389	  5	348.5	64.9	 16
390	  5	207.5	35.3	 16
391	  5	304.0	70.6	 16
392	  5	1426.3	281.7	 16
393	  5	365.8	69.1	 16
394	  5	770.3	124.5	 16
395	  5	225.3	28.3	 16
396	  5	294.3	41.4	 16
397	  5	224.5	40.5	 16
398	  5	648.3	152.5	 16
399	  5	189.8	23.8	 16
400	  5	663.5	111.5	 16
401	  5	636.0	90.6	 16
402	  5	322.8	41.7	 16
403	  5	191.0	30.5	 16
404	  5	425.5	55.7	 16
405	  5	134.8	22.8	 16
406	  5	154.8	22.1	 16
407	  5	244.0	28.2	 16
408	  5	390.5	46.5	 16
409	  5	185.3	24.6	 16
410	  5	224.5	24.4	 16
411	  5	366.5	41.0	 16
412	  5	184.8	26.7	 16
413	  5	305.0	34.7	 16
414	  5	486.5	59.2	 16
415	  5	4174.5	921.0	 16
416	  5	3678.5	886.5	 16
417	  5	762.0	131.6	 16
418	  5	626.0	51.3	 16
419	  5	652.3	80.4	 16
420	  5	118.8	19.8	 16
421	  5	593.8	106.9	 16
422	  5	105.8	22.0	 16
423	  5	333.5	40.7	 16
424	  5	733.8	165.6	 16
425	  5	312.3	33.4	 16
426	  5	170.0	26.2	 16
427	  5	196.5	33.0	 16
428	  5	314.0	52.3	 16
429	  5	214.5	41.7	 16
430	  5	304.3	43.5	 16
431	  5	745.5	135.2	 16
432	  5	496.0	62.5	 16
433	  5	2192.0	511.0	 16
434	  5	776.8	123.9	 16
435	  5	574.8	110.1	 16
436	  5	203.5	33.7	 16
437	  5	138.5	24.8	 16
438	  5	463.0	87.8	 16
439	  5	277.3	41.6	 16
440	  5	612.0	78.3	 16
441	  5	259.8	31.9	 16
442	  5	381.3	41.9	 16
443	  5	412.5	47.0	 16
444	  5	418.0	33.8	 16
445	  5	276.0	34.6	 16
446	  5	430.5	41.8	 16
447	  5	164.3	40.7	 16
448	  5	773.0	107.6	 16
449	  5	640.3	62.2	 16
450	  5	1697.3	169.5	 16
451	  5	1711.8	261.9	 16
452	  5	1263.0	82.9	 16
453	  5	772.5	92.9	 16
454	  5	14235.8	2349.4	 16
455	  5	140.8	23.8	 16
456	  5	115.0	14.2	 16
457	  5	460.5	80.6	 16
458	  5	304.5	31.5	 16
459	  5	334.3	36.6	 16
460	  5	174.5	29.3	 16
461	  5	524.0	62.0	 16
462	  5	292.5	40.8	 16
463	  5	597.3	89.0	 16
464	  5	3814.8	216.8	 16
465	  5	1453.8	91.9	 16
466	  5	369.5	38.9	 16
467	  5	365.0	31.2	 16
468	  5	328.0	38.1	 16
469	  5	375.8	52.7	 16
470	  5	250.8	44.4	 16
471	  5	152.5	24.3	 16
472	  5	276.5	28.4	 16
473	  5	420.5	56.3	 16
474	  5	174.3	19.6	 16
475	  5	138.8	23.5	 16
476	  5	188.8	31.5	 16
477	  5	401.5	43.2	 16
478	  5	886.0	120.1	 16
479	  5	257.3	42.9	 16
480	  5	658.0	66.3	 16
481	  5	281.3	28.7	 16
482	  5	438.3	41.1	 16
483	  5	224.8	26.3	 16
484	  5	302.8	41.8	 16
485	  5	303.3	39.1	 16
486	  5	191.8	29.6	 16
487	  5	214.5	34.3	 16
488	  5	203.8	32.6	 16
489	  5	179.5	27.4	 16
490	  5	130.0	21.7	 16
491	  5	624.3	69.5	 16
492	  5	152.0	18.6	 16
493	  5	934.0	185.3	 16
494	  5	192.3	22.3	 16
495	  5	640.8	63.0	 16
496	  5	1114.3	171.2	 16
497	  5	302.0	52.1	 16
498	  5	172.0	24.5	 16
499	  5	134.8	14.1	 16
500	  5	152.5	33.0	 16
501	  5	487.5	60.0	 16
502	  5	130.0	22.7	 16
503	  5	1616.0	356.4	 16
504	  5	693.8	109.1	 16
505	  5	160.8	38.6	 16
506	  5	160.3	23.7	 16
507	  5	177.5	34.8	 16
508	  5	376.8	42.9	 16
509	  5	768.5	74.9	 16
510	  5	281.0	41.0	 16
511	  5	1214.8	134.8	 16
512	  5	266.3	32.9	 16
513	  5	241.0	25.3	 16
514	  5	212.5	26.8	 16
515	  5	2212.0	445.3	 16
516	  5	198.8	28.4	 16
517	  5	316.5	37.6	 16
518	  5	513.5	60.6	 16
519	  5	215.3	23.2	 16
520	  5	173.5	21.9	 16
521	  5	692.0	65.5	 16
522	  5	267.0	31.5	 16
523	  5	500.3	49.7	 16
524	  5	2265.5	219.7	 16
525	  5	196.3	36.3	 16
526	  5	916.8	125.4	 16
527	  5	159.3	34.2	 16
528	  5	199.8	34.0	 16
529	  5	226.0	38.7	 16
530	  5	1767.5	195.9	 16
531	  5	536.3	46.1	 16
532	  5	436.3	64.1	 16
533	  5	310.5	75.0	 16
534	  5	709.3	115.6	 16
535	  5	252.8	36.9	 16
536	  5	510.5	58.2	 16
537	  5	227.8	36.1	 16
538	  5	1812.8	309.3	 16
539	  5	1385.0	316.1	 16
540	  5	209.5	28.9	 16
541	  5	781.5	126.3	 16
542	  5	443.8	109.0	 16
543	  5	150.3	17.1	 16
544	  5	363.8	60.9	 16
545	  5	353.0	51.5	 16
546	  5	336.5	31.7	 16
547	  5	525.0	98.3	 16
548	  5	246.8	31.6	 16
549	  5	211.0	41.3	 16
550	  5	300.5	50.5	 16
551	  5	330.0	45.8	 16
552	  5	115.3	20.7	 16
553	  5	172.0	28.1	 16
554	  5	109.3	15.3	 16
555	  5	468.0	71.6	 16
556	  5	330.5	46.0	 16
557	  5	881.0	154.8	 16
558	  5	150.0	29.7	 16
559	  5	149.3	25.1	 16
560	  5	318.5	53.2	 16
561	  5	739.8	55.2	 16
562	  5	157.5	26.8	 16
563	  5	197.8	63.1	 16
564	  5	164.8	31.7	 16
565	  5	278.5	30.2	 16
566	  5	3380.5	406.8	 16
567	  5	270.3	54.7	 16
568	  5	132.8	22.6	 16
569	  5	370.0	56.0	 16
570	  5	3980.5	500.9	 16
571	  5	160.5	28.6	 16
572	  5	144.5	19.8	 16
573	  5	110.3	25.1	 16
574	  5	223.0	43.1	 16
575	  5	187.3	27.6	 16
576	  5	276.0	38.0	 16
577	  5	141.8	24.5	 16
578	  5	262.5	24.6	 16
579	  5	562.3	63.4	 16
580	  5	873.5	70.1	 16
581	  5	529.5	27.1	 16
582	  5	1053.5	96.9	 16
583	  5	499.3	74.0	 20
584	  5	421.5	39.5	 16
585	  5	404.3	74.1	 16
586	  5	419.3	58.2	 16
587	  5	364.3	36.7	 16
588	  5	614.8	139.7	 16
589	  5	139.0	24.3	 16
590	  5	114.3	16.4	 16
591	  5	153.3	29.3	 16
592	  5	325.3	35.6	 16
593	  5	280.3	40.0	 16
594	  5	268.3	41.0	 16
595	  5	259.5	41.8	 16
596	  5	285.8	36.5	 16
597	  5	1388.3	291.1	 16
598	  5	271.3	45.7	 16
599	  5	103.0	25.6	 16
600	  5	1096.3	189.4	 16
601	  5	436.8	176.6	 16
602	  5	6430.5	1601.2	 16
603	  5	229.8	25.2	 16
604	  5	1898.0	545.9	 16
605	  5	99.8	16.3	 16
606	  5	223.5	34.8	 16
607	  5	191.8	33.2	 16
608	  5	1042.3	187.1	 16
609	  5	588.5	85.4	 16
610	  5	133.3	28.9	 16
611	  5	248.0	45.0	 16
612	  5	298.3	39.9	 16
613	  5	170.3	60.9	 16
614	  5	333.3	53.1	 16
615	  5	251.0	40.3	 16
616	  5	494.3	59.4	 16
617	  5	580.3	83.5	 16
618	  5	134.0	33.9	 16
619	  5	302.5	63.0	 16
620	  5	146.8	22.2	 16
621	  5	152.8	29.1	 16
622	  5	213.3	41.6	 16
623	  5	386.0	49.1	 16
624	  5	643.0	116.7	 16
625	  5	257.8	51.7	 16
626	  5	1039.0	133.7	 16
627	  5	233.8	135.9	 16
628	  5	177.3	41.1	 16
629	  5	567.3	115.1	 16
630	  5	187.0	42.8	 16
631	  5	673.5	69.0	 16
632	  5	288.0	28.7	 16
633	  5	217.0	26.2	 16
634	  5	231.3	24.6	 16
635	  5	277.8	25.8	 16
636	  5	749.3	89.4	 16
637	  5	1428.3	97.9	 16
638	  5	1252.8	177.7	 16
639	  5	202.3	22.3	 16
640	  5	177.3	29.2	 16
641	  5	174.8	35.7	 16
642	  5	180.0	21.3	 16
643	  5	102.5	13.7	 16
644	  5	405.0	65.5	 16
645	  5	391.5	58.7	 16
646	  5	155.3	25.8	 16
647	  5	96.0	14.5	 16
648	  5	1599.5	249.3	 16
649	  5	163.3	27.3	 16
650	  5	150.5	29.7	 16
651	  5	1125.0	117.6	 16
652	  5	458.8	44.1	 16
653	  5	1328.8	290.2	 16
654	  5	531.3	74.7	 16
655	  5	976.3	55.6	 16
656	  5	497.0	50.9	 16
657	  5	535.8	88.4	 16
658	  5	161.0	31.3	 16
659	  5	593.5	113.4	 16
660	  5	1055.3	114.5	 16
661	  5	4325.0	1030.6	 16
662	  5	353.3	30.7	 16
663	  5	192.5	23.9	 16
664	  5	322.8	35.6	 16
665	  5	213.5	28.8	 16
666	  5	467.5	36.8	 16
667	  5	386.3	43.8	 16
668	  5	1375.8	152.1	 16
669	  5	4377.8	801.4	 16
670	  5	1879.8	310.9	 16
671	  5	336.0	46.7	 16
672	  5	606.8	51.3	 16
673	  5	460.5	53.3	 16
674	  5	531.3	66.6	 16
675	  5	211.3	36.4	 16
676	  5	413.3	42.3	 16
677	  5	193.3	32.8	 16
678	  5	200.3	32.5	 16
679	  5	1554.0	391.0	 16
680	  5	154.3	25.2	 16
681	  5	375.3	32.8	 16
682	  5	196.0	21.3	 16
683	  5	192.8	30.1	 16
684	  5	166.3	25.5	 16
685	  5	198.5	25.7	 16
686	  5	144.0	25.8	 16
687	  5	159.5	40.9	 16
688	  5	6397.5	896.7	 16
689	  5	1112.0	106.4	 16
690	  5	300.3	47.2	 16
691	  5	2712.0	572.0	 16
692	  5	701.8	40.5	 16
693	  5	604.3	49.1	 16
694	  5	894.0	112.7	 16
695	  5	177.3	28.5	 16
696	  5	251.3	24.1	 16
697	  5	254.0	33.6	 16
698	  5	206.3	24.8	 16
699	  5	209.8	26.2	 16
700	  5	176.0	28.0	 16
701	  5	326.3	43.1	 16
702	  5	482.0	74.5	 16
703	  5	618.5	72.6	 16
704	  5	154.8	25.5	 16
705	  5	216.3	36.7	 16
706	  5	344.0	32.4	 16
707	  5	500.0	39.6	 16
708	  5	923.3	74.2	 16
709	  5	312.5	31.6	 16
710	  5	550.8	55.8	 16
711	  5	155.8	25.0	 16
  0	  6	4814.0	822.6	 16
  1	  6	415.0	57.3	 16
  2	  6	140.8	15.9	 16
  3	  6	336.8	49.4	 16
  4	  6	143.8	25.9	 16
  5	  6	220.5	35.3	 16
  6	  6	1012.3	110.8	 16
  7	  6	200.5	30.3	 16
  8	  6	277.8	45.6	 16
  9	  6	766.0	52.1	 16
 10	  6	458.5	41.4	 16
 11	  6	111.8	22.1	 16
 12	  6	5852.5	1301.6	 16
 13	  6	177.3	23.7	 16
 14	  6	189.0	27.9	 16
 15	  6	207.3	16.5	 16
 16	  6	4461.5	1094.9	 16
 17	  6	84.3	12.7	 16
 18	  6	173.8	16.9	 16
 19	  6	161.5	14.7	 16
 20	  6	212.3	30.5	 16
 21	  6	197.5	27.4	 16
 22	  6	222.8	163.6	 16
 23	  6	86.3	15.0	 16
 24	  6	171.3	19.9	 16
 25	  6	189.3	75.1	 16
 26	  6	229.0	69.6	 16
 27	  6	178.0	20.2	 16
 28	  6	206.0	38.6	 16
 29	  6	85.5	15.4	 16
 30	  6	188.0	29.1	 16
 31	  6	187.0	33.0	 16
 32	  6	191.5	24.6	 16
 33	  6	166.8	32.1	 16
 34	  6	169.5	19.4	 16
 35	  6	96.0	19.1	 16
 36	  6	5529.8	1410.1	 16
 37	  6	188.8	39.5	 16
 38	  6	171.0	22.2	 16
 39	  6	190.5	26.6	 16
 40	  6	5442.8	1370.7	 16
 41	  6	98.3	17.2	 16
 42	  6	5156.5	1324.1	 16
 43	  6	156.5	24.8	 16
 44	  6	151.0	19.6	 16
 45	  6	156.8	22.0	 16
 46	  6	139.5	26.4	 16
 47	  6	85.5	16.8	 16
 48	  6	168.3	23.0	 16
 49	  6	156.0	19.2	 16
 50	  6	144.5	21.8	 16
 51	  6	159.0	19.5	 16
 52	  6	177.8	21.8	 16
 53	  6	88.0	11.0	 16
 54	  6	180.8	18.3	 16
 55	  6	164.8	25.3	 16
 56	  6	152.5	15.0	 16
 57	  6	165.0	20.2	 16
 58	  6	144.8	25.0	 16
 59	  6	75.0	21.7	 16
 60	  6	80.3	12.6	 16
 61	  6	98.0	16.6	 16
 62	  6	4868.0	837.0	 16
 63	  6	170.8	20.1	 16
 64	  6	164.8	29.5	 16
 65	  6	160.5	20.5	 16
 66	  6	6077.8	868.7	 16
 67	  6	90.3	17.2	 16
 68	  6	5086.0	1279.7	 16
 69	  6	178.0	28.6	 16
 70	  6	155.3	25.4	 16
 71	  6	229.8	108.4	 16
 72	  6	4149.3	1028.2	 16
 73	  6	63.8	17.8	 16
 74	  6	155.5	23.0	 16
 75	  6	146.0	17.9	 16
 76	  6	169.5	29.3	 16
 77	  6	140.5	23.7	 16
 78	  6	157.0	30.1	 16
 79	  6	72.0	13.3	 16
 80	  6	4769.0	789.1	 16
 81	  6	142.0	15.4	 16
 82	  6	156.8	30.4	 16
 83	  6	198.5	216.1	 16
 84	  6	5784.0	989.4	 16
 85	  6	97.8	14.4	 16
 86	  6	154.3	20.4	 16
 87	  6	4863.5	928.1	 16
 88	  6	5016.5	955.9	 16
 89	  6	162.3	30.0	 16
 90	  6	141.0	23.2	 16
 91	  6	92.5	19.1	 16
 92	  6	4143.3	995.9	 16
 93	  6	153.0	20.4	 16
 94	  6	165.0	29.6	 16
 95	  6	4709.3	1183.0	 16
 96	  6	177.8	26.2	 16
 97	  6	91.5	15.7	 16
 98	  6	4697.3	1068.9	 16
 99	  6	177.8	22.2	 16
100	  6	170.3	21.8	 16
101	  6	4665.5	1226.1	 16
102	  6	144.8	23.8	 16
103	  6	84.0	18.6	 16
104	  6	159.8	21.3	 16
105	  6	4456.3	1648.1	 20
106	  6	268.3	249.9	 16
107	  6	4305.5	1722.7	 16
108	  6	155.5	28.4	 16
109	  6	74.5	16.7	 16
110	  6	98.5	24.6	 16
111	  6	166.0	30.2	 16
112	  6	161.3	26.0	 16
113	  6	209.8	31.4	 16
114	  6	231.5	67.4	 16
115	  6	876.8	143.7	 16
116	  6	388.0	40.7	 16
117	  6	334.8	51.7	 16
118	  6	473.8	177.1	 16
119	  6	260.8	59.9	 16
120	  6	138.0	23.0	 16
121	  6	165.8	27.9	 16
122	  6	139.0	37.6	 16
123	  6	115.8	19.7	 16
124	  6	121.3	18.4	 16
125	  6	172.5	33.8	 16
126	  6	223.3	35.2	 16
127	  6	210.3	50.8	 16
128	  6	240.5	40.7	 16
129	  6	440.3	73.2	 16
130	  6	650.3	99.4	 16
131	  6	1149.3	368.2	 16
132	  6	155.3	35.2	 16
133	  6	330.3	33.4	 16
134	  6	243.8	25.9	 16
135	  6	212.5	30.9	 16
136	  6	183.0	31.3	 16
137	  6	226.5	57.1	 16
138	  6	129.3	41.7	 16
139	  6	337.3	81.5	 16
140	  6	94.8	20.6	 16
141	  6	136.3	22.1	 16
142	  6	128.0	23.7	 16
143	  6	399.5	87.2	 16
144	  6	280.8	51.3	 16
145	  6	172.5	27.0	 16
146	  6	478.0	62.2	 16
147	  6	509.0	124.5	 16
148	  6	112.5	22.5	 16
149	  6	105.0	21.8	 16
150	  6	158.5	25.3	 16
151	  6	189.5	43.5	 16
152	  6	353.0	69.5	 16
153	  6	126.5	18.3	 16
154	  6	192.3	40.7	 16
155	  6	176.5	28.0	 16
156	  6	233.3	61.4	 16
157	  6	527.8	77.7	 16
158	  6	160.8	29.8	 16
159	  6	190.5	31.4	 16
160	  6	369.5	33.9	 16
161	  6	273.5	51.8	 16
162	  6	295.0	46.6	 16
163	  6	458.3	40.6	 16
164	  6	440.8	84.6	 16
165	  6	117.3	19.7	 16
166	  6	194.8	25.0	 16
167	  6	140.0	21.6	 16
168	  6	141.5	39.0	 16
169	  6	292.5	47.7	 16
170	  6	267.0	35.1	 16
171	  6	595.3	132.7	 16
172	  6	141.0	32.1	 16
173	  6	95.0	19.1	 16
174	  6	106.8	15.5	 16
175	  6	144.3	23.3	 16
176	  6	92.8	17.2	 16
177	  6	96.0	22.3	 16
178	  6	112.0	27.0	 16
179	  6	126.0	38.2	 16
180	  6	1234.3	354.5	 16
181	  6	275.5	42.8	 16
182	  6	560.0	112.7	 16
183	  6	225.0	32.5	 16
184	  6	123.3	21.7	 16
185	  6	228.8	28.6	 16
186	  6	178.8	28.1	 16
187	  6	163.5	28.0	 16
188	  6	130.5	21.3	 16
189	  6	152.5	17.8	 16
190	  6	145.5	23.2	 16
191	  6	78.0	16.9	 16
192	  6	217.8	41.0	 16
193	  6	179.8	31.8	 16
194	  6	202.0	27.0	 16
195	  6	191.3	17.6	 16
196	  6	354.0	36.9	 16
197	  6	533.0	68.1	 16
198	  6	588.5	79.6	 16
199	  6	395.3	32.8	 16
200	  6	648.3	82.3	 16
201	  6	531.8	60.3	 16
202	  6	450.8	85.7	 16
203	  6	138.0	17.2	 16
204	  6	103.5	19.1	 16
205	  6	76.3	10.8	 16
206	  6	215.0	34.7	 16
207	  6	80.0	16.2	 16
208	  6	92.3	17.9	 16
209	  6	165.3	38.0	 16
210	  6	297.3	50.3	 16
211	  6	179.5	33.6	 16
212	  6	203.8	37.4	 16
213	  6	323.0	68.4	 16
214	  6	700.3	103.0	 16
215	  6	210.3	30.8	 16
216	  6	164.5	27.1	 16
217	  6	349.5	76.4	 16
218	  6	82.3	11.7	 16
219	  6	121.8	34.8	 16
220	  6	167.8	27.2	 16
221	  6	251.5	39.2	 16
222	  6	133.5	24.1	 16
223	  6	318.0	33.0	 16
224	  6	100.0	15.0	 16
225	  6	90.3	14.4	 16
226	  6	80.8	18.6	 16
227	  6	179.5	28.7	 16
228	  6	170.8	28.5	 16
229	  6	247.8	22.0	 16
230	  6	157.0	27.1	 16
231	  6	132.0	17.3	 16
232	  6	97.5	17.4	 16
233	  6	158.0	26.4	 16
234	  6	102.3	13.6	 16
235	  6	133.8	28.7	 16
236	  6	251.0	55.4	 16
237	  6	85.0	14.6	 16
238	  6	272.0	34.5	 16
239	  6	161.5	27.0	 16
240	  6	115.8	20.2	 16
241	  6	110.8	32.7	 16
242	  6	160.8	23.3	 16
243	  6	383.3	59.9	 16
244	  6	290.0	42.5	 16
245	  6	233.3	43.8	 16
246	  6	204.5	42.7	 16
247	  6	94.3	15.7	 16
248	  6	154.5	22.4	 16
249	  6	124.3	29.9	 16
250	  6	100.0	9.8	 16
251	  6	157.3	34.6	 16
252	  6	99.0	16.5	 16
253	  6	88.3	19.9	 16
254	  6	116.8	35.3	 16
255	  6	143.0	19.2	 16
256	  6	871.3	134.7	 16
257	  6	121.8	20.1	 16
258	  6	93.5	17.1	 16
259	  6	125.0	13.4	 16
260	  6	75.3	8.6	 16
261	  6	100.0	12.3	 16
262	  6	247.3	50.7	 16
263	  6	96.3	13.9	 16
264	  6	83.3	13.0	 16
265	  6	96.3	24.4	 16
266	  6	98.0	15.1	 16
267	  6	97.5	20.7	 16
268	  6	190.8	35.5	 16
269	  6	185.8	18.2	 16
270	  6	186.0	26.8	 16
271	  6	287.0	25.2	 16
272	  6	393.8	46.1	 16
273	  6	132.0	15.2	 16
274	  6	92.3	11.2	 16
275	  6	98.3	14.9	 16
276	  6	76.8	13.7	 16
277	  6	95.5	15.0	 16
278	  6	98.5	15.6	 16
279	  6	104.8	24.1	 16
280	  6	184.8	26.1	 16
281	  6	798.5	70.6	 16
282	  6	781.0	73.6	 16
283	  6	934.0	54.7	 16
284	  6	363.0	30.1	 16
285	  6	688.0	66.0	 16
286	  6	113.8	18.4	 16
287	  6	673.5	69.3	 16
288	  6	685.3	45.4	 16
289	  6	403.3	46.6	 16
290	  6	3412.8	448.4	 16
291	  6	203.8	37.3	 16
292	  6	155.5	23.5	 16
293	  6	224.5	23.4	 16
294	  6	199.3	35.3	 16
295	  6	184.0	43.8	 16
296	  6	448.3	72.1	 16
297	  6	440.0	35.6	 16
298	  6	145.0	31.6	 16
299	  6	97.5	16.9	 16
300	  6	910.0	111.9	 16
301	  6	150.5	53.2	 16
302	  6	134.3	26.0	 16
303	  6	244.0	28.0	 16
304	  6	249.0	29.4	 16
305	  6	135.0	19.9	 16
306	  6	561.0	61.2	 16
307	  6	110.5	13.7	 16
308	  6	99.3	15.7	 16
309	  6	184.5	24.0	 16
310	  6	105.5	24.3	 16
311	  6	180.3	30.8	 16
312	  6	103.8	16.9	 16
313	  6	192.8	37.0	 16
314	  6	457.5	57.1	 16
315	  6	156.5	21.4	 16
316	  6	309.3	31.1	 16
317	  6	173.5	34.3	 16
318	  6	123.8	17.6	 16
319	  6	107.0	27.1	 16
320	  6	100.5	18.8	 16
321	  6	130.3	21.3	 16
322	  6	113.5	19.9	 16
323	  6	177.5	28.3	 16
324	  6	434.8	69.8	 16
325	  6	444.5	35.9	 16
326	  6	210.3	28.2	 16
327	  6	196.3	37.2	 16
328	  6	231.3	31.2	 16
329	  6	1485.0	121.7	 16
330	  6	865.8	91.0	 16
331	  6	261.3	34.6	 16
332	  6	245.0	46.9	 16
333	  6	698.5	76.4	 16
334	  6	160.3	24.3	 16
335	  6	136.8	20.3	 16
336	  6	103.3	13.5	 16
337	  6	267.8	26.3	 16
338	  6	105.0	19.6	 16
339	  6	142.3	29.9	 16
340	  6	186.8	30.8	 16
341	  6	372.0	42.9	 16
342	  6	120.5	18.1	 16
343	  6	103.8	21.4	 16
344	  6	143.5	23.6	 20
345	  6	119.5	22.6	 16
346	  6	176.3	43.2	 16
347	  6	671.5	198.0	 16
348	  6	100.0	13.8	 16
349	  6	213.8	44.2	 16
350	  6	310.3	32.3	 16
351	  6	625.8	55.8	 16
352	  6	730.0	139.7	 16
353	  6	134.5	17.6	 16
354	  6	96.3	24.4	 16
355	  6	449.5	87.0	 16
356	  6	200.3	42.0	 16
357	  6	194.3	36.2	 16
358	  6	149.3	25.9	 16
359	  6	270.0	32.1	 16
360	  6	271.5	92.9	 16
361	  6	868.8	62.0	 16
362	  6	526.5	83.7	 16
363	  6	144.8	24.9	 16
364	  6	132.8	25.0	 16
365	  6	133.8	47.8	 16
366	  6	133.0	25.9	 16
367	  6	478.0	64.9	 16
368	  6	279.5	38.8	 16
369	  6	265.8	36.9	 16
370	  6	322.5	68.4	 16
371	  6	818.8	51.6	 16
372	  6	160.5	30.4	 16
373	  6	221.0	29.0	 16
374	  6	173.3	29.2	 16
375	  6	156.5	15.3	 16
376	  6	169.0	27.6	 16
377	  6	229.8	43.4	 16
378	  6	955.5	132.2	 16
379	  6	346.5	36.9	 16
380	  6	473.3	67.9	 16
381	  6	259.0	27.9	 16
382	  6	228.5	26.6	 16
383	  6	199.0	35.3	 16
384	  6	144.5	26.2	 16
385	  6	284.0	35.9	 16
386	  6	526.3	76.2	 16
387	  6	380.5	35.9	 16
388	  6	298.5	37.3	 16
389	  6	226.8	27.4	 16
390	  6	182.3	27.5	 16
391	  6	219.0	22.0	 16
392	  6	477.3	74.6	 16
393	  6	185.8	24.1	 16
394	  6	267.0	34.4	 16
395	  6	169.8	30.1	 16
396	  6	236.0	32.0	 16
397	  6	293.5	63.7	 16
398	  6	235.3	37.6	 16
399	  6	127.0	22.6	 16
400	  6	239.5	36.7	 16
401	  6	376.8	48.7	 16
402	  6	152.3	23.8	 16
403	  6	132.0	30.5	 16
404	  6	171.0	17.2	 16
405	  6	141.3	27.8	 16
406	  6	215.5	22.4	 16
407	  6	581.3	51.1	 16
408	  6	264.5	40.2	 16
409	  6	196.5	28.7	 16
410	  6	345.5	61.4	 16
411	  6	299.0	37.7	 16
412	  6	215.3	29.4	 16
413	  6	201.5	35.0	 16
414	  6	303.3	38.2	 16
415	  6	479.0	165.7	 16
416	  6	383.8	96.6	 16
417	  6	138.3	34.1	 16
418	  6	922.5	81.0	 16
419	  6	543.0	71.2	 16
420	  6	125.0	25.3	 16
421	  6	131.3	19.7	 16
422	  6	99.8	17.8	 16
423	  6	162.8	23.1	 16
424	  6	191.3	52.8	 16
425	  6	589.3	43.8	 16
426	  6	143.0	23.5	 16
427	  6	176.3	30.9	 16
428	  6	249.3	40.6	 16
429	  6	154.3	24.6	 16
430	  6	199.0	29.2	 16
431	  6	626.0	82.2	 16
432	  6	875.3	99.3	 16
433	  6	792.0	98.1	 16
434	  6	304.5	46.0	 16
435	  6	157.0	26.7	 16
436	  6	161.0	27.9	 16
437	  6	194.0	35.6	 16
438	  6	299.3	28.0	 16
439	  6	374.3	33.5	 16
440	  6	478.5	57.6	 16
441	  6	381.5	49.8	 16
442	  6	607.5	65.6	 16
443	  6	415.8	51.8	 16
444	  6	454.3	62.5	 16
445	  6	404.0	44.7	 16
446	  6	281.3	34.9	 16
447	  6	164.3	24.5	 16
448	  6	4672.8	597.9	 16
449	  6	398.3	48.5	 16
450	  6	629.5	43.1	 16
451	  6	440.3	103.5	 16
452	  6	712.3	81.8	 16
453	  6	287.8	51.8	 16
454	  6	7527.0	964.0	 16
455	  6	130.0	25.3	 16
456	  6	155.8	23.2	 16
457	  6	245.3	34.4	 16
458	  6	632.5	61.0	 16
459	  6	586.3	58.2	 16
460	  6	104.5	18.4	 16
461	  6	627.5	55.5	 16
462	  6	163.0	31.2	 16
463	  6	280.8	40.4	 16
464	  6	2143.3	121.3	 16
465	  6	2061.0	182.7	 16
466	  6	562.5	86.9	 16
467	  6	419.3	46.5	 16
468	  6	308.0	44.5	 16
469	  6	340.0	46.8	 16
470	  6	172.3	21.6	 16
471	  6	204.3	35.1	 16
472	  6	257.5	31.0	 16
473	  6	341.8	40.0	 16
474	  6	148.3	28.5	 16
475	  6	111.3	17.0	 16
476	  6	93.0	19.5	 16
477	  6	242.3	36.9	 16
478	  6	244.3	28.1	 16
479	  6	146.8	36.7	 16
480	  6	515.0	38.6	 16
481	  6	261.5	41.5	 16
482	  6	353.3	52.4	 16
483	  6	240.8	33.8	 16
484	  6	362.5	98.6	 16
485	  6	281.3	34.1	 16
486	  6	186.5	33.0	 16
487	  6	247.0	25.6	 16
488	  6	134.8	65.4	 16
489	  6	171.8	23.7	 16
490	  6	123.0	23.9	 16
491	  6	189.8	26.2	 16
492	  6	144.5	30.3	 16
493	  6	85.5	11.5	 16
494	  6	97.8	21.5	 16
495	  6	528.3	52.4	 16
496	  6	1740.0	215.5	 16
497	  6	849.0	115.1	 16
498	  6	246.8	32.0	 16
499	  6	133.5	21.0	 16
500	  6	176.3	30.8	 16
501	  6	1167.5	197.7	 16
502	  6	192.3	35.8	 16
503	  6	761.5	129.3	 16
504	  6	156.0	26.3	 16
505	  6	159.3	34.0	 16
506	  6	233.3	43.2	 16
507	  6	203.5	27.5	 16
508	  6	662.3	44.1	 16
509	  6	815.8	94.4	 16
510	  6	450.3	54.1	 16
511	  6	439.8	45.5	 16
512	  6	196.0	32.0	 16
513	  6	173.8	27.8	 16
514	  6	109.5	18.8	 16
515	  6	202.8	38.6	 16
516	  6	97.5	12.9	 16
517	  6	168.3	21.9	 16
518	  6	182.3	33.5	 16
519	  6	197.8	21.5	 16
520	  6	141.3	20.1	 16
521	  6	361.5	40.6	 16
522	  6	192.0	34.2	 16
523	  6	1063.8	112.8	 16
524	  6	1665.0	230.0	 16
525	  6	97.3	19.3	 16
526	  6	1896.0	255.1	 16
527	  6	155.5	20.1	 16
528	  6	150.5	25.0	 16
529	  6	127.0	27.2	 16
530	  6	420.5	70.5	 16
531	  6	581.0	71.2	 16
532	  6	399.3	55.7	 16
533	  6	177.3	29.2	 16
534	  6	319.3	54.5	 16
535	  6	274.8	34.1	 16
536	  6	300.3	51.0	 16
537	  6	311.0	35.6	 16
538	  6	818.3	70.2	 16
539	  6	469.5	103.2	 16
540	  6	140.0	26.3	 16
541	  6	685.3	70.7	 16
542	  6	407.0	49.5	 16
543	  6	126.3	16.6	 16
544	  6	385.8	49.3	 16
545	  6	369.0	50.2	 16
546	  6	385.3	28.0	 16
547	  6	516.0	48.3	 16
548	  6	402.8	29.5	 16
549	  6	413.5	41.4	 16
550	  6	197.8	28.2	 16
551	  6	381.0	47.6	 16
552	  6	124.0	22.4	 16
553	  6	174.0	25.9	 16
554	  6	118.0	24.9	 16
555	  6	224.5	26.1	 16
556	  6	267.3	22.6	 16
557	  6	211.3	23.7	 16
558	  6	254.0	34.7	 16
559	  6	158.8	19.5	 16
560	  6	558.5	56.7	 16
561	  6	158.3	53.4	 16
562	  6	158.0	24.8	 16
563	  6	176.0	24.3	 16
564	  6	164.3	29.7	 16
565	  6	197.5	35.7	 16
566	  6	1520.8	207.1	 16
567	  6	195.3	39.7	 16
568	  6	157.3	29.0	 16
569	  6	206.5	31.2	 16
570	  6	1365.0	213.4	 16
571	  6	167.5	24.6	 16
572	  6	129.3	17.0	 16
573	  6	138.5	31.1	 16
574	  6	274.0	39.8	 16
575	  6	140.8	22.4	 16
576	  6	163.3	25.6	 16
577	  6	109.8	18.4	 16
578	  6	97.3	21.4	 16
579	  6	266.0	37.9	 16
580	  6	1190.8	82.4	 16
581	  6	821.5	97.4	 16
582	  6	1187.0	181.3	 20
583	  6	607.0	55.4	 16
584	  6	558.5	59.4	 16
585	  6	433.8	45.2	 16
586	  6	205.0	40.5	 16
587	  6	266.5	35.7	 16
588	  6	209.8	38.6	 16
589	  6	93.3	26.0	 16
590	  6	110.8	23.9	 16
591	  6	148.5	40.1	 16
592	  6	317.0	46.3	 16
593	  6	310.0	39.5	 16
594	  6	630.5	133.8	 16
595	  6	163.5	22.6	 16
596	  6	204.0	35.4	 16
597	  6	319.0	48.5	 16
598	  6	164.3	25.0	 16
599	  6	103.3	22.5	 16
600	  6	186.3	21.9	 16
601	  6	399.3	37.1	 16
602	  6	690.8	153.0	 16
603	  6	147.3	32.4	 16
604	  6	313.8	66.3	 16
605	  6	98.0	18.5	 16
606	  6	142.8	25.7	 16
607	  6	269.8	41.8	 16
608	  6	246.8	38.6	 16
609	  6	510.5	70.4	 16
610	  6	98.3	13.0	 16
611	  6	131.3	23.0	 16
612	  6	181.5	23.6	 16
613	  6	147.5	27.6	 16
614	  6	266.8	45.2	 16
615	  6	164.5	23.1	 16
616	  6	198.5	47.9	 16
617	  6	198.8	35.7	 16
618	  6	109.3	14.8	 16
619	  6	151.0	18.8	 16
620	  6	120.3	20.9	 16
621	  6	131.5	25.2	 16
622	  6	155.0	20.7	 16
623	  6	347.0	95.1	 16
624	  6	496.8	57.3	 16
625	  6	401.3	198.5	 16
626	  6	2414.8	334.5	 16
627	  6	228.8	27.3	 16
628	  6	147.8	21.1	 16
629	  6	328.3	58.2	 16
630	  6	141.5	17.0	 16
631	  6	458.0	62.6	 16
632	  6	207.3	27.1	 16
633	  6	250.3	36.8	 16
634	  6	209.0	20.4	 16
635	  6	271.5	48.3	 16
636	  6	562.3	190.5	 16
637	  6	1079.5	129.8	 16
638	  6	2542.3	340.5	 16
639	  6	173.5	26.2	 16
640	  6	159.0	28.9	 16
641	  6	126.3	16.2	 16
642	  6	152.8	24.1	 16
643	  6	119.5	32.6	 16
644	  6	566.3	97.8	 16
645	  6	219.8	36.3	 16
646	  6	155.5	25.2	 16
647	  6	139.8	21.0	 16
648	  6	363.0	52.7	 16
649	  6	139.8	26.5	 16
650	  6	179.5	41.2	 16
651	  6	1120.8	98.0	 16
652	  6	577.5	63.8	 16
653	  6	314.8	44.0	 16
654	  6	484.0	85.5	 16
655	  6	1512.8	110.5	 16
656	  6	1576.5	139.1	 16
657	  6	1112.8	170.4	 16
658	  6	256.5	47.7	 16
659	  6	637.8	116.3	 16
660	  6	1023.0	101.0	 16
661	  6	902.0	138.9	 16
662	  6	338.5	44.3	 16
663	  6	127.8	20.2	 16
664	  6	229.3	28.7	 16
665	  6	265.0	37.2	 16
666	  6	700.5	100.6	 16
667	  6	264.3	23.0	 16
668	  6	700.3	78.9	 16
669	  6	529.8	95.0	 16
670	  6	337.5	26.2	 16
671	  6	311.5	40.8	 16
672	  6	327.8	36.9	 16
673	  6	297.0	39.9	 16
674	  6	259.3	36.2	 16
675	  6	152.3	25.1	 16
676	  6	211.0	23.7	 16
677	  6	117.0	27.7	 16
678	  6	117.5	19.4	 16
679	  6	239.0	50.3	 16
680	  6	109.3	19.7	 16
681	  6	317.3	37.4	 16
682	  6	295.5	47.7	 16
683	  6	178.5	24.3	 16
684	  6	268.3	152.5	 16
685	  6	194.8	20.0	 16
686	  6	155.8	30.7	 16
687	  6	167.5	29.0	 16
688	  6	1255.5	130.5	 16
689	  6	536.8	53.9	 16
690	  6	357.5	48.5	 16
691	  6	1219.3	188.8	 16
692	  6	463.0	38.5	 16
693	  6	485.5	62.3	 16
694	  6	191.0	28.2	 16
695	  6	201.8	28.1	 16
696	  6	386.3	39.0	 16
697	  6	355.5	44.1	 16
698	  6	137.5	23.3	 16
699	  6	108.5	13.6	 16
700	  6	243.0	48.8	 16
701	  6	203.3	22.2	 16
702	  6	180.3	32.2	 16
703	  6	238.3	29.3	 16
704	  6	156.8	21.5	 16
705	  6	209.5	27.0	 16
706	  6	413.3	37.0	 16
707	  6	516.8	51.2	 16
708	  6	274.3	36.5	 16
709	  6	203.3	22.1	 16
710	  6	293.0	30.9	 16
711	  6	8444.5	994.7	 16
  0	  7	201.8	24.6	 16
  1	  7	205.3	22.3	 16
  2	  7	357.5	55.3	 16
  3	  7	453.8	29.4	 16
  4	  7	1971.8	326.0	 16
  5	  7	228.8	28.3	 16
  6	  7	150.3	29.6	 16
  7	  7	122.3	20.9	 16
  8	  7	166.8	35.7	 16
  9	  7	1086.5	96.1	 16
 10	  7	375.5	44.5	 16
 11	  7	121.0	24.5	 16
 12	  7	5922.5	1132.7	 16
 13	  7	200.5	22.9	 16
 14	  7	179.5	23.0	 16
 15	  7	183.8	19.9	 16
 16	  7	157.5	23.8	 16
 17	  7	86.3	10.7	 16
 18	  7	224.5	28.6	 16
 19	  7	4821.8	627.8	 16
 20	  7	5400.8	572.8	 16
 21	  7	5106.0	1447.6	 16
 22	  7	158.0	22.4	 16
 23	  7	126.3	30.3	 16
 24	  7	5124.3	1426.1	 16
 25	  7	183.5	28.4	 16
 26	  7	5251.0	643.4	 16
 27	  7	5082.8	1384.6	 16
 28	  7	151.3	22.9	 16
 29	  7	87.0	10.6	 16
 30	  7	190.5	33.0	 16
 31	  7	5088.5	605.0	 16
 32	  7	5709.0	2099.4	 16
 33	  7	5578.5	1360.8	 16
 34	  7	170.3	28.5	 16
 35	  7	108.0	25.2	 16
 36	  7	5594.3	1383.0	 16
 37	  7	167.5	16.6	 16
 38	  7	173.3	20.1	 16
 39	  7	169.8	15.5	 16
 40	  7	178.5	33.0	 16
 41	  7	112.3	38.5	 16
 42	  7	5641.0	1345.8	 16
 43	  7	182.5	24.8	 16
 44	  7	5251.5	529.7	 16
 45	  7	5056.3	1225.1	 16
 46	  7	148.5	16.7	 16
 47	  7	80.3	13.9	 16
 48	  7	170.5	25.2	 16
 49	  7	142.0	14.4	 16
 50	  7	4146.0	845.8	 16
 51	  7	172.3	30.7	 16
 52	  7	159.3	22.2	 16
 53	  7	85.5	8.6	 16
 54	  7	5623.5	597.6	 16
 55	  7	4783.0	400.4	 16
 56	  7	4718.3	800.5	 16
 57	  7	150.3	27.3	 16
 58	  7	151.5	21.4	 16
 59	  7	74.5	9.7	 16
 60	  7	87.0	18.0	 16
 61	  7	98.3	14.6	 16
 62	  7	5441.5	1018.8	 16
 63	  7	173.5	24.3	 16
 64	  7	189.5	21.3	 16
 65	  7	184.5	24.2	 16
 66	  7	6646.0	1026.9	 16
 67	  7	128.5	18.7	 16
 68	  7	5468.5	929.7	 16
 69	  7	175.3	19.2	 16
 70	  7	164.8	21.5	 16
 71	  7	164.8	17.5	 16
 72	  7	157.0	24.7	 16
 73	  7	81.8	13.3	 16
 74	  7	169.3	15.0	 16
 75	  7	154.0	37.3	 16
 76	  7	162.3	26.7	 16
 77	  7	149.5	20.2	 16
 78	  7	138.5	28.1	 16
 79	  7	88.5	20.8	 16
 80	  7	4934.0	842.3	 16
 81	  7	151.3	33.4	 16
 82	  7	161.5	35.6	 16
 83	  7	155.5	17.9	 16
 84	  7	5985.5	953.5	 16
 85	  7	72.3	10.1	 16
 86	  7	154.5	23.9	 16
 87	  7	159.3	23.0	 16
 88	  7	4932.0	864.8	 16
 89	  7	143.3	22.4	 16
 90	  7	151.3	15.8	 16
 91	  7	78.3	9.1	 16
 92	  7	137.5	23.1	 16
 93	  7	160.8	26.5	 16
 94	  7	159.0	22.2	 16
 95	  7	5301.8	995.9	 16
 96	  7	165.5	27.8	 16
 97	  7	76.8	14.3	 16
 98	  7	164.3	24.0	 16
 99	  7	155.0	23.1	 16
100	  7	151.5	21.0	 16
101	  7	5235.5	1186.0	 16
102	  7	167.8	27.7	 16
103	  7	75.8	10.0	 16
104	  7	194.8	313.4	 20
105	  7	5396.8	2140.5	 16
106	  7	364.5	316.5	 16
107	  7	5320.3	2185.8	 16
108	  7	170.3	35.2	 16
109	  7	100.0	20.1	 16
110	  7	85.0	19.0	 16
111	  7	128.5	27.2	 16
112	  7	169.0	32.4	 16
113	  7	177.8	33.2	 16
114	  7	102.5	13.5	 16
115	  7	268.5	69.9	 16
116	  7	1362.0	428.0	 16
117	  7	418.3	67.9	 16
118	  7	239.3	43.6	 16
119	  7	343.5	37.6	 16
120	  7	431.8	155.1	 16
121	  7	1946.5	635.0	 16
122	  7	410.5	47.9	 16
123	  7	447.5	81.0	 16
124	  7	499.5	155.9	 16
125	  7	1254.3	172.0	 16
126	  7	2637.5	305.5	 16
127	  7	2485.8	258.7	 16
128	  7	2155.5	558.7	 16
129	  7	691.5	172.6	 16
130	  7	526.5	477.0	 16
131	  7	5316.8	1863.6	 16
132	  7	427.8	172.0	 16
133	  7	3189.8	636.7	 16
134	  7	1130.0	170.9	 16
135	  7	1514.0	88.4	 16
136	  7	1039.5	169.4	 16
137	  7	516.3	112.0	 16
138	  7	280.5	109.7	 16
139	  7	1935.5	681.4	 16
140	  7	103.8	20.2	 16
141	  7	126.5	21.6	 16
142	  7	137.3	15.7	 16
143	  7	448.3	106.5	 16
144	  7	171.3	28.6	 16
145	  7	1315.5	448.7	 16
146	  7	165.8	41.5	 16
147	  7	285.3	71.8	 16
148	  7	122.5	21.7	 16
149	  7	216.5	33.2	 16
150	  7	171.8	34.5	 16
151	  7	119.3	40.0	 16
152	  7	113.3	22.7	 16
153	  7	140.3	29.6	 16
154	  7	506.3	91.6	 16
155	  7	563.8	73.7	 16
156	  7	2590.8	232.1	 16
157	  7	2590.8	650.5	 16
158	  7	413.3	104.5	 16
159	  7	729.5	84.5	 16
160	  7	389.0	53.9	 16
161	  7	233.3	19.6	 16
162	  7	264.3	35.9	 16
163	  7	465.8	55.0	 16
164	  7	384.5	91.3	 16
165	  7	521.5	125.3	 16
166	  7	139.3	26.1	 16
167	  7	104.0	17.3	 16
168	  7	191.3	32.5	 16
169	  7	198.0	24.6	 16
170	  7	401.0	48.1	 16
171	  7	566.5	131.0	 16
172	  7	201.0	38.5	 16
173	  7	292.3	65.3	 16
174	  7	946.8	297.9	 16
175	  7	125.0	26.5	 16
176	  7	184.8	28.3	 16
177	  7	162.0	32.7	 16
178	  7	158.8	24.8	 16
179	  7	141.5	20.3	 16
180	  7	319.3	33.4	 16
181	  7	331.8	76.8	 16
182	  7	3941.0	1494.2	 16
183	  7	127.3	19.6	 16
184	  7	193.3	34.1	 16
185	  7	162.3	28.0	 16
186	  7	160.0	29.9	 16
187	  7	189.5	40.6	 16
188	  7	249.0	33.1	 16
189	  7	179.3	20.7	 16
190	  7	588.0	152.9	 16
191	  7	147.5	27.9	 16
192	  7	197.3	28.7	 16
193	  7	290.5	57.4	 16
194	  7	3938.5	1182.4	 16
195	  7	192.3	40.2	 16
196	  7	113.3	23.5	 16
197	  7	95.0	16.8	 16
198	  7	221.5	32.4	 16
199	  7	496.8	119.7	 16
200	  7	413.0	84.1	 16
201	  7	199.0	40.3	 16
202	  7	148.5	31.9	 16
203	  7	274.0	48.2	 16
204	  7	369.3	81.6	 16
205	  7	101.8	11.3	 16
206	  7	184.5	30.2	 16
207	  7	189.0	35.2	 16
208	  7	243.8	48.7	 16
209	  7	128.5	18.6	 16
210	  7	175.3	25.3	 16
211	  7	1663.0	353.7	 16
212	  7	179.3	28.3	 16
213	  7	161.5	25.0	 16
214	  7	168.8	26.4	 16
215	  7	483.8	114.4	 16
216	  7	118.8	17.0	 16
217	  7	390.0	46.0	 16
218	  7	155.5	25.7	 16
219	  7	104.3	17.4	 16
220	  7	150.5	24.5	 16
221	  7	424.0	65.3	 16
222	  7	504.3	70.6	 16
223	  7	312.0	37.0	 16
224	  7	165.5	25.5	 16
225	  7	212.3	30.3	 16
226	  7	242.3	39.4	 16
227	  7	225.0	42.1	 16
228	  7	244.0	31.2	 16
229	  7	125.8	18.5	 16
230	  7	116.3	17.0	 16
231	  7	482.8	99.4	 16
232	  7	138.0	27.2	 16
233	  7	673.5	109.1	 16
234	  7	285.8	40.9	 16
235	  7	175.3	27.4	 16
236	  7	339.5	42.3	 16
237	  7	117.3	18.2	 16
238	  7	300.3	28.6	 16
239	  7	163.3	25.6	 16
240	  7	114.5	22.0	 16
241	  7	261.0	48.1	 16
242	  7	148.8	15.6	 16
243	  7	657.8	95.5	 16
244	  7	145.8	31.7	 16
245	  7	113.5	20.5	 16
246	  7	308.8	58.2	 16
247	  7	250.0	27.6	 16
248	  7	170.5	24.4	 16
249	  7	217.0	22.4	 16
250	  7	218.8	28.8	 16
251	  7	213.3	23.4	 16
252	  7	324.5	38.4	 16
253	  7	123.3	24.1	 16
254	  7	128.3	23.1	 16
255	  7	92.3	14.2	 16
256	  7	182.0	36.4	 16
257	  7	217.0	32.8	 16
258	  7	99.3	14.7	 16
259	  7	341.8	34.8	 16
260	  7	308.0	42.7	 16
261	  7	380.3	46.5	 16
262	  7	210.0	27.7	 16
263	  7	2013.3	357.1	 16
264	  7	317.3	33.9	 16
265	  7	182.5	29.2	 16
266	  7	183.0	25.6	 16
267	  7	1142.5	220.2	 16
268	  7	883.8	136.6	 16
269	  7	132.3	17.4	 16
270	  7	108.0	14.6	 16
271	  7	435.5	49.1	 16
272	  7	315.3	28.2	 16
273	  7	124.8	20.3	 16
274	  7	479.5	69.2	 16
275	  7	187.5	26.4	 16
276	  7	301.3	35.4	 16
277	  7	295.5	33.7	 16
278	  7	317.5	55.6	 16
279	  7	110.8	13.5	 16
280	  7	159.5	30.8	 16
281	  7	138.5	18.4	 16
282	  7	214.5	74.3	 16
283	  7	374.0	34.3	 16
284	  7	778.8	154.1	 16
285	  7	291.3	32.8	 16
286	  7	220.3	28.5	 16
287	  7	159.5	31.4	 16
288	  7	348.3	28.4	 16
289	  7	343.8	129.7	 16
290	  7	328.5	41.3	 16
291	  7	325.0	30.1	 16
292	  7	114.3	16.4	 16
293	  7	739.8	81.2	 16
294	  7	170.0	24.0	 16
295	  7	182.5	28.5	 16
296	  7	187.0	22.5	 16
297	  7	269.3	33.2	 16
298	  7	286.3	63.5	 16
299	  7	283.0	61.3	 16
300	  7	283.5	31.8	 16
301	  7	340.5	42.6	 16
302	  7	96.5	22.6	 16
303	  7	812.3	115.0	 16
304	  7	223.8	32.6	 16
305	  7	106.8	16.4	 16
306	  7	1299.3	216.4	 16
307	  7	148.3	25.9	 16
308	  7	1909.0	537.9	 16
309	  7	149.3	29.8	 16
310	  7	157.0	29.1	 16
311	  7	264.5	39.7	 16
312	  7	227.3	40.0	 16
313	  7	393.0	43.9	 16
314	  7	512.3	50.8	 16
315	  7	296.8	35.6	 16
316	  7	363.0	59.3	 16
317	  7	344.3	66.0	 16
318	  7	257.0	35.0	 16
319	  7	491.0	123.9	 16
320	  7	114.5	19.0	 16
321	  7	931.0	166.0	 16
322	  7	1992.0	468.0	 16
323	  7	286.3	41.4	 16
324	  7	328.5	33.4	 16
325	  7	981.3	76.8	 16
326	  7	1199.0	160.1	 16
327	  7	565.5	63.4	 16
328	  7	170.0	22.4	 16
329	  7	198.0	35.6	 16
330	  7	278.5	41.2	 16
331	  7	148.8	25.7	 16
332	  7	285.8	28.1	 16
333	  7	11183.0	2153.1	 16
334	  7	9677.0	2088.6	 16
335	  7	457.0	45.1	 16
336	  7	197.5	23.7	 16
337	  7	142.8	20.8	 16
338	  7	167.5	25.7	 16
339	  7	277.5	45.2	 16
340	  7	158.3	23.1	 16
341	  7	131.0	29.0	 16
342	  7	326.0	47.5	 20
343	  7	116.3	24.4	 16
344	  7	235.8	40.4	 16
345	  7	208.3	38.6	 16
346	  7	307.0	50.5	 16
347	  7	1336.3	364.3	 16
348	  7	482.5	116.7	 16
349	  7	127.8	16.0	 16
350	  7	159.5	28.9	 16
351	  7	135.3	36.5	 16
352	  7	240.5	45.1	 16
353	  7	110.0	18.2	 16
354	  7	131.3	17.9	 16
355	  7	305.0	43.1	 16
356	  7	305.0	43.9	 16
357	  7	330.5	81.1	 16
358	  7	1387.3	309.5	 16
359	  7	320.8	36.7	 16
360	  7	575.3	67.9	 16
361	  7	452.0	98.9	 16
362	  7	397.5	125.5	 16
363	  7	110.3	23.5	 16
364	  7	110.8	20.0	 16
365	  7	198.0	50.2	 16
366	  7	401.3	41.6	 16
367	  7	573.0	97.5	 16
368	  7	195.3	55.3	 16
369	  7	224.5	24.0	 16
370	  7	579.3	63.9	 16
371	  7	589.5	92.7	 16
372	  7	1321.3	258.4	 16
373	  7	410.0	60.8	 16
374	  7	293.0	68.2	 16
375	  7	107.0	14.5	 16
376	  7	182.8	20.1	 16
377	  7	321.0	36.3	 16
378	  7	378.3	57.9	 16
379	  7	155.8	26.4	 16
380	  7	2399.0	618.6	 16
381	  7	241.5	16.6	 16
382	  7	176.5	30.6	 16
383	  7	1124.3	107.9	 16
384	  7	163.8	101.1	 16
385	  7	194.8	33.8	 16
386	  7	280.8	26.6	 16
387	  7	333.8	37.0	 16
388	  7	296.5	47.4	 16
389	  7	117.8	16.8	 16
390	  7	207.5	33.4	 16
391	  7	2683.0	729.0	 16
392	  7	161.3	26.4	 16
393	  7	487.8	106.0	 16
394	  7	497.8	77.9	 16
395	  7	506.0	35.3	 16
396	  7	1354.3	89.7	 16
397	  7	1162.5	143.1	 16
398	  7	121.0	20.2	 16
399	  7	128.5	28.4	 16
400	  7	137.3	19.7	 16
401	  7	705.0	99.9	 16
402	  7	283.5	25.5	 16
403	  7	264.8	29.8	 16
404	  7	238.8	32.6	 16
405	  7	140.5	17.6	 16
406	  7	2323.8	330.5	 16
407	  7	752.8	128.6	 16
408	  7	133.5	16.5	 16
409	  7	176.8	21.0	 16
410	  7	195.5	29.3	 16
411	  7	422.3	38.6	 16
412	  7	1086.3	116.3	 16
413	  7	344.5	55.1	 16
414	  7	122.3	20.4	 16
415	  7	150.3	22.2	 16
416	  7	280.3	49.2	 16
417	  7	243.5	108.7	 16
418	  7	703.3	117.3	 16
419	  7	180.3	18.0	 16
420	  7	98.0	12.2	 16
421	  7	88.3	13.4	 16
422	  7	122.3	20.2	 16
423	  7	528.8	82.0	 16
424	  7	662.0	95.9	 16
425	  7	382.5	62.3	 16
426	  7	491.3	54.9	 16
427	  7	233.8	30.1	 16
428	  7	343.5	76.6	 16
429	  7	165.3	24.5	 16
430	  7	187.0	28.0	 16
431	  7	126.0	22.6	 16
432	  7	278.8	40.9	 16
433	  7	187.8	34.1	 16
434	  7	319.3	49.6	 16
435	  7	495.8	67.7	 16
436	  7	288.3	38.6	 16
437	  7	267.5	39.2	 16
438	  7	338.0	33.7	 16
439	  7	115.3	20.8	 16
440	  7	228.8	39.5	 16
441	  7	180.3	25.6	 16
442	  7	497.3	43.3	 16
443	  7	301.3	45.1	 16
444	  7	1040.5	164.8	 16
445	  7	274.3	41.5	 16
446	  7	309.8	44.0	 16
447	  7	1440.3	162.6	 16
448	  7	4565.5	666.4	 16
449	  7	2852.3	440.5	 16
450	  7	966.5	89.8	 16
451	  7	407.5	62.2	 16
452	  7	590.5	59.7	 16
453	  7	370.3	59.3	 16
454	  7	1071.5	134.2	 16
455	  7	603.8	38.4	 16
456	  7	381.0	34.9	 16
457	  7	151.3	17.9	 16
458	  7	642.0	93.5	 16
459	  7	209.3	30.8	 16
460	  7	1789.3	233.1	 16
461	  7	101.3	18.6	 16
462	  7	232.5	32.5	 16
463	  7	143.3	22.4	 16
464	  7	113.5	22.5	 16
465	  7	275.3	30.7	 16
466	  7	1251.8	194.6	 16
467	  7	488.8	30.2	 16
468	  7	137.3	22.1	 16
469	  7	186.3	34.7	 16
470	  7	252.5	29.8	 16
471	  7	284.3	45.2	 16
472	  7	315.0	46.7	 16
473	  7	333.3	55.1	 16
474	  7	103.3	21.3	 16
475	  7	165.5	25.7	 16
476	  7	84.0	13.1	 16
477	  7	94.3	12.9	 16
478	  7	118.5	16.2	 16
479	  7	124.3	23.5	 16
480	  7	94.0	8.7	 16
481	  7	161.5	13.7	 16
482	  7	3567.3	702.7	 16
483	  7	1099.8	124.4	 16
484	  7	165.0	19.1	 16
485	  7	431.0	39.8	 16
486	  7	271.5	52.2	 16
487	  7	373.0	24.6	 16
488	  7	553.5	47.2	 16
489	  7	164.3	16.1	 16
490	  7	161.8	25.2	 16
491	  7	124.3	25.8	 16
492	  7	149.0	27.0	 16
493	  7	310.5	57.9	 16
494	  7	207.3	23.0	 16
495	  7	1005.8	93.7	 16
496	  7	263.0	41.5	 16
497	  7	257.8	34.2	 16
498	  7	226.0	32.7	 16
499	  7	453.3	70.4	 16
500	  7	561.5	86.9	 16
501	  7	314.8	39.7	 16
502	  7	779.0	61.9	 16
503	  7	959.0	85.7	 16
504	  7	642.5	89.1	 16
505	  7	703.3	83.1	 16
506	  7	1089.0	98.6	 16
507	  7	969.5	56.7	 16
508	  7	580.8	48.9	 16
509	  7	353.3	38.1	 16
510	  7	468.5	144.3	 16
511	  7	253.5	21.5	 16
512	  7	315.3	36.3	 16
513	  7	96.8	15.6	 16
514	  7	107.3	18.2	 16
515	  7	215.0	29.9	 16
516	  7	137.0	21.3	 16
517	  7	2180.5	297.8	 16
518	  7	283.3	35.4	 16
519	  7	269.3	32.3	 16
520	  7	179.5	23.6	 16
521	  7	157.3	25.5	 16
522	  7	162.5	25.4	 16
523	  7	373.0	50.9	 16
524	  7	1527.5	136.2	 16
525	  7	189.3	29.7	 16
526	  7	97.8	17.2	 16
527	  7	123.3	24.4	 16
528	  7	146.5	31.2	 16
529	  7	128.3	21.6	 16
530	  7	877.8	88.3	 16
531	  7	240.8	36.2	 16
532	  7	574.8	61.5	 16
533	  7	212.3	21.7	 16
534	  7	179.8	27.7	 16
535	  7	154.3	18.7	 16
536	  7	247.0	35.8	 16
537	  7	243.3	26.5	 16
538	  7	333.0	35.5	 16
539	  7	359.5	42.2	 16
540	  7	386.0	48.6	 16
541	  7	167.0	23.4	 16
542	  7	212.5	34.2	 16
543	  7	117.0	15.1	 16
544	  7	126.3	19.3	 16
545	  7	698.0	142.2	 16
546	  7	214.8	46.4	 16
547	  7	405.0	52.8	 16
548	  7	487.3	45.9	 16
549	  7	1974.5	240.8	 16
550	  7	158.5	21.7	 16
551	  7	357.8	43.9	 16
552	  7	313.5	48.1	 16
553	  7	244.0	44.3	 16
554	  7	542.5	83.2	 16
555	  7	131.5	18.6	 16
556	  7	172.3	24.9	 16
557	  7	269.3	47.5	 16
558	  7	1372.5	163.0	 16
559	  7	873.3	112.6	 16
560	  7	167.8	28.4	 16
561	  7	561.5	41.5	 16
562	  7	213.8	25.7	 16
563	  7	842.5	92.0	 16
564	  7	244.3	39.2	 16
565	  7	309.5	30.9	 16
566	  7	135.5	19.8	 16
567	  7	113.5	14.1	 16
568	  7	262.0	41.0	 16
569	  7	292.8	31.1	 16
570	  7	196.8	34.9	 16
571	  7	548.0	102.0	 16
572	  7	206.3	38.0	 16
573	  7	307.0	37.2	 16
574	  7	8768.3	735.8	 16
575	  7	316.0	27.7	 16
576	  7	117.0	21.6	 16
577	  7	304.0	30.8	 16
578	  7	191.0	19.0	 16
579	  7	128.5	25.9	 16
580	  7	618.3	114.1	 20
581	  7	284.5	33.4	 16
582	  7	387.3	72.5	 16
583	  7	143.5	32.2	 16
584	  7	623.8	205.4	 16
585	  7	110.8	12.1	 16
586	  7	91.0	21.7	 16
587	  7	206.3	33.9	 16
588	  7	127.5	24.3	 16
589	  7	142.5	19.4	 16
590	  7	148.0	16.1	 16
591	  7	320.3	35.0	 16
592	  7	250.0	33.8	 16
593	  7	265.3	45.6	 16
594	  7	95.8	20.3	 16
595	  7	104.3	20.4	 16
596	  7	185.3	25.1	 16
597	  7	146.5	27.5	 16
598	  7	217.5	38.6	 16
599	  7	98.3	13.3	 16
600	  7	115.0	12.0	 16
601	  7	145.0	28.5	 16
602	  7	146.5	39.6	 16
603	  7	408.3	50.6	 16
604	  7	1059.8	201.6	 16
605	  7	182.3	26.1	 16
606	  7	1088.5	261.1	 16
607	  7	436.5	53.3	 16
608	  7	144.8	19.4	 16
609	  7	402.5	70.7	 16
610	  7	146.5	28.7	 16
611	  7	359.0	57.9	 16
612	  7	906.3	181.2	 16
613	  7	639.8	159.0	 16
614	  7	234.8	33.7	 16
615	  7	284.5	28.5	 16
616	  7	223.8	51.1	 16
617	  7	1642.8	284.2	 16
618	  7	211.3	43.8	 16
619	  7	902.3	108.2	 16
620	  7	302.8	40.1	 16
621	  7	2726.5	519.0	 16
622	  7	485.0	60.0	 16
623	  7	183.3	27.7	 16
624	  7	118.0	17.6	 16
625	  7	235.5	26.0	 16
626	  7	335.0	53.9	 16
627	  7	700.3	76.1	 16
628	  7	873.5	89.8	 16
629	  7	138.5	19.7	 16
630	  7	670.0	56.4	 16
631	  7	621.5	56.6	 16
632	  7	563.8	61.4	 16
633	  7	606.0	50.6	 16
634	  7	283.3	36.9	 16
635	  7	144.0	19.6	 16
636	  7	223.0	21.8	 16
637	  7	259.3	50.3	 16
638	  7	318.3	51.4	 16
639	  7	387.5	82.0	 16
640	  7	650.0	106.1	 16
641	  7	259.0	39.4	 16
642	  7	167.5	21.0	 16
643	  7	133.5	25.2	 16
644	  7	1402.3	126.1	 16
645	  7	527.5	55.9	 16
646	  7	606.5	83.2	 16
647	  7	524.5	62.4	 16
648	  7	970.3	92.2	 16
649	  7	363.8	47.5	 16
650	  7	215.3	33.1	 16
651	  7	286.8	17.5	 12
652	  7	289.0	35.5	 16
653	  7	354.0	62.5	 16
654	  7	247.8	40.6	 16
655	  7	184.5	33.1	 16
656	  7	235.3	50.0	 16
657	  7	541.8	100.1	 16
658	  7	386.8	38.9	 16
659	  7	338.8	44.7	 16
660	  7	446.0	94.7	 16
661	  7	597.3	118.1	 16
662	  7	116.8	23.2	 16
663	  7	112.3	13.3	 16
664	  7	631.0	107.7	 16
665	  7	348.3	44.9	 16
666	  7	572.0	109.7	 16
667	  7	1146.5	237.6	 16
668	  7	9148.0	2073.3	 16
669	  7	306.8	25.0	 16
670	  7	302.3	46.7	 16
671	  7	169.3	20.7	 16
672	  7	535.8	115.4	 16
673	  7	191.5	26.9	 16
674	  7	183.3	28.3	 16
675	  7	138.0	20.2	 16
676	  7	166.8	23.2	 16
677	  7	150.3	19.8	 16
678	  7	4269.0	991.9	 16
679	  7	261.5	35.5	 16
680	  7	1068.8	203.3	 16
681	  7	509.8	39.6	 16
682	  7	158.0	34.9	 16
683	  7	570.0	80.3	 16
684	  7	251.0	31.0	 16
685	  7	514.5	55.5	 16
686	  7	302.3	42.2	 16
687	  7	2323.0	257.3	 16
688	  7	215.0	33.7	 16
689	  7	548.8	50.5	 16
690	  7	423.8	45.2	 16
691	  7	434.3	58.4	 16
692	  7	316.3	47.7	 16
693	  7	1371.3	140.6	 16
694	  7	250.3	20.2	 16
695	  7	142.3	16.8	 16
696	  7	148.3	21.8	 16
697	  7	153.5	24.9	 16
698	  7	262.8	42.4	 16
699	  7	332.0	54.0	 16
700	  7	331.0	38.4	 16
701	  7	259.0	53.2	 16
702	  7	187.3	21.4	 16
703	  7	151.0	42.6	 16
704	  7	124.5	30.0	 16
705	  7	159.0	19.6	 16
706	  7	405.5	32.3	 16
707	  7	421.8	53.9	 16
708	  7	151.3	26.9	 16
709	  7	269.8	27.1	 16
710	  7	745.8	56.4	 16
711	  7	168.0	21.3	 16
  0	  8	3858.3	563.0	 16
  1	  8	227.3	25.4	 16
  2	  8	251.5	30.7	 16
  3	  8	306.3	38.5	 16
  4	  8	292.5	63.1	 16
  5	  8	139.0	20.7	 16
  6	  8	122.8	18.6	 16
  7	  8	114.3	17.4	 16
  8	  8	143.3	29.1	 16
  9	  8	1641.0	147.6	 16
 10	  8	460.5	48.0	 16
 11	  8	105.0	20.9	 16
 12	  8	5715.3	1103.2	 16
 13	  8	181.3	19.1	 16
 14	  8	187.0	25.8	 16
 15	  8	6056.5	677.6	 16
 16	  8	6766.5	1679.8	 16
 17	  8	117.3	31.0	 16
 18	  8	5785.0	1534.4	 16
 19	  8	200.5	22.0	 16
 20	  8	203.0	30.7	 16
 21	  8	215.0	26.6	 16
 22	  8	6027.8	1612.2	 16
 23	  8	119.5	36.8	 16
 24	  8	6237.5	168.2	 16
 25	  8	4866.5	1230.3	 16
 26	  8	200.0	28.5	 16
 27	  8	194.3	27.0	 16
 28	  8	6548.3	1607.1	 16
 29	  8	106.3	20.0	 16
 30	  8	6047.5	1478.3	 16
 31	  8	199.0	20.5	 16
 32	  8	191.0	23.2	 16
 33	  8	190.0	24.2	 16
 34	  8	6053.3	1372.2	 16
 35	  8	115.8	24.5	 16
 36	  8	5008.5	1290.3	 16
 37	  8	168.0	23.5	 16
 38	  8	145.8	18.0	 16
 39	  8	180.0	18.1	 16
 40	  8	158.0	20.5	 16
 41	  8	127.0	34.8	 16
 42	  8	6324.3	190.6	 16
 43	  8	5031.5	1254.3	 16
 44	  8	180.8	30.3	 16
 45	  8	169.0	27.0	 16
 46	  8	5571.0	1216.6	 16
 47	  8	86.3	16.3	 16
 48	  8	150.5	19.0	 16
 49	  8	160.0	27.7	 16
 50	  8	163.8	21.4	 16
 51	  8	171.0	19.3	 16
 52	  8	166.0	35.0	 16
 53	  8	95.5	14.0	 16
 54	  8	6124.5	1043.2	 16
 55	  8	198.8	26.4	 16
 56	  8	159.3	29.1	 16
 57	  8	5200.0	842.1	 16
 58	  8	167.5	32.6	 16
 59	  8	87.0	19.5	 16
 60	  8	85.5	8.5	 16
 61	  8	96.3	14.7	 16
 62	  8	6080.5	286.7	 16
 63	  8	5604.3	1418.2	 16
 64	  8	6049.0	1411.3	 16
 65	  8	6767.0	1598.2	 16
 66	  8	7120.0	1104.7	 16
 67	  8	100.8	12.8	 16
 68	  8	5114.8	878.5	 16
 69	  8	165.8	21.9	 16
 70	  8	146.8	15.5	 16
 71	  8	5619.8	1351.0	 16
 72	  8	5561.8	1450.0	 16
 73	  8	91.8	20.8	 16
 74	  8	150.5	25.8	 16
 75	  8	4549.5	1094.3	 16
 76	  8	5016.5	1099.8	 16
 77	  8	5270.0	1334.3	 16
 78	  8	166.0	30.6	 16
 79	  8	88.0	18.2	 16
 80	  8	4680.0	796.5	 16
 81	  8	173.5	35.6	 16
 82	  8	157.0	16.6	 16
 83	  8	163.8	17.9	 16
 84	  8	5814.5	914.3	 16
 85	  8	90.5	16.4	 16
 86	  8	152.0	24.4	 16
 87	  8	164.0	22.6	 16
 88	  8	4984.3	929.7	 16
 89	  8	142.8	24.0	 16
 90	  8	149.3	23.9	 16
 91	  8	70.0	9.3	 16
 92	  8	151.0	19.8	 16
 93	  8	5210.0	976.0	 16
 94	  8	4967.0	1120.9	 16
 95	  8	173.0	23.2	 16
 96	  8	155.3	37.1	 16
 97	  8	86.5	17.1	 16
 98	  8	180.5	26.3	 16
 99	  8	5092.0	855.6	 16
100	  8	4933.5	1170.6	 16
101	  8	166.0	32.7	 16
102	  8	157.5	31.4	 20
103	  8	93.3	17.7	 16
104	  8	320.5	337.8	 16
105	  8	5903.5	341.5	 16
106	  8	5830.8	731.1	 16
107	  8	5613.8	2272.9	 16
108	  8	153.3	29.8	 16
109	  8	86.3	15.4	 16
110	  8	97.3	24.7	 16
111	  8	128.5	37.1	 16
112	  8	179.8	103.6	 16
113	  8	350.5	94.0	 16
114	  8	117.0	21.0	 16
115	  8	193.5	41.0	 16
116	  8	462.5	89.9	 16
117	  8	454.3	98.1	 16
118	  8	246.8	31.2	 16
119	  8	342.8	49.3	 16
120	  8	451.0	131.5	 16
121	  8	771.3	185.3	 16
122	  8	320.5	50.1	 16
123	  8	233.3	30.3	 16
124	  8	478.5	326.0	 16
125	  8	1696.3	157.3	 16
126	  8	3409.5	176.7	 16
127	  8	3388.8	229.7	 16
128	  8	2979.8	888.4	 16
129	  8	245.3	53.4	 16
130	  8	282.0	174.1	 16
131	  8	1191.8	395.6	 16
132	  8	326.3	97.4	 16
133	  8	1256.0	646.8	 16
134	  8	4449.5	865.4	 16
135	  8	2214.0	289.4	 16
136	  8	865.5	147.3	 16
137	  8	443.8	38.5	 16
138	  8	343.0	43.1	 16
139	  8	436.3	120.1	 16
140	  8	121.3	24.3	 16
141	  8	147.5	21.6	 16
142	  8	186.5	19.3	 16
143	  8	199.0	29.5	 16
144	  8	133.3	20.6	 16
145	  8	212.3	52.9	 16
146	  8	124.5	30.5	 16
147	  8	227.0	52.6	 16
148	  8	92.8	13.4	 16
149	  8	168.8	30.2	 16
150	  8	168.8	26.9	 16
151	  8	140.3	18.6	 16
152	  8	121.3	16.9	 16
153	  8	117.0	14.5	 16
154	  8	286.0	39.3	 16
155	  8	215.5	42.7	 16
156	  8	626.0	67.9	 16
157	  8	611.5	80.3	 16
158	  8	467.5	211.1	 16
159	  8	903.8	60.5	 16
160	  8	470.3	54.2	 16
161	  8	192.0	38.5	 16
162	  8	416.0	49.3	 16
163	  8	409.8	40.5	 16
164	  8	182.0	28.8	 16
165	  8	195.5	31.7	 16
166	  8	152.3	42.5	 16
167	  8	100.8	20.5	 16
168	  8	166.0	29.2	 16
169	  8	189.3	36.0	 16
170	  8	149.0	12.1	 16
171	  8	151.5	20.8	 16
172	  8	201.0	32.6	 16
173	  8	135.0	19.8	 16
174	  8	131.3	13.9	 16
175	  8	104.3	11.8	 16
176	  8	125.8	18.1	 16
177	  8	146.5	15.6	 16
178	  8	192.3	27.1	 16
179	  8	173.0	25.5	 16
180	  8	404.0	53.5	 16
181	  8	220.3	34.4	 16
182	  8	595.0	324.9	 16
183	  8	103.5	18.2	 16
184	  8	182.3	33.1	 16
185	  8	209.3	32.6	 16
186	  8	232.8	50.9	 16
187	  8	141.3	26.3	 16
188	  8	127.3	24.2	 16
189	  8	478.8	89.2	 16
190	  8	349.8	62.8	 16
191	  8	108.0	17.7	 16
192	  8	144.0	16.2	 16
193	  8	162.0	24.6	 16
194	  8	573.0	256.1	 16
195	  8	165.5	26.8	 16
196	  8	138.5	17.8	 16
197	  8	125.8	22.0	 16
198	  8	205.0	32.8	 16
199	  8	242.5	42.4	 16
200	  8	201.0	38.5	 16
201	  8	134.5	15.1	 16
202	  8	182.3	24.0	 16
203	  8	189.0	27.7	 16
204	  8	154.0	40.4	 16
205	  8	90.3	18.1	 16
206	  8	149.3	23.7	 16
207	  8	137.0	22.1	 16
208	  8	137.3	19.5	 16
209	  8	103.3	17.8	 16
210	  8	144.0	32.2	 16
211	  8	452.3	86.3	 16
212	  8	132.0	16.7	 16
213	  8	217.3	24.0	 16
214	  8	233.8	53.5	 16
215	  8	120.5	27.9	 16
216	  8	372.8	42.3	 16
217	  8	175.3	25.9	 16
218	  8	131.0	22.2	 16
219	  8	100.0	13.7	 16
220	  8	126.0	25.1	 16
221	  8	256.0	44.7	 16
222	  8	116.0	20.0	 16
223	  8	151.8	19.8	 16
224	  8	139.0	33.3	 16
225	  8	395.5	57.2	 16
226	  8	293.0	50.4	 16
227	  8	253.3	34.9	 16
228	  8	206.8	32.0	 16
229	  8	82.3	18.8	 16
230	  8	96.0	16.8	 16
231	  8	160.5	19.8	 16
232	  8	150.8	27.0	 16
233	  8	713.8	96.2	 16
234	  8	272.0	28.5	 16
235	  8	159.0	20.8	 16
236	  8	286.8	52.3	 16
237	  8	138.3	25.4	 16
238	  8	380.5	49.0	 16
239	  8	146.8	24.1	 16
240	  8	155.8	31.6	 16
241	  8	287.3	28.0	 16
242	  8	133.0	20.4	 16
243	  8	325.5	42.3	 16
244	  8	104.3	18.7	 16
245	  8	94.3	13.6	 16
246	  8	394.5	49.4	 16
247	  8	162.8	24.0	 16
248	  8	137.8	18.0	 16
249	  8	177.8	34.8	 16
250	  8	204.3	31.0	 16
251	  8	504.5	38.6	 16
252	  8	461.5	36.7	 16
253	  8	114.5	17.6	 16
254	  8	133.0	25.1	 16
255	  8	118.5	17.1	 16
256	  8	105.8	15.9	 16
257	  8	411.3	56.4	 16
258	  8	105.8	16.8	 16
259	  8	208.8	36.4	 16
260	  8	163.5	22.4	 16
261	  8	304.3	41.8	 16
262	  8	139.0	17.2	 16
263	  8	469.3	68.3	 16
264	  8	189.3	34.6	 16
265	  8	274.8	40.2	 16
266	  8	149.3	23.2	 16
267	  8	304.8	54.5	 16
268	  8	287.3	32.8	 16
269	  8	103.5	21.1	 16
270	  8	161.5	17.9	 16
271	  8	926.5	91.5	 16
272	  8	520.0	61.8	 16
273	  8	75.5	14.2	 16
274	  8	154.5	20.6	 16
275	  8	497.0	63.9	 16
276	  8	506.8	54.0	 16
277	  8	388.3	38.8	 16
278	  8	201.8	23.9	 16
279	  8	163.0	28.3	 16
280	  8	152.0	26.2	 16
281	  8	114.3	21.2	 16
282	  8	127.0	18.2	 16
283	  8	477.3	39.6	 16
284	  8	188.8	39.9	 16
285	  8	435.8	42.5	 16
286	  8	196.0	41.1	 16
287	  8	132.0	26.5	 16
288	  8	214.0	28.4	 16
289	  8	431.8	47.8	 16
290	  8	412.0	31.0	 16
291	  8	211.5	30.4	 16
292	  8	140.0	24.5	 16
293	  8	665.3	80.2	 16
294	  8	335.8	41.2	 16
295	  8	277.8	23.5	 16
296	  8	236.3	38.6	 16
297	  8	141.0	18.0	 16
298	  8	395.0	44.4	 16
299	  8	269.3	24.5	 16
300	  8	387.8	46.6	 16
301	  8	203.3	44.2	 16
302	  8	104.8	20.6	 16
303	  8	188.3	27.3	 16
304	  8	157.0	25.7	 16
305	  8	140.8	37.1	 16
306	  8	1157.5	85.1	 16
307	  8	138.0	26.7	 16
308	  8	317.5	70.9	 16
309	  8	127.0	15.4	 16
310	  8	159.0	24.2	 16
311	  8	344.3	58.5	 16
312	  8	143.3	29.2	 16
313	  8	481.3	36.9	 16
314	  8	1033.3	109.6	 16
315	  8	296.5	29.3	 16
316	  8	217.0	27.2	 16
317	  8	233.0	63.6	 16
318	  8	211.5	28.7	 16
319	  8	183.0	47.1	 16
320	  8	93.3	17.6	 16
321	  8	683.8	54.5	 16
322	  8	638.8	96.1	 16
323	  8	212.0	29.6	 16
324	  8	389.0	50.2	 16
325	  8	522.0	50.9	 16
326	  8	545.8	62.6	 16
327	  8	245.8	42.4	 16
328	  8	129.8	21.4	 16
329	  8	198.5	30.2	 16
330	  8	876.3	103.2	 16
331	  8	138.3	25.9	 16
332	  8	149.8	21.0	 16
333	  8	980.0	343.7	 16
334	  8	819.0	292.1	 16
335	  8	314.5	32.1	 16
336	  8	188.5	38.4	 16
337	  8	120.5	24.1	 16
338	  8	130.3	16.9	 16
339	  8	113.5	13.0	 16
340	  8	145.0	30.3	 20
341	  8	129.3	17.3	 16
342	  8	224.3	38.0	 16
343	  8	115.0	29.9	 16
344	  8	160.8	22.3	 16
345	  8	169.3	47.3	 16
346	  8	483.0	217.6	 16
347	  8	1286.3	340.2	 16
348	  8	357.8	70.0	 16
349	  8	137.5	24.2	 16
350	  8	174.3	35.8	 16
351	  8	101.0	17.9	 16
352	  8	174.3	21.2	 16
353	  8	103.8	19.3	 16
354	  8	134.3	24.6	 16
355	  8	271.8	37.2	 16
356	  8	241.8	51.0	 16
357	  8	299.8	43.3	 16
358	  8	1062.8	227.1	 16
359	  8	256.8	36.8	 16
360	  8	230.3	42.3	 16
361	  8	127.5	20.7	 16
362	  8	124.5	26.7	 16
363	  8	93.0	24.1	 16
364	  8	120.8	16.1	 16
365	  8	152.8	20.4	 16
366	  8	282.8	42.9	 16
367	  8	575.5	114.3	 16
368	  8	215.5	71.0	 16
369	  8	260.3	44.9	 16
370	  8	283.3	30.4	 16
371	  8	266.8	39.1	 16
372	  8	573.3	56.8	 16
373	  8	393.8	55.4	 16
374	  8	122.5	27.5	 16
375	  8	91.0	14.8	 16
376	  8	127.8	25.0	 16
377	  8	254.0	36.9	 16
378	  8	342.8	35.7	 16
379	  8	200.3	23.2	 16
380	  8	470.8	77.9	 16
381	  8	148.0	16.8	 16
382	  8	112.5	22.8	 16
383	  8	383.5	38.4	 16
384	  8	211.0	30.4	 16
385	  8	146.3	20.4	 16
386	  8	218.0	53.5	 16
387	  8	395.3	36.1	 16
388	  8	301.8	63.7	 16
389	  8	143.0	23.5	 16
390	  8	167.3	28.8	 16
391	  8	193.0	50.4	 16
392	  8	140.3	33.1	 16
393	  8	233.8	28.2	 16
394	  8	399.8	57.9	 16
395	  8	469.3	70.8	 16
396	  8	771.0	74.0	 16
397	  8	717.3	79.1	 16
398	  8	149.8	20.8	 16
399	  8	165.3	19.2	 16
400	  8	157.3	23.7	 16
401	  8	796.0	89.8	 16
402	  8	180.0	30.1	 16
403	  8	176.8	28.5	 16
404	  8	226.3	41.4	 16
405	  8	97.5	14.5	 16
406	  8	328.8	56.9	 16
407	  8	176.0	30.1	 16
408	  8	138.0	21.9	 16
409	  8	337.8	78.5	 16
410	  8	244.5	34.1	 16
411	  8	594.3	64.7	 16
412	  8	415.0	49.2	 16
413	  8	185.8	27.5	 16
414	  8	111.3	20.4	 12
415	  8	256.3	23.4	 16
416	  8	101.0	13.6	 16
417	  8	133.3	24.8	 16
418	  8	282.3	52.3	 16
419	  8	204.0	37.8	 16
420	  8	79.5	52.6	 16
421	  8	117.0	268.3	 16
422	  8	121.8	16.2	 16
423	  8	400.3	36.3	 16
424	  8	616.8	54.3	 16
425	  8	242.0	33.0	 16
426	  8	431.3	52.5	 16
427	  8	147.0	27.9	 16
428	  8	136.8	34.9	 16
429	  8	203.0	36.3	 16
430	  8	178.5	23.9	 16
431	  8	142.0	15.3	 16
432	  8	150.8	27.0	 16
433	  8	87.5	17.3	 16
434	  8	244.5	42.3	 16
435	  8	318.0	43.6	 16
436	  8	208.3	39.3	 16
437	  8	444.3	55.8	 16
438	  8	375.8	60.9	 16
439	  8	515.3	64.3	 16
440	  8	192.5	20.5	 16
441	  8	125.5	21.1	 16
442	  8	148.0	26.4	 16
443	  8	211.5	37.9	 16
444	  8	394.0	43.9	 16
445	  8	195.8	22.7	 16
446	  8	225.3	28.5	 16
447	  8	484.5	82.9	 16
448	  8	1553.0	184.4	 16
449	  8	5026.3	320.6	 16
450	  8	1168.5	145.1	 16
451	  8	176.0	20.8	 16
452	  8	309.3	31.8	 16
453	  8	199.0	31.8	 16
454	  8	695.0	60.3	 16
455	  8	246.5	30.7	 16
456	  8	361.8	39.5	 16
457	  8	164.3	24.4	 16
458	  8	388.0	45.9	 16
459	  8	155.3	28.4	 16
460	  8	578.8	55.4	 16
461	  8	81.0	13.5	 16
462	  8	140.0	29.0	 16
463	  8	217.5	48.3	 16
464	  8	137.0	25.2	 16
465	  8	256.5	40.7	 16
466	  8	157.0	23.8	 16
467	  8	253.0	27.7	 16
468	  8	160.0	36.0	 16
469	  8	181.0	24.5	 16
470	  8	219.8	71.1	 16
471	  8	108.0	30.9	 16
472	  8	721.5	69.5	 16
473	  8	510.0	55.0	 16
474	  8	124.0	20.7	 16
475	  8	304.0	210.1	 16
476	  8	102.3	16.3	 16
477	  8	99.8	17.4	 16
478	  8	129.5	21.5	 16
479	  8	85.5	12.5	 16
480	  8	94.3	24.9	 16
481	  8	135.5	27.5	 16
482	  8	494.0	89.0	 16
483	  8	1550.0	183.9	 16
484	  8	451.5	38.9	 16
485	  8	661.3	63.9	 16
486	  8	308.3	30.0	 16
487	  8	572.8	47.5	 16
488	  8	350.8	52.6	 16
489	  8	197.3	32.6	 16
490	  8	243.0	34.1	 16
491	  8	130.3	19.1	 16
492	  8	100.5	14.9	 16
493	  8	322.8	42.1	 16
494	  8	279.0	38.6	 16
495	  8	492.5	60.8	 16
496	  8	150.3	21.4	 16
497	  8	144.3	24.7	 16
498	  8	145.3	23.7	 16
499	  8	165.5	25.4	 16
500	  8	234.5	55.4	 16
501	  8	402.0	63.1	 16
502	  8	390.5	48.2	 16
503	  8	583.5	59.0	 16
504	  8	283.3	40.1	 16
505	  8	130.5	14.6	 16
506	  8	977.3	177.8	 16
507	  8	344.3	36.6	 16
508	  8	259.3	37.6	 16
509	  8	240.8	37.7	 16
510	  8	409.3	38.8	 16
511	  8	170.0	20.2	 16
512	  8	700.5	93.4	 16
513	  8	76.5	14.8	 16
514	  8	85.3	15.6	 16
515	  8	98.5	16.4	 16
516	  8	92.8	17.6	 16
517	  8	283.0	33.2	 16
518	  8	442.8	68.8	 16
519	  8	551.5	63.7	 16
520	  8	309.5	61.1	 16
521	  8	115.3	15.2	 16
522	  8	275.0	32.1	 16
523	  8	269.8	30.0	 16
524	  8	606.0	81.6	 16
525	  8	106.8	17.1	 16
526	  8	112.3	20.4	 16
527	  8	117.5	19.8	 16
528	  8	174.5	21.9	 16
529	  8	137.0	24.2	 16
530	  8	622.0	53.5	 16
531	  8	348.5	36.6	 16
532	  8	232.3	34.2	 16
533	  8	224.5	25.0	 16
534	  8	112.3	14.9	 16
535	  8	122.3	28.2	 16
536	  8	161.5	28.3	 16
537	  8	137.5	10.9	 16
538	  8	675.3	59.8	 16
539	  8	543.8	56.9	 16
540	  8	626.3	116.7	 16
541	  8	242.8	52.5	 16
542	  8	129.3	22.9	 16
543	  8	104.3	21.9	 16
544	  8	226.0	26.9	 16
545	  8	233.0	41.6	 16
546	  8	159.3	23.1	 16
547	  8	138.3	26.7	 16
548	  8	456.0	43.5	 16
549	  8	431.0	78.0	 16
550	  8	174.5	28.8	 16
551	  8	263.8	42.9	 16
552	  8	600.3	68.7	 16
553	  8	661.8	69.0	 16
554	  8	439.8	68.0	 16
555	  8	159.3	22.9	 16
556	  8	164.0	17.6	 16
557	  8	179.8	21.7	 16
558	  8	1113.3	67.3	 16
559	  8	1399.0	196.5	 16
560	  8	122.0	27.9	 16
561	  8	378.0	56.2	 16
562	  8	397.0	57.2	 16
563	  8	2104.0	210.4	 16
564	  8	212.0	32.4	 16
565	  8	176.8	29.3	 16
566	  8	176.3	16.7	 16
567	  8	150.0	19.6	 16
568	  8	138.5	13.9	 16
569	  8	330.3	45.6	 16
570	  8	227.8	27.4	 16
571	  8	140.5	22.6	 16
572	  8	264.3	32.4	 16
573	  8	440.3	59.0	 16
574	  8	2303.0	276.4	 16
575	  8	149.3	25.9	 16
576	  8	312.5	52.5	 16
577	  8	146.3	20.1	 16
578	  8	114.0	18.0	 20
579	  8	118.0	29.4	 16
580	  8	379.0	59.5	 16
581	  8	170.5	22.1	 16
582	  8	203.0	39.8	 16
583	  8	160.8	26.0	 16
584	  8	307.0	30.1	 16
585	  8	135.3	32.3	 16
586	  8	92.3	16.2	 16
587	  8	157.5	24.2	 16
588	  8	95.3	13.5	 16
589	  8	260.3	30.8	 16
590	  8	224.5	36.0	 16
591	  8	316.8	39.5	 16
592	  8	273.5	27.8	 16
593	  8	162.0	27.9	 16
594	  8	121.8	24.2	 16
595	  8	130.3	33.6	 16
596	  8	447.8	86.3	 16
597	  8	143.0	46.7	 16
598	  8	286.0	44.1	 16
599	  8	115.0	21.5	 16
600	  8	113.3	19.2	 16
601	  8	128.3	26.8	 16
602	  8	119.3	19.3	 16
603	  8	213.8	34.9	 16
604	  8	548.3	113.2	 16
605	  8	154.0	17.0	 16
606	  8	149.8	19.6	 16
607	  8	329.8	43.2	 16
608	  8	139.8	255.2	 16
609	  8	246.5	42.7	 16
610	  8	128.8	38.9	 16
611	  8	203.3	25.4	 16
612	  8	484.0	95.8	 16
613	  8	118.5	23.2	 16
614	  8	183.5	49.2	 16
615	  8	479.5	38.9	 16
616	  8	336.0	62.6	 16
617	  8	958.0	164.6	 16
618	  8	125.3	15.1	 16
619	  8	513.5	90.3	 16
620	  8	121.3	19.2	 16
621	  8	760.0	118.3	 16
622	  8	215.8	25.8	 16
623	  8	503.0	97.7	 16
624	  8	168.5	15.6	 16
625	  8	310.5	24.6	 16
626	  8	367.8	84.3	 16
627	  8	1352.3	208.0	 16
628	  8	596.8	95.2	 16
629	  8	117.3	18.5	 16
630	  8	392.0	53.6	 16
631	  8	379.5	47.5	 16
632	  8	254.5	31.6	 16
633	  8	247.5	44.1	 16
634	  8	367.0	60.4	 16
635	  8	136.3	22.4	 16
636	  8	97.3	12.8	 16
637	  8	276.3	41.7	 16
638	  8	122.0	31.8	 16
639	  8	128.0	19.9	 16
640	  8	106.8	17.5	 16
641	  8	393.3	42.3	 16
642	  8	546.5	64.9	 16
643	  8	114.0	17.5	 16
644	  8	1277.0	201.0	 16
645	  8	471.8	54.2	 16
646	  8	758.5	105.0	 16
647	  8	400.0	61.3	 16
648	  8	836.0	71.5	 16
649	  8	218.8	45.2	 16
650	  8	160.3	22.0	 16
651	  8	177.8	28.0	 16
652	  8	180.3	29.3	 16
653	  8	658.5	127.6	 16
654	  8	112.3	15.7	 16
655	  8	130.8	16.6	 16
656	  8	142.3	21.9	 16
657	  8	140.5	34.8	 16
658	  8	182.5	41.7	 16
659	  8	492.5	49.6	 16
660	  8	186.0	23.6	 16
661	  8	258.0	36.4	 16
662	  8	122.8	18.4	 16
663	  8	104.3	20.5	 16
664	  8	258.8	45.4	 16
665	  8	392.8	50.8	 16
666	  8	533.0	127.1	 16
667	  8	2576.5	190.8	 16
668	  8	3864.3	643.9	 16
669	  8	303.0	28.8	 16
670	  8	747.3	139.6	 16
671	  8	125.0	25.9	 16
672	  8	182.8	28.1	 16
673	  8	241.5	29.6	 16
674	  8	123.0	21.0	 16
675	  8	134.8	25.6	 16
676	  8	178.3	26.9	 16
677	  8	134.0	20.2	 16
678	  8	2129.3	409.0	 16
679	  8	169.5	21.5	 16
680	  8	313.0	34.4	 16
681	  8	416.8	40.6	 16
682	  8	205.3	36.9	 16
683	  8	689.3	109.0	 16
684	  8	259.0	30.6	 16
685	  8	754.8	85.3	 16
686	  8	239.3	31.5	 16
687	  8	1880.8	171.7	 16
688	  8	261.3	29.5	 16
689	  8	382.5	86.1	 16
690	  8	524.3	38.2	 16
691	  8	412.3	43.0	 16
692	  8	268.3	42.4	 16
693	  8	239.0	30.0	 16
694	  8	106.0	17.7	 16
695	  8	137.0	18.8	 16
696	  8	104.0	18.0	 16
697	  8	113.3	16.6	 16
698	  8	572.3	42.3	 16
699	  8	197.5	32.9	 16
700	  8	211.8	30.9	 16
701	  8	172.3	13.9	 16
702	  8	154.3	28.0	 16
703	  8	123.3	26.2	 16
704	  8	147.8	25.9	 16
705	  8	131.5	19.8	 16
706	  8	319.3	41.7	 16
707	  8	241.0	32.8	 16
708	  8	138.0	24.2	 16
709	  8	579.3	51.6	 16
710	  8	185.3	23.8	 16
711	  8	8525.5	1017.9	 16
  0	  9	200.3	19.2	 16
  1	  9	2482.3	434.5	 16
  2	  9	209.3	35.2	 16
  3	  9	182.8	21.1	 16
  4	  9	115.5	29.9	 16
  5	  9	117.3	22.7	 16
  6	  9	1584.5	286.1	 16
  7	  9	103.5	15.1	 16
  8	  9	795.5	166.0	 16
  9	  9	129.8	15.0	 16
 10	  9	161.3	28.8	 16
 11	  9	105.5	25.0	 16
 12	  9	5711.3	1146.3	 16
 13	  9	204.3	26.8	 16
 14	  9	187.0	30.5	 16
 15	  9	202.8	23.2	 16
 16	  9	7108.3	1662.9	 16
 17	  9	129.3	51.4	 16
 18	  9	7065.0	302.1	 16
 19	  9	6297.8	807.0	 16
 20	  9	6465.8	785.6	 16
 21	  9	6247.3	1597.6	 16
 22	  9	166.3	30.8	 16
 23	  9	100.8	37.5	 16
 24	  9	6115.0	1631.8	 16
 25	  9	181.8	21.1	 16
 26	  9	192.5	19.9	 16
 27	  9	195.3	24.9	 16
 28	  9	7122.0	1703.8	 16
 29	  9	124.0	29.8	 16
 30	  9	7002.5	196.9	 16
 31	  9	6494.5	767.7	 16
 32	  9	6435.5	650.5	 16
 33	  9	6089.5	1517.1	 16
 34	  9	182.8	26.6	 16
 35	  9	107.3	25.4	 16
 36	  9	5097.5	1235.0	 16
 37	  9	175.3	20.5	 16
 38	  9	158.3	22.2	 16
 39	  9	177.3	26.9	 16
 40	  9	167.5	19.3	 16
 41	  9	102.0	15.9	 16
 42	  9	5987.0	1446.2	 16
 43	  9	175.8	16.0	 16
 44	  9	154.8	20.5	 16
 45	  9	157.0	13.1	 16
 46	  9	5809.0	1281.9	 16
 47	  9	100.0	17.0	 16
 48	  9	163.5	44.1	 16
 49	  9	175.8	22.5	 16
 50	  9	4991.8	1019.1	 16
 51	  9	189.3	37.2	 16
 52	  9	168.3	24.4	 16
 53	  9	92.5	16.5	 16
 54	  9	6634.8	145.8	 16
 55	  9	5701.0	511.0	 16
 56	  9	5113.8	863.8	 16
 57	  9	159.3	28.9	 16
 58	  9	159.3	24.0	 16
 59	  9	82.5	14.5	 16
 60	  9	77.5	14.9	 16
 61	  9	92.8	15.8	 16
 62	  9	6232.3	945.5	 16
 63	  9	169.3	29.2	 16
 64	  9	198.3	36.6	 16
 65	  9	195.0	15.5	 16
 66	  9	7016.5	1026.4	 16
 67	  9	110.0	14.3	 16
 68	  9	5284.8	866.7	 16
 69	  9	149.3	16.1	 16
 70	  9	136.3	26.2	 16
 71	  9	161.3	19.8	 16
 72	  9	6168.0	827.2	 16
 73	  9	86.0	16.5	 16
 74	  9	159.0	16.4	 16
 75	  9	148.0	14.7	 16
 76	  9	146.3	29.1	 16
 77	  9	157.8	16.7	 16
 78	  9	135.0	20.5	 16
 79	  9	90.5	17.7	 16
 80	  9	4807.0	801.9	 16
 81	  9	162.0	20.2	 16
 82	  9	147.3	21.2	 16
 83	  9	159.5	21.9	 16
 84	  9	5724.8	862.5	 16
 85	  9	94.0	18.2	 16
 86	  9	172.0	35.9	 16
 87	  9	149.5	22.4	 16
 88	  9	4946.3	832.4	 16
 89	  9	140.5	18.3	 16
 90	  9	171.3	33.3	 16
 91	  9	81.0	11.5	 16
 92	  9	154.5	24.0	 16
 93	  9	154.8	20.6	 16
 94	  9	196.3	82.9	 16
 95	  9	5071.8	1230.2	 16
 96	  9	157.3	14.0	 16
 97	  9	88.0	14.7	 16
 98	  9	133.5	15.8	 16
 99	  9	160.5	15.9	 16
100	  9	201.5	199.3	 20
101	  9	5023.5	1989.9	 16
102	  9	170.8	33.2	 16
103	  9	207.3	269.1	 16
104	  9	5018.8	1939.3	 16
105	  9	166.5	19.9	 16
106	  9	164.3	18.9	 16
107	  9	346.5	329.0	 16
108	  9	5736.0	2346.9	 16
109	  9	74.0	13.0	 16
110	  9	158.5	127.9	 16
111	  9	1105.8	138.8	 16
112	  9	1344.8	370.6	 16
113	  9	463.8	118.1	 16
114	  9	253.5	37.0	 16
115	  9	149.8	37.2	 16
116	  9	163.8	32.7	 16
117	  9	102.0	24.6	 16
118	  9	222.3	196.6	 16
119	  9	327.0	50.4	 16
120	  9	1259.0	483.4	 16
121	  9	250.3	50.7	 16
122	  9	130.3	19.2	 16
123	  9	166.3	27.4	 16
124	  9	331.8	90.6	 16
125	  9	144.8	28.9	 16
126	  9	171.8	39.0	 16
127	  9	744.8	290.3	 16
128	  9	114.8	25.9	 16
129	  9	169.5	30.5	 16
130	  9	224.0	65.0	 16
131	  9	446.3	109.1	 16
132	  9	1430.8	421.7	 16
133	  9	291.0	48.5	 16
134	  9	209.8	44.3	 16
135	  9	123.3	15.2	 16
136	  9	165.8	45.7	 16
137	  9	245.8	67.2	 16
138	  9	96.3	21.0	 16
139	  9	117.3	11.7	 16
140	  9	101.3	20.6	 16
141	  9	266.5	55.1	 16
142	  9	204.0	51.0	 16
143	  9	371.5	88.0	 16
144	  9	375.5	44.1	 16
145	  9	575.0	140.4	 16
146	  9	191.3	25.5	 16
147	  9	147.0	14.9	 16
148	  9	309.0	35.9	 16
149	  9	203.3	47.1	 16
150	  9	401.0	68.7	 16
151	  9	274.8	240.4	 16
152	  9	12396.8	3878.1	 16
153	  9	139.0	17.3	 16
154	  9	476.3	42.1	 16
155	  9	5772.0	1741.5	 16
156	  9	289.5	42.8	 16
157	  9	1631.8	424.6	 16
158	  9	365.0	97.1	 16
159	  9	1057.5	80.1	 16
160	  9	943.5	206.6	 16
161	  9	126.3	20.1	 16
162	  9	133.5	32.3	 16
163	  9	243.0	42.8	 16
164	  9	251.0	26.8	 16
165	  9	1211.8	291.9	 16
166	  9	190.8	23.2	 16
167	  9	293.8	40.1	 16
168	  9	209.5	29.1	 16
169	  9	513.5	28.6	 16
170	  9	4180.3	1288.6	 16
171	  9	231.5	33.4	 16
172	  9	250.5	31.4	 16
173	  9	269.3	30.3	 16
174	  9	478.8	101.8	 16
175	  9	213.3	50.4	 16
176	  9	123.3	21.9	 16
177	  9	109.0	22.5	 16
178	  9	99.3	19.9	 16
179	  9	115.0	19.2	 16
180	  9	103.3	18.0	 16
181	  9	140.3	21.4	 16
182	  9	137.0	21.9	 16
183	  9	139.5	25.3	 16
184	  9	142.3	33.9	 16
185	  9	143.5	21.6	 16
186	  9	160.8	38.0	 16
187	  9	145.0	17.7	 16
188	  9	163.5	30.3	 16
189	  9	180.3	27.0	 16
190	  9	165.3	37.0	 16
191	  9	5569.5	2125.3	 16
192	  9	411.5	93.3	 16
193	  9	247.3	53.3	 16
194	  9	106.3	15.5	 16
195	  9	1799.5	668.4	 16
196	  9	162.5	27.7	 16
197	  9	158.0	33.7	 16
198	  9	667.3	201.3	 16
199	  9	256.0	45.5	 16
200	  9	106.0	24.0	 16
201	  9	268.3	65.6	 16
202	  9	96.0	16.4	 16
203	  9	161.0	28.0	 16
204	  9	347.5	79.6	 16
205	  9	352.8	63.3	 16
206	  9	2279.0	733.2	 16
207	  9	91.0	22.6	 16
208	  9	291.0	71.3	 16
209	  9	131.5	34.5	 16
210	  9	372.3	54.0	 16
211	  9	327.3	156.3	 16
212	  9	260.3	34.7	 16
213	  9	219.0	33.9	 16
214	  9	254.5	48.6	 16
215	  9	200.5	38.5	 16
216	  9	157.5	30.7	 16
217	  9	222.3	59.6	 16
218	  9	93.5	15.2	 16
219	  9	104.0	20.8	 16
220	  9	188.3	49.0	 16
221	  9	550.0	63.3	 16
222	  9	127.3	18.2	 16
223	  9	346.0	45.4	 16
224	  9	249.5	48.1	 16
225	  9	194.8	34.9	 16
226	  9	123.3	21.1	 16
227	  9	176.3	32.1	 16
228	  9	103.5	23.2	 16
229	  9	368.3	73.3	 16
230	  9	260.3	42.1	 16
231	  9	243.5	32.1	 16
232	  9	1049.0	145.3	 16
233	  9	509.0	45.8	 16
234	  9	168.3	20.1	 16
235	  9	223.3	21.8	 16
236	  9	246.3	33.8	 16
237	  9	528.8	56.8	 16
238	  9	801.0	92.2	 16
239	  9	280.8	54.8	 16
240	  9	263.0	47.9	 16
241	  9	206.3	23.4	 16
242	  9	154.0	23.1	 16
243	  9	211.0	32.7	 16
244	  9	172.0	40.8	 16
245	  9	281.8	34.0	 16
246	  9	102.3	25.2	 16
247	  9	9055.0	2239.5	 16
248	  9	221.3	45.8	 16
249	  9	225.0	39.8	 16
250	  9	564.0	160.2	 16
251	  9	433.3	65.9	 16
252	  9	432.5	62.7	 16
253	  9	575.8	81.3	 16
254	  9	111.5	16.8	 16
255	  9	108.3	20.2	 16
256	  9	143.0	26.2	 16
257	  9	129.8	17.5	 16
258	  9	162.0	25.4	 16
259	  9	201.3	33.5	 16
260	  9	159.0	19.6	 16
261	  9	162.0	17.3	 16
262	  9	89.8	15.4	 16
263	  9	135.5	26.8	 16
264	  9	417.0	116.9	 16
265	  9	103.0	20.6	 16
266	  9	300.5	63.6	 16
267	  9	301.5	56.0	 16
268	  9	197.8	16.7	 16
269	  9	254.3	34.6	 16
270	  9	124.0	15.4	 16
271	  9	114.3	16.2	 16
272	  9	1130.8	228.3	 16
273	  9	81.5	20.1	 16
274	  9	164.0	26.8	 16
275	  9	208.3	31.5	 16
276	  9	141.0	30.9	 16
277	  9	117.5	22.1	 16
278	  9	181.3	29.1	 16
279	  9	153.0	28.6	 16
280	  9	108.8	20.0	 16
281	  9	212.3	34.2	 16
282	  9	305.0	35.9	 16
283	  9	90.5	23.6	 16
284	  9	106.0	15.7	 16
285	  9	221.0	32.9	 16
286	  9	96.0	14.2	 16
287	  9	90.3	11.6	 16
288	  9	180.8	25.4	 16
289	  9	159.0	25.8	 16
290	  9	245.5	35.5	 16
291	  9	369.8	42.0	 16
292	  9	627.0	122.8	 16
293	  9	253.0	31.0	 16
294	  9	1652.5	171.8	 16
295	  9	725.3	86.2	 16
296	  9	364.0	45.1	 16
297	  9	868.0	127.8	 16
298	  9	156.3	23.2	 16
299	  9	508.8	78.2	 16
300	  9	2561.3	639.6	 16
301	  9	170.3	13.7	 16
302	  9	102.3	14.5	 16
303	  9	160.3	19.2	 16
304	  9	401.3	30.3	 16
305	  9	1243.5	163.8	 16
306	  9	334.0	51.1	 16
307	  9	206.5	23.7	 16
308	  9	7215.5	1156.7	 16
309	  9	1904.3	221.2	 16
310	  9	8092.3	1161.4	 16
311	  9	814.0	107.7	 16
312	  9	190.5	21.4	 16
313	  9	168.0	27.8	 16
314	  9	431.5	51.1	 16
315	  9	162.8	21.2	 16
316	  9	494.5	69.1	 16
317	  9	1058.8	115.4	 16
318	  9	133.5	23.1	 16
319	  9	130.3	22.3	 16
320	  9	222.8	23.6	 16
321	  9	178.5	60.2	 16
322	  9	254.5	38.0	 16
323	  9	133.0	19.6	 16
324	  9	150.0	25.9	 16
325	  9	117.3	22.8	 16
326	  9	125.3	23.8	 16
327	  9	143.5	27.0	 16
328	  9	2717.3	557.4	 16
329	  9	355.8	42.8	 16
330	  9	248.3	19.3	 16
331	  9	122.8	15.5	 16
332	  9	370.3	45.4	 16
333	  9	562.3	68.6	 16
334	  9	174.8	35.7	 16
335	  9	88.5	20.7	 16
336	  9	131.0	24.5	 16
337	  9	91.3	12.8	 16
338	  9	136.0	26.8	 20
339	  9	196.0	43.3	 16
340	  9	176.5	22.7	 16
341	  9	170.3	29.1	 16
342	  9	433.3	53.5	 16
343	  9	275.0	49.6	 16
344	  9	669.3	181.3	 16
345	  9	119.8	36.2	 16
346	  9	602.3	104.3	 16
347	  9	352.8	45.8	 16
348	  9	1089.3	223.7	 16
349	  9	240.0	74.1	 16
350	  9	5624.8	1481.6	 16
351	  9	565.8	81.4	 16
352	  9	732.3	206.1	 16
353	  9	164.3	19.7	 16
354	  9	294.5	34.1	 16
355	  9	255.3	73.9	 16
356	  9	3153.8	985.0	 16
357	  9	243.5	51.2	 16
358	  9	1598.0	395.1	 16
359	  9	192.0	41.5	 16
360	  9	110.8	17.4	 16
361	  9	148.0	23.0	 16
362	  9	172.0	27.0	 16
363	  9	175.3	35.7	 16
364	  9	153.0	31.1	 16
365	  9	148.3	27.1	 16
366	  9	87.8	11.3	 16
367	  9	107.8	20.0	 16
368	  9	107.0	15.5	 16
369	  9	188.3	36.5	 16
370	  9	299.0	41.1	 16
371	  9	511.0	92.6	 16
372	  9	134.8	25.2	 16
373	  9	131.5	23.6	 16
374	  9	393.0	48.9	 16
375	  9	126.3	21.9	 16
376	  9	119.0	27.9	 16
377	  9	1167.0	149.5	 16
378	  9	15351.3	3646.1	 16
379	  9	1244.0	316.4	 16
380	  9	103.3	20.2	 16
381	  9	140.3	27.8	 16
382	  9	156.8	33.4	 16
383	  9	214.8	34.3	 16
384	  9	359.0	31.1	 16
385	  9	1317.5	341.6	 16
386	  9	557.0	58.3	 16
387	  9	955.3	110.1	 16
388	  9	328.0	67.0	 16
389	  9	215.5	43.8	 16
390	  9	109.8	23.5	 16
391	  9	396.0	83.8	 16
392	  9	127.3	22.7	 16
393	  9	129.0	38.8	 16
394	  9	8368.5	1736.5	 16
395	  9	428.8	40.0	 16
396	  9	139.3	32.4	 16
397	  9	181.0	19.3	 16
398	  9	324.0	46.6	 16
399	  9	110.5	17.0	 16
400	  9	111.8	19.5	 16
401	  9	448.3	58.0	 16
402	  9	160.0	29.4	 16
403	  9	296.0	29.4	 16
404	  9	168.5	27.1	 16
405	  9	219.8	43.1	 16
406	  9	101.3	15.4	 16
407	  9	380.8	69.3	 16
408	  9	105.8	19.5	 16
409	  9	196.0	32.6	 16
410	  9	135.3	24.7	 16
411	  9	501.0	50.6	 16
412	  9	724.5	82.3	 16
413	  9	534.5	100.1	 16
414	  9	297.0	50.0	 16
415	  9	201.0	30.3	 16
416	  9	130.3	15.7	 16
417	  9	272.0	54.8	 16
418	  9	99.0	19.3	 16
419	  9	2089.0	591.6	 16
420	  9	884.3	164.3	 16
421	  9	240.5	27.4	 16
422	  9	110.3	16.9	 16
423	  9	549.0	98.8	 16
424	  9	2614.3	576.9	 16
425	  9	148.0	25.9	 16
426	  9	107.8	23.4	 16
427	  9	130.5	18.7	 16
428	  9	121.0	18.7	 16
429	  9	93.8	15.2	 16
430	  9	95.5	16.1	 16
431	  9	219.3	30.6	 16
432	  9	141.5	22.6	 16
433	  9	196.0	27.7	 16
434	  9	187.3	46.5	 16
435	  9	113.8	20.4	 16
436	  9	95.5	20.1	 16
437	  9	129.3	23.1	 16
438	  9	1306.0	288.1	 16
439	  9	377.3	55.8	 16
440	  9	404.0	44.2	 16
441	  9	308.0	29.0	 16
442	  9	337.3	37.9	 16
443	  9	708.8	92.8	 16
444	  9	216.0	35.2	 16
445	  9	180.0	28.4	 16
446	  9	115.0	17.5	 16
447	  9	114.3	24.4	 16
448	  9	118.5	17.6	 16
449	  9	131.5	28.0	 16
450	  9	209.0	26.9	 16
451	  9	206.3	27.0	 16
452	  9	114.3	16.7	 16
453	  9	256.0	38.4	 16
454	  9	697.0	56.4	 16
455	  9	324.5	38.9	 16
456	  9	201.3	17.7	 16
457	  9	87.3	15.3	 16
458	  9	97.8	16.5	 16
459	  9	100.8	16.1	 16
460	  9	1513.8	163.7	 16
461	  9	133.5	27.0	 16
462	  9	302.0	53.0	 16
463	  9	350.3	46.2	 16
464	  9	172.8	20.7	 16
465	  9	354.5	54.5	 16
466	  9	425.5	50.9	 16
467	  9	103.8	15.6	 16
468	  9	147.5	29.2	 16
469	  9	140.0	17.9	 16
470	  9	135.3	27.9	 16
471	  9	410.5	75.8	 16
472	  9	281.5	40.6	 16
473	  9	314.8	36.1	 16
474	  9	4424.0	602.1	 16
475	  9	217.5	31.0	 16
476	  9	88.3	16.1	 16
477	  9	173.8	47.0	 16
478	  9	394.3	84.1	 16
479	  9	164.0	31.2	 16
480	  9	1405.8	257.2	 16
481	  9	116.5	20.3	 16
482	  9	173.0	16.4	 16
483	  9	150.0	16.3	 16
484	  9	467.8	63.3	 16
485	  9	286.8	43.2	 16
486	  9	443.5	236.0	 16
487	  9	345.3	49.0	 16
488	  9	300.5	53.0	 16
489	  9	144.5	21.0	 16
490	  9	721.5	82.4	 16
491	  9	211.8	38.8	 16
492	  9	225.8	43.8	 16
493	  9	758.5	78.1	 16
494	  9	944.5	109.3	 16
495	  9	367.8	49.9	 16
496	  9	364.8	45.7	 16
497	  9	204.8	26.0	 16
498	  9	259.5	37.3	 16
499	  9	204.3	33.8	 16
500	  9	742.3	110.6	 16
501	  9	136.5	25.7	 16
502	  9	135.3	25.9	 16
503	  9	167.5	31.6	 16
504	  9	275.5	25.2	 16
505	  9	213.3	41.5	 16
506	  9	925.5	100.8	 16
507	  9	1419.8	291.0	 16
508	  9	1603.5	301.5	 16
509	  9	124.3	18.3	 16
510	  9	2388.8	398.2	 16
511	  9	272.8	36.9	 16
512	  9	115.0	15.6	 16
513	  9	1048.3	179.9	 16
514	  9	334.8	37.5	 16
515	  9	132.3	20.5	 16
516	  9	500.5	76.7	 16
517	  9	91.3	15.1	 16
518	  9	141.0	27.1	 16
519	  9	1494.8	205.2	 16
520	  9	738.0	99.0	 16
521	  9	135.0	16.0	 16
522	  9	226.5	54.1	 16
523	  9	119.5	20.2	 16
524	  9	117.0	34.3	 16
525	  9	142.5	28.2	 16
526	  9	1628.8	174.9	 16
527	  9	291.3	35.9	 16
528	  9	164.0	28.3	 16
529	  9	207.0	28.7	 16
530	  9	510.0	73.4	 16
531	  9	361.5	51.0	 16
532	  9	123.0	20.8	 16
533	  9	137.3	14.3	 16
534	  9	116.3	23.2	 16
535	  9	132.3	24.2	 16
536	  9	153.8	26.1	 16
537	  9	153.3	25.0	 16
538	  9	131.0	30.4	 16
539	  9	150.5	31.9	 16
540	  9	216.5	32.9	 16
541	  9	518.0	85.8	 16
542	  9	100.5	15.1	 16
543	  9	153.8	41.4	 16
544	  9	246.0	30.8	 16
545	  9	446.0	66.3	 16
546	  9	241.0	48.1	 16
547	  9	1029.5	89.8	 16
548	  9	877.8	101.1	 16
549	  9	383.0	50.3	 16
550	  9	313.5	31.0	 16
551	  9	390.8	42.6	 16
552	  9	459.3	66.0	 16
553	  9	337.3	34.1	 16
554	  9	393.3	43.3	 16
555	  9	154.3	19.1	 16
556	  9	250.3	23.0	 16
557	  9	144.3	21.3	 16
558	  9	139.5	25.7	 16
559	  9	212.3	29.5	 16
560	  9	144.5	29.8	 16
561	  9	702.0	57.4	 16
562	  9	116.5	21.3	 16
563	  9	375.8	61.0	 16
564	  9	317.3	32.7	 16
565	  9	757.8	83.5	 16
566	  9	2395.8	295.2	 16
567	  9	112.5	14.6	 16
568	  9	99.5	17.4	 16
569	  9	180.5	33.3	 16
570	  9	533.0	45.6	 16
571	  9	797.0	104.5	 16
572	  9	1343.8	143.6	 16
573	  9	336.0	42.6	 16
574	  9	507.8	49.8	 16
575	  9	407.3	49.4	 16
576	  9	198.8	25.7	 20
577	  9	1346.8	368.1	 16
578	  9	124.5	25.2	 16
579	  9	139.0	38.8	 16
580	  9	555.0	142.0	 16
581	  9	1495.0	171.2	 16
582	  9	1403.5	134.4	 16
583	  9	446.3	54.2	 16
584	  9	546.0	110.9	 16
585	  9	430.5	57.2	 16
586	  9	573.0	147.0	 16
587	  9	130.3	15.9	 16
588	  9	339.3	59.8	 16
589	  9	232.5	43.2	 16
590	  9	137.8	25.1	 16
591	  9	217.3	29.0	 16
592	  9	103.5	18.1	 16
593	  9	272.3	33.0	 16
594	  9	214.3	38.1	 16
595	  9	541.5	83.5	 16
596	  9	3875.5	281.1	 16
597	  9	3622.3	1047.5	 16
598	  9	171.5	32.8	 16
599	  9	629.5	58.9	 16
600	  9	680.0	132.9	 16
601	  9	247.3	31.9	 16
602	  9	443.0	70.5	 16
603	  9	459.8	113.7	 16
604	  9	1197.3	325.7	 16
605	  9	130.5	22.3	 16
606	  9	323.5	36.6	 16
607	  9	136.0	30.6	 16
608	  9	169.3	27.6	 16
609	  9	219.0	45.6	 16
610	  9	292.0	57.5	 16
611	  9	267.0	37.7	 16
612	  9	576.8	109.2	 16
613	  9	819.0	133.0	 16
614	  9	224.0	39.2	 16
615	  9	176.8	26.1	 16
616	  9	396.3	32.3	 16
617	  9	302.0	32.6	 16
618	  9	244.8	59.7	 16
619	  9	169.5	25.3	 16
620	  9	374.8	37.2	 16
621	  9	227.8	50.3	 16
622	  9	244.5	31.7	 16
623	  9	219.5	38.8	 16
624	  9	133.5	24.7	 16
625	  9	136.3	21.5	 16
626	  9	119.0	18.1	 16
627	  9	561.5	55.0	 16
628	  9	567.0	53.2	 16
629	  9	196.3	25.0	 16
630	  9	450.5	43.1	 16
631	  9	431.3	47.7	 16
632	  9	4171.3	829.2	 16
633	  9	287.0	29.7	 16
634	  9	464.8	64.7	 16
635	  9	161.5	24.2	 16
636	  9	180.3	18.3	 16
637	  9	148.8	29.1	 16
638	  9	82.8	19.5	 16
639	  9	80.3	11.8	 16
640	  9	140.8	18.3	 16
641	  9	1226.8	225.7	 16
642	  9	130.3	22.9	 16
643	  9	151.0	28.5	 16
644	  9	133.0	22.1	 16
645	  9	167.0	29.2	 16
646	  9	655.0	106.3	 16
647	  9	763.0	74.8	 16
648	  9	362.8	36.5	 16
649	  9	125.0	19.0	 16
650	  9	126.5	26.1	 16
651	  9	217.5	38.1	 16
652	  9	645.0	107.4	 16
653	  9	379.8	42.0	 16
654	  9	189.3	32.1	 16
655	  9	348.3	35.6	 16
656	  9	160.0	31.5	 16
657	  9	459.3	70.6	 16
658	  9	469.3	68.8	 16
659	  9	157.3	37.9	 16
660	  9	581.8	88.6	 16
661	  9	257.3	50.2	 16
662	  9	156.8	19.9	 16
663	  9	2271.8	452.0	 16
664	  9	184.3	31.0	 16
665	  9	166.5	26.6	 16
666	  9	139.0	17.5	 16
667	  9	553.8	54.2	 16
668	  9	1738.5	197.5	 16
669	  9	674.5	79.7	 16
670	  9	381.3	39.6	 16
671	  9	1874.3	318.8	 16
672	  9	620.0	62.4	 16
673	  9	527.8	60.4	 16
674	  9	430.8	39.0	 16
675	  9	1772.3	313.2	 16
676	  9	292.8	45.5	 16
677	  9	2700.3	575.2	 16
678	  9	231.8	37.8	 16
679	  9	298.3	38.8	 16
680	  9	1452.0	208.4	 16
681	  9	5187.0	622.0	 16
682	  9	5410.3	520.4	 16
683	  9	4989.8	381.7	 16
684	  9	4095.5	826.7	 16
685	  9	952.0	88.7	 16
686	  9	379.3	42.7	 16
687	  9	149.5	25.6	 16
688	  9	150.0	23.0	 16
689	  9	233.3	38.0	 16
690	  9	134.8	20.1	 16
691	  9	334.5	40.0	 16
692	  9	106.8	23.4	 16
693	  9	461.3	51.0	 16
694	  9	289.3	39.1	 16
695	  9	155.3	19.0	 16
696	  9	267.3	40.6	 16
697	  9	1225.3	83.4	 16
698	  9	273.8	31.7	 16
699	  9	1096.0	77.7	 16
700	  9	2002.0	162.0	 16
701	  9	269.8	35.5	 16
702	  9	114.3	15.8	 16
703	  9	105.0	19.3	 16
704	  9	209.3	28.3	 16
705	  9	247.3	32.2	 16
706	  9	144.0	24.2	 16
707	  9	155.3	31.2	 16
708	  9	146.3	19.6	 16
709	  9	275.5	30.6	 16
710	  9	330.8	44.8	 16
711	  9	207.3	31.5	 16
  0	 10	3459.8	586.7	 16
  1	 10	286.3	75.5	 16
  2	 10	169.0	22.2	 16
  3	 10	167.0	21.9	 16
  4	 10	125.3	14.7	 16
  5	 10	129.5	19.1	 16
  6	 10	434.8	53.7	 16
  7	 10	110.8	14.7	 16
  8	 10	186.3	27.1	 16
  9	 10	158.5	22.0	 16
 10	 10	250.0	41.6	 16
 11	 10	111.0	28.1	 16
 12	 10	5473.0	1085.7	 16
 13	 10	171.5	16.6	 16
 14	 10	191.5	27.3	 16
 15	 10	211.0	39.0	 16
 16	 10	7297.5	1668.8	 16
 17	 10	129.8	38.6	 16
 18	 10	6727.0	1670.1	 16
 19	 10	190.5	20.1	 16
 20	 10	202.0	30.1	 16
 21	 10	209.8	32.2	 16
 22	 10	174.5	39.3	 16
 23	 10	114.3	37.2	 16
 24	 10	5810.5	1620.5	 16
 25	 10	157.8	16.2	 16
 26	 10	162.3	21.9	 16
 27	 10	198.5	27.9	 16
 28	 10	7478.5	1821.9	 16
 29	 10	119.8	31.3	 16
 30	 10	6644.3	1573.4	 16
 31	 10	191.5	31.2	 16
 32	 10	194.8	37.1	 16
 33	 10	185.5	29.7	 16
 34	 10	175.3	27.3	 16
 35	 10	92.3	14.7	 16
 36	 10	5278.3	1254.6	 16
 37	 10	196.5	28.3	 16
 38	 10	170.8	32.6	 16
 39	 10	176.5	21.1	 16
 40	 10	6115.8	1375.2	 16
 41	 10	98.8	22.5	 16
 42	 10	5703.8	1327.4	 16
 43	 10	163.8	22.0	 16
 44	 10	166.3	18.8	 16
 45	 10	184.8	28.7	 16
 46	 10	6132.3	1336.3	 16
 47	 10	79.0	12.9	 16
 48	 10	159.8	24.0	 16
 49	 10	148.3	16.7	 16
 50	 10	5196.8	916.2	 16
 51	 10	163.3	24.9	 16
 52	 10	173.0	21.6	 16
 53	 10	91.3	11.4	 16
 54	 10	6315.8	1131.2	 16
 55	 10	167.0	39.8	 16
 56	 10	148.0	23.1	 16
 57	 10	151.8	28.6	 16
 58	 10	151.3	16.9	 16
 59	 10	79.3	13.2	 16
 60	 10	69.0	9.0	 16
 61	 10	89.3	12.7	 16
 62	 10	5726.0	918.3	 16
 63	 10	155.0	21.2	 16
 64	 10	155.0	17.3	 16
 65	 10	178.5	27.8	 16
 66	 10	6906.0	1030.0	 16
 67	 10	92.0	14.9	 16
 68	 10	5355.3	900.4	 16
 69	 10	162.8	17.8	 16
 70	 10	149.3	22.0	 16
 71	 10	161.0	14.1	 16
 72	 10	5730.3	813.2	 16
 73	 10	81.0	16.1	 16
 74	 10	140.5	20.9	 16
 75	 10	139.3	34.3	 16
 76	 10	156.3	24.5	 16
 77	 10	151.3	21.1	 16
 78	 10	131.0	18.0	 16
 79	 10	91.8	15.9	 16
 80	 10	4815.3	837.6	 16
 81	 10	180.3	40.6	 16
 82	 10	165.8	23.2	 16
 83	 10	148.3	19.8	 16
 84	 10	5678.3	929.8	 16
 85	 10	95.3	15.3	 16
 86	 10	156.5	26.0	 16
 87	 10	155.8	26.1	 16
 88	 10	5245.8	867.3	 16
 89	 10	155.3	18.3	 16
 90	 10	154.8	26.6	 16
 91	 10	91.5	12.2	 16
 92	 10	4963.5	1405.8	 16
 93	 10	174.5	22.0	 16
 94	 10	155.5	30.4	 16
 95	 10	5524.0	1013.8	 16
 96	 10	149.5	30.7	 16
 97	 10	82.5	15.9	 16
 98	 10	4946.8	1858.3	 20
 99	 10	156.5	20.5	 16
100	 10	305.0	285.5	 16
101	 10	5478.3	2224.8	 16
102	 10	138.5	25.4	 16
103	 10	224.0	304.7	 16
104	 10	5170.5	2048.8	 16
105	 10	155.3	18.6	 16
106	 10	144.0	18.4	 16
107	 10	353.5	389.6	 16
108	 10	6662.0	2727.7	 16
109	 10	83.5	16.0	 16
110	 10	119.8	51.1	 16
111	 10	535.3	84.3	 16
112	 10	620.8	163.6	 16
113	 10	233.8	41.8	 16
114	 10	443.8	111.8	 16
115	 10	173.8	36.0	 16
116	 10	130.0	25.1	 16
117	 10	146.0	25.4	 16
118	 10	258.3	31.5	 16
119	 10	425.5	118.4	 16
120	 10	326.5	81.3	 16
121	 10	133.8	21.9	 16
122	 10	99.3	14.2	 16
123	 10	111.0	17.4	 16
124	 10	151.5	27.7	 16
125	 10	119.8	23.2	 16
126	 10	160.0	24.9	 16
127	 10	112.5	24.7	 16
128	 10	105.0	26.6	 16
129	 10	116.0	21.2	 16
130	 10	208.3	60.9	 16
131	 10	233.3	41.4	 16
132	 10	269.5	53.5	 16
133	 10	164.3	32.2	 16
134	 10	107.8	23.9	 16
135	 10	88.0	16.4	 16
136	 10	96.3	15.8	 16
137	 10	155.0	22.2	 16
138	 10	108.0	17.9	 16
139	 10	129.8	25.4	 16
140	 10	106.8	20.6	 16
141	 10	143.5	17.9	 16
142	 10	177.0	45.6	 16
143	 10	252.5	90.4	 16
144	 10	387.5	42.6	 16
145	 10	177.5	25.1	 16
146	 10	158.3	23.5	 16
147	 10	130.5	23.8	 16
148	 10	240.8	42.2	 16
149	 10	209.3	35.5	 16
150	 10	197.0	25.9	 16
151	 10	212.3	79.6	 16
152	 10	3668.0	1141.7	 16
153	 10	127.3	21.2	 16
154	 10	533.5	77.9	 16
155	 10	1612.5	679.2	 16
156	 10	147.3	36.2	 16
157	 10	842.3	154.5	 16
158	 10	325.0	81.8	 16
159	 10	751.8	71.6	 16
160	 10	984.3	345.1	 16
161	 10	107.0	17.9	 16
162	 10	120.3	26.8	 16
163	 10	156.3	28.1	 16
164	 10	178.8	20.0	 16
165	 10	543.0	108.3	 16
166	 10	133.5	19.9	 16
167	 10	183.5	27.4	 16
168	 10	319.0	39.5	 16
169	 10	661.8	102.2	 16
170	 10	1029.0	270.3	 16
171	 10	343.3	74.5	 16
172	 10	233.0	38.7	 16
173	 10	130.0	20.5	 16
174	 10	185.5	26.6	 16
175	 10	232.3	42.8	 16
176	 10	137.3	18.2	 16
177	 10	177.5	27.1	 16
178	 10	113.3	17.2	 16
179	 10	94.0	17.8	 16
180	 10	113.3	68.1	 16
181	 10	206.0	37.6	 16
182	 10	154.3	23.4	 16
183	 10	160.0	16.8	 16
184	 10	158.0	24.4	 16
185	 10	185.5	36.1	 16
186	 10	136.8	17.5	 16
187	 10	181.0	30.8	 16
188	 10	227.0	62.9	 16
189	 10	211.3	25.1	 16
190	 10	218.8	21.3	 16
191	 10	2022.0	522.5	 16
192	 10	243.3	39.0	 16
193	 10	118.8	27.4	 16
194	 10	83.3	15.0	 16
195	 10	262.3	80.1	 16
196	 10	119.5	24.3	 16
197	 10	116.0	17.6	 16
198	 10	249.0	48.3	 16
199	 10	349.8	86.1	 16
200	 10	94.8	15.9	 16
201	 10	276.8	42.9	 16
202	 10	103.3	22.3	 16
203	 10	107.0	19.0	 16
204	 10	177.0	45.7	 16
205	 10	178.8	31.7	 16
206	 10	926.3	199.6	 16
207	 10	116.3	22.5	 16
208	 10	341.8	51.4	 16
209	 10	112.3	18.0	 16
210	 10	239.0	24.2	 16
211	 10	180.8	24.5	 16
212	 10	253.8	31.3	 16
213	 10	225.3	26.3	 16
214	 10	232.3	35.8	 16
215	 10	186.5	24.6	 16
216	 10	107.0	24.6	 16
217	 10	275.3	50.9	 16
218	 10	122.3	27.0	 16
219	 10	93.5	20.4	 16
220	 10	301.8	52.2	 16
221	 10	744.5	93.8	 16
222	 10	146.5	24.0	 16
223	 10	279.8	31.2	 16
224	 10	367.5	36.8	 16
225	 10	154.3	32.0	 16
226	 10	115.3	15.6	 16
227	 10	122.5	22.8	 16
228	 10	110.8	16.4	 16
229	 10	348.8	24.8	 16
230	 10	157.5	24.4	 16
231	 10	216.0	31.8	 16
232	 10	352.0	61.4	 16
233	 10	235.8	25.1	 16
234	 10	115.5	18.9	 16
235	 10	164.0	23.1	 16
236	 10	180.3	24.0	 16
237	 10	159.3	30.9	 16
238	 10	184.8	29.5	 16
239	 10	218.0	30.9	 16
240	 10	115.0	20.0	 16
241	 10	332.0	50.5	 16
242	 10	101.5	21.2	 16
243	 10	186.3	21.0	 16
244	 10	137.5	26.3	 16
245	 10	413.0	51.4	 16
246	 10	97.3	27.0	 16
247	 10	1954.0	213.0	 16
248	 10	215.3	15.7	 16
249	 10	145.0	25.0	 16
250	 10	143.3	27.5	 16
251	 10	330.3	36.1	 16
252	 10	172.3	22.1	 16
253	 10	543.3	46.7	 16
254	 10	115.3	18.3	 16
255	 10	146.0	36.8	 16
256	 10	268.5	38.3	 16
257	 10	102.8	23.1	 16
258	 10	105.3	13.6	 16
259	 10	113.5	18.0	 16
260	 10	149.8	24.5	 16
261	 10	139.8	18.8	 16
262	 10	89.5	40.1	 16
263	 10	84.0	15.6	 16
264	 10	127.3	25.6	 16
265	 10	100.3	14.4	 16
266	 10	399.3	59.3	 16
267	 10	397.5	49.1	 16
268	 10	173.3	27.4	 16
269	 10	416.8	56.3	 16
270	 10	83.0	14.5	 16
271	 10	93.8	19.4	 16
272	 10	263.3	48.7	 16
273	 10	87.8	15.1	 16
274	 10	100.5	16.1	 16
275	 10	105.0	16.9	 16
276	 10	93.8	12.7	 16
277	 10	94.8	16.1	 16
278	 10	136.3	16.9	 16
279	 10	207.0	25.3	 16
280	 10	103.5	16.5	 16
281	 10	160.5	23.5	 16
282	 10	258.3	35.4	 16
283	 10	64.5	12.8	 16
284	 10	88.8	12.0	 16
285	 10	96.3	17.8	 16
286	 10	89.0	11.9	 16
287	 10	130.5	29.3	 16
288	 10	171.3	22.4	 16
289	 10	100.5	14.1	 16
290	 10	256.3	34.1	 16
291	 10	375.5	51.8	 16
292	 10	773.0	72.9	 16
293	 10	186.5	36.2	 16
294	 10	2949.8	229.0	 16
295	 10	775.8	87.5	 16
296	 10	206.0	45.3	 16
297	 10	826.5	76.4	 16
298	 10	307.5	39.0	 16
299	 10	213.0	26.8	 16
300	 10	296.5	89.3	 16
301	 10	136.5	21.6	 16
302	 10	115.5	69.6	 16
303	 10	113.3	19.3	 16
304	 10	420.5	27.0	 16
305	 10	631.3	77.3	 16
306	 10	119.0	20.4	 16
307	 10	171.0	26.1	 16
308	 10	2724.5	313.4	 16
309	 10	466.3	53.4	 16
310	 10	1890.0	396.4	 16
311	 10	262.0	49.6	 16
312	 10	133.3	22.1	 16
313	 10	129.0	11.9	 16
314	 10	244.3	44.1	 16
315	 10	143.8	27.5	 16
316	 10	283.0	52.2	 16
317	 10	2198.8	153.6	 16
318	 10	116.5	16.4	 16
319	 10	157.5	18.5	 16
320	 10	227.3	38.3	 16
321	 10	220.5	21.0	 16
322	 10	341.8	44.2	 16
323	 10	94.3	16.0	 16
324	 10	286.8	43.9	 16
325	 10	154.3	25.7	 16
326	 10	124.8	17.6	 16
327	 10	139.5	26.1	 16
328	 10	835.3	59.1	 16
329	 10	190.8	34.8	 16
330	 10	136.5	28.7	 16
331	 10	145.8	21.0	 16
332	 10	311.5	48.4	 16
333	 10	549.5	47.0	 16
334	 10	169.3	20.5	 16
335	 10	92.3	22.2	 16
336	 10	108.3	17.2	 20
337	 10	91.3	15.1	 16
338	 10	124.5	27.9	 16
339	 10	290.8	40.9	 16
340	 10	595.8	144.7	 16
341	 10	111.0	15.8	 16
342	 10	223.0	34.1	 16
343	 10	167.5	45.2	 16
344	 10	900.5	260.2	 16
345	 10	121.5	39.8	 16
346	 10	633.8	103.7	 16
347	 10	236.8	52.1	 16
348	 10	773.5	140.6	 16
349	 10	181.3	22.1	 16
350	 10	1333.0	333.7	 16
351	 10	255.3	46.5	 16
352	 10	438.5	318.4	 16
353	 10	120.0	18.6	 16
354	 10	190.5	46.0	 16
355	 10	416.0	41.7	 16
356	 10	662.0	100.7	 16
357	 10	267.0	31.3	 16
358	 10	249.0	32.2	 16
359	 10	323.3	73.1	 16
360	 10	131.3	20.4	 16
361	 10	302.3	83.0	 16
362	 10	109.3	14.2	 16
363	 10	103.8	20.9	 16
364	 10	157.8	33.3	 16
365	 10	142.8	25.2	 16
366	 10	95.5	16.3	 16
367	 10	82.3	11.5	 16
368	 10	112.3	23.7	 16
369	 10	173.3	28.4	 16
370	 10	267.5	38.5	 16
371	 10	217.3	42.5	 16
372	 10	107.8	20.0	 16
373	 10	91.3	11.8	 16
374	 10	155.5	27.2	 16
375	 10	159.3	25.7	 16
376	 10	163.0	33.7	 16
377	 10	582.5	61.9	 16
378	 10	2805.5	712.1	 16
379	 10	247.0	53.8	 16
380	 10	95.5	16.8	 16
381	 10	111.8	14.2	 16
382	 10	124.8	33.6	 16
383	 10	230.3	27.2	 16
384	 10	175.0	27.1	 16
385	 10	337.0	51.9	 16
386	 10	850.3	79.2	 16
387	 10	275.3	57.5	 16
388	 10	114.3	16.2	 16
389	 10	128.3	18.5	 16
390	 10	127.0	20.7	 16
391	 10	204.3	22.9	 16
392	 10	128.3	18.3	 16
393	 10	145.0	40.0	 16
394	 10	3128.0	552.9	 16
395	 10	485.3	72.0	 16
396	 10	133.3	16.0	 16
397	 10	173.8	30.1	 16
398	 10	204.5	22.1	 16
399	 10	116.3	14.4	 16
400	 10	131.5	44.1	 16
401	 10	516.8	58.8	 16
402	 10	261.5	34.3	 16
403	 10	142.5	22.1	 16
404	 10	286.8	48.3	 16
405	 10	266.8	30.6	 16
406	 10	101.5	16.5	 16
407	 10	140.3	19.3	 16
408	 10	98.0	14.9	 16
409	 10	196.3	24.8	 16
410	 10	307.3	44.1	 16
411	 10	641.3	64.5	 16
412	 10	798.5	86.0	 16
413	 10	210.0	28.6	 16
414	 10	374.5	46.0	 16
415	 10	145.5	29.6	 16
416	 10	203.3	33.3	 16
417	 10	152.3	23.5	 16
418	 10	100.0	20.6	 16
419	 10	524.8	113.7	 16
420	 10	374.8	61.9	 16
421	 10	163.8	23.0	 16
422	 10	98.8	19.2	 16
423	 10	211.8	38.4	 16
424	 10	357.3	85.5	 16
425	 10	92.0	12.5	 16
426	 10	107.3	15.1	 16
427	 10	121.5	18.6	 16
428	 10	160.8	28.3	 16
429	 10	90.0	24.6	 16
430	 10	97.3	17.6	 16
431	 10	431.5	73.9	 16
432	 10	97.8	23.4	 16
433	 10	106.3	20.2	 16
434	 10	115.5	21.2	 16
435	 10	95.0	15.7	 16
436	 10	86.8	12.3	 16
437	 10	111.5	23.6	 16
438	 10	767.8	55.9	 16
439	 10	447.3	33.0	 16
440	 10	229.5	26.2	 16
441	 10	184.5	33.1	 16
442	 10	175.3	25.2	 16
443	 10	327.5	49.6	 16
444	 10	98.0	9.9	 16
445	 10	153.0	15.5	 16
446	 10	111.8	18.2	 16
447	 10	148.8	23.3	 16
448	 10	113.0	20.4	 16
449	 10	142.3	29.8	 16
450	 10	222.8	38.6	 16
451	 10	175.3	26.1	 16
452	 10	133.5	26.3	 16
453	 10	307.5	52.4	 16
454	 10	744.8	102.4	 16
455	 10	299.5	49.4	 16
456	 10	1061.8	125.8	 16
457	 10	97.8	16.0	 16
458	 10	93.8	24.3	 16
459	 10	107.3	21.3	 16
460	 10	723.0	111.1	 16
461	 10	114.3	17.4	 16
462	 10	145.0	25.3	 16
463	 10	141.5	30.1	 16
464	 10	109.5	15.1	 16
465	 10	158.0	22.1	 16
466	 10	962.0	90.1	 16
467	 10	123.0	19.1	 16
468	 10	108.0	17.7	 16
469	 10	81.5	20.3	 16
470	 10	109.8	18.0	 16
471	 10	148.0	20.7	 16
472	 10	480.3	39.3	 16
473	 10	219.5	27.7	 16
474	 10	785.5	92.6	 16
475	 10	162.0	31.1	 16
476	 10	107.8	17.4	 16
477	 10	129.5	17.8	 16
478	 10	142.3	29.2	 16
479	 10	109.8	18.1	 16
480	 10	264.5	45.2	 16
481	 10	135.5	25.7	 16
482	 10	180.3	23.5	 16
483	 10	104.0	19.6	 16
484	 10	266.8	32.7	 16
485	 10	178.5	22.9	 16
486	 10	268.5	29.0	 16
487	 10	126.3	25.5	 16
488	 10	202.8	33.4	 16
489	 10	164.0	20.1	 16
490	 10	622.3	58.8	 16
491	 10	153.3	27.2	 16
492	 10	152.8	25.6	 16
493	 10	636.3	33.6	 16
494	 10	1438.0	71.0	 16
495	 10	388.8	33.5	 16
496	 10	1250.8	232.7	 16
497	 10	312.0	60.3	 16
498	 10	518.0	40.4	 16
499	 10	571.3	77.7	 16
500	 10	161.5	29.1	 16
501	 10	107.3	15.6	 16
502	 10	119.5	26.5	 16
503	 10	126.3	17.4	 16
504	 10	240.0	32.5	 16
505	 10	231.5	46.3	 16
506	 10	1532.8	178.8	 16
507	 10	183.3	29.2	 16
508	 10	451.5	83.0	 16
509	 10	120.8	26.2	 16
510	 10	805.3	71.5	 16
511	 10	253.5	35.1	 16
512	 10	110.0	18.0	 16
513	 10	155.8	26.6	 16
514	 10	678.5	79.9	 16
515	 10	92.3	19.3	 16
516	 10	95.3	15.8	 16
517	 10	127.0	19.5	 16
518	 10	99.3	11.8	 16
519	 10	268.8	29.7	 16
520	 10	210.3	40.1	 16
521	 10	97.5	15.8	 16
522	 10	287.5	42.9	 16
523	 10	106.0	11.9	 16
524	 10	136.0	28.7	 16
525	 10	282.5	53.1	 16
526	 10	469.3	68.2	 16
527	 10	235.0	45.6	 16
528	 10	258.8	52.5	 16
529	 10	140.8	19.7	 16
530	 10	386.5	54.3	 16
531	 10	118.3	29.5	 16
532	 10	122.8	30.1	 16
533	 10	144.5	40.2	 16
534	 10	90.5	16.2	 16
535	 10	109.8	18.1	 16
536	 10	128.3	12.1	 16
537	 10	127.3	27.0	 16
538	 10	115.0	20.6	 16
539	 10	120.3	19.0	 16
540	 10	162.5	20.6	 16
541	 10	298.0	51.2	 16
542	 10	122.3	27.8	 16
543	 10	161.0	19.8	 16
544	 10	163.3	20.2	 16
545	 10	136.0	18.2	 16
546	 10	541.0	61.1	 16
547	 10	705.8	78.5	 16
548	 10	327.3	62.7	 16
549	 10	525.5	65.5	 16
550	 10	248.5	44.5	 16
551	 10	333.3	45.6	 16
552	 10	373.8	34.0	 16
553	 10	350.3	29.8	 16
554	 10	331.3	49.5	 16
555	 10	123.8	12.5	 16
556	 10	148.3	16.1	 16
557	 10	248.5	37.7	 16
558	 10	113.3	18.4	 16
559	 10	141.3	21.1	 16
560	 10	130.5	24.0	 16
561	 10	525.8	53.2	 16
562	 10	115.3	16.5	 16
563	 10	245.3	29.6	 16
564	 10	187.8	28.3	 16
565	 10	460.3	46.4	 16
566	 10	296.0	30.5	 16
567	 10	108.0	21.8	 16
568	 10	101.0	14.6	 16
569	 10	551.5	66.0	 16
570	 10	448.5	41.1	 16
571	 10	742.0	65.9	 16
572	 10	779.3	46.0	 16
573	 10	160.5	34.7	 16
574	 10	434.3	38.6	 16
575	 10	417.5	71.6	 20
576	 10	160.8	29.6	 16
577	 10	784.3	230.2	 16
578	 10	117.3	21.1	 16
579	 10	133.3	38.3	 16
580	 10	461.5	107.5	 16
581	 10	1006.8	116.3	 16
582	 10	509.8	82.9	 16
583	 10	173.3	21.2	 16
584	 10	213.5	25.6	 16
585	 10	250.3	32.0	 16
586	 10	263.8	51.4	 16
587	 10	101.5	18.0	 16
588	 10	300.3	53.7	 16
589	 10	187.5	27.7	 16
590	 10	158.5	25.0	 16
591	 10	171.5	19.8	 16
592	 10	88.5	17.0	 16
593	 10	214.3	36.9	 16
594	 10	311.0	72.8	 16
595	 10	564.5	69.2	 16
596	 10	467.0	51.6	 16
597	 10	445.3	134.1	 16
598	 10	157.0	36.5	 16
599	 10	1144.8	84.8	 16
600	 10	1068.8	149.3	 16
601	 10	316.5	38.7	 16
602	 10	228.8	19.2	 16
603	 10	191.0	30.3	 16
604	 10	128.0	28.3	 16
605	 10	167.0	34.3	 16
606	 10	1396.8	265.9	 16
607	 10	177.0	23.0	 16
608	 10	179.5	30.0	 16
609	 10	161.3	56.0	 16
610	 10	600.3	61.2	 16
611	 10	450.3	70.0	 16
612	 10	239.5	24.7	 16
613	 10	298.5	35.9	 16
614	 10	148.3	18.3	 16
615	 10	125.8	15.9	 16
616	 10	190.3	25.5	 16
617	 10	225.5	31.5	 16
618	 10	157.0	19.5	 16
619	 10	122.3	17.9	 16
620	 10	189.0	28.0	 16
621	 10	324.5	46.0	 16
622	 10	149.8	26.9	 16
623	 10	143.3	24.0	 16
624	 10	119.0	40.4	 16
625	 10	169.3	23.0	 16
626	 10	109.3	14.3	 16
627	 10	229.3	34.0	 16
628	 10	739.0	73.7	 16
629	 10	251.8	37.8	 16
630	 10	259.5	34.5	 16
631	 10	617.5	63.7	 16
632	 10	527.5	106.7	 16
633	 10	232.3	39.2	 16
634	 10	890.5	169.3	 16
635	 10	102.5	16.6	 16
636	 10	135.3	17.4	 16
637	 10	96.0	26.3	 16
638	 10	99.5	20.1	 16
639	 10	92.0	18.6	 16
640	 10	149.3	28.2	 16
641	 10	957.5	143.5	 16
642	 10	93.8	13.8	 16
643	 10	161.0	28.0	 16
644	 10	263.5	30.7	 16
645	 10	132.5	13.1	 16
646	 10	239.0	28.3	 16
647	 10	338.8	35.4	 16
648	 10	193.0	19.3	 16
649	 10	110.8	26.2	 16
650	 10	120.8	28.3	 16
651	 10	109.3	22.0	 16
652	 10	191.3	26.5	 16
653	 10	437.3	42.8	 16
654	 10	271.5	39.7	 16
655	 10	224.0	34.3	 16
656	 10	169.5	34.6	 16
657	 10	134.5	27.5	 16
658	 10	604.8	94.1	 16
659	 10	121.5	24.4	 16
660	 10	275.0	47.5	 16
661	 10	136.3	29.1	 16
662	 10	175.3	25.9	 16
663	 10	1061.5	161.2	 16
664	 10	144.3	25.1	 16
665	 10	175.5	24.2	 16
666	 10	132.0	22.5	 16
667	 10	847.3	65.2	 16
668	 10	623.3	73.5	 16
669	 10	469.8	51.1	 16
670	 10	869.0	130.3	 16
671	 10	472.0	58.8	 16
672	 10	523.8	40.4	 16
673	 10	528.5	73.9	 16
674	 10	232.8	38.1	 16
675	 10	801.0	103.9	 16
676	 10	464.3	34.2	 16
677	 10	1225.3	222.6	 16
678	 10	143.3	28.3	 16
679	 10	174.8	45.2	 16
680	 10	1699.0	135.2	 16
681	 10	1273.0	169.4	 16
682	 10	1199.5	83.8	 16
683	 10	1269.5	100.3	 16
684	 10	1035.3	191.9	 16
685	 10	317.0	18.4	 16
686	 10	267.3	26.5	 16
687	 10	289.3	52.2	 16
688	 10	131.0	31.2	 16
689	 10	161.5	30.0	 16
690	 10	144.3	27.8	 16
691	 10	500.3	58.1	 16
692	 10	150.8	33.0	 16
693	 10	182.0	20.8	 16
694	 10	276.8	46.6	 16
695	 10	106.0	22.9	 16
696	 10	130.8	17.2	 16
697	 10	955.5	93.1	 16
698	 10	163.5	38.9	 16
699	 10	429.8	40.3	 16
700	 10	792.8	124.7	 16
701	 10	149.0	34.4	 16
702	 10	103.5	16.3	 16
703	 10	100.0	14.9	 16
704	 10	187.3	32.6	 16
705	 10	296.3	46.5	 16
706	 10	126.3	15.8	 16
707	 10	173.5	22.3	 16
708	 10	190.3	25.9	 16
709	 10	250.3	39.7	 16
710	 10	180.0	30.0	 16
711	 10	8536.3	1033.1	 16
  0	 11	199.0	35.3	 16
  1	 11	163.0	28.1	 16
  2	 11	183.5	34.1	 16
  3	 11	244.3	30.7	 16
  4	 11	112.5	13.5	 16
  5	 11	1174.3	210.2	 16
  6	 11	113.5	15.3	 16
  7	 11	883.0	137.7	 16
  8	 11	374.5	31.6	 16
  9	 11	160.5	20.9	 16
 10	 11	134.5	22.5	 16
 11	 11	91.0	18.9	 16
 12	 11	208.3	47.8	 16
 13	 11	6474.8	745.3	 16
 14	 11	7073.8	857.8	 16
 15	 11	7052.3	1637.6	 16
 16	 11	170.5	30.6	 16
 17	 11	95.3	17.4	 16
 18	 11	215.8	46.8	 16
 19	 11	6623.5	742.1	 16
 20	 11	7049.5	785.2	 16
 21	 11	6535.8	1786.0	 16
 22	 11	163.5	35.0	 16
 23	 11	109.0	27.2	 16
 24	 11	5695.3	1529.2	 16
 25	 11	182.5	27.2	 16
 26	 11	176.3	29.6	 16
 27	 11	201.8	62.8	 16
 28	 11	7595.5	1851.7	 16
 29	 11	90.8	12.8	 16
 30	 11	180.5	20.3	 16
 31	 11	6463.0	684.2	 16
 32	 11	6782.5	636.7	 16
 33	 11	6535.8	1564.9	 16
 34	 11	170.8	25.8	 16
 35	 11	80.5	13.9	 16
 36	 11	171.8	26.9	 16
 37	 11	6080.3	689.5	 16
 38	 11	6577.8	706.7	 16
 39	 11	6547.5	1509.9	 16
 40	 11	154.3	20.8	 16
 41	 11	82.3	20.1	 16
 42	 11	5408.5	1325.4	 16
 43	 11	150.8	16.3	 16
 44	 11	153.8	18.6	 16
 45	 11	167.0	21.8	 16
 46	 11	6141.8	1323.5	 16
 47	 11	70.8	7.6	 16
 48	 11	146.8	29.3	 16
 49	 11	139.8	19.8	 16
 50	 11	5468.0	946.0	 16
 51	 11	147.8	16.8	 16
 52	 11	171.8	22.0	 16
 53	 11	69.5	10.8	 16
 54	 11	6019.5	1102.3	 16
 55	 11	170.5	25.6	 16
 56	 11	134.3	21.5	 16
 57	 11	179.0	119.8	 16
 58	 11	150.0	20.4	 16
 59	 11	77.0	18.7	 16
 60	 11	85.0	15.1	 16
 61	 11	92.5	15.7	 16
 62	 11	5625.5	925.4	 16
 63	 11	158.5	22.4	 16
 64	 11	166.8	33.7	 16
 65	 11	169.5	30.3	 16
 66	 11	6784.0	934.9	 16
 67	 11	82.0	17.0	 16
 68	 11	164.8	24.5	 16
 69	 11	5818.8	1618.4	 16
 70	 11	6513.5	1663.4	 16
 71	 11	6410.5	1923.2	 16
 72	 11	161.0	23.0	 16
 73	 11	90.3	18.1	 16
 74	 11	130.5	15.9	 16
 75	 11	149.3	24.0	 16
 76	 11	153.0	24.5	 16
 77	 11	154.5	35.6	 16
 78	 11	135.8	18.5	 16
 79	 11	79.0	15.7	 16
 80	 11	140.5	21.7	 16
 81	 11	5740.5	1421.2	 16
 82	 11	6239.5	1466.4	 16
 83	 11	6094.5	1610.4	 16
 84	 11	163.0	29.4	 16
 85	 11	76.5	13.1	 16
 86	 11	149.3	17.0	 16
 87	 11	5835.5	1331.6	 16
 88	 11	6318.5	410.9	 16
 89	 11	5727.8	1595.9	 16
 90	 11	142.3	18.0	 16
 91	 11	88.5	14.7	 16
 92	 11	149.8	26.1	 16
 93	 11	5709.3	1246.7	 16
 94	 11	5878.8	1496.7	 16
 95	 11	153.8	32.1	 16
 96	 11	149.3	24.3	 20
 97	 11	90.3	19.0	 16
 98	 11	236.0	230.4	 16
 99	 11	5910.8	1195.0	 16
100	 11	5375.0	2085.6	 16
101	 11	154.5	21.1	 16
102	 11	149.8	31.8	 16
103	 11	196.3	228.3	 16
104	 11	4885.5	1936.1	 16
105	 11	142.3	19.9	 16
106	 11	154.8	28.0	 16
107	 11	322.8	385.0	 16
108	 11	6471.8	2588.6	 16
109	 11	78.3	16.2	 16
110	 11	74.5	9.4	 16
111	 11	121.3	17.6	 16
112	 11	133.3	36.1	 16
113	 11	209.3	52.4	 16
114	 11	579.8	165.7	 16
115	 11	178.3	33.4	 16
116	 11	132.5	27.8	 16
117	 11	117.0	22.6	 16
118	 11	98.3	34.4	 16
119	 11	354.3	157.0	 16
120	 11	1938.0	623.0	 16
121	 11	382.8	63.3	 16
122	 11	143.8	16.4	 16
123	 11	210.5	30.9	 16
124	 11	366.0	85.1	 16
125	 11	173.8	22.3	 16
126	 11	286.5	64.0	 16
127	 11	173.5	33.9	 16
128	 11	149.3	31.6	 16
129	 11	261.5	79.8	 16
130	 11	810.3	260.6	 16
131	 11	275.8	50.2	 16
132	 11	401.8	85.5	 16
133	 11	564.3	188.9	 16
134	 11	118.3	35.1	 16
135	 11	121.0	21.8	 16
136	 11	92.0	24.5	 16
137	 11	138.8	26.1	 16
138	 11	76.5	9.1	 16
139	 11	101.8	17.3	 16
140	 11	128.0	17.7	 16
141	 11	191.3	42.5	 16
142	 11	212.8	51.9	 16
143	 11	139.0	28.3	 16
144	 11	105.0	24.5	 16
145	 11	196.8	30.7	 16
146	 11	239.3	55.3	 16
147	 11	108.5	21.0	 16
148	 11	163.5	26.6	 16
149	 11	241.0	29.5	 16
150	 11	206.5	22.6	 16
151	 11	398.5	69.1	 16
152	 11	213.5	49.6	 16
153	 11	1279.3	308.7	 16
154	 11	15231.3	4450.7	 16
155	 11	102.5	22.3	 16
156	 11	164.3	59.7	 16
157	 11	756.3	55.3	 16
158	 11	1549.0	310.6	 16
159	 11	649.8	156.4	 16
160	 11	138.5	40.3	 16
161	 11	2123.8	655.6	 16
162	 11	147.3	26.0	 16
163	 11	113.0	19.7	 16
164	 11	112.3	16.2	 16
165	 11	133.0	25.4	 16
166	 11	278.0	47.3	 16
167	 11	133.0	19.2	 16
168	 11	123.8	16.8	 16
169	 11	124.8	25.8	 16
170	 11	1626.0	505.0	 16
171	 11	127.5	275.0	 16
172	 11	625.3	102.7	 16
173	 11	1494.3	424.5	 16
174	 11	225.8	60.6	 16
175	 11	520.8	61.9	 16
176	 11	285.3	25.9	 16
177	 11	206.0	44.5	 16
178	 11	773.5	222.2	 16
179	 11	165.3	22.4	 16
180	 11	324.0	51.9	 16
181	 11	1124.3	326.2	 16
182	 11	445.5	102.4	 16
183	 11	384.8	110.4	 16
184	 11	184.0	34.1	 16
185	 11	135.8	24.5	 16
186	 11	167.3	44.2	 16
187	 11	636.5	101.8	 16
188	 11	263.0	43.1	 16
189	 11	1510.5	424.3	 16
190	 11	400.0	55.2	 16
191	 11	255.3	23.6	 16
192	 11	342.8	61.3	 16
193	 11	99.8	24.5	 16
194	 11	284.0	84.4	 16
195	 11	136.8	39.6	 16
196	 11	383.8	52.7	 16
197	 11	200.5	43.1	 16
198	 11	142.3	31.0	 16
199	 11	457.5	62.3	 16
200	 11	154.3	21.5	 16
201	 11	155.8	27.3	 16
202	 11	705.5	209.6	 16
203	 11	127.5	30.1	 16
204	 11	91.5	18.5	 16
205	 11	87.3	21.4	 16
206	 11	92.3	12.6	 16
207	 11	80.3	21.2	 16
208	 11	316.5	32.4	 16
209	 11	772.0	120.9	 16
210	 11	129.5	20.0	 16
211	 11	145.0	23.6	 16
212	 11	197.8	21.3	 16
213	 11	421.5	55.9	 16
214	 11	452.8	40.9	 16
215	 11	454.0	41.2	 16
216	 11	423.8	46.7	 16
217	 11	160.3	22.7	 16
218	 11	225.5	35.5	 16
219	 11	139.3	27.7	 16
220	 11	113.5	24.2	 16
221	 11	613.0	92.1	 16
222	 11	217.0	41.8	 16
223	 11	747.5	160.0	 16
224	 11	107.8	15.0	 16
225	 11	347.5	29.4	 16
226	 11	350.3	45.2	 16
227	 11	189.0	23.2	 16
228	 11	207.5	28.8	 16
229	 11	285.8	41.3	 16
230	 11	966.0	82.0	 16
231	 11	496.8	62.0	 16
232	 11	293.0	35.8	 16
233	 11	283.5	37.2	 16
234	 11	284.0	26.7	 16
235	 11	2246.3	226.1	 16
236	 11	679.8	60.0	 16
237	 11	150.3	27.9	 16
238	 11	164.8	64.1	 16
239	 11	127.8	23.8	 16
240	 11	6761.0	1105.0	 16
241	 11	388.5	38.3	 16
242	 11	165.0	25.7	 16
243	 11	124.0	27.7	 16
244	 11	136.8	20.0	 16
245	 11	136.3	20.0	 16
246	 11	109.0	21.2	 16
247	 11	145.3	21.0	 16
248	 11	1357.8	205.5	 16
249	 11	219.5	34.9	 16
250	 11	213.0	24.7	 16
251	 11	148.0	19.0	 16
252	 11	195.5	19.4	 16
253	 11	172.0	36.7	 16
254	 11	113.0	18.7	 16
255	 11	97.0	18.2	 16
256	 11	90.3	18.6	 16
257	 11	101.3	26.2	 16
258	 11	462.8	55.9	 16
259	 11	229.8	34.0	 16
260	 11	104.0	16.4	 16
261	 11	77.3	13.1	 16
262	 11	97.0	16.5	 16
263	 11	1193.3	208.3	 16
264	 11	136.3	32.1	 16
265	 11	171.3	27.8	 16
266	 11	1004.0	101.1	 16
267	 11	359.0	46.3	 16
268	 11	420.3	52.6	 16
269	 11	310.5	76.4	 16
270	 11	315.5	38.9	 16
271	 11	865.0	73.0	 16
272	 11	146.3	13.9	 16
273	 11	134.5	24.2	 16
274	 11	761.3	50.0	 16
275	 11	310.3	19.9	 16
276	 11	301.5	26.8	 16
277	 11	224.5	34.5	 16
278	 11	6312.8	657.3	 16
279	 11	455.3	56.6	 16
280	 11	387.3	44.4	 16
281	 11	284.8	24.9	 16
282	 11	188.3	21.6	 16
283	 11	414.8	42.5	 16
284	 11	95.5	15.1	 16
285	 11	190.3	23.8	 16
286	 11	319.8	34.5	 16
287	 11	709.5	73.3	 16
288	 11	373.0	58.2	 16
289	 11	681.5	73.5	 16
290	 11	118.8	22.2	 16
291	 11	205.5	27.4	 16
292	 11	583.8	61.3	 16
293	 11	1263.3	87.6	 16
294	 11	417.3	39.0	 16
295	 11	1845.5	302.1	 16
296	 11	431.3	57.6	 16
297	 11	1865.5	472.3	 16
298	 11	122.8	27.0	 16
299	 11	223.0	26.8	 16
300	 11	597.5	113.1	 16
301	 11	146.0	30.2	 16
302	 11	525.8	104.2	 16
303	 11	254.0	44.2	 16
304	 11	533.3	68.6	 16
305	 11	681.5	62.6	 16
306	 11	288.3	37.8	 16
307	 11	185.5	28.3	 16
308	 11	501.3	65.7	 16
309	 11	457.8	61.1	 16
310	 11	120.8	63.7	 16
311	 11	131.3	19.9	 16
312	 11	161.0	37.7	 16
313	 11	670.5	89.7	 16
314	 11	172.5	22.0	 16
315	 11	119.0	25.3	 16
316	 11	90.0	28.7	 16
317	 11	216.3	49.3	 16
318	 11	140.8	26.1	 16
319	 11	125.3	21.8	 16
320	 11	159.5	18.3	 16
321	 11	189.3	25.8	 16
322	 11	151.3	30.0	 16
323	 11	1292.5	181.9	 16
324	 11	686.8	117.9	 16
325	 11	406.0	66.3	 16
326	 11	2152.5	452.7	 16
327	 11	165.8	34.9	 16
328	 11	145.3	30.9	 16
329	 11	247.0	47.0	 16
330	 11	2737.3	375.8	 16
331	 11	136.8	24.5	 16
332	 11	118.8	21.0	 16
333	 11	198.0	42.8	 16
334	 11	126.8	44.2	 20
335	 11	251.0	52.4	 16
336	 11	94.3	45.9	 16
337	 11	117.0	14.8	 16
338	 11	111.3	20.7	 16
339	 11	127.5	21.7	 16
340	 11	1059.5	340.5	 16
341	 11	296.0	51.2	 16
342	 11	651.3	149.4	 16
343	 11	139.0	34.0	 16
344	 11	283.5	46.2	 16
345	 11	290.3	46.1	 16
346	 11	99.8	16.0	 16
347	 11	98.0	20.5	 16
348	 11	120.0	18.9	 16
349	 11	112.5	27.5	 16
350	 11	413.3	70.4	 16
351	 11	172.5	28.8	 16
352	 11	328.5	80.8	 16
353	 11	134.0	13.2	 16
354	 11	163.0	15.6	 16
355	 11	350.3	28.1	 16
356	 11	367.8	41.6	 16
357	 11	1715.0	417.9	 16
358	 11	2791.5	855.1	 16
359	 11	158.8	29.6	 16
360	 11	152.8	18.2	 16
361	 11	379.0	79.7	 16
362	 11	139.3	19.7	 16
363	 11	226.0	32.7	 16
364	 11	159.5	23.9	 16
365	 11	131.3	19.0	 16
366	 11	185.0	24.3	 16
367	 11	356.3	77.7	 16
368	 11	121.5	22.3	 16
369	 11	175.5	30.1	 16
370	 11	231.3	29.5	 16
371	 11	592.0	100.1	 16
372	 11	294.5	50.2	 16
373	 11	882.0	268.3	 16
374	 11	278.3	48.7	 16
375	 11	597.8	66.4	 16
376	 11	235.5	40.8	 16
377	 11	261.0	31.5	 16
378	 11	195.8	23.0	 16
379	 11	156.8	33.2	 16
380	 11	97.8	18.8	 16
381	 11	414.3	83.0	 16
382	 11	154.3	22.7	 16
383	 11	171.5	38.5	 16
384	 11	145.5	26.7	 16
385	 11	176.5	47.1	 16
386	 11	2356.8	527.0	 16
387	 11	186.0	27.7	 16
388	 11	109.3	16.5	 16
389	 11	117.3	27.6	 16
390	 11	359.8	44.1	 16
391	 11	158.3	27.9	 16
392	 11	130.3	20.2	 16
393	 11	1929.5	508.9	 16
394	 11	310.5	32.5	 16
395	 11	140.0	20.5	 16
396	 11	1208.8	97.9	 16
397	 11	1637.5	250.9	 16
398	 11	720.8	117.6	 16
399	 11	414.0	66.9	 16
400	 11	474.3	57.3	 16
401	 11	270.8	41.7	 16
402	 11	127.3	22.6	 16
403	 11	184.8	34.2	 16
404	 11	126.0	18.7	 16
405	 11	130.8	21.1	 16
406	 11	172.5	41.2	 16
407	 11	1055.0	175.6	 16
408	 11	129.3	24.7	 16
409	 11	146.8	31.5	 16
410	 11	377.0	33.5	 16
411	 11	185.3	19.8	 16
412	 11	244.8	46.8	 16
413	 11	101.8	15.4	 16
414	 11	109.3	18.5	 16
415	 11	322.3	40.9	 16
416	 11	327.0	32.3	 16
417	 11	172.8	24.4	 16
418	 11	306.8	37.7	 16
419	 11	217.8	36.3	 16
420	 11	117.5	20.7	 16
421	 11	268.8	26.0	 16
422	 11	131.3	22.1	 16
423	 11	774.8	127.4	 16
424	 11	432.0	38.7	 16
425	 11	310.5	49.7	 16
426	 11	264.5	37.7	 16
427	 11	292.0	47.5	 16
428	 11	166.5	24.8	 16
429	 11	270.8	38.9	 16
430	 11	142.3	21.1	 16
431	 11	105.0	16.2	 16
432	 11	195.3	25.4	 16
433	 11	188.3	24.9	 16
434	 11	100.5	14.2	 16
435	 11	177.0	25.7	 16
436	 11	526.5	48.9	 16
437	 11	649.8	76.7	 16
438	 11	423.3	46.6	 16
439	 11	491.3	37.5	 16
440	 11	198.5	37.3	 16
441	 11	674.8	206.2	 16
442	 11	515.5	95.0	 16
443	 11	1369.8	219.9	 16
444	 11	138.0	23.5	 16
445	 11	1176.3	84.1	 16
446	 11	218.3	30.4	 16
447	 11	112.3	20.4	 16
448	 11	111.5	14.2	 16
449	 11	171.8	34.1	 16
450	 11	217.5	29.9	 16
451	 11	420.0	44.6	 16
452	 11	307.0	38.6	 16
453	 11	182.0	28.9	 16
454	 11	162.3	22.4	 16
455	 11	748.5	139.4	 16
456	 11	326.8	43.4	 16
457	 11	400.0	42.3	 16
458	 11	735.5	117.0	 16
459	 11	146.3	20.1	 16
460	 11	130.0	22.8	 16
461	 11	123.8	16.5	 16
462	 11	252.3	36.1	 16
463	 11	885.5	110.9	 16
464	 11	722.3	59.9	 16
465	 11	156.0	27.9	 16
466	 11	367.5	45.6	 16
467	 11	100.5	13.0	 16
468	 11	314.3	32.8	 16
469	 11	1824.0	132.6	 16
470	 11	222.8	37.9	 16
471	 11	277.3	21.1	 16
472	 11	470.3	51.4	 16
473	 11	678.5	75.2	 16
474	 11	156.8	195.3	 16
475	 11	126.0	18.4	 16
476	 11	772.0	82.1	 16
477	 11	152.5	22.8	 16
478	 11	1373.8	167.7	 16
479	 11	260.3	31.3	 16
480	 11	129.3	19.5	 16
481	 11	2999.3	445.7	 16
482	 11	365.8	52.2	 16
483	 11	215.0	36.4	 16
484	 11	98.5	14.1	 16
485	 11	130.0	18.4	 16
486	 11	1274.5	167.9	 16
487	 11	219.0	44.1	 16
488	 11	212.8	25.1	 16
489	 11	117.0	23.0	 16
490	 11	244.3	40.1	 16
491	 11	250.0	32.6	 16
492	 11	441.3	41.8	 16
493	 11	293.0	37.6	 16
494	 11	802.3	86.5	 16
495	 11	168.5	21.8	 16
496	 11	1442.5	53.9	 16
497	 11	1470.3	120.9	 16
498	 11	1383.3	116.7	 16
499	 11	506.5	56.2	 16
500	 11	1016.5	144.0	 16
501	 11	211.5	21.4	 16
502	 11	240.5	29.3	 16
503	 11	200.8	19.3	 16
504	 11	660.0	73.2	 16
505	 11	1125.8	133.7	 16
506	 11	122.5	13.4	 16
507	 11	144.3	27.5	 16
508	 11	361.0	453.4	 16
509	 11	118.8	24.4	 16
510	 11	852.3	99.3	 16
511	 11	710.5	77.1	 16
512	 11	442.0	51.7	 16
513	 11	165.3	25.5	 16
514	 11	174.0	22.6	 16
515	 11	120.0	17.0	 16
516	 11	254.0	26.4	 16
517	 11	2780.0	372.9	 16
518	 11	140.5	28.4	 16
519	 11	2016.0	359.9	 16
520	 11	3337.3	419.1	 16
521	 11	1676.3	174.0	 16
522	 11	217.0	39.6	 16
523	 11	129.5	39.3	 16
524	 11	220.0	26.9	 16
525	 11	104.5	16.2	 16
526	 11	124.0	21.9	 16
527	 11	108.5	20.8	 16
528	 11	161.3	27.7	 16
529	 11	457.3	50.7	 16
530	 11	437.0	58.7	 16
531	 11	104.8	13.8	 16
532	 11	574.8	96.2	 16
533	 11	101.8	18.1	 16
534	 11	189.0	29.3	 16
535	 11	148.5	36.6	 16
536	 11	614.5	157.1	 16
537	 11	550.0	131.6	 16
538	 11	130.8	17.4	 16
539	 11	1346.8	193.8	 16
540	 11	194.5	31.5	 16
541	 11	247.5	33.6	 16
542	 11	306.5	59.7	 16
543	 11	250.0	41.3	 16
544	 11	121.5	13.4	 16
545	 11	3253.8	767.5	 16
546	 11	401.0	60.4	 16
547	 11	374.5	46.9	 16
548	 11	251.5	30.3	 16
549	 11	155.3	20.6	 16
550	 11	530.3	105.7	 16
551	 11	166.0	27.1	 16
552	 11	121.0	19.1	 16
553	 11	298.8	40.7	 16
554	 11	583.0	110.6	 16
555	 11	213.8	29.0	 16
556	 11	431.3	71.9	 16
557	 11	212.3	32.9	 16
558	 11	1559.0	171.1	 16
559	 11	783.0	115.5	 16
560	 11	935.8	104.6	 16
561	 11	2124.5	172.3	 16
562	 11	1120.8	129.0	 16
563	 11	430.5	56.8	 16
564	 11	454.5	46.2	 16
565	 11	473.8	69.2	 16
566	 11	159.5	26.0	 16
567	 11	246.5	29.3	 16
568	 11	990.0	132.9	 16
569	 11	207.3	22.9	 16
570	 11	10739.3	1053.6	 16
571	 11	481.8	58.3	 16
572	 11	152.0	18.6	 16
573	 11	156.8	23.1	 20
574	 11	138.0	19.1	 16
575	 11	114.0	17.5	 16
576	 11	155.3	21.8	 16
577	 11	260.0	34.4	 16
578	 11	295.3	42.4	 16
579	 11	877.5	199.2	 16
580	 11	194.0	34.6	 16
581	 11	239.8	29.4	 16
582	 11	176.3	18.4	 16
583	 11	311.3	58.5	 16
584	 11	178.3	47.9	 16
585	 11	529.0	51.8	 16
586	 11	372.3	110.4	 16
587	 11	565.0	131.4	 16
588	 11	162.3	26.9	 16
589	 11	178.8	24.0	 16
590	 11	163.0	34.9	 16
591	 11	171.8	25.4	 16
592	 11	302.0	52.6	 16
593	 11	184.8	30.2	 16
594	 11	1729.8	437.0	 16
595	 11	315.0	48.2	 16
596	 11	933.5	175.7	 16
597	 11	736.8	90.9	 16
598	 11	301.5	54.3	 16
599	 11	644.5	65.7	 16
600	 11	162.8	27.2	 16
601	 11	304.0	40.1	 16
602	 11	1301.8	260.1	 16
603	 11	273.8	33.3	 16
604	 11	579.5	118.5	 16
605	 11	134.3	17.6	 16
606	 11	133.5	19.8	 16
607	 11	127.3	18.2	 16
608	 11	230.3	40.8	 16
609	 11	100.8	16.5	 16
610	 11	135.3	24.5	 16
611	 11	257.3	32.8	 16
612	 11	2071.3	393.8	 16
613	 11	563.5	98.1	 16
614	 11	126.5	26.0	 16
615	 11	339.3	73.1	 16
616	 11	103.0	17.8	 16
617	 11	148.5	26.3	 16
618	 11	154.5	22.8	 16
619	 11	754.8	94.3	 16
620	 11	141.3	22.7	 16
621	 11	133.3	23.5	 16
622	 11	217.8	37.3	 16
623	 11	105.8	15.5	 16
624	 11	231.0	48.5	 16
625	 11	771.3	195.4	 16
626	 11	221.8	44.8	 16
627	 11	2160.0	461.5	 16
628	 11	381.8	47.2	 16
629	 11	107.5	12.3	 16
630	 11	179.0	31.2	 16
631	 11	213.0	33.7	 16
632	 11	447.0	41.4	 16
633	 11	244.3	33.9	 16
634	 11	561.5	68.6	 16
635	 11	390.3	340.3	 16
636	 11	101.3	13.8	 16
637	 11	115.0	11.9	 16
638	 11	161.3	23.2	 16
639	 11	119.8	19.9	 16
640	 11	397.8	86.3	 16
641	 11	354.0	41.7	 16
642	 11	152.0	20.1	 16
643	 11	301.3	43.7	 16
644	 11	386.5	23.7	 16
645	 11	197.0	21.1	 16
646	 11	192.3	25.1	 16
647	 11	348.3	52.4	 16
648	 11	465.8	54.7	 16
649	 11	757.3	92.4	 16
650	 11	140.0	24.4	 16
651	 11	151.3	22.4	 16
652	 11	175.0	51.0	 16
653	 11	100.0	16.5	 16
654	 11	111.3	17.3	 16
655	 11	124.8	18.2	 16
656	 11	218.0	49.3	 16
657	 11	90.0	18.0	 16
658	 11	1131.0	235.0	 16
659	 11	119.0	24.4	 16
660	 11	156.3	19.1	 16
661	 11	111.0	18.5	 16
662	 11	212.8	29.7	 16
663	 11	419.0	251.5	 16
664	 11	431.8	68.2	 16
665	 11	435.8	60.4	 16
666	 11	528.5	92.3	 16
667	 11	214.3	31.8	 16
668	 11	333.0	32.1	 16
669	 11	485.8	35.7	 16
670	 11	375.3	51.8	 16
671	 11	4824.3	844.1	 16
672	 11	1416.0	166.4	 16
673	 11	296.0	34.4	 16
674	 11	224.0	27.9	 16
675	 11	141.5	30.0	 16
676	 11	206.0	27.3	 16
677	 11	907.8	120.1	 16
678	 11	273.3	35.0	 16
679	 11	828.3	114.8	 16
680	 11	726.3	89.0	 16
681	 11	571.0	58.3	 16
682	 11	763.3	115.7	 16
683	 11	440.5	75.2	 16
684	 11	268.0	35.1	 16
685	 11	357.3	55.4	 16
686	 11	269.5	36.7	 16
687	 11	210.0	40.4	 16
688	 11	140.5	26.6	 16
689	 11	174.0	19.8	 16
690	 11	145.0	29.2	 16
691	 11	98.8	17.2	 16
692	 11	123.5	16.1	 16
693	 11	135.0	18.0	 16
694	 11	426.0	55.0	 16
695	 11	266.5	24.8	 16
696	 11	149.8	25.9	 16
697	 11	2124.3	359.7	 16
698	 11	643.0	70.7	 16
699	 11	2243.3	318.9	 16
700	 11	361.5	49.7	 16
701	 11	726.0	109.7	 16
702	 11	199.8	25.0	 16
703	 11	2036.3	324.8	 16
704	 11	136.5	18.9	 16
705	 11	283.8	23.0	 16
706	 11	210.5	21.6	 16
707	 11	151.5	35.0	 16
708	 11	771.5	41.9	 16
709	 11	363.0	46.7	 16
710	 11	396.0	45.3	 16
711	 11	180.0	23.0	 16
  0	 12	4068.5	826.4	 16
  1	 12	166.3	15.8	 16
  2	 12	128.8	18.4	 16
  3	 12	170.3	26.5	 16
  4	 12	120.5	17.2	 16
  5	 12	240.5	32.5	 16
  6	 12	134.3	26.2	 16
  7	 12	322.0	38.1	 16
  8	 12	376.8	36.8	 16
  9	 12	119.5	26.0	 16
 10	 12	121.8	23.9	 16
 11	 12	87.3	17.0	 16
 12	 12	77.3	8.8	 16
 13	 12	85.3	14.4	 16
 14	 12	121.5	71.1	 16
 15	 12	83.5	10.5	 16
 16	 12	70.3	10.2	 16
 17	 12	73.3	10.7	 16
 18	 12	88.3	16.1	 16
 19	 12	91.5	13.4	 16
 20	 12	95.3	15.4	 16
 21	 12	90.8	20.9	 16
 22	 12	89.0	14.8	 16
 23	 12	84.0	13.2	 16
 24	 12	85.3	16.0	 16
 25	 12	78.3	13.5	 16
 26	 12	78.5	16.3	 16
 27	 12	89.8	15.6	 16
 28	 12	75.0	12.1	 16
 29	 12	73.8	11.6	 16
 30	 12	74.5	10.7	 16
 31	 12	76.5	11.1	 16
 32	 12	91.5	19.0	 16
 33	 12	85.0	15.6	 16
 34	 12	78.5	10.4	 16
 35	 12	82.3	12.9	 16
 36	 12	86.3	15.3	 16
 37	 12	88.5	14.7	 16
 38	 12	95.0	18.3	 16
 39	 12	72.8	10.0	 16
 40	 12	81.3	13.4	 16
 41	 12	89.0	15.4	 16
 42	 12	76.0	14.4	 16
 43	 12	78.8	16.9	 16
 44	 12	88.3	16.2	 16
 45	 12	66.5	21.8	 16
 46	 12	82.5	13.5	 16
 47	 12	86.3	15.9	 16
 48	 12	69.8	9.3	 16
 49	 12	67.0	12.4	 16
 50	 12	71.5	11.8	 16
 51	 12	67.0	12.9	 16
 52	 12	76.0	14.4	 16
 53	 12	62.5	10.4	 16
 54	 12	72.0	11.4	 16
 55	 12	73.8	15.0	 16
 56	 12	71.5	13.1	 16
 57	 12	74.3	17.8	 16
 58	 12	66.8	12.8	 16
 59	 12	84.0	16.8	 16
 60	 12	75.3	14.9	 16
 61	 12	66.3	16.2	 16
 62	 12	79.3	24.7	 16
 63	 12	71.0	9.5	 16
 64	 12	75.0	12.2	 16
 65	 12	79.8	15.8	 16
 66	 12	78.8	27.3	 16
 67	 12	85.3	16.6	 16
 68	 12	65.5	10.4	 16
 69	 12	84.5	26.1	 16
 70	 12	84.3	19.8	 16
 71	 12	85.5	20.5	 16
 72	 12	68.5	14.1	 16
 73	 12	67.5	11.5	 16
 74	 12	76.0	16.5	 16
 75	 12	81.3	23.0	 16
 76	 12	68.5	15.7	 16
 77	 12	73.5	17.0	 16
 78	 12	63.5	15.9	 16
 79	 12	70.5	17.1	 16
 80	 12	65.8	14.9	 16
 81	 12	74.3	15.1	 16
 82	 12	69.8	20.3	 16
 83	 12	74.5	16.0	 16
 84	 12	70.3	11.8	 16
 85	 12	73.5	13.8	 16
 86	 12	66.3	12.5	 16
 87	 12	85.5	13.9	 16
 88	 12	84.0	17.5	 16
 89	 12	74.3	15.9	 16
 90	 12	73.3	12.6	 16
 91	 12	63.0	9.5	 16
 92	 12	89.8	20.1	 16
 93	 12	69.0	14.6	 16
 94	 12	77.5	12.3	 20
 95	 12	67.0	10.9	 16
 96	 12	53.5	14.2	 16
 97	 12	76.3	15.6	 16
 98	 12	75.8	12.6	 16
 99	 12	73.5	13.0	 16
100	 12	70.0	18.3	 16
101	 12	72.5	13.2	 16
102	 12	67.5	11.9	 16
103	 12	72.0	14.8	 16
104	 12	74.3	10.3	 16
105	 12	76.0	14.5	 16
106	 12	67.3	11.8	 16
107	 12	63.3	13.4	 16
108	 12	73.0	17.4	 16
109	 12	61.5	7.5	 16
110	 12	78.8	15.2	 16
111	 12	113.8	26.5	 16
112	 12	138.8	55.8	 16
113	 12	332.5	36.3	 16
114	 12	367.0	68.4	 16
115	 12	132.0	27.8	 16
116	 12	132.3	25.7	 16
117	 12	112.0	16.4	 16
118	 12	110.5	23.3	 16
119	 12	200.3	45.5	 16
120	 12	520.8	109.4	 16
121	 12	301.0	64.5	 16
122	 12	131.0	16.3	 16
123	 12	150.5	40.9	 16
124	 12	493.5	137.7	 16
125	 12	116.0	24.2	 16
126	 12	190.3	32.1	 16
127	 12	152.3	36.1	 16
128	 12	99.3	19.3	 16
129	 12	199.3	41.3	 16
130	 12	182.0	35.4	 16
131	 12	212.8	101.9	 16
132	 12	2323.3	823.9	 16
133	 12	226.3	60.9	 16
134	 12	101.3	13.2	 16
135	 12	132.8	27.2	 16
136	 12	163.0	23.3	 16
137	 12	140.5	34.5	 16
138	 12	76.5	13.1	 16
139	 12	92.0	14.3	 16
140	 12	94.3	20.5	 16
141	 12	143.8	31.8	 16
142	 12	113.0	16.4	 16
143	 12	102.0	15.8	 16
144	 12	125.5	26.2	 16
145	 12	188.5	30.5	 16
146	 12	115.0	19.3	 16
147	 12	89.5	18.9	 16
148	 12	180.5	20.8	 16
149	 12	194.8	27.6	 16
150	 12	147.0	37.7	 16
151	 12	690.3	110.3	 16
152	 12	237.3	25.7	 16
153	 12	653.8	75.9	 16
154	 12	2990.3	970.0	 16
155	 12	95.5	14.9	 16
156	 12	126.3	25.4	 16
157	 12	334.8	29.9	 16
158	 12	923.3	156.4	 16
159	 12	349.8	47.7	 16
160	 12	96.0	16.3	 16
161	 12	456.0	107.4	 16
162	 12	117.3	15.5	 16
163	 12	93.3	23.9	 16
164	 12	130.0	24.1	 16
165	 12	112.0	18.2	 16
166	 12	217.0	38.4	 16
167	 12	104.0	25.6	 16
168	 12	96.0	18.3	 16
169	 12	117.0	65.4	 16
170	 12	301.0	64.8	 16
171	 12	87.0	21.4	 16
172	 12	237.0	37.6	 16
173	 12	177.8	37.3	 16
174	 12	117.0	14.5	 16
175	 12	198.5	35.5	 16
176	 12	196.3	26.5	 16
177	 12	217.5	25.6	 12
178	 12	214.5	32.1	 16
179	 12	133.5	19.4	 16
180	 12	214.0	27.1	 16
181	 12	647.3	135.7	 16
182	 12	127.0	24.9	 16
183	 12	141.3	20.3	 16
184	 12	277.8	46.1	 16
185	 12	133.8	16.4	 16
186	 12	161.8	40.7	 16
187	 12	609.0	111.5	 16
188	 12	164.3	27.0	 16
189	 12	459.8	122.4	 16
190	 12	228.0	31.0	 16
191	 12	138.3	27.9	 16
192	 12	251.5	58.0	 16
193	 12	87.3	12.6	 16
194	 12	183.3	36.9	 16
195	 12	93.8	18.3	 16
196	 12	192.3	28.5	 16
197	 12	104.0	20.3	 16
198	 12	164.3	22.7	 16
199	 12	553.0	90.2	 16
200	 12	127.8	33.6	 16
201	 12	178.8	72.3	 16
202	 12	177.8	30.4	 16
203	 12	81.5	13.9	 16
204	 12	90.8	20.1	 16
205	 12	92.3	17.3	 16
206	 12	103.0	23.0	 16
207	 12	89.0	12.1	 16
208	 12	212.5	39.1	 16
209	 12	571.3	115.4	 16
210	 12	108.5	23.1	 16
211	 12	92.0	17.5	 16
212	 12	367.3	34.6	 16
213	 12	289.0	40.7	 16
214	 12	400.5	69.3	 16
215	 12	506.3	63.9	 16
216	 12	691.3	56.4	 16
217	 12	314.8	106.9	 16
218	 12	135.8	27.0	 16
219	 12	137.5	25.0	 16
220	 12	88.3	17.6	 16
221	 12	214.5	21.6	 16
222	 12	126.3	16.9	 16
223	 12	138.0	12.4	 16
224	 12	79.0	15.1	 16
225	 12	166.3	37.0	 16
226	 12	149.3	19.0	 16
227	 12	138.8	17.1	 16
228	 12	183.0	28.6	 16
229	 12	263.5	32.4	 16
230	 12	636.3	45.5	 16
231	 12	386.0	44.7	 16
232	 12	236.5	41.9	 16
233	 12	149.8	27.8	 16
234	 12	188.0	39.1	 16
235	 12	2434.0	192.5	 16
236	 12	340.5	57.3	 16
237	 12	141.5	25.9	 16
238	 12	209.5	18.0	 16
239	 12	227.5	25.3	 16
240	 12	1019.8	103.6	 16
241	 12	200.0	32.8	 16
242	 12	156.8	22.8	 16
243	 12	128.3	18.3	 16
244	 12	190.8	23.3	 16
245	 12	207.5	30.6	 16
246	 12	97.0	14.9	 16
247	 12	103.8	22.2	 16
248	 12	178.3	28.6	 16
249	 12	110.5	18.8	 16
250	 12	116.3	14.7	 16
251	 12	133.5	30.0	 16
252	 12	133.5	25.9	 16
253	 12	133.3	21.0	 16
254	 12	138.8	20.1	 16
255	 12	97.3	17.4	 16
256	 12	100.0	15.3	 16
257	 12	85.3	13.2	 16
258	 12	293.5	97.9	 16
259	 12	180.0	21.1	 16
260	 12	92.5	19.9	 16
261	 12	84.0	14.0	 16
262	 12	121.5	21.8	 16
263	 12	217.5	30.0	 16
264	 12	87.0	11.7	 16
265	 12	154.8	19.6	 16
266	 12	721.0	64.5	 16
267	 12	222.3	33.3	 16
268	 12	261.5	38.6	 16
269	 12	334.0	42.8	 16
270	 12	221.3	27.1	 16
271	 12	352.5	37.3	 16
272	 12	144.8	25.7	 16
273	 12	114.3	20.3	 16
274	 12	427.0	42.9	 16
275	 12	765.3	60.7	 16
276	 12	214.0	37.4	 16
277	 12	176.5	25.5	 16
278	 12	981.5	147.7	 16
279	 12	215.5	32.7	 16
280	 12	289.8	62.2	 16
281	 12	295.8	28.4	 16
282	 12	268.8	35.6	 16
283	 12	248.3	32.9	 16
284	 12	92.3	13.9	 16
285	 12	106.3	21.9	 16
286	 12	453.5	53.0	 16
287	 12	154.3	28.1	 16
288	 12	160.0	27.1	 16
289	 12	221.3	28.7	 16
290	 12	109.3	14.7	 16
291	 12	122.0	24.3	 16
292	 12	164.5	26.1	 16
293	 12	289.3	31.7	 16
294	 12	128.8	20.9	 16
295	 12	256.0	40.4	 16
296	 12	253.5	27.4	 16
297	 12	237.5	73.2	 16
298	 12	129.8	17.4	 16
299	 12	429.3	44.8	 16
300	 12	259.3	31.7	 16
301	 12	187.8	21.4	 16
302	 12	337.3	30.4	 16
303	 12	444.8	50.0	 16
304	 12	626.0	64.0	 16
305	 12	2048.3	187.0	 16
306	 12	395.0	63.6	 16
307	 12	155.0	35.3	 16
308	 12	380.3	27.8	 16
309	 12	336.5	22.2	 16
310	 12	103.5	23.4	 16
311	 12	141.0	18.6	 16
312	 12	163.3	31.7	 16
313	 12	497.5	46.7	 16
314	 12	129.0	22.8	 16
315	 12	115.0	72.3	 16
316	 12	96.0	19.0	 16
317	 12	150.3	23.0	 16
318	 12	84.5	17.1	 16
319	 12	104.3	12.6	 16
320	 12	98.5	15.0	 16
321	 12	154.3	24.8	 16
322	 12	147.5	24.1	 16
323	 12	435.3	63.2	 16
324	 12	735.3	54.6	 16
325	 12	137.0	19.6	 16
326	 12	354.8	72.0	 16
327	 12	208.8	42.2	 16
328	 12	112.5	13.3	 16
329	 12	158.5	23.9	 16
330	 12	696.8	118.8	 16
331	 12	110.3	22.7	 16
332	 12	103.5	22.3	 20
333	 12	245.0	46.2	 16
334	 12	131.3	29.8	 16
335	 12	224.5	42.9	 16
336	 12	91.0	20.6	 16
337	 12	92.8	16.8	 16
338	 12	111.8	23.0	 16
339	 12	94.3	17.0	 16
340	 12	171.8	37.0	 16
341	 12	311.0	29.0	 16
342	 12	302.5	84.1	 16
343	 12	95.8	17.2	 16
344	 12	128.8	17.3	 16
345	 12	186.3	27.4	 16
346	 12	104.3	19.8	 16
347	 12	103.0	31.7	 16
348	 12	130.8	28.9	 16
349	 12	149.5	98.9	 16
350	 12	1790.8	462.6	 16
351	 12	111.8	15.7	 16
352	 12	139.5	20.7	 16
353	 12	287.3	43.7	 16
354	 12	308.8	54.3	 16
355	 12	497.5	50.0	 16
356	 12	447.0	66.3	 16
357	 12	376.3	76.3	 16
358	 12	338.8	63.6	 16
359	 12	106.8	64.9	 16
360	 12	217.3	61.2	 16
361	 12	2868.5	607.7	 16
362	 12	132.0	19.4	 16
363	 12	95.5	21.4	 16
364	 12	102.5	16.1	 16
365	 12	107.3	20.9	 16
366	 12	305.8	58.8	 16
367	 12	127.3	18.2	 16
368	 12	119.0	21.8	 16
369	 12	201.0	28.3	 16
370	 12	187.0	40.4	 16
371	 12	592.5	87.1	 16
372	 12	397.3	60.7	 16
373	 12	116.0	17.3	 16
374	 12	167.3	38.3	 16
375	 12	352.3	46.9	 16
376	 12	183.5	24.1	 16
377	 12	500.8	72.7	 16
378	 12	143.8	23.2	 16
379	 12	114.3	26.6	 16
380	 12	99.5	15.4	 16
381	 12	242.0	30.3	 16
382	 12	201.3	38.9	 16
383	 12	133.5	46.8	 16
384	 12	263.5	64.5	 16
385	 12	103.3	14.6	 16
386	 12	293.3	48.4	 16
387	 12	125.8	19.2	 16
388	 12	132.0	22.4	 16
389	 12	151.3	56.6	 16
390	 12	193.3	32.1	 16
391	 12	108.3	9.9	 16
392	 12	117.0	21.2	 16
393	 12	245.8	32.9	 16
394	 12	321.5	50.7	 16
395	 12	143.5	25.0	 16
396	 12	439.8	55.9	 16
397	 12	780.3	105.9	 16
398	 12	818.0	90.9	 16
399	 12	227.8	26.2	 16
400	 12	306.5	50.2	 16
401	 12	188.3	20.6	 16
402	 12	123.0	13.6	 16
403	 12	97.8	15.2	 16
404	 12	102.5	18.9	 16
405	 12	113.5	17.1	 16
406	 12	83.3	15.1	 16
407	 12	93.0	15.3	 16
408	 12	169.3	25.2	 16
409	 12	262.5	29.6	 16
410	 12	577.5	60.1	 16
411	 12	230.3	33.9	 16
412	 12	147.0	23.3	 16
413	 12	113.3	26.5	 16
414	 12	80.5	15.1	 16
415	 12	258.5	25.8	 16
416	 12	212.0	31.9	 16
417	 12	286.0	28.1	 16
418	 12	367.5	54.1	 16
419	 12	124.3	16.6	 16
420	 12	92.0	18.2	 16
421	 12	398.3	47.4	 16
422	 12	104.0	16.1	 16
423	 12	259.5	31.8	 16
424	 12	942.8	88.2	 16
425	 12	500.5	48.8	 16
426	 12	483.5	47.4	 16
427	 12	172.8	24.7	 16
428	 12	166.8	12.8	 16
429	 12	163.5	23.6	 16
430	 12	190.5	23.7	 16
431	 12	108.8	14.5	 16
432	 12	115.5	19.2	 16
433	 12	125.5	22.5	 16
434	 12	107.8	15.2	 16
435	 12	219.3	33.0	 16
436	 12	206.3	25.0	 16
437	 12	239.5	49.4	 16
438	 12	1102.0	72.7	 16
439	 12	289.5	51.8	 16
440	 12	147.0	28.2	 16
441	 12	1785.0	180.3	 16
442	 12	161.8	31.4	 16
443	 12	323.8	46.2	 16
444	 12	144.0	24.6	 16
445	 12	878.0	86.7	 16
446	 12	175.0	32.1	 16
447	 12	109.3	13.6	 16
448	 12	113.5	18.2	 16
449	 12	98.3	13.0	 16
450	 12	165.5	24.4	 16
451	 12	226.8	31.5	 16
452	 12	101.5	14.9	 16
453	 12	103.8	26.9	 16
454	 12	164.8	28.5	 16
455	 12	117.3	21.8	 16
456	 12	150.0	25.3	 16
457	 12	265.0	43.1	 16
458	 12	356.5	47.7	 16
459	 12	110.3	18.9	 16
460	 12	98.5	15.0	 16
461	 12	280.3	27.2	 16
462	 12	459.5	46.4	 16
463	 12	1465.0	118.6	 16
464	 12	351.8	57.0	 16
465	 12	99.0	15.9	 16
466	 12	208.8	34.8	 16
467	 12	92.8	17.3	 16
468	 12	158.5	20.3	 16
469	 12	825.3	55.5	 16
470	 12	247.5	21.4	 16
471	 12	367.0	61.0	 16
472	 12	715.3	64.7	 16
473	 12	292.3	50.7	 16
474	 12	116.0	22.1	 16
475	 12	131.3	32.9	 16
476	 12	208.3	22.8	 16
477	 12	96.3	11.9	 16
478	 12	214.8	32.3	 16
479	 12	214.0	40.3	 16
480	 12	184.0	35.0	 16
481	 12	727.8	81.7	 16
482	 12	143.5	25.5	 16
483	 12	106.5	16.0	 16
484	 12	120.3	25.3	 16
485	 12	96.3	14.3	 16
486	 12	240.3	45.2	 16
487	 12	123.8	15.0	 16
488	 12	152.8	22.7	 16
489	 12	101.8	16.5	 16
490	 12	182.3	37.7	 16
491	 12	159.3	23.4	 16
492	 12	223.8	31.6	 16
493	 12	195.8	33.0	 16
494	 12	1282.0	101.9	 16
495	 12	157.3	36.9	 16
496	 12	3656.5	218.4	 16
497	 12	3699.0	242.6	 16
498	 12	3500.8	411.4	 16
499	 12	213.3	28.4	 16
500	 12	239.3	29.8	 16
501	 12	116.5	15.5	 16
502	 12	194.8	28.7	 16
503	 12	139.0	21.6	 16
504	 12	248.5	26.2	 16
505	 12	132.5	27.7	 16
506	 12	102.5	15.3	 16
507	 12	116.0	23.7	 16
508	 12	158.8	20.6	 16
509	 12	143.8	34.6	 16
510	 12	480.3	58.4	 16
511	 12	748.3	62.6	 16
512	 12	192.3	30.0	 16
513	 12	245.3	22.3	 16
514	 12	232.3	40.1	 16
515	 12	152.0	26.2	 16
516	 12	214.0	23.1	 16
517	 12	539.8	48.8	 16
518	 12	195.3	24.2	 16
519	 12	195.0	21.4	 16
520	 12	162.5	30.0	 16
521	 12	395.0	52.0	 16
522	 12	212.8	34.6	 16
523	 12	111.8	21.4	 16
524	 12	1069.3	116.3	 16
525	 12	88.8	12.7	 16
526	 12	78.5	12.1	 16
527	 12	93.0	10.9	 16
528	 12	119.5	21.1	 16
529	 12	798.3	88.5	 16
530	 12	170.3	27.0	 16
531	 12	97.5	17.6	 16
532	 12	117.5	21.8	 12
533	 12	110.8	21.9	 16
534	 12	129.5	26.9	 16
535	 12	127.0	21.7	 16
536	 12	331.5	36.0	 16
537	 12	293.5	28.4	 16
538	 12	168.0	25.6	 16
539	 12	882.3	50.4	 16
540	 12	144.8	22.4	 16
541	 12	451.8	67.1	 16
542	 12	569.8	31.4	 16
543	 12	301.8	60.2	 16
544	 12	135.0	101.1	 16
545	 12	451.3	98.3	 16
546	 12	175.3	28.3	 16
547	 12	212.0	34.0	 16
548	 12	440.3	69.6	 16
549	 12	121.3	17.1	 16
550	 12	185.5	24.2	 16
551	 12	132.5	19.6	 16
552	 12	94.8	13.4	 16
553	 12	165.0	22.8	 16
554	 12	186.8	36.4	 16
555	 12	144.8	19.8	 16
556	 12	200.5	28.9	 16
557	 12	238.3	47.2	 16
558	 12	470.0	37.6	 16
559	 12	284.8	35.0	 16
560	 12	1119.0	85.4	 16
561	 12	1004.3	122.5	 16
562	 12	444.8	59.9	 16
563	 12	359.5	50.9	 16
564	 12	546.5	31.1	 16
565	 12	592.8	37.1	 16
566	 12	225.3	34.2	 16
567	 12	408.3	64.4	 16
568	 12	161.8	30.7	 16
569	 12	161.3	45.6	 16
570	 12	2004.5	287.3	 16
571	 12	559.8	88.1	 20
572	 12	129.0	17.3	 16
573	 12	126.0	109.0	 16
574	 12	122.0	19.5	 16
575	 12	112.8	15.1	 16
576	 12	119.5	27.2	 16
577	 12	201.3	41.4	 16
578	 12	309.5	37.2	 16
579	 12	295.8	37.5	 16
580	 12	199.3	34.4	 16
581	 12	304.3	57.8	 16
582	 12	169.8	59.6	 16
583	 12	467.5	47.7	 16
584	 12	295.3	59.6	 16
585	 12	939.0	253.2	 16
586	 12	648.3	62.7	 16
587	 12	226.0	25.6	 16
588	 12	212.3	29.8	 16
589	 12	157.5	23.4	 16
590	 12	139.3	25.2	 16
591	 12	142.0	24.3	 16
592	 12	234.5	34.3	 16
593	 12	184.3	66.1	 16
594	 12	844.3	177.1	 16
595	 12	155.8	21.2	 16
596	 12	227.0	35.6	 16
597	 12	368.5	39.3	 16
598	 12	507.8	50.8	 16
599	 12	354.3	28.6	 16
600	 12	516.5	108.3	 16
601	 12	292.8	82.3	 16
602	 12	437.3	69.3	 16
603	 12	169.5	26.0	 16
604	 12	184.0	32.7	 16
605	 12	108.3	17.1	 16
606	 12	131.5	25.9	 16
607	 12	139.3	29.9	 16
608	 12	152.8	22.9	 16
609	 12	105.8	21.3	 16
610	 12	127.0	23.7	 16
611	 12	139.0	18.3	 16
612	 12	379.3	39.0	 16
613	 12	941.0	144.5	 16
614	 12	164.5	38.8	 16
615	 12	170.3	29.0	 16
616	 12	90.3	12.8	 16
617	 12	142.3	25.8	 16
618	 12	140.0	27.4	 16
619	 12	1006.0	200.7	 16
620	 12	196.0	38.9	 16
621	 12	112.3	16.1	 16
622	 12	98.0	14.4	 16
623	 12	150.8	24.0	 16
624	 12	107.3	19.3	 16
625	 12	144.3	26.3	 16
626	 12	204.5	23.9	 16
627	 12	220.3	39.9	 16
628	 12	258.3	36.4	 16
629	 12	117.3	13.7	 16
630	 12	170.5	25.1	 16
631	 12	192.3	31.4	 16
632	 12	166.3	21.7	 16
633	 12	156.8	36.6	 16
634	 12	325.3	32.3	 16
635	 12	141.8	24.9	 16
636	 12	107.8	22.5	 16
637	 12	122.3	19.6	 16
638	 12	218.3	54.0	 16
639	 12	148.5	16.5	 16
640	 12	771.0	85.3	 16
641	 12	258.0	39.1	 16
642	 12	116.8	27.7	 16
643	 12	160.3	19.3	 16
644	 12	246.0	25.4	 16
645	 12	118.8	18.9	 16
646	 12	272.8	66.4	 16
647	 12	440.0	42.4	 16
648	 12	443.8	52.5	 16
649	 12	826.8	127.0	 16
650	 12	215.5	262.6	 16
651	 12	114.3	19.6	 16
652	 12	140.0	15.3	 16
653	 12	92.3	15.2	 16
654	 12	127.3	27.6	 16
655	 12	131.0	21.3	 16
656	 12	162.8	25.5	 16
657	 12	93.3	13.8	 16
658	 12	266.5	38.1	 16
659	 12	151.3	29.9	 16
660	 12	152.0	20.3	 16
661	 12	128.3	22.5	 16
662	 12	248.3	32.5	 16
663	 12	378.8	40.4	 16
664	 12	356.3	51.2	 16
665	 12	150.3	24.9	 16
666	 12	360.0	72.8	 16
667	 12	147.3	34.9	 16
668	 12	242.8	29.1	 16
669	 12	280.0	35.1	 16
670	 12	247.0	33.5	 16
671	 12	1590.5	138.2	 16
672	 12	1512.8	241.1	 16
673	 12	147.3	25.5	 16
674	 12	504.0	48.8	 16
675	 12	105.5	20.3	 16
676	 12	131.0	24.6	 16
677	 12	236.3	33.7	 16
678	 12	243.8	46.0	 16
679	 12	880.8	84.1	 16
680	 12	752.0	66.6	 16
681	 12	599.0	54.6	 16
682	 12	318.5	41.6	 16
683	 12	332.0	43.3	 16
684	 12	403.5	45.6	 16
685	 12	449.0	46.8	 16
686	 12	258.8	41.4	 16
687	 12	151.5	32.1	 16
688	 12	162.5	27.7	 16
689	 12	129.3	20.4	 16
690	 12	206.3	36.3	 16
691	 12	92.8	17.1	 16
692	 12	102.8	17.4	 16
693	 12	243.8	34.4	 16
694	 12	318.3	41.6	 16
695	 12	156.3	21.4	 16
696	 12	248.0	33.3	 16
697	 12	402.5	57.0	 16
698	 12	127.3	17.2	 16
699	 12	444.8	40.3	 16
700	 12	662.3	55.3	 16
701	 12	358.0	62.5	 16
702	 12	125.0	22.5	 16
703	 12	296.0	42.2	 16
704	 12	90.3	14.8	 16
705	 12	144.0	21.0	 16
706	 12	188.0	25.7	 16
707	 12	177.0	26.1	 16
708	 12	1085.5	96.6	 16
709	 12	235.8	23.3	 16
710	 12	163.3	17.3	 16
711	 12	8616.0	1046.0	 16
  0	 13	198.0	19.6	 16
  1	 13	519.3	37.4	 16
  2	 13	167.8	26.2	 16
  3	 13	239.0	31.0	 16
  4	 13	439.8	62.2	 16
  5	 13	913.8	104.8	 16
  6	 13	133.8	14.7	 16
  7	 13	129.0	19.7	 16
  8	 13	311.8	37.7	 16
  9	 13	474.5	55.3	 16
 10	 13	137.8	16.7	 16
 11	 13	106.0	16.4	 16
 12	 13	124.0	19.3	 16
 13	 13	109.0	13.9	 16
 14	 13	94.8	15.1	 16
 15	 13	243.5	57.7	 16
 16	 13	1580.8	232.0	 16
 17	 13	183.3	23.5	 16
 18	 13	151.5	17.3	 16
 19	 13	136.8	21.5	 16
 20	 13	279.5	29.3	 16
 21	 13	560.5	95.3	 16
 22	 13	113.0	18.1	 16
 23	 13	87.8	24.6	 16
 24	 13	89.3	14.4	 16
 25	 13	238.0	48.6	 16
 26	 13	156.8	24.6	 16
 27	 13	2102.0	435.1	 16
 28	 13	1276.3	323.1	 16
 29	 13	133.0	24.5	 16
 30	 13	116.3	13.7	 16
 31	 13	247.8	53.9	 16
 32	 13	240.3	41.0	 16
 33	 13	1512.8	339.0	 16
 34	 13	1207.5	272.4	 16
 35	 13	272.8	38.9	 16
 36	 13	289.5	50.3	 16
 37	 13	4587.8	899.0	 16
 38	 13	886.0	163.4	 16
 39	 13	262.0	44.6	 16
 40	 13	174.0	27.9	 16
 41	 13	223.0	49.4	 16
 42	 13	223.5	41.6	 16
 43	 13	135.0	15.3	 16
 44	 13	135.0	26.1	 16
 45	 13	476.8	54.4	 16
 46	 13	625.0	72.7	 16
 47	 13	767.8	55.4	 16
 48	 13	361.5	49.9	 16
 49	 13	231.8	31.9	 16
 50	 13	113.0	24.5	 16
 51	 13	603.0	74.0	 16
 52	 13	427.0	63.6	 16
 53	 13	114.8	20.7	 16
 54	 13	238.0	32.6	 16
 55	 13	192.8	26.4	 16
 56	 13	96.0	17.9	 16
 57	 13	119.0	16.2	 16
 58	 13	75.8	10.8	 16
 59	 13	116.3	38.2	 16
 60	 13	148.8	23.1	 16
 61	 13	207.3	36.3	 16
 62	 13	315.8	67.0	 16
 63	 13	307.5	62.5	 16
 64	 13	465.3	110.3	 16
 65	 13	103.0	14.6	 16
 66	 13	326.3	69.5	 16
 67	 13	356.3	69.5	 16
 68	 13	387.8	96.0	 16
 69	 13	105.5	14.5	 16
 70	 13	107.8	17.8	 16
 71	 13	421.3	82.1	 16
 72	 13	90.3	17.0	 16
 73	 13	101.0	14.8	 16
 74	 13	226.0	49.8	 16
 75	 13	124.0	18.7	 16
 76	 13	2080.0	567.1	 16
 77	 13	548.5	106.6	 16
 78	 13	100.0	16.6	 16
 79	 13	93.5	18.6	 16
 80	 13	758.8	201.2	 16
 81	 13	108.8	19.1	 16
 82	 13	300.0	69.1	 16
 83	 13	194.3	36.7	 16
 84	 13	85.3	13.1	 16
 85	 13	111.5	22.2	 16
 86	 13	185.8	24.9	 16
 87	 13	143.5	30.8	 16
 88	 13	533.5	91.0	 16
 89	 13	994.5	203.8	 16
 90	 13	414.3	74.9	 16
 91	 13	444.3	110.8	 16
 92	 13	165.0	29.2	 20
 93	 13	190.5	41.1	 16
 94	 13	214.3	46.5	 16
 95	 13	137.0	30.5	 16
 96	 13	87.0	18.0	 16
 97	 13	79.5	13.5	 16
 98	 13	124.3	24.5	 16
 99	 13	157.8	35.0	 16
100	 13	97.3	13.7	 16
101	 13	141.5	25.5	 16
102	 13	174.0	53.9	 16
103	 13	290.3	50.8	 16
104	 13	101.3	15.3	 16
105	 13	105.5	18.2	 16
106	 13	160.8	40.8	 16
107	 13	424.3	131.1	 16
108	 13	998.3	376.8	 16
109	 13	123.0	17.8	 16
110	 13	127.8	28.5	 16
111	 13	194.5	36.5	 16
112	 13	232.8	27.1	 16
113	 13	109.0	31.1	 16
114	 13	108.0	22.9	 16
115	 13	139.0	78.1	 16
116	 13	191.0	37.0	 16
117	 13	186.5	42.8	 16
118	 13	131.3	30.1	 16
119	 13	210.0	21.9	 16
120	 13	251.8	61.4	 16
121	 13	343.0	46.4	 16
122	 13	259.0	54.4	 16
123	 13	268.8	82.4	 16
124	 13	466.5	85.6	 16
125	 13	1641.3	554.7	 16
126	 13	695.5	219.6	 16
127	 13	141.5	28.2	 16
128	 13	186.8	24.2	 16
129	 13	262.5	41.3	 16
130	 13	137.0	16.6	 16
131	 13	127.8	23.4	 16
132	 13	117.8	24.9	 16
133	 13	102.3	27.2	 16
134	 13	382.3	94.8	 16
135	 13	128.3	26.5	 16
136	 13	101.5	18.0	 16
137	 13	211.0	55.2	 16
138	 13	342.5	80.2	 16
139	 13	151.5	29.1	 16
140	 13	100.8	14.8	 16
141	 13	105.5	31.7	 16
142	 13	139.3	29.5	 16
143	 13	159.8	26.9	 16
144	 13	301.8	40.8	 16
145	 13	264.5	44.6	 16
146	 13	877.8	302.7	 16
147	 13	218.0	53.6	 16
148	 13	461.5	77.3	 16
149	 13	223.5	26.6	 16
150	 13	132.0	24.8	 16
151	 13	84.3	14.1	 16
152	 13	184.8	20.4	 16
153	 13	508.0	79.3	 16
154	 13	1051.0	274.7	 16
155	 13	208.5	32.4	 16
156	 13	273.8	30.2	 16
157	 13	352.8	50.7	 16
158	 13	235.3	37.6	 16
159	 13	174.3	34.7	 16
160	 13	116.8	22.0	 16
161	 13	228.8	34.5	 16
162	 13	104.3	29.6	 16
163	 13	98.5	15.0	 16
164	 13	290.3	34.5	 16
165	 13	3015.0	1015.2	 16
166	 13	172.8	27.2	 16
167	 13	160.0	22.4	 16
168	 13	151.5	33.1	 16
169	 13	316.0	86.0	 16
170	 13	111.5	22.2	 16
171	 13	168.3	30.1	 16
172	 13	163.3	37.6	 16
173	 13	94.3	14.2	 16
174	 13	141.0	21.2	 16
175	 13	233.5	23.7	 16
176	 13	194.0	26.2	 16
177	 13	126.3	31.0	 16
178	 13	93.8	19.6	 16
179	 13	122.8	20.6	 16
180	 13	183.3	27.3	 16
181	 13	207.0	37.9	 16
182	 13	229.5	46.5	 16
183	 13	187.8	69.3	 16
184	 13	115.5	17.8	 16
185	 13	94.0	23.9	 16
186	 13	1006.8	300.5	 16
187	 13	2924.5	1010.6	 16
188	 13	460.5	58.2	 16
189	 13	322.5	63.8	 16
190	 13	1154.5	371.2	 16
191	 13	330.8	74.7	 16
192	 13	184.5	29.6	 16
193	 13	229.0	38.6	 16
194	 13	254.5	68.5	 16
195	 13	495.3	103.9	 16
196	 13	289.5	61.5	 16
197	 13	102.0	11.8	 16
198	 13	764.3	184.3	 16
199	 13	413.3	83.1	 16
200	 13	794.8	255.4	 16
201	 13	130.0	26.2	 16
202	 13	132.8	26.6	 16
203	 13	287.5	55.9	 16
204	 13	92.3	12.7	 16
205	 13	91.0	20.4	 16
206	 13	286.5	62.1	 16
207	 13	116.8	19.0	 16
208	 13	108.3	22.6	 16
209	 13	119.3	18.4	 16
210	 13	261.0	45.3	 16
211	 13	141.8	21.7	 16
212	 13	505.3	110.8	 16
213	 13	156.0	32.7	 16
214	 13	93.0	16.5	 16
215	 13	113.0	20.8	 16
216	 13	207.5	40.3	 16
217	 13	125.5	25.5	 16
218	 13	101.0	16.5	 16
219	 13	101.0	19.3	 16
220	 13	152.5	22.8	 16
221	 13	130.0	19.3	 16
222	 13	136.3	26.6	 16
223	 13	474.8	37.9	 16
224	 13	109.5	35.4	 16
225	 13	99.0	18.7	 16
226	 13	122.5	23.0	 16
227	 13	157.3	29.2	 16
228	 13	342.3	36.4	 16
229	 13	106.8	20.2	 16
230	 13	159.5	28.3	 16
231	 13	1715.5	187.8	 16
232	 13	1475.8	243.8	 16
233	 13	311.0	37.1	 16
234	 13	135.5	21.5	 16
235	 13	957.0	104.5	 16
236	 13	447.8	55.0	 16
237	 13	1012.0	93.3	 16
238	 13	1059.5	98.0	 16
239	 13	355.5	47.2	 16
240	 13	311.8	37.2	 16
241	 13	4100.0	486.8	 16
242	 13	3807.3	804.5	 16
243	 13	241.3	18.1	 16
244	 13	164.5	20.2	 16
245	 13	91.5	18.2	 16
246	 13	525.3	58.7	 16
247	 13	776.0	159.1	 16
248	 13	1023.3	181.7	 16
249	 13	548.3	91.6	 16
250	 13	99.0	18.4	 16
251	 13	194.3	31.8	 16
252	 13	87.5	15.9	 16
253	 13	99.8	15.9	 16
254	 13	125.8	25.5	 16
255	 13	153.8	31.7	 16
256	 13	234.0	36.5	 16
257	 13	122.8	18.6	 16
258	 13	206.5	22.6	 16
259	 13	129.3	21.7	 16
260	 13	103.8	16.1	 16
261	 13	110.0	16.0	 16
262	 13	231.8	25.0	 16
263	 13	615.0	101.5	 16
264	 13	113.0	31.0	 16
265	 13	249.3	29.5	 16
266	 13	658.0	70.0	 16
267	 13	427.5	113.9	 16
268	 13	177.3	23.5	 16
269	 13	1832.0	191.4	 16
270	 13	202.0	28.1	 16
271	 13	361.5	34.5	 16
272	 13	468.0	59.6	 16
273	 13	314.8	31.5	 16
274	 13	172.3	26.1	 16
275	 13	267.5	31.3	 16
276	 13	5898.8	613.2	 16
277	 13	179.3	26.4	 16
278	 13	174.0	28.2	 16
279	 13	209.0	24.4	 16
280	 13	141.5	27.8	 16
281	 13	132.5	17.4	 16
282	 13	255.0	32.5	 16
283	 13	329.5	24.9	 16
284	 13	82.3	15.8	 16
285	 13	348.5	33.5	 16
286	 13	2627.3	242.7	 16
287	 13	795.8	97.4	 16
288	 13	135.5	25.8	 16
289	 13	175.8	34.8	 16
290	 13	111.8	16.4	 16
291	 13	109.8	25.0	 16
292	 13	246.5	53.2	 16
293	 13	105.3	21.5	 16
294	 13	608.3	55.0	 16
295	 13	542.5	53.1	 16
296	 13	274.0	32.9	 16
297	 13	315.0	47.2	 16
298	 13	383.5	40.0	 16
299	 13	339.3	46.9	 16
300	 13	2127.0	387.0	 16
301	 13	410.5	54.0	 16
302	 13	738.3	121.0	 16
303	 13	135.5	25.1	 16
304	 13	132.3	17.0	 16
305	 13	1270.5	321.0	 16
306	 13	219.3	42.0	 16
307	 13	149.3	19.3	 16
308	 13	178.8	27.7	 16
309	 13	424.3	64.0	 16
310	 13	434.0	78.9	 16
311	 13	277.3	50.2	 16
312	 13	155.8	22.5	 16
313	 13	234.0	36.3	 16
314	 13	1973.3	396.1	 16
315	 13	150.3	25.6	 16
316	 13	215.5	26.2	 16
317	 13	216.0	32.5	 16
318	 13	98.5	29.9	 16
319	 13	116.5	20.1	 16
320	 13	212.3	40.6	 16
321	 13	208.8	23.8	 16
322	 13	450.8	49.6	 16
323	 13	778.5	93.5	 16
324	 13	410.0	57.9	 16
325	 13	428.3	46.1	 16
326	 13	1182.5	187.7	 16
327	 13	248.8	29.9	 16
328	 13	131.0	20.8	 16
329	 13	444.0	85.3	 16
330	 13	460.3	82.4	 16
331	 13	1368.0	386.3	 20
332	 13	202.3	36.1	 16
333	 13	322.3	63.7	 16
334	 13	106.0	14.5	 16
335	 13	82.5	12.4	 16
336	 13	141.8	31.2	 16
337	 13	139.3	38.6	 16
338	 13	644.5	130.2	 16
339	 13	1189.5	210.2	 16
340	 13	1362.5	429.7	 16
341	 13	478.0	115.5	 16
342	 13	108.3	29.8	 16
343	 13	981.3	339.6	 16
344	 13	458.0	144.5	 16
345	 13	123.0	22.7	 16
346	 13	274.3	42.7	 16
347	 13	131.5	41.9	 16
348	 13	187.3	29.8	 16
349	 13	168.8	36.4	 16
350	 13	496.8	113.8	 16
351	 13	2326.3	740.7	 16
352	 13	211.3	33.4	 16
353	 13	557.3	74.2	 16
354	 13	2836.0	851.3	 16
355	 13	1636.0	386.8	 16
356	 13	621.3	197.1	 16
357	 13	719.8	100.4	 16
358	 13	195.0	39.6	 16
359	 13	127.8	21.2	 16
360	 13	168.8	24.3	 16
361	 13	660.8	109.6	 16
362	 13	320.3	64.1	 16
363	 13	281.3	52.3	 16
364	 13	186.0	22.2	 16
365	 13	121.0	26.4	 16
366	 13	158.3	41.3	 16
367	 13	544.8	75.2	 16
368	 13	121.5	14.9	 16
369	 13	109.0	21.1	 16
370	 13	450.5	69.2	 16
371	 13	480.0	88.0	 16
372	 13	269.8	46.8	 16
373	 13	229.5	34.9	 16
374	 13	162.0	36.8	 16
375	 13	259.0	41.7	 16
376	 13	251.5	35.7	 16
377	 13	478.0	95.5	 16
378	 13	352.3	30.4	 16
379	 13	391.3	53.7	 16
380	 13	452.5	65.7	 16
381	 13	110.5	22.1	 16
382	 13	218.0	44.9	 16
383	 13	308.3	53.0	 16
384	 13	630.5	101.5	 16
385	 13	231.0	36.4	 16
386	 13	112.5	13.1	 16
387	 13	144.5	22.6	 16
388	 13	344.0	49.0	 16
389	 13	184.0	28.3	 16
390	 13	586.8	49.2	 16
391	 13	497.8	62.2	 16
392	 13	143.5	30.6	 16
393	 13	176.0	30.5	 16
394	 13	242.5	24.6	 16
395	 13	286.5	45.2	 16
396	 13	672.0	60.0	 16
397	 13	472.5	44.4	 16
398	 13	308.3	45.7	 16
399	 13	312.3	37.2	 16
400	 13	531.3	44.2	 16
401	 13	2520.0	488.1	 16
402	 13	203.5	24.8	 16
403	 13	144.5	28.5	 16
404	 13	195.8	39.1	 16
405	 13	116.5	20.3	 16
406	 13	562.0	66.3	 16
407	 13	326.8	40.8	 16
408	 13	505.3	87.8	 16
409	 13	163.5	25.5	 16
410	 13	2196.5	457.4	 16
411	 13	175.0	27.7	 16
412	 13	183.8	21.0	 16
413	 13	787.3	79.5	 16
414	 13	308.0	32.3	 16
415	 13	448.0	53.6	 16
416	 13	112.3	17.8	 16
417	 13	192.3	26.4	 16
418	 13	653.0	77.5	 16
419	 13	325.8	39.9	 16
420	 13	1190.5	230.0	 16
421	 13	225.3	39.8	 16
422	 13	132.3	21.7	 16
423	 13	245.0	23.2	 16
424	 13	226.3	44.6	 16
425	 13	440.8	38.5	 16
426	 13	198.3	28.9	 16
427	 13	2622.0	508.0	 16
428	 13	238.5	31.8	 16
429	 13	311.0	39.4	 16
430	 13	256.5	35.2	 16
431	 13	495.8	57.1	 16
432	 13	310.0	37.5	 16
433	 13	4657.5	868.3	 16
434	 13	998.3	156.9	 16
435	 13	157.0	24.1	 16
436	 13	120.3	24.9	 16
437	 13	351.8	55.7	 16
438	 13	463.5	60.9	 16
439	 13	7648.5	1612.9	 16
440	 13	152.8	23.7	 16
441	 13	252.8	38.4	 16
442	 13	566.3	69.1	 16
443	 13	245.5	27.4	 16
444	 13	179.8	18.4	 16
445	 13	286.0	34.8	 16
446	 13	1447.5	236.0	 16
447	 13	172.5	31.6	 16
448	 13	415.8	75.4	 16
449	 13	127.8	20.9	 16
450	 13	89.3	18.6	 16
451	 13	134.3	31.5	 16
452	 13	93.0	15.6	 16
453	 13	125.0	25.8	 16
454	 13	159.0	33.4	 16
455	 13	118.0	16.1	 16
456	 13	148.0	16.6	 16
457	 13	107.3	14.2	 16
458	 13	206.8	33.8	 16
459	 13	123.3	15.7	 16
460	 13	163.0	26.2	 16
461	 13	329.3	35.1	 16
462	 13	3498.8	476.1	 16
463	 13	787.8	81.7	 16
464	 13	207.3	30.1	 16
465	 13	686.8	70.9	 16
466	 13	1785.5	161.4	 16
467	 13	238.0	36.9	 16
468	 13	123.5	25.8	 16
469	 13	135.5	26.1	 16
470	 13	421.0	53.5	 16
471	 13	774.3	128.5	 16
472	 13	115.0	18.7	 16
473	 13	1739.0	147.3	 16
474	 13	495.5	56.3	 16
475	 13	191.5	34.0	 16
476	 13	112.8	23.7	 16
477	 13	114.0	15.4	 16
478	 13	209.0	30.3	 16
479	 13	203.5	27.0	 16
480	 13	17133.8	1324.9	 16
481	 13	155.5	28.7	 16
482	 13	431.8	65.4	 16
483	 13	133.8	17.6	 16
484	 13	163.8	27.5	 16
485	 13	193.8	53.1	 16
486	 13	211.3	31.4	 16
487	 13	245.3	35.0	 16
488	 13	190.0	28.1	 16
489	 13	147.8	29.5	 16
490	 13	494.3	112.1	 16
491	 13	162.3	33.8	 16
492	 13	210.8	26.5	 16
493	 13	104.0	15.3	 16
494	 13	229.8	43.2	 16
495	 13	321.5	38.9	 16
496	 13	153.5	18.1	 16
497	 13	179.5	34.8	 16
498	 13	162.5	31.1	 16
499	 13	495.8	66.1	 16
500	 13	260.0	34.5	 16
501	 13	129.0	24.7	 16
502	 13	203.3	29.9	 16
503	 13	99.3	20.4	 16
504	 13	101.8	12.9	 16
505	 13	120.5	15.7	 16
506	 13	2054.5	268.3	 16
507	 13	810.0	122.3	 16
508	 13	346.8	58.6	 16
509	 13	541.8	86.5	 16
510	 13	145.5	29.9	 16
511	 13	214.3	33.0	 16
512	 13	472.3	54.8	 16
513	 13	381.3	38.2	 16
514	 13	909.3	84.0	 16
515	 13	900.3	75.4	 16
516	 13	999.8	100.2	 16
517	 13	210.5	35.1	 16
518	 13	218.8	32.2	 16
519	 13	129.8	16.1	 16
520	 13	397.3	50.0	 16
521	 13	200.5	19.4	 16
522	 13	328.5	51.7	 16
523	 13	418.0	41.3	 16
524	 13	1401.8	180.1	 16
525	 13	110.8	21.7	 16
526	 13	175.5	29.4	 16
527	 13	314.3	40.9	 16
528	 13	538.5	59.9	 16
529	 13	216.3	24.6	 16
530	 13	151.5	22.5	 16
531	 13	226.5	36.7	 16
532	 13	506.5	86.3	 16
533	 13	189.3	24.0	 16
534	 13	311.5	49.2	 16
535	 13	2001.8	469.7	 16
536	 13	199.0	38.7	 16
537	 13	183.3	17.6	 16
538	 13	223.8	40.8	 16
539	 13	427.3	62.6	 16
540	 13	311.8	45.5	 16
541	 13	319.3	35.8	 16
542	 13	98.5	18.9	 16
543	 13	137.3	26.2	 16
544	 13	118.0	26.3	 16
545	 13	256.5	45.4	 16
546	 13	226.8	41.5	 16
547	 13	1306.8	173.4	 16
548	 13	3775.8	665.4	 16
549	 13	1018.8	211.2	 16
550	 13	274.0	37.1	 16
551	 13	374.8	50.8	 16
552	 13	147.0	31.1	 16
553	 13	1275.0	351.5	 16
554	 13	96.0	19.0	 16
555	 13	120.0	15.3	 16
556	 13	195.3	42.4	 16
557	 13	263.8	35.5	 16
558	 13	120.5	14.8	 16
559	 13	302.0	43.4	 16
560	 13	182.8	35.9	 16
561	 13	206.0	39.7	 16
562	 13	160.5	33.3	 16
563	 13	177.3	24.4	 16
564	 13	407.5	55.8	 16
565	 13	438.5	65.3	 16
566	 13	4128.3	786.9	 16
567	 13	1914.8	229.6	 16
568	 13	489.5	60.3	 16
569	 13	657.0	171.8	 20
570	 13	165.5	34.0	 16
571	 13	107.5	17.8	 16
572	 13	135.8	21.7	 16
573	 13	270.8	56.8	 16
574	 13	176.0	34.5	 16
575	 13	232.5	34.7	 16
576	 13	162.8	27.6	 16
577	 13	213.8	30.0	 16
578	 13	392.8	63.8	 16
579	 13	406.0	41.8	 16
580	 13	251.3	26.5	 16
581	 13	206.8	40.1	 16
582	 13	176.0	34.8	 16
583	 13	129.0	32.5	 16
584	 13	521.3	84.5	 16
585	 13	405.0	56.2	 16
586	 13	381.3	37.0	 16
587	 13	650.8	175.5	 16
588	 13	112.0	15.8	 16
589	 13	332.3	52.8	 16
590	 13	334.0	39.0	 16
591	 13	4934.8	1231.5	 16
592	 13	3899.5	1007.4	 16
593	 13	187.0	30.0	 16
594	 13	1047.5	171.9	 16
595	 13	166.5	23.0	 16
596	 13	283.0	58.3	 16
597	 13	2731.8	630.9	 16
598	 13	189.0	19.2	 16
599	 13	229.5	29.2	 16
600	 13	341.8	30.4	 16
601	 13	457.5	52.3	 16
602	 13	342.5	41.3	 16
603	 13	352.8	57.6	 16
604	 13	260.0	41.5	 16
605	 13	1087.5	265.5	 16
606	 13	154.5	27.9	 16
607	 13	204.3	42.3	 16
608	 13	429.0	93.1	 16
609	 13	130.3	21.4	 16
610	 13	88.5	17.4	 16
611	 13	103.3	15.1	 16
612	 13	144.8	18.4	 16
613	 13	283.8	50.6	 16
614	 13	269.5	41.9	 16
615	 13	602.3	77.8	 16
616	 13	661.3	118.4	 16
617	 13	167.3	23.6	 16
618	 13	110.8	26.6	 16
619	 13	900.3	143.1	 16
620	 13	135.3	25.5	 16
621	 13	111.5	22.0	 16
622	 13	753.3	121.5	 16
623	 13	639.3	120.0	 16
624	 13	279.3	30.8	 16
625	 13	210.8	38.2	 16
626	 13	111.0	16.7	 16
627	 13	139.5	33.6	 16
628	 13	138.3	15.8	 16
629	 13	232.8	37.0	 16
630	 13	3653.8	499.8	 16
631	 13	1701.5	311.5	 16
632	 13	191.8	33.2	 16
633	 13	1185.3	109.0	 16
634	 13	1009.0	117.0	 16
635	 13	372.5	39.9	 16
636	 13	210.3	35.2	 16
637	 13	997.3	210.4	 16
638	 13	507.5	44.4	 16
639	 13	507.5	36.9	 16
640	 13	371.0	46.5	 16
641	 13	928.3	86.6	 16
642	 13	190.0	36.9	 16
643	 13	179.0	24.3	 16
644	 13	207.3	44.0	 16
645	 13	220.3	40.2	 16
646	 13	175.8	29.1	 16
647	 13	484.3	65.5	 16
648	 13	172.0	29.4	 16
649	 13	122.3	22.1	 16
650	 13	120.8	25.6	 16
651	 13	256.0	38.1	 16
652	 13	848.0	129.6	 16
653	 13	186.0	32.8	 16
654	 13	173.8	27.8	 16
655	 13	108.5	21.2	 16
656	 13	100.0	16.5	 16
657	 13	117.5	36.4	 16
658	 13	928.5	110.1	 16
659	 13	570.8	80.3	 16
660	 13	729.0	96.6	 16
661	 13	462.0	42.3	 16
662	 13	548.3	62.3	 16
663	 13	1271.8	251.3	 16
664	 13	1841.8	609.5	 16
665	 13	910.0	78.0	 16
666	 13	3076.5	791.4	 16
667	 13	148.8	29.6	 16
668	 13	145.3	21.6	 16
669	 13	87.0	10.5	 16
670	 13	179.3	36.1	 16
671	 13	193.5	31.2	 16
672	 13	261.3	41.6	 16
673	 13	342.0	29.0	 16
674	 13	146.0	29.6	 16
675	 13	213.3	36.6	 16
676	 13	223.0	45.2	 16
677	 13	361.3	67.7	 16
678	 13	789.5	154.9	 16
679	 13	624.8	85.1	 16
680	 13	703.0	88.5	 16
681	 13	127.5	17.3	 16
682	 13	744.5	120.8	 16
683	 13	275.5	42.8	 16
684	 13	756.5	173.1	 16
685	 13	133.5	26.6	 16
686	 13	103.5	14.8	 16
687	 13	162.3	26.3	 16
688	 13	320.0	49.2	 16
689	 13	1929.5	301.4	 16
690	 13	476.3	57.6	 16
691	 13	562.8	132.0	 16
692	 13	1116.5	125.9	 16
693	 13	1662.3	147.3	 16
694	 13	489.3	43.7	 16
695	 13	194.5	29.1	 16
696	 13	305.0	57.5	 16
697	 13	199.0	34.4	 16
698	 13	526.5	81.5	 16
699	 13	481.5	45.9	 16
700	 13	461.3	62.5	 16
701	 13	372.0	58.9	 16
702	 13	2709.5	262.6	 16
703	 13	178.8	30.3	 16
704	 13	267.3	33.5	 16
705	 13	242.0	35.5	 16
706	 13	318.8	24.6	 16
707	 13	600.0	56.6	 16
708	 13	309.0	40.5	 16
709	 13	183.5	20.2	 16
710	 13	237.3	23.9	 16
711	 13	174.8	18.7	 16
  0	 14	4253.0	550.2	 16
  1	 14	769.0	76.7	 16
  2	 14	226.3	27.5	 16
  3	 14	158.3	15.9	 16
  4	 14	494.3	43.5	 16
  5	 14	631.8	78.8	 16
  6	 14	144.5	21.2	 16
  7	 14	119.3	21.2	 16
  8	 14	382.3	45.9	 16
  9	 14	283.3	39.8	 16
 10	 14	141.3	27.6	 16
 11	 14	154.8	22.9	 16
 12	 14	113.8	20.3	 16
 13	 14	110.8	22.5	 16
 14	 14	138.5	28.5	 16
 15	 14	529.3	39.9	 16
 16	 14	1461.0	253.4	 16
 17	 14	124.3	18.2	 16
 18	 14	132.5	22.5	 16
 19	 14	138.8	25.8	 16
 20	 14	240.3	49.1	 16
 21	 14	199.3	32.5	 16
 22	 14	102.0	17.3	 16
 23	 14	106.5	20.5	 16
 24	 14	119.5	18.8	 16
 25	 14	109.8	16.1	 16
 26	 14	157.3	27.5	 16
 27	 14	272.0	45.0	 16
 28	 14	140.8	22.8	 16
 29	 14	104.3	15.7	 16
 30	 14	84.5	13.0	 16
 31	 14	160.8	28.4	 16
 32	 14	215.3	35.9	 16
 33	 14	151.3	20.3	 16
 34	 14	382.8	72.2	 16
 35	 14	107.5	13.5	 16
 36	 14	271.0	46.5	 16
 37	 14	708.5	170.4	 16
 38	 14	259.3	36.3	 16
 39	 14	184.0	138.2	 16
 40	 14	110.5	15.6	 16
 41	 14	499.5	81.4	 16
 42	 14	117.3	23.4	 16
 43	 14	123.5	19.9	 16
 44	 14	126.0	19.9	 16
 45	 14	603.0	64.4	 16
 46	 14	394.3	38.9	 16
 47	 14	906.8	45.5	 16
 48	 14	2475.3	352.0	 16
 49	 14	171.8	36.7	 16
 50	 14	119.5	20.9	 16
 51	 14	279.5	42.7	 16
 52	 14	260.5	36.1	 16
 53	 14	108.0	11.3	 16
 54	 14	171.5	35.5	 16
 55	 14	194.5	74.8	 16
 56	 14	83.5	15.4	 16
 57	 14	110.5	16.3	 16
 58	 14	95.8	14.6	 16
 59	 14	90.8	12.3	 16
 60	 14	137.8	31.9	 16
 61	 14	190.8	25.3	 16
 62	 14	400.3	50.9	 16
 63	 14	332.3	41.0	 16
 64	 14	183.0	36.0	 16
 65	 14	107.5	15.7	 16
 66	 14	185.8	38.8	 16
 67	 14	253.0	44.9	 16
 68	 14	184.0	37.6	 16
 69	 14	85.3	14.2	 16
 70	 14	79.3	19.6	 16
 71	 14	209.8	37.9	 16
 72	 14	123.0	19.0	 16
 73	 14	101.3	19.6	 16
 74	 14	114.0	21.8	 16
 75	 14	104.8	22.4	 16
 76	 14	301.8	101.6	 16
 77	 14	532.0	85.3	 16
 78	 14	100.0	20.2	 16
 79	 14	91.8	14.2	 16
 80	 14	279.8	33.9	 16
 81	 14	131.5	18.1	 16
 82	 14	122.3	20.6	 16
 83	 14	113.8	19.7	 16
 84	 14	82.5	13.6	 16
 85	 14	87.3	10.1	 16
 86	 14	184.0	21.9	 16
 87	 14	109.3	10.2	 16
 88	 14	368.5	43.3	 16
 89	 14	729.3	100.5	 16
 90	 14	178.0	22.3	 20
 91	 14	163.8	40.4	 16
 92	 14	136.8	23.0	 16
 93	 14	286.0	80.1	 16
 94	 14	523.0	133.8	 16
 95	 14	153.3	25.4	 16
 96	 14	101.8	52.3	 16
 97	 14	90.8	15.2	 16
 98	 14	113.0	21.3	 16
 99	 14	138.5	23.6	 16
100	 14	121.0	19.6	 16
101	 14	136.5	19.5	 16
102	 14	125.8	51.7	 16
103	 14	361.3	77.9	 16
104	 14	126.5	22.2	 16
105	 14	102.8	22.4	 16
106	 14	125.0	25.3	 16
107	 14	90.5	17.6	 16
108	 14	97.5	37.3	 16
109	 14	96.0	17.0	 16
110	 14	91.5	14.8	 16
111	 14	122.8	32.4	 16
112	 14	144.8	21.8	 16
113	 14	105.0	20.5	 16
114	 14	152.0	33.4	 16
115	 14	102.3	22.8	 16
116	 14	137.0	23.7	 16
117	 14	159.8	23.4	 16
118	 14	160.5	46.9	 16
119	 14	250.3	29.5	 16
120	 14	158.3	35.9	 16
121	 14	167.3	25.9	 16
122	 14	137.8	22.8	 16
123	 14	205.3	105.8	 16
124	 14	243.8	65.2	 16
125	 14	554.0	82.2	 16
126	 14	350.3	42.1	 16
127	 14	271.5	46.7	 16
128	 14	165.0	24.9	 16
129	 14	251.0	34.0	 16
130	 14	158.3	21.7	 16
131	 14	127.3	17.7	 16
132	 14	121.0	23.8	 16
133	 14	105.8	40.1	 16
134	 14	200.5	39.1	 16
135	 14	143.3	31.3	 16
136	 14	111.0	24.4	 16
137	 14	168.0	95.1	 16
138	 14	1039.0	334.4	 16
139	 14	186.0	24.8	 16
140	 14	133.5	23.8	 16
141	 14	91.5	18.2	 16
142	 14	97.5	14.7	 16
143	 14	125.5	31.7	 16
144	 14	142.8	29.4	 16
145	 14	397.8	82.9	 16
146	 14	324.5	62.6	 16
147	 14	122.0	25.6	 16
148	 14	219.8	89.5	 16
149	 14	192.5	25.7	 16
150	 14	223.5	50.6	 16
151	 14	85.5	16.6	 16
152	 14	122.8	17.5	 16
153	 14	203.5	34.4	 16
154	 14	210.3	30.3	 16
155	 14	172.5	34.0	 16
156	 14	292.8	42.8	 16
157	 14	454.3	66.6	 16
158	 14	561.3	65.4	 16
159	 14	281.3	55.2	 16
160	 14	103.0	11.9	 16
161	 14	144.3	30.2	 16
162	 14	159.3	28.8	 16
163	 14	116.8	23.0	 16
164	 14	159.3	26.1	 16
165	 14	235.5	53.7	 16
166	 14	144.3	36.1	 16
167	 14	232.0	34.8	 16
168	 14	132.5	22.8	 16
169	 14	107.0	23.2	 16
170	 14	122.8	25.6	 16
171	 14	91.3	21.1	 16
172	 14	164.0	30.6	 16
173	 14	88.3	17.5	 16
174	 14	111.0	18.6	 16
175	 14	132.8	24.3	 16
176	 14	178.0	45.5	 16
177	 14	245.8	46.7	 16
178	 14	86.8	19.6	 16
179	 14	98.3	19.2	 16
180	 14	193.5	31.3	 16
181	 14	271.8	57.8	 16
182	 14	2669.8	901.4	 16
183	 14	92.8	13.1	 16
184	 14	164.0	21.8	 16
185	 14	128.3	23.2	 16
186	 14	332.8	85.0	 16
187	 14	364.5	156.2	 16
188	 14	340.5	62.3	 16
189	 14	408.0	73.3	 16
190	 14	393.5	102.0	 16
191	 14	421.3	85.8	 16
192	 14	102.5	18.3	 16
193	 14	140.5	41.6	 16
194	 14	201.8	35.3	 16
195	 14	198.0	35.4	 16
196	 14	587.5	112.2	 16
197	 14	155.5	38.4	 16
198	 14	269.8	33.6	 16
199	 14	782.5	127.8	 16
200	 14	298.3	53.0	 16
201	 14	90.5	13.7	 16
202	 14	214.0	35.4	 16
203	 14	204.0	41.1	 16
204	 14	95.5	15.0	 16
205	 14	70.3	8.7	 16
206	 14	188.8	26.6	 16
207	 14	98.0	18.8	 16
208	 14	131.0	106.3	 16
209	 14	112.5	25.4	 16
210	 14	200.5	22.6	 16
211	 14	105.0	20.7	 16
212	 14	215.8	34.4	 16
213	 14	110.3	22.6	 16
214	 14	84.3	14.8	 16
215	 14	108.0	21.7	 16
216	 14	100.8	16.7	 16
217	 14	110.0	23.5	 16
218	 14	82.3	12.8	 16
219	 14	75.3	16.5	 16
220	 14	112.5	21.4	 16
221	 14	132.5	26.2	 16
222	 14	149.3	32.8	 16
223	 14	788.5	101.0	 16
224	 14	133.5	22.0	 16
225	 14	136.5	21.3	 16
226	 14	143.8	33.5	 16
227	 14	145.0	23.5	 16
228	 14	420.3	56.7	 16
229	 14	190.0	22.3	 16
230	 14	102.3	14.2	 16
231	 14	414.3	40.7	 16
232	 14	382.5	47.7	 16
233	 14	605.3	74.8	 16
234	 14	239.0	35.6	 16
235	 14	626.5	67.3	 16
236	 14	436.0	27.9	 16
237	 14	1428.8	111.2	 16
238	 14	1551.5	128.1	 16
239	 14	489.0	60.9	 16
240	 14	384.3	39.7	 16
241	 14	909.8	108.4	 16
242	 14	845.3	147.0	 16
243	 14	294.0	35.4	 16
244	 14	124.3	22.0	 16
245	 14	82.8	19.2	 16
246	 14	241.5	35.7	 16
247	 14	130.5	24.2	 16
248	 14	140.0	26.4	 16
249	 14	146.8	40.8	 16
250	 14	109.5	23.5	 16
251	 14	114.3	21.5	 16
252	 14	107.3	28.7	 16
253	 14	99.3	13.6	 16
254	 14	176.0	28.8	 16
255	 14	155.5	35.8	 16
256	 14	177.8	21.7	 16
257	 14	150.5	25.4	 16
258	 14	166.3	27.7	 16
259	 14	87.3	17.3	 16
260	 14	95.3	13.8	 16
261	 14	92.8	13.5	 16
262	 14	117.8	18.6	 16
263	 14	419.3	72.6	 16
264	 14	98.3	15.7	 16
265	 14	150.5	24.6	 16
266	 14	205.0	18.7	 16
267	 14	838.8	104.0	 16
268	 14	206.8	21.0	 16
269	 14	738.8	77.3	 16
270	 14	198.0	34.7	 16
271	 14	183.0	21.5	 16
272	 14	384.5	78.4	 16
273	 14	217.5	29.2	 16
274	 14	138.3	19.1	 16
275	 14	214.8	37.1	 16
276	 14	299.8	38.4	 16
277	 14	109.8	18.2	 16
278	 14	100.8	17.8	 16
279	 14	112.8	18.7	 16
280	 14	113.0	20.6	 16
281	 14	101.3	18.6	 16
282	 14	485.0	66.4	 16
283	 14	493.8	51.7	 16
284	 14	86.0	76.6	 16
285	 14	285.5	31.0	 16
286	 14	2871.5	292.6	 16
287	 14	321.8	47.5	 16
288	 14	209.3	33.9	 16
289	 14	228.3	26.6	 16
290	 14	98.3	15.4	 16
291	 14	93.5	15.8	 16
292	 14	111.5	22.8	 16
293	 14	110.8	17.5	 16
294	 14	248.3	31.8	 16
295	 14	294.3	35.3	 16
296	 14	391.0	33.8	 16
297	 14	111.5	18.9	 16
298	 14	130.0	15.6	 16
299	 14	232.3	33.1	 16
300	 14	619.5	120.4	 16
301	 14	357.5	39.6	 16
302	 14	127.3	34.1	 16
303	 14	94.8	16.7	 16
304	 14	185.5	29.7	 16
305	 14	205.0	66.2	 16
306	 14	155.0	22.9	 16
307	 14	246.3	32.2	 16
308	 14	123.3	20.9	 16
309	 14	266.0	31.3	 16
310	 14	262.0	39.3	 16
311	 14	195.3	30.2	 16
312	 14	192.0	29.0	 16
313	 14	190.3	21.0	 16
314	 14	248.5	44.4	 16
315	 14	102.5	19.5	 16
316	 14	170.3	25.6	 16
317	 14	161.0	24.9	 16
318	 14	105.3	18.2	 16
319	 14	95.3	20.2	 16
320	 14	188.5	24.0	 16
321	 14	155.5	23.0	 16
322	 14	230.3	40.2	 16
323	 14	521.0	67.5	 16
324	 14	327.3	52.8	 16
325	 14	877.8	83.3	 16
326	 14	333.0	49.0	 16
327	 14	176.3	19.7	 16
328	 14	108.0	21.5	 16
329	 14	140.3	35.0	 20
330	 14	144.8	37.9	 16
331	 14	693.0	175.8	 16
332	 14	221.3	34.9	 16
333	 14	191.0	38.3	 16
334	 14	112.8	19.0	 16
335	 14	85.3	16.8	 16
336	 14	135.5	29.4	 16
337	 14	151.3	29.6	 16
338	 14	304.3	167.5	 16
339	 14	3677.0	608.4	 16
340	 14	745.3	126.1	 16
341	 14	608.0	162.7	 16
342	 14	142.3	34.3	 16
343	 14	178.3	46.1	 16
344	 14	191.8	32.0	 16
345	 14	141.3	26.7	 16
346	 14	144.0	19.2	 16
347	 14	121.3	30.7	 16
348	 14	233.3	29.2	 16
349	 14	192.5	41.1	 16
350	 14	246.5	26.1	 16
351	 14	630.8	128.5	 16
352	 14	97.3	14.5	 16
353	 14	309.0	74.3	 16
354	 14	200.5	45.3	 16
355	 14	445.8	50.4	 16
356	 14	1379.0	207.1	 16
357	 14	838.3	144.9	 16
358	 14	213.8	410.3	 16
359	 14	111.3	21.4	 16
360	 14	108.3	27.5	 16
361	 14	291.5	36.7	 16
362	 14	204.0	41.7	 16
363	 14	108.0	16.9	 16
364	 14	171.5	35.0	 16
365	 14	296.0	40.5	 16
366	 14	158.0	22.4	 16
367	 14	299.0	45.9	 16
368	 14	106.0	17.9	 16
369	 14	104.0	20.8	 16
370	 14	300.3	40.4	 16
371	 14	405.8	64.8	 16
372	 14	256.8	24.9	 16
373	 14	432.0	63.4	 16
374	 14	164.5	24.8	 16
375	 14	147.3	24.9	 16
376	 14	215.3	40.4	 16
377	 14	710.8	88.6	 16
378	 14	339.0	42.5	 16
379	 14	231.8	27.4	 16
380	 14	230.0	32.7	 16
381	 14	124.3	20.0	 16
382	 14	241.3	23.3	 16
383	 14	187.0	41.4	 16
384	 14	327.0	32.8	 16
385	 14	175.0	26.1	 16
386	 14	132.0	17.4	 16
387	 14	246.3	45.8	 16
388	 14	451.0	68.7	 16
389	 14	177.8	21.4	 16
390	 14	168.3	24.2	 16
391	 14	189.3	38.2	 16
392	 14	109.8	21.0	 16
393	 14	189.3	25.3	 16
394	 14	276.8	43.0	 16
395	 14	222.3	35.4	 16
396	 14	384.8	58.4	 16
397	 14	553.8	60.7	 16
398	 14	393.0	30.4	 16
399	 14	193.5	27.3	 16
400	 14	172.5	31.4	 16
401	 14	519.5	121.1	 16
402	 14	132.0	20.5	 16
403	 14	157.8	34.4	 16
404	 14	133.3	21.1	 16
405	 14	144.3	39.0	 16
406	 14	598.0	53.9	 16
407	 14	640.3	116.9	 16
408	 14	154.0	144.9	 16
409	 14	131.0	20.6	 16
410	 14	193.3	29.6	 16
411	 14	173.3	18.0	 16
412	 14	148.8	26.6	 16
413	 14	130.8	31.6	 16
414	 14	127.5	19.8	 16
415	 14	292.5	30.0	 16
416	 14	117.3	23.8	 16
417	 14	134.0	14.9	 16
418	 14	450.0	65.6	 16
419	 14	151.0	19.2	 16
420	 14	311.5	75.7	 16
421	 14	156.3	23.2	 16
422	 14	103.8	15.7	 16
423	 14	140.5	26.2	 16
424	 14	147.0	26.5	 16
425	 14	322.0	65.7	 16
426	 14	122.8	21.3	 16
427	 14	270.5	72.0	 16
428	 14	355.8	43.3	 16
429	 14	411.0	52.1	 16
430	 14	211.8	35.0	 16
431	 14	416.5	49.9	 16
432	 14	314.5	30.8	 16
433	 14	927.5	138.6	 16
434	 14	696.5	68.5	 16
435	 14	166.0	25.8	 16
436	 14	120.5	16.2	 16
437	 14	212.0	45.3	 16
438	 14	480.3	33.3	 16
439	 14	581.5	152.2	 16
440	 14	113.3	14.5	 16
441	 14	131.5	16.5	 16
442	 14	305.8	55.3	 16
443	 14	148.5	21.3	 16
444	 14	359.0	58.7	 16
445	 14	105.3	21.1	 16
446	 14	388.0	59.1	 16
447	 14	165.0	21.2	 16
448	 14	162.5	34.2	 16
449	 14	115.8	16.6	 16
450	 14	114.3	23.8	 16
451	 14	112.3	27.6	 16
452	 14	89.3	17.3	 16
453	 14	109.8	19.5	 16
454	 14	142.5	24.2	 16
455	 14	264.8	26.5	 16
456	 14	102.5	16.6	 16
457	 14	79.8	18.2	 16
458	 14	197.8	25.8	 16
459	 14	137.8	21.7	 16
460	 14	114.0	22.2	 16
461	 14	143.8	26.3	 16
462	 14	525.0	91.9	 16
463	 14	205.8	38.8	 16
464	 14	165.8	23.6	 16
465	 14	175.8	20.4	 16
466	 14	156.0	28.6	 16
467	 14	154.3	27.5	 16
468	 14	145.3	20.6	 16
469	 14	164.3	31.4	 16
470	 14	744.8	85.2	 16
471	 14	236.3	40.9	 16
472	 14	107.5	16.7	 16
473	 14	465.3	66.4	 16
474	 14	236.8	29.3	 16
475	 14	189.3	52.0	 16
476	 14	131.5	18.4	 16
477	 14	119.3	16.8	 16
478	 14	105.3	18.8	 16
479	 14	140.3	20.6	 16
480	 14	6686.5	844.6	 16
481	 14	128.3	18.0	 16
482	 14	99.3	23.4	 16
483	 14	136.3	76.8	 16
484	 14	136.8	26.4	 16
485	 14	168.5	27.4	 16
486	 14	202.3	22.9	 16
487	 14	187.5	18.6	 16
488	 14	242.0	38.4	 16
489	 14	134.8	19.3	 16
490	 14	159.5	29.5	 16
491	 14	181.0	33.3	 16
492	 14	177.3	27.0	 16
493	 14	92.3	21.9	 16
494	 14	117.5	25.1	 16
495	 14	272.3	48.2	 16
496	 14	204.5	38.1	 16
497	 14	82.0	15.4	 16
498	 14	104.5	14.2	 16
499	 14	319.8	37.3	 16
500	 14	204.3	28.7	 16
501	 14	116.5	13.6	 16
502	 14	122.5	22.8	 16
503	 14	96.0	13.0	 16
504	 14	94.5	15.8	 16
505	 14	105.0	18.0	 16
506	 14	690.3	63.8	 16
507	 14	193.5	23.4	 16
508	 14	120.5	25.0	 16
509	 14	147.0	19.8	 16
510	 14	325.8	49.5	 16
511	 14	128.8	13.6	 16
512	 14	293.0	52.5	 16
513	 14	232.8	38.9	 16
514	 14	888.0	135.4	 16
515	 14	619.3	96.5	 16
516	 14	281.3	47.8	 16
517	 14	121.5	27.0	 16
518	 14	112.3	20.2	 16
519	 14	208.8	49.1	 16
520	 14	143.3	27.5	 16
521	 14	222.0	38.3	 16
522	 14	407.3	58.5	 16
523	 14	476.8	69.4	 16
524	 14	380.8	60.1	 16
525	 14	105.8	21.6	 16
526	 14	129.8	18.9	 16
527	 14	116.5	16.3	 16
528	 14	274.0	40.2	 16
529	 14	162.3	43.7	 16
530	 14	97.3	13.8	 16
531	 14	114.0	20.5	 16
532	 14	176.5	31.6	 16
533	 14	136.8	20.4	 16
534	 14	244.5	39.3	 16
535	 14	295.5	63.7	 16
536	 14	211.5	30.0	 16
537	 14	262.0	118.1	 16
538	 14	254.8	40.7	 16
539	 14	196.3	24.1	 16
540	 14	171.0	17.0	 16
541	 14	203.5	21.5	 16
542	 14	106.0	20.4	 16
543	 14	120.3	25.9	 16
544	 14	105.5	16.4	 16
545	 14	93.5	15.9	 16
546	 14	148.3	25.0	 16
547	 14	860.8	124.4	 16
548	 14	2524.3	171.2	 16
549	 14	645.0	65.8	 16
550	 14	300.8	42.2	 16
551	 14	342.3	35.3	 16
552	 14	305.3	48.6	 16
553	 14	365.3	74.8	 16
554	 14	102.3	17.5	 16
555	 14	138.8	28.9	 16
556	 14	291.5	33.9	 16
557	 14	638.5	77.1	 16
558	 14	91.3	12.9	 16
559	 14	349.5	40.9	 16
560	 14	163.5	29.2	 16
561	 14	118.0	26.2	 16
562	 14	140.3	18.6	 16
563	 14	157.0	37.4	 16
564	 14	928.8	88.1	 16
565	 14	251.5	26.8	 16
566	 14	642.3	56.3	 16
567	 14	2292.8	235.9	 16
568	 14	200.5	18.4	 20
569	 14	216.3	40.4	 16
570	 14	120.0	40.3	 16
571	 14	90.5	17.8	 16
572	 14	161.5	21.5	 16
573	 14	204.0	28.9	 16
574	 14	179.0	21.7	 16
575	 14	220.8	32.3	 16
576	 14	110.3	12.2	 16
577	 14	135.8	39.7	 16
578	 14	997.3	209.7	 16
579	 14	561.8	73.2	 16
580	 14	176.5	29.0	 16
581	 14	154.0	30.0	 16
582	 14	256.5	40.6	 16
583	 14	132.5	31.2	 16
584	 14	275.5	43.1	 16
585	 14	310.8	34.5	 16
586	 14	306.5	34.3	 16
587	 14	222.0	28.6	 16
588	 14	90.8	13.5	 16
589	 14	137.3	18.7	 16
590	 14	162.5	34.4	 16
591	 14	589.8	136.4	 16
592	 14	854.3	157.0	 16
593	 14	182.0	22.4	 16
594	 14	264.8	30.6	 16
595	 14	162.0	18.9	 16
596	 14	128.3	20.5	 16
597	 14	150.8	27.2	 16
598	 14	175.8	80.2	 16
599	 14	183.0	29.4	 16
600	 14	158.0	22.7	 16
601	 14	301.3	58.6	 16
602	 14	398.3	83.4	 16
603	 14	120.8	39.0	 16
604	 14	277.3	35.9	 16
605	 14	169.0	27.1	 16
606	 14	110.0	17.9	 16
607	 14	134.0	17.2	 16
608	 14	121.5	17.0	 16
609	 14	103.3	20.5	 16
610	 14	84.0	11.2	 16
611	 14	100.0	20.9	 16
612	 14	115.0	16.6	 16
613	 14	154.0	23.7	 16
614	 14	118.3	18.3	 16
615	 14	197.3	28.4	 16
616	 14	567.0	112.9	 16
617	 14	158.3	26.8	 16
618	 14	133.0	21.7	 16
619	 14	427.3	86.2	 16
620	 14	128.3	19.0	 16
621	 14	129.5	23.4	 16
622	 14	226.5	74.8	 16
623	 14	203.0	57.3	 16
624	 14	148.5	25.4	 16
625	 14	116.5	17.0	 16
626	 14	128.8	27.1	 16
627	 14	119.3	45.1	 16
628	 14	107.3	15.9	 16
629	 14	119.3	24.4	 16
630	 14	1765.3	267.7	 16
631	 14	159.5	31.4	 16
632	 14	191.0	39.9	 16
633	 14	759.0	42.9	 16
634	 14	968.3	121.7	 16
635	 14	202.3	24.1	 16
636	 14	207.8	32.5	 16
637	 14	128.0	15.6	 16
638	 14	361.3	40.4	 16
639	 14	438.5	75.8	 16
640	 14	228.5	33.4	 16
641	 14	298.3	36.4	 16
642	 14	154.0	25.1	 16
643	 14	217.3	26.3	 16
644	 14	218.5	22.9	 16
645	 14	183.3	23.1	 16
646	 14	190.0	35.7	 16
647	 14	175.0	28.2	 16
648	 14	209.3	40.5	 16
649	 14	111.0	18.1	 16
650	 14	106.5	11.3	 12
651	 14	177.8	23.6	 16
652	 14	583.5	63.3	 16
653	 14	188.0	25.2	 16
654	 14	131.0	18.3	 16
655	 14	95.0	13.0	 16
656	 14	85.3	10.5	 16
657	 14	144.3	13.7	 16
658	 14	268.8	26.6	 16
659	 14	221.8	26.7	 16
660	 14	1676.3	201.2	 16
661	 14	392.3	37.7	 16
662	 14	656.0	67.7	 16
663	 14	469.5	67.3	 16
664	 14	340.8	69.3	 16
665	 14	653.5	90.9	 16
666	 14	868.0	196.9	 16
667	 14	124.0	19.2	 16
668	 14	149.3	26.7	 16
669	 14	110.8	22.6	 16
670	 14	408.0	52.5	 16
671	 14	135.5	22.6	 16
672	 14	185.3	26.4	 16
673	 14	210.3	30.8	 16
674	 14	104.3	12.4	 16
675	 14	131.0	16.6	 16
676	 14	117.3	18.2	 16
677	 14	196.0	27.3	 16
678	 14	272.5	37.1	 16
679	 14	810.0	97.9	 16
680	 14	316.3	44.6	 16
681	 14	96.5	14.0	 16
682	 14	206.3	34.8	 16
683	 14	168.3	20.4	 16
684	 14	219.8	38.4	 16
685	 14	128.8	15.2	 16
686	 14	137.3	27.1	 16
687	 14	175.3	21.9	 16
688	 14	225.3	27.0	 16
689	 14	347.8	39.8	 16
690	 14	316.5	30.9	 16
691	 14	316.5	41.8	 16
692	 14	720.0	112.8	 16
693	 14	744.5	78.1	 16
694	 14	193.5	27.6	 16
695	 14	165.8	26.4	 16
696	 14	132.0	16.0	 16
697	 14	324.3	31.7	 16
698	 14	959.8	91.2	 16
699	 14	1568.5	232.9	 16
700	 14	313.8	49.4	 16
701	 14	381.8	44.3	 16
702	 14	1240.8	134.5	 16
703	 14	139.5	21.5	 16
704	 14	331.5	57.6	 16
705	 14	391.5	64.8	 16
706	 14	411.0	35.6	 16
707	 14	446.0	61.7	 16
708	 14	195.3	27.1	 16
709	 14	147.3	29.1	 16
710	 14	126.5	17.1	 16
711	 14	8447.0	1072.2	 16
  0	 15	210.3	31.4	 16
  1	 15	403.8	94.7	 16
  2	 15	145.3	21.2	 16
  3	 15	165.0	20.1	 16
  4	 15	352.3	31.7	 16
  5	 15	214.3	27.5	 16
  6	 15	412.5	36.2	 16
  7	 15	1560.5	317.2	 16
  8	 15	196.8	25.0	 16
  9	 15	323.8	33.7	 16
 10	 15	125.0	17.8	 16
 11	 15	302.3	61.9	 16
 12	 15	204.3	25.6	 16
 13	 15	138.3	20.1	 16
 14	 15	113.5	25.6	 16
 15	 15	245.8	44.5	 16
 16	 15	386.5	57.5	 16
 17	 15	233.5	32.6	 16
 18	 15	427.0	61.6	 16
 19	 15	205.8	24.7	 16
 20	 15	276.5	55.9	 16
 21	 15	113.8	19.0	 16
 22	 15	208.8	45.7	 16
 23	 15	195.5	53.1	 16
 24	 15	510.5	47.8	 16
 25	 15	309.5	33.7	 16
 26	 15	190.0	24.4	 16
 27	 15	130.3	31.1	 16
 28	 15	970.3	201.0	 16
 29	 15	2749.8	628.3	 16
 30	 15	194.5	26.1	 16
 31	 15	295.5	47.5	 16
 32	 15	133.3	20.6	 16
 33	 15	138.8	23.4	 16
 34	 15	205.8	23.9	 16
 35	 15	159.5	19.9	 16
 36	 15	171.0	29.2	 16
 37	 15	133.0	23.5	 16
 38	 15	3084.5	565.3	 16
 39	 15	556.0	113.0	 16
 40	 15	89.3	17.8	 16
 41	 15	236.0	54.1	 16
 42	 15	141.0	20.3	 16
 43	 15	289.8	29.9	 16
 44	 15	224.0	25.9	 16
 45	 15	253.8	29.3	 16
 46	 15	567.5	63.0	 16
 47	 15	267.5	55.2	 16
 48	 15	2395.8	252.8	 16
 49	 15	429.5	66.7	 16
 50	 15	683.8	110.2	 16
 51	 15	633.3	45.4	 16
 52	 15	249.5	43.8	 16
 53	 15	202.3	23.7	 16
 54	 15	153.5	26.1	 16
 55	 15	109.8	10.7	 16
 56	 15	183.0	19.9	 16
 57	 15	308.0	47.2	 16
 58	 15	3844.8	673.6	 16
 59	 15	153.5	22.3	 16
 60	 15	206.5	38.7	 16
 61	 15	301.5	42.4	 16
 62	 15	329.0	40.2	 16
 63	 15	152.3	57.6	 16
 64	 15	292.5	36.5	 16
 65	 15	130.5	17.8	 16
 66	 15	115.8	24.2	 16
 67	 15	195.8	20.2	 16
 68	 15	496.5	86.0	 16
 69	 15	199.3	36.8	 16
 70	 15	254.0	52.3	 16
 71	 15	352.8	34.5	 16
 72	 15	202.0	33.2	 16
 73	 15	422.0	74.0	 16
 74	 15	1460.8	360.6	 16
 75	 15	114.0	42.1	 16
 76	 15	2089.8	564.8	 16
 77	 15	156.5	17.1	 16
 78	 15	84.8	15.1	 16
 79	 15	265.3	63.3	 16
 80	 15	191.0	25.9	 16
 81	 15	385.3	72.0	 16
 82	 15	81.3	16.7	 16
 83	 15	84.0	11.8	 16
 84	 15	921.3	276.0	 16
 85	 15	765.0	182.2	 16
 86	 15	986.5	235.4	 16
 87	 15	166.8	40.9	 16
 88	 15	137.5	27.7	 20
 89	 15	211.5	31.0	 16
 90	 15	207.8	69.5	 16
 91	 15	522.8	157.4	 16
 92	 15	107.8	21.0	 16
 93	 15	182.3	85.4	 16
 94	 15	1441.0	447.5	 16
 95	 15	470.0	124.8	 16
 96	 15	191.3	218.9	 16
 97	 15	164.5	51.8	 16
 98	 15	657.0	234.8	 16
 99	 15	125.0	27.5	 16
100	 15	224.5	164.7	 16
101	 15	3795.0	1425.0	 16
102	 15	843.0	305.4	 16
103	 15	349.5	395.6	 16
104	 15	3501.3	1351.2	 16
105	 15	397.5	80.7	 16
106	 15	230.0	26.6	 16
107	 15	103.8	24.7	 16
108	 15	135.0	15.1	 16
109	 15	162.5	39.5	 16
110	 15	161.3	26.2	 16
111	 15	238.8	48.0	 16
112	 15	240.0	87.2	 16
113	 15	162.0	44.5	 16
114	 15	377.3	89.5	 16
115	 15	503.5	112.4	 16
116	 15	244.0	46.9	 16
117	 15	198.5	124.1	 16
118	 15	489.3	140.0	 16
119	 15	114.8	19.4	 16
120	 15	159.8	57.4	 16
121	 15	493.0	149.0	 16
122	 15	128.3	19.1	 16
123	 15	187.0	36.6	 16
124	 15	399.0	50.2	 16
125	 15	212.3	30.9	 16
126	 15	178.0	31.2	 16
127	 15	117.8	27.2	 16
128	 15	197.3	45.4	 16
129	 15	97.3	16.8	 16
130	 15	117.0	19.3	 16
131	 15	164.0	66.1	 16
132	 15	1206.5	418.1	 16
133	 15	138.0	16.2	 16
134	 15	102.3	16.2	 16
135	 15	102.3	15.6	 16
136	 15	163.0	38.9	 16
137	 15	1212.5	419.5	 16
138	 15	255.3	46.6	 16
139	 15	296.8	62.1	 16
140	 15	124.5	21.7	 16
141	 15	301.0	87.3	 16
142	 15	160.0	29.5	 16
143	 15	356.3	64.5	 16
144	 15	478.3	75.0	 16
145	 15	786.5	134.8	 16
146	 15	500.0	145.5	 16
147	 15	119.8	41.7	 16
148	 15	478.5	68.5	 16
149	 15	452.8	71.3	 16
150	 15	291.3	46.1	 16
151	 15	408.0	60.8	 16
152	 15	293.3	42.8	 16
153	 15	162.3	24.9	 16
154	 15	590.3	152.4	 16
155	 15	149.0	26.4	 16
156	 15	115.5	25.3	 16
157	 15	537.0	85.2	 16
158	 15	227.3	49.6	 16
159	 15	1630.8	497.6	 16
160	 15	167.8	21.4	 16
161	 15	262.3	41.9	 16
162	 15	330.0	41.0	 16
163	 15	267.8	58.2	 16
164	 15	101.3	15.2	 16
165	 15	176.5	29.6	 16
166	 15	167.8	30.3	 16
167	 15	115.0	26.1	 16
168	 15	744.3	208.3	 16
169	 15	723.0	142.0	 16
170	 15	162.8	25.1	 16
171	 15	122.0	22.7	 16
172	 15	149.8	24.0	 16
173	 15	133.5	19.0	 16
174	 15	82.3	16.5	 16
175	 15	84.8	19.7	 16
176	 15	148.3	21.8	 16
177	 15	326.0	79.4	 16
178	 15	542.8	145.9	 16
179	 15	259.8	43.7	 16
180	 15	165.0	23.8	 16
181	 15	110.5	32.9	 16
182	 15	744.3	123.4	 16
183	 15	304.8	60.1	 16
184	 15	157.3	26.0	 16
185	 15	177.3	30.0	 16
186	 15	307.0	78.2	 16
187	 15	92.3	14.6	 16
188	 15	189.3	21.1	 16
189	 15	832.3	184.8	 16
190	 15	310.8	63.9	 16
191	 15	135.0	27.2	 16
192	 15	259.0	33.6	 16
193	 15	225.8	41.5	 16
194	 15	273.5	47.0	 16
195	 15	433.8	72.4	 16
196	 15	189.0	38.4	 16
197	 15	136.0	19.9	 16
198	 15	134.0	19.6	 16
199	 15	145.5	79.4	 16
200	 15	90.5	16.0	 16
201	 15	2426.8	724.8	 16
202	 15	238.5	33.3	 16
203	 15	231.8	46.1	 16
204	 15	105.5	15.4	 16
205	 15	172.0	19.9	 16
206	 15	194.0	28.8	 16
207	 15	317.5	50.8	 16
208	 15	175.5	22.2	 16
209	 15	349.8	56.8	 16
210	 15	452.3	114.2	 16
211	 15	397.5	99.5	 16
212	 15	412.5	93.0	 16
213	 15	111.5	15.1	 16
214	 15	439.0	80.2	 16
215	 15	101.8	18.1	 16
216	 15	1783.5	455.1	 16
217	 15	184.5	35.0	 16
218	 15	222.8	27.2	 16
219	 15	520.5	71.7	 16
220	 15	1039.8	250.7	 16
221	 15	502.0	70.9	 16
222	 15	316.0	42.9	 16
223	 15	427.8	70.8	 16
224	 15	99.3	17.7	 16
225	 15	285.8	55.1	 16
226	 15	119.8	23.6	 16
227	 15	158.8	30.8	 16
228	 15	188.3	35.3	 16
229	 15	1122.5	135.3	 16
230	 15	415.0	38.6	 16
231	 15	117.3	20.3	 16
232	 15	114.3	18.4	 16
233	 15	87.8	12.0	 16
234	 15	878.0	109.4	 16
235	 15	720.5	110.8	 16
236	 15	2059.0	197.4	 16
237	 15	737.0	94.0	 16
238	 15	270.8	26.4	 16
239	 15	233.0	29.7	 16
240	 15	250.5	37.5	 16
241	 15	589.3	69.2	 16
242	 15	2758.3	379.5	 16
243	 15	142.3	19.5	 16
244	 15	226.0	30.4	 16
245	 15	154.3	16.9	 16
246	 15	237.5	40.3	 16
247	 15	135.3	35.3	 16
248	 15	764.5	126.9	 16
249	 15	1883.0	218.4	 16
250	 15	118.5	28.2	 16
251	 15	264.0	27.8	 16
252	 15	154.0	15.9	 16
253	 15	385.0	66.5	 16
254	 15	3323.5	336.9	 16
255	 15	440.5	42.9	 16
256	 15	288.0	39.4	 16
257	 15	1167.8	95.7	 16
258	 15	161.5	27.6	 16
259	 15	101.0	17.2	 16
260	 15	236.0	39.2	 16
261	 15	168.5	28.2	 16
262	 15	195.5	34.0	 16
263	 15	286.3	26.5	 16
264	 15	699.5	66.9	 16
265	 15	263.0	35.0	 16
266	 15	101.8	19.5	 16
267	 15	210.8	36.1	 16
268	 15	275.0	30.0	 16
269	 15	246.3	28.9	 16
270	 15	166.3	29.7	 16
271	 15	134.5	20.7	 16
272	 15	1128.8	158.8	 16
273	 15	101.8	17.9	 16
274	 15	593.8	57.9	 16
275	 15	489.0	46.3	 16
276	 15	386.3	58.5	 16
277	 15	258.0	40.1	 16
278	 15	95.0	11.4	 16
279	 15	326.5	39.2	 16
280	 15	384.5	35.3	 16
281	 15	289.5	42.8	 16
282	 15	282.3	35.6	 16
283	 15	140.3	21.8	 16
284	 15	94.3	15.4	 16
285	 15	293.0	35.3	 16
286	 15	163.5	18.4	 16
287	 15	480.5	49.7	 16
288	 15	1249.0	120.8	 16
289	 15	155.3	22.9	 16
290	 15	178.8	16.2	 16
291	 15	103.5	24.2	 16
292	 15	1187.0	169.5	 16
293	 15	2706.8	301.2	 16
294	 15	416.5	64.4	 16
295	 15	131.0	20.9	 16
296	 15	831.8	126.5	 16
297	 15	564.5	91.6	 16
298	 15	318.8	41.5	 16
299	 15	195.8	106.1	 16
300	 15	131.0	31.5	 16
301	 15	210.8	26.7	 16
302	 15	87.8	12.9	 16
303	 15	155.8	155.6	 16
304	 15	1720.0	515.1	 16
305	 15	105.5	17.6	 16
306	 15	127.3	12.6	 16
307	 15	142.5	20.5	 16
308	 15	16049.8	3762.8	 16
309	 15	313.3	51.9	 16
310	 15	1712.3	264.3	 16
311	 15	676.5	105.2	 16
312	 15	300.5	38.2	 16
313	 15	283.8	60.0	 16
314	 15	543.3	132.1	 16
315	 15	196.3	42.6	 16
316	 15	1028.5	194.1	 16
317	 15	442.3	64.8	 16
318	 15	315.3	67.6	 16
319	 15	215.5	47.1	 16
320	 15	171.8	25.3	 16
321	 15	238.5	49.5	 16
322	 15	639.3	101.5	 16
323	 15	296.3	75.7	 16
324	 15	1641.5	265.1	 16
325	 15	212.8	65.3	 16
326	 15	254.0	30.5	 16
327	 15	1021.8	312.2	 20
328	 15	188.0	399.8	 16
329	 15	108.3	47.0	 16
330	 15	1194.8	324.0	 16
331	 15	213.5	133.2	 16
332	 15	2686.8	665.1	 16
333	 15	767.8	197.7	 16
334	 15	219.5	41.7	 16
335	 15	97.0	40.4	 16
336	 15	204.0	115.9	 16
337	 15	886.3	150.1	 16
338	 15	1399.8	177.6	 16
339	 15	1155.3	235.0	 16
340	 15	614.0	112.7	 16
341	 15	245.8	39.2	 16
342	 15	172.5	35.4	 16
343	 15	107.3	16.5	 16
344	 15	137.5	41.7	 16
345	 15	252.0	139.5	 16
346	 15	2188.8	676.5	 16
347	 15	145.0	38.7	 16
348	 15	2304.5	785.7	 16
349	 15	440.0	120.0	 16
350	 15	537.5	138.8	 16
351	 15	247.0	33.1	 16
352	 15	164.8	35.7	 16
353	 15	705.5	112.6	 16
354	 15	167.0	38.1	 16
355	 15	1460.5	271.8	 16
356	 15	987.0	93.9	 16
357	 15	639.0	40.4	 16
358	 15	586.3	108.0	 16
359	 15	278.3	39.5	 16
360	 15	119.0	23.0	 16
361	 15	334.8	32.9	 16
362	 15	344.3	29.8	 16
363	 15	160.8	42.5	 16
364	 15	684.5	142.3	 16
365	 15	165.8	27.5	 16
366	 15	396.5	80.8	 16
367	 15	489.3	56.3	 16
368	 15	395.8	78.5	 16
369	 15	274.5	70.7	 16
370	 15	206.3	65.5	 16
371	 15	161.0	32.6	 16
372	 15	361.3	28.3	 16
373	 15	645.0	124.7	 16
374	 15	121.3	28.7	 16
375	 15	430.0	42.7	 16
376	 15	452.8	83.5	 16
377	 15	239.5	29.4	 16
378	 15	218.3	34.3	 16
379	 15	489.0	85.9	 16
380	 15	133.3	24.2	 16
381	 15	123.0	17.0	 16
382	 15	97.8	15.8	 16
383	 15	229.3	37.6	 16
384	 15	219.5	27.4	 16
385	 15	1223.3	300.6	 16
386	 15	198.0	34.3	 16
387	 15	1225.8	207.6	 16
388	 15	304.3	52.9	 16
389	 15	432.0	64.5	 16
390	 15	120.8	25.2	 16
391	 15	173.8	23.5	 16
392	 15	276.5	35.9	 16
393	 15	2216.5	423.6	 16
394	 15	7347.5	1458.0	 16
395	 15	238.5	25.6	 16
396	 15	249.0	40.1	 16
397	 15	294.3	45.0	 16
398	 15	217.5	42.3	 16
399	 15	262.0	30.5	 16
400	 15	252.0	38.7	 16
401	 15	383.3	48.9	 16
402	 15	254.5	23.7	 16
403	 15	216.5	35.2	 16
404	 15	455.5	55.9	 16
405	 15	371.3	49.1	 16
406	 15	307.0	36.0	 16
407	 15	1649.8	294.0	 16
408	 15	1673.8	237.2	 16
409	 15	253.0	40.9	 16
410	 15	655.5	96.0	 16
411	 15	551.3	58.1	 16
412	 15	222.3	48.5	 16
413	 15	1016.3	152.6	 16
414	 15	191.0	33.4	 16
415	 15	946.8	160.2	 16
416	 15	368.8	45.2	 16
417	 15	306.3	42.7	 16
418	 15	268.3	23.0	 16
419	 15	238.8	45.6	 16
420	 15	104.0	15.6	 16
421	 15	253.5	43.7	 16
422	 15	138.0	43.5	 16
423	 15	431.0	76.6	 16
424	 15	2603.3	573.6	 16
425	 15	114.5	13.6	 16
426	 15	101.3	13.2	 16
427	 15	371.5	36.3	 16
428	 15	125.8	22.4	 16
429	 15	202.8	20.5	 16
430	 15	233.5	37.8	 16
431	 15	12483.5	2688.0	 16
432	 15	187.3	29.0	 16
433	 15	120.8	18.3	 16
434	 15	751.3	53.8	 16
435	 15	1408.8	147.9	 16
436	 15	485.8	44.7	 16
437	 15	980.3	93.1	 16
438	 15	411.0	48.4	 16
439	 15	527.5	48.4	 16
440	 15	24572.0	3948.0	 16
441	 15	975.3	83.4	 16
442	 15	106.3	12.5	 16
443	 15	348.5	56.2	 16
444	 15	653.8	86.9	 16
445	 15	921.5	90.5	 16
446	 15	562.8	49.5	 16
447	 15	569.5	247.3	 16
448	 15	607.5	66.1	 16
449	 15	2141.0	258.0	 16
450	 15	1926.8	272.6	 16
451	 15	1064.3	200.1	 16
452	 15	120.3	19.3	 16
453	 15	233.0	40.7	 16
454	 15	246.8	36.0	 16
455	 15	279.8	27.5	 16
456	 15	108.0	22.8	 16
457	 15	109.5	16.9	 16
458	 15	759.3	81.6	 16
459	 15	186.5	32.0	 16
460	 15	180.5	24.3	 16
461	 15	378.0	45.4	 16
462	 15	112.8	18.9	 16
463	 15	97.5	15.2	 16
464	 15	183.8	26.9	 16
465	 15	147.3	23.5	 16
466	 15	165.0	30.4	 16
467	 15	231.0	42.6	 16
468	 15	725.3	76.3	 16
469	 15	696.0	57.1	 16
470	 15	296.8	52.4	 16
471	 15	188.8	30.9	 16
472	 15	205.5	29.3	 16
473	 15	128.0	23.9	 16
474	 15	598.0	54.1	 16
475	 15	305.8	36.5	 16
476	 15	126.5	38.9	 16
477	 15	583.8	40.5	 16
478	 15	401.0	33.1	 16
479	 15	446.0	54.6	 16
480	 15	187.3	17.0	 16
481	 15	2936.5	397.0	 16
482	 15	407.5	64.9	 16
483	 15	186.8	39.6	 16
484	 15	183.0	30.1	 16
485	 15	89.8	20.5	 16
486	 15	216.0	27.1	 16
487	 15	252.8	26.1	 16
488	 15	248.3	22.1	 16
489	 15	518.8	41.9	 16
490	 15	667.3	98.1	 16
491	 15	100.0	16.9	 16
492	 15	440.8	27.5	 16
493	 15	753.5	65.9	 16
494	 15	158.3	23.9	 16
495	 15	124.0	20.7	 16
496	 15	383.3	43.3	 16
497	 15	106.3	28.1	 16
498	 15	96.5	16.7	 16
499	 15	126.3	26.1	 16
500	 15	165.0	38.0	 16
501	 15	182.0	26.5	 16
502	 15	193.3	28.1	 16
503	 15	328.3	57.7	 16
504	 15	2361.0	431.0	 16
505	 15	280.5	34.8	 16
506	 15	261.8	38.3	 16
507	 15	1278.5	167.0	 16
508	 15	1054.3	88.5	 16
509	 15	249.8	36.7	 16
510	 15	218.8	31.7	 16
511	 15	98.0	13.1	 16
512	 15	95.3	15.3	 16
513	 15	139.0	21.0	 16
514	 15	162.8	23.7	 16
515	 15	167.3	29.0	 16
516	 15	832.0	129.1	 16
517	 15	711.8	118.5	 16
518	 15	159.3	16.7	 16
519	 15	532.5	115.8	 16
520	 15	113.5	14.2	 16
521	 15	168.3	34.9	 16
522	 15	181.0	18.2	 16
523	 15	656.3	74.4	 16
524	 15	113.8	25.1	 16
525	 15	696.0	66.6	 16
526	 15	479.5	50.7	 16
527	 15	280.8	48.7	 16
528	 15	991.0	107.8	 16
529	 15	197.3	26.3	 16
530	 15	676.8	76.0	 16
531	 15	395.5	55.0	 16
532	 15	163.5	24.1	 16
533	 15	138.3	17.6	 16
534	 15	165.0	22.0	 16
535	 15	1209.8	249.6	 16
536	 15	801.3	195.3	 16
537	 15	484.8	54.1	 16
538	 15	712.0	69.0	 16
539	 15	326.0	51.1	 16
540	 15	862.5	184.9	 16
541	 15	98.5	20.3	 16
542	 15	254.8	59.7	 16
543	 15	135.8	29.0	 16
544	 15	210.3	45.3	 16
545	 15	165.0	27.6	 16
546	 15	252.3	41.9	 16
547	 15	777.0	87.4	 16
548	 15	735.3	80.3	 16
549	 15	149.3	30.9	 16
550	 15	131.3	23.2	 16
551	 15	105.3	13.9	 16
552	 15	328.5	59.3	 16
553	 15	110.8	25.4	 16
554	 15	1486.3	358.7	 16
555	 15	1438.8	331.7	 16
556	 15	1929.8	201.9	 16
557	 15	579.8	61.9	 16
558	 15	188.3	24.9	 16
559	 15	282.5	53.8	 16
560	 15	98.0	23.1	 16
561	 15	673.5	132.0	 16
562	 15	412.8	54.8	 16
563	 15	419.3	64.9	 16
564	 15	360.5	52.4	 16
565	 15	336.5	49.5	 16
566	 15	160.5	24.5	 20
567	 15	356.8	44.6	 16
568	 15	280.3	59.2	 16
569	 15	322.0	50.3	 16
570	 15	678.5	143.0	 16
571	 15	493.3	70.7	 16
572	 15	708.3	168.9	 16
573	 15	641.0	188.1	 16
574	 15	103.0	18.9	 16
575	 15	136.8	25.6	 16
576	 15	283.3	31.3	 16
577	 15	447.5	83.6	 16
578	 15	281.8	57.2	 16
579	 15	391.5	49.2	 16
580	 15	426.8	40.1	 16
581	 15	161.3	22.8	 16
582	 15	195.5	35.0	 16
583	 15	203.8	22.7	 16
584	 15	277.0	49.6	 16
585	 15	201.5	32.4	 16
586	 15	515.8	97.7	 16
587	 15	1662.3	435.1	 16
588	 15	169.8	28.0	 16
589	 15	80.5	14.2	 16
590	 15	149.3	64.0	 16
591	 15	203.8	27.8	 16
592	 15	361.0	84.7	 16
593	 15	1329.8	224.4	 16
594	 15	297.5	55.3	 16
595	 15	636.0	99.8	 16
596	 15	279.5	53.2	 16
597	 15	689.0	161.4	 16
598	 15	767.5	198.2	 16
599	 15	372.3	31.1	 16
600	 15	3583.5	901.5	 16
601	 15	595.3	80.1	 16
602	 15	874.5	193.6	 16
603	 15	97.5	22.1	 16
604	 15	365.8	76.1	 16
605	 15	358.3	60.0	 16
606	 15	110.5	18.5	 16
607	 15	1510.3	311.7	 16
608	 15	1162.0	250.6	 16
609	 15	671.3	152.9	 16
610	 15	119.5	19.0	 16
611	 15	195.3	30.3	 16
612	 15	140.0	34.4	 16
613	 15	385.0	55.9	 16
614	 15	161.3	25.5	 16
615	 15	270.5	47.4	 16
616	 15	567.8	68.0	 16
617	 15	543.3	69.6	 16
618	 15	210.5	51.8	 16
619	 15	912.0	158.7	 16
620	 15	476.8	86.9	 16
621	 15	387.8	120.1	 16
622	 15	20074.3	3516.0	 16
623	 15	881.0	158.2	 16
624	 15	119.8	24.3	 16
625	 15	194.3	29.6	 16
626	 15	161.8	27.8	 16
627	 15	198.8	32.2	 16
628	 15	572.8	94.4	 16
629	 15	227.3	36.4	 16
630	 15	475.8	53.9	 16
631	 15	253.8	125.3	 16
632	 15	173.0	34.6	 16
633	 15	1059.0	90.7	 16
634	 15	970.3	101.5	 16
635	 15	593.5	73.9	 16
636	 15	620.0	45.1	 16
637	 15	716.8	119.1	 16
638	 15	591.5	77.6	 16
639	 15	424.5	38.3	 16
640	 15	216.8	33.2	 16
641	 15	356.0	52.5	 16
642	 15	151.5	21.9	 16
643	 15	195.0	29.1	 16
644	 15	572.0	102.1	 16
645	 15	342.0	51.8	 16
646	 15	719.0	74.9	 16
647	 15	190.8	34.2	 16
648	 15	655.0	72.5	 16
649	 15	154.3	19.2	 16
650	 15	119.3	26.8	 16
651	 15	114.0	22.5	 16
652	 15	138.0	26.5	 16
653	 15	442.0	65.9	 16
654	 15	124.3	19.2	 16
655	 15	142.0	25.8	 16
656	 15	590.3	95.2	 16
657	 15	151.5	23.1	 16
658	 15	304.3	48.2	 16
659	 15	170.3	20.7	 16
660	 15	971.5	105.6	 16
661	 15	254.0	54.7	 16
662	 15	1566.3	236.3	 16
663	 15	471.0	55.3	 16
664	 15	240.8	40.3	 16
665	 15	1127.8	201.1	 16
666	 15	115.8	16.3	 16
667	 15	127.8	18.7	 16
668	 15	157.5	17.5	 16
669	 15	154.5	21.3	 16
670	 15	199.8	37.2	 16
671	 15	1976.8	401.2	 16
672	 15	483.3	54.8	 16
673	 15	208.0	26.4	 16
674	 15	467.0	54.7	 16
675	 15	2061.0	427.7	 16
676	 15	298.8	28.0	 16
677	 15	282.5	37.6	 16
678	 15	376.0	56.4	 16
679	 15	169.0	32.1	 16
680	 15	135.5	30.4	 16
681	 15	125.5	21.9	 16
682	 15	156.3	24.1	 16
683	 15	889.3	123.9	 16
684	 15	413.3	53.4	 16
685	 15	1499.0	244.0	 16
686	 15	9812.0	1570.4	 16
687	 15	403.5	70.0	 16
688	 15	142.3	21.1	 16
689	 15	156.0	26.0	 16
690	 15	3540.5	684.1	 16
691	 15	288.3	36.6	 16
692	 15	656.3	71.0	 16
693	 15	1230.8	228.1	 16
694	 15	1044.3	173.6	 16
695	 15	170.3	22.8	 16
696	 15	277.0	38.5	 16
697	 15	267.3	30.5	 16
698	 15	246.3	36.0	 16
699	 15	224.0	36.5	 16
700	 15	141.5	21.8	 16
701	 15	149.0	23.9	 16
702	 15	586.5	74.6	 16
703	 15	119.5	21.1	 16
704	 15	1062.0	111.4	 16
705	 15	545.3	55.9	 16
706	 15	218.5	34.5	 16
707	 15	223.0	31.1	 16
708	 15	1053.5	106.9	 16
709	 15	111.0	19.9	 16
710	 15	156.8	25.4	 16
711	 15	188.3	24.2	 16
  0	 16	3862.0	654.9	 16
  1	 16	150.8	27.8	 16
  2	 16	123.5	27.1	 16
  3	 16	114.0	18.3	 16
  4	 16	195.3	26.0	 16
  5	 16	637.3	56.7	 16
  6	 16	310.0	42.6	 16
  7	 16	297.5	61.8	 16
  8	 16	156.5	20.3	 16
  9	 16	241.0	38.0	 16
 10	 16	126.3	19.7	 16
 11	 16	146.3	21.3	 16
 12	 16	517.3	67.8	 16
 13	 16	128.0	22.2	 16
 14	 16	83.0	14.2	 16
 15	 16	117.3	13.8	 16
 16	 16	331.0	31.0	 16
 17	 16	213.8	28.7	 16
 18	 16	165.5	25.6	 16
 19	 16	211.8	30.3	 16
 20	 16	157.5	23.5	 16
 21	 16	105.5	22.7	 16
 22	 16	154.3	25.9	 16
 23	 16	131.3	21.7	 16
 24	 16	339.5	41.7	 16
 25	 16	192.3	35.1	 16
 26	 16	132.5	20.6	 16
 27	 16	142.5	25.8	 16
 28	 16	347.8	65.8	 16
 29	 16	609.5	108.2	 16
 30	 16	220.5	18.1	 16
 31	 16	484.8	80.2	 16
 32	 16	110.5	16.4	 16
 33	 16	115.3	16.3	 16
 34	 16	156.3	21.6	 16
 35	 16	252.3	36.4	 16
 36	 16	185.3	18.0	 16
 37	 16	117.0	18.3	 16
 38	 16	145.8	35.4	 16
 39	 16	137.3	31.7	 16
 40	 16	99.3	14.4	 16
 41	 16	128.5	24.6	 16
 42	 16	133.3	25.8	 16
 43	 16	218.0	37.1	 16
 44	 16	323.3	47.9	 16
 45	 16	287.3	35.2	 16
 46	 16	253.3	20.9	 16
 47	 16	353.3	41.7	 16
 48	 16	1935.5	259.8	 16
 49	 16	239.0	47.6	 16
 50	 16	227.3	39.0	 16
 51	 16	500.5	45.4	 16
 52	 16	411.5	39.1	 16
 53	 16	419.8	60.5	 16
 54	 16	118.5	17.0	 16
 55	 16	108.3	20.3	 16
 56	 16	197.0	30.4	 16
 57	 16	246.5	32.8	 16
 58	 16	643.5	70.9	 16
 59	 16	246.3	36.4	 16
 60	 16	145.3	28.2	 16
 61	 16	145.5	34.9	 16
 62	 16	289.3	29.5	 16
 63	 16	98.3	16.4	 16
 64	 16	450.5	35.7	 16
 65	 16	111.0	18.6	 16
 66	 16	108.0	18.4	 16
 67	 16	495.0	80.4	 16
 68	 16	384.3	44.0	 16
 69	 16	430.3	65.7	 16
 70	 16	334.5	37.4	 16
 71	 16	247.0	39.2	 16
 72	 16	568.8	102.2	 16
 73	 16	869.8	177.7	 16
 74	 16	2381.3	263.3	 16
 75	 16	102.8	16.3	 16
 76	 16	1509.8	204.0	 16
 77	 16	275.5	37.4	 16
 78	 16	84.8	11.6	 16
 79	 16	104.0	16.9	 16
 80	 16	130.5	26.3	 16
 81	 16	271.0	27.0	 16
 82	 16	94.5	16.0	 16
 83	 16	123.0	22.3	 16
 84	 16	113.0	66.1	 16
 85	 16	170.3	45.4	 16
 86	 16	211.8	72.5	 20
 87	 16	91.5	14.0	 16
 88	 16	106.0	24.0	 16
 89	 16	144.0	26.2	 16
 90	 16	278.5	74.2	 16
 91	 16	230.0	35.6	 16
 92	 16	152.0	35.3	 16
 93	 16	151.3	26.2	 16
 94	 16	246.5	54.5	 16
 95	 16	503.0	152.5	 16
 96	 16	150.0	54.0	 16
 97	 16	142.5	24.6	 16
 98	 16	336.0	92.5	 16
 99	 16	139.0	29.7	 16
100	 16	179.5	49.6	 16
101	 16	776.8	298.9	 16
102	 16	158.3	47.0	 16
103	 16	145.3	40.6	 16
104	 16	505.5	166.5	 16
105	 16	403.0	58.6	 16
106	 16	196.5	52.0	 16
107	 16	79.0	10.6	 16
108	 16	160.0	18.6	 16
109	 16	140.5	23.5	 16
110	 16	124.0	28.1	 16
111	 16	200.5	25.2	 16
112	 16	305.5	82.1	 16
113	 16	190.5	31.4	 16
114	 16	369.5	92.2	 16
115	 16	648.0	178.2	 16
116	 16	174.5	33.6	 16
117	 16	333.0	103.1	 16
118	 16	560.5	142.2	 16
119	 16	99.5	9.7	 16
120	 16	102.5	18.8	 16
121	 16	359.0	81.5	 16
122	 16	122.0	19.2	 16
123	 16	150.0	71.9	 16
124	 16	199.5	55.2	 16
125	 16	165.3	27.8	 16
126	 16	207.5	45.4	 16
127	 16	113.0	19.5	 16
128	 16	121.0	23.3	 16
129	 16	82.5	12.0	 16
130	 16	100.5	23.8	 16
131	 16	128.0	23.8	 16
132	 16	298.5	81.0	 16
133	 16	101.3	17.6	 16
134	 16	142.0	37.8	 16
135	 16	78.3	12.1	 16
136	 16	110.0	29.5	 16
137	 16	504.8	142.4	 16
138	 16	115.8	23.0	 16
139	 16	123.3	20.0	 16
140	 16	94.0	18.6	 16
141	 16	134.5	26.9	 16
142	 16	162.8	51.4	 16
143	 16	557.8	72.0	 16
144	 16	483.0	60.3	 16
145	 16	427.8	94.0	 16
146	 16	170.5	37.0	 16
147	 16	161.5	62.3	 16
148	 16	620.8	74.0	 16
149	 16	365.8	48.6	 16
150	 16	199.0	32.0	 16
151	 16	368.5	82.2	 16
152	 16	92.0	18.8	 16
153	 16	147.5	23.7	 16
154	 16	252.5	54.7	 16
155	 16	100.0	27.2	 16
156	 16	112.0	28.6	 16
157	 16	503.3	60.7	 16
158	 16	332.3	54.1	 16
159	 16	743.3	171.1	 16
160	 16	260.3	41.6	 16
161	 16	250.5	34.6	 16
162	 16	229.3	51.1	 16
163	 16	174.0	36.6	 16
164	 16	78.8	9.8	 16
165	 16	123.0	17.2	 16
166	 16	124.3	22.1	 16
167	 16	103.5	25.8	 16
168	 16	225.3	45.6	 16
169	 16	228.8	44.5	 16
170	 16	105.0	17.2	 16
171	 16	92.5	17.3	 16
172	 16	178.5	53.8	 16
173	 16	157.8	29.6	 16
174	 16	90.3	12.8	 16
175	 16	90.8	18.6	 16
176	 16	120.8	38.1	 16
177	 16	434.5	53.9	 16
178	 16	790.3	174.2	 16
179	 16	214.8	38.7	 16
180	 16	155.0	23.1	 16
181	 16	198.5	59.9	 16
182	 16	332.3	50.4	 16
183	 16	342.0	48.4	 16
184	 16	235.3	25.8	 16
185	 16	152.3	23.8	 16
186	 16	161.3	33.5	 16
187	 16	118.8	15.6	 16
188	 16	155.5	26.3	 16
189	 16	418.0	77.5	 16
190	 16	350.8	28.3	 16
191	 16	192.5	159.9	 16
192	 16	209.0	25.6	 16
193	 16	159.0	31.5	 16
194	 16	426.5	56.1	 16
195	 16	254.5	48.4	 16
196	 16	126.3	14.4	 16
197	 16	113.0	17.2	 16
198	 16	97.5	13.8	 16
199	 16	86.3	15.4	 16
200	 16	94.3	15.4	 16
201	 16	328.5	64.3	 16
202	 16	385.0	47.2	 16
203	 16	126.8	25.4	 16
204	 16	118.0	18.7	 16
205	 16	289.0	45.5	 16
206	 16	158.8	31.5	 16
207	 16	200.0	31.7	 16
208	 16	223.5	33.8	 16
209	 16	195.8	39.3	 16
210	 16	111.3	23.7	 16
211	 16	104.3	13.3	 16
212	 16	110.0	27.9	 16
213	 16	109.5	21.1	 16
214	 16	142.3	29.4	 16
215	 16	81.5	17.4	 16
216	 16	288.3	88.3	 16
217	 16	257.0	18.7	 16
218	 16	401.0	56.5	 16
219	 16	477.0	87.3	 16
220	 16	932.8	158.7	 16
221	 16	202.8	37.7	 16
222	 16	349.5	42.1	 16
223	 16	192.0	31.7	 16
224	 16	102.0	15.8	 16
225	 16	130.5	29.8	 16
226	 16	109.0	19.4	 16
227	 16	130.5	25.0	 16
228	 16	152.0	33.8	 16
229	 16	1597.0	186.9	 16
230	 16	226.0	35.2	 16
231	 16	130.3	29.5	 16
232	 16	96.3	16.8	 16
233	 16	90.3	16.6	 16
234	 16	271.0	37.1	 16
235	 16	533.8	66.1	 16
236	 16	1848.5	202.5	 16
237	 16	402.8	49.5	 16
238	 16	142.8	26.8	 16
239	 16	324.0	48.7	 16
240	 16	268.5	27.1	 16
241	 16	177.0	32.2	 16
242	 16	576.8	58.0	 16
243	 16	203.3	32.5	 16
244	 16	144.0	24.2	 16
245	 16	183.0	21.2	 16
246	 16	128.5	23.0	 16
247	 16	166.8	31.1	 16
248	 16	183.0	25.3	 16
249	 16	663.3	60.1	 16
250	 16	188.8	44.6	 16
251	 16	195.3	57.4	 16
252	 16	145.0	26.6	 16
253	 16	353.5	52.2	 16
254	 16	3358.5	291.3	 16
255	 16	476.0	54.4	 16
256	 16	264.0	34.7	 16
257	 16	518.8	88.3	 16
258	 16	107.5	18.5	 16
259	 16	102.3	15.8	 16
260	 16	111.0	19.1	 16
261	 16	192.5	37.6	 16
262	 16	171.5	23.3	 16
263	 16	202.0	31.4	 16
264	 16	337.3	40.1	 16
265	 16	183.0	17.6	 16
266	 16	101.5	16.0	 16
267	 16	141.8	31.5	 16
268	 16	264.0	40.3	 16
269	 16	333.0	61.4	 16
270	 16	113.5	17.5	 16
271	 16	105.0	27.8	 16
272	 16	563.3	41.6	 16
273	 16	145.0	25.4	 16
274	 16	392.8	47.7	 16
275	 16	396.8	27.5	 16
276	 16	323.5	36.4	 16
277	 16	127.3	15.9	 16
278	 16	117.5	22.0	 16
279	 16	225.8	37.2	 16
280	 16	583.8	48.7	 16
281	 16	387.8	41.4	 16
282	 16	211.0	25.7	 16
283	 16	113.0	18.8	 16
284	 16	129.0	18.1	 16
285	 16	156.8	22.7	 16
286	 16	155.3	28.6	 16
287	 16	224.8	30.1	 16
288	 16	1692.5	183.9	 16
289	 16	286.0	34.8	 16
290	 16	166.0	23.7	 16
291	 16	137.0	19.5	 16
292	 16	604.5	76.2	 16
293	 16	870.8	80.7	 16
294	 16	153.0	25.1	 16
295	 16	120.5	15.7	 12
296	 16	288.8	47.0	 16
297	 16	319.0	46.6	 16
298	 16	199.3	27.1	 16
299	 16	134.3	32.9	 16
300	 16	101.5	11.5	 16
301	 16	133.8	22.2	 16
302	 16	91.3	17.2	 16
303	 16	97.5	16.7	 16
304	 16	417.8	88.2	 16
305	 16	93.5	20.8	 16
306	 16	103.8	14.6	 16
307	 16	108.3	23.4	 16
308	 16	4502.3	997.7	 16
309	 16	294.0	44.8	 16
310	 16	919.3	78.7	 16
311	 16	573.5	46.7	 16
312	 16	275.3	29.5	 16
313	 16	115.5	18.3	 16
314	 16	175.5	39.8	 16
315	 16	218.5	26.5	 16
316	 16	1113.3	101.5	 16
317	 16	562.3	64.8	 16
318	 16	188.8	20.3	 16
319	 16	299.8	35.3	 16
320	 16	210.5	28.9	 16
321	 16	302.5	45.6	 16
322	 16	654.5	76.1	 16
323	 16	142.8	23.5	 16
324	 16	347.3	63.5	 16
325	 16	449.3	59.4	 20
326	 16	404.5	38.1	 16
327	 16	697.3	212.9	 16
328	 16	96.3	14.7	 16
329	 16	123.3	41.6	 16
330	 16	685.5	148.9	 16
331	 16	168.3	46.5	 16
332	 16	601.8	102.5	 16
333	 16	803.3	199.3	 16
334	 16	156.3	28.3	 16
335	 16	124.5	21.6	 16
336	 16	239.5	86.5	 16
337	 16	1151.0	281.9	 16
338	 16	262.5	69.2	 16
339	 16	279.5	59.7	 16
340	 16	137.0	39.3	 16
341	 16	120.3	25.8	 16
342	 16	125.5	23.8	 16
343	 16	102.3	16.6	 16
344	 16	185.8	50.7	 16
345	 16	266.3	113.0	 16
346	 16	1376.3	427.4	 16
347	 16	123.5	17.7	 16
348	 16	266.8	70.4	 16
349	 16	188.8	72.9	 16
350	 16	178.0	25.8	 16
351	 16	263.5	42.1	 16
352	 16	152.0	24.8	 16
353	 16	236.5	36.7	 16
354	 16	127.3	25.9	 16
355	 16	247.3	47.1	 16
356	 16	639.8	81.2	 16
357	 16	390.3	53.8	 16
358	 16	411.0	69.0	 16
359	 16	274.0	64.1	 16
360	 16	104.0	13.3	 16
361	 16	200.0	31.1	 16
362	 16	145.0	23.9	 16
363	 16	114.5	17.2	 16
364	 16	272.0	43.2	 16
365	 16	156.0	37.6	 16
366	 16	315.5	38.3	 16
367	 16	343.5	49.6	 16
368	 16	92.3	13.9	 16
369	 16	96.5	13.3	 16
370	 16	92.8	16.5	 16
371	 16	132.3	25.6	 16
372	 16	365.3	42.9	 16
373	 16	178.3	37.7	 16
374	 16	127.3	41.2	 16
375	 16	1298.5	271.6	 16
376	 16	189.3	30.4	 16
377	 16	115.5	24.8	 16
378	 16	128.5	17.4	 16
379	 16	174.0	33.8	 16
380	 16	116.0	29.4	 16
381	 16	100.5	21.0	 16
382	 16	104.0	28.8	 16
383	 16	119.8	22.0	 16
384	 16	212.8	25.5	 16
385	 16	208.3	39.2	 16
386	 16	293.0	48.3	 16
387	 16	644.3	45.5	 16
388	 16	452.8	52.5	 16
389	 16	285.3	52.3	 16
390	 16	150.5	30.1	 16
391	 16	191.0	23.6	 16
392	 16	223.3	38.1	 16
393	 16	471.8	68.9	 16
394	 16	2241.8	472.9	 16
395	 16	348.8	22.4	 16
396	 16	2610.8	695.3	 16
397	 16	162.0	23.3	 16
398	 16	151.8	17.9	 16
399	 16	153.0	21.5	 16
400	 16	208.0	30.9	 16
401	 16	210.8	47.6	 16
402	 16	257.0	27.4	 16
403	 16	265.8	42.2	 16
404	 16	690.3	64.6	 16
405	 16	488.8	34.2	 16
406	 16	236.5	39.7	 16
407	 16	178.5	26.2	 16
408	 16	647.8	102.8	 16
409	 16	134.3	19.1	 16
410	 16	265.0	41.5	 16
411	 16	123.3	21.9	 16
412	 16	89.5	15.4	 16
413	 16	181.0	32.4	 16
414	 16	124.3	20.9	 16
415	 16	551.3	65.2	 16
416	 16	309.5	49.4	 16
417	 16	138.8	16.2	 16
418	 16	280.3	23.0	 16
419	 16	312.3	43.3	 16
420	 16	104.3	32.9	 16
421	 16	95.8	18.6	 16
422	 16	110.0	19.1	 16
423	 16	481.5	69.2	 16
424	 16	684.0	133.1	 16
425	 16	141.5	23.0	 16
426	 16	126.0	19.8	 16
427	 16	364.8	37.2	 16
428	 16	120.8	37.2	 16
429	 16	150.3	19.0	 16
430	 16	181.3	33.0	 16
431	 16	2861.5	572.7	 16
432	 16	118.3	13.4	 16
433	 16	99.0	18.8	 16
434	 16	1490.5	104.4	 16
435	 16	945.5	76.2	 16
436	 16	284.0	43.5	 16
437	 16	830.0	107.9	 16
438	 16	567.3	60.6	 16
439	 16	8349.8	836.5	 16
440	 16	10858.5	1705.8	 16
441	 16	920.0	78.5	 16
442	 16	110.8	18.6	 16
443	 16	168.3	18.5	 16
444	 16	348.5	53.4	 16
445	 16	1457.0	129.9	 16
446	 16	337.8	78.2	 16
447	 16	370.5	57.1	 16
448	 16	390.5	60.7	 16
449	 16	480.0	53.7	 16
450	 16	382.3	66.8	 16
451	 16	494.0	50.4	 16
452	 16	255.5	56.3	 16
453	 16	426.3	40.1	 16
454	 16	318.8	38.6	 16
455	 16	135.3	24.2	 16
456	 16	99.0	22.4	 16
457	 16	94.8	14.3	 16
458	 16	495.0	57.5	 16
459	 16	134.5	30.7	 16
460	 16	188.5	24.7	 16
461	 16	423.0	35.9	 16
462	 16	167.5	26.9	 16
463	 16	105.3	20.0	 16
464	 16	130.0	25.2	 16
465	 16	122.5	24.8	 16
466	 16	137.5	26.4	 16
467	 16	128.3	22.6	 16
468	 16	307.3	40.5	 16
469	 16	629.5	67.1	 16
470	 16	214.0	40.7	 16
471	 16	144.5	27.2	 16
472	 16	349.3	44.1	 16
473	 16	115.0	25.2	 16
474	 16	240.0	21.7	 16
475	 16	500.8	47.9	 16
476	 16	113.0	16.2	 16
477	 16	216.3	30.7	 16
478	 16	627.5	61.0	 16
479	 16	372.3	72.2	 16
480	 16	182.0	30.8	 16
481	 16	386.3	58.6	 16
482	 16	131.8	21.5	 16
483	 16	107.0	56.3	 16
484	 16	231.5	28.4	 16
485	 16	85.5	16.0	 16
486	 16	133.3	22.3	 16
487	 16	211.3	29.9	 16
488	 16	235.3	54.3	 16
489	 16	551.0	73.4	 16
490	 16	686.8	65.3	 16
491	 16	98.5	19.6	 16
492	 16	638.0	84.0	 16
493	 16	1284.3	165.4	 16
494	 16	145.5	32.3	 16
495	 16	128.8	18.1	 16
496	 16	112.0	21.2	 16
497	 16	86.0	11.2	 16
498	 16	102.5	16.5	 16
499	 16	113.5	20.3	 16
500	 16	130.0	17.0	 16
501	 16	388.8	69.8	 16
502	 16	119.0	19.9	 16
503	 16	142.0	19.7	 16
504	 16	152.5	19.4	 16
505	 16	153.5	22.3	 16
506	 16	166.8	26.5	 16
507	 16	251.0	35.9	 16
508	 16	623.0	92.8	 16
509	 16	198.5	36.1	 16
510	 16	210.3	34.7	 16
511	 16	131.5	50.2	 16
512	 16	92.3	16.0	 16
513	 16	116.3	26.6	 16
514	 16	185.5	31.5	 16
515	 16	86.3	9.6	 16
516	 16	236.0	28.8	 16
517	 16	114.5	23.2	 16
518	 16	121.8	24.6	 16
519	 16	131.3	18.5	 16
520	 16	198.0	44.2	 16
521	 16	113.5	20.2	 16
522	 16	183.8	24.3	 16
523	 16	142.8	18.9	 16
524	 16	109.5	18.1	 16
525	 16	368.3	35.0	 16
526	 16	261.0	36.4	 16
527	 16	408.3	57.7	 16
528	 16	251.5	35.7	 16
529	 16	136.5	28.3	 16
530	 16	946.5	122.2	 16
531	 16	975.8	101.0	 16
532	 16	139.0	23.0	 16
533	 16	150.3	24.5	 16
534	 16	225.3	27.2	 16
535	 16	1046.0	101.5	 16
536	 16	225.0	28.1	 16
537	 16	384.5	66.2	 16
538	 16	1117.0	88.6	 16
539	 16	502.8	53.3	 16
540	 16	910.8	115.8	 16
541	 16	88.0	17.9	 16
542	 16	191.0	34.7	 16
543	 16	115.3	15.1	 16
544	 16	184.5	31.8	 16
545	 16	180.5	34.9	 16
546	 16	243.3	34.5	 16
547	 16	470.3	43.6	 16
548	 16	419.3	41.4	 16
549	 16	107.5	14.6	 16
550	 16	162.3	22.8	 16
551	 16	114.8	16.9	 16
552	 16	159.5	37.5	 16
553	 16	149.0	26.5	 16
554	 16	1196.0	90.4	 16
555	 16	747.3	55.4	 16
556	 16	1441.8	155.7	 16
557	 16	214.3	30.3	 16
558	 16	148.8	22.6	 16
559	 16	186.5	25.9	 16
560	 16	105.8	21.4	 16
561	 16	159.5	24.6	 16
562	 16	569.0	66.0	 16
563	 16	172.3	22.3	 16
564	 16	196.0	23.4	 20
565	 16	241.3	48.9	 16
566	 16	152.0	68.4	 16
567	 16	377.3	26.0	 16
568	 16	272.3	46.1	 16
569	 16	411.8	40.4	 16
570	 16	393.0	60.9	 16
571	 16	327.3	49.1	 16
572	 16	233.0	39.9	 16
573	 16	95.3	13.7	 16
574	 16	116.8	13.9	 16
575	 16	117.8	25.7	 16
576	 16	234.8	38.2	 16
577	 16	726.5	135.3	 16
578	 16	163.3	22.8	 16
579	 16	229.8	80.8	 16
580	 16	424.0	60.4	 16
581	 16	159.5	26.8	 16
582	 16	186.5	29.1	 16
583	 16	240.0	32.6	 16
584	 16	280.3	27.9	 16
585	 16	225.0	32.5	 16
586	 16	257.5	26.4	 16
587	 16	376.8	44.5	 16
588	 16	160.5	42.2	 16
589	 16	88.0	11.3	 16
590	 16	99.3	19.9	 16
591	 16	257.8	41.8	 16
592	 16	220.0	73.5	 16
593	 16	1194.5	163.9	 16
594	 16	857.8	82.1	 16
595	 16	1114.0	163.6	 16
596	 16	328.3	37.1	 16
597	 16	210.0	22.0	 16
598	 16	219.8	35.6	 16
599	 16	215.3	31.4	 16
600	 16	715.3	150.3	 16
601	 16	347.8	44.7	 16
602	 16	569.3	107.7	 16
603	 16	101.5	19.0	 16
604	 16	201.3	26.3	 16
605	 16	284.5	34.5	 16
606	 16	114.3	21.9	 16
607	 16	225.0	43.8	 16
608	 16	287.3	35.9	 16
609	 16	365.0	51.8	 16
610	 16	159.3	25.2	 16
611	 16	277.3	38.9	 16
612	 16	93.8	13.1	 16
613	 16	166.3	38.2	 16
614	 16	117.3	18.5	 16
615	 16	155.0	28.7	 16
616	 16	258.8	46.8	 16
617	 16	545.0	82.5	 16
618	 16	161.3	24.3	 16
619	 16	531.8	90.4	 16
620	 16	233.5	44.8	 16
621	 16	185.8	66.4	 16
622	 16	8155.8	1546.7	 16
623	 16	703.3	112.6	 16
624	 16	144.3	24.3	 16
625	 16	291.5	54.9	 16
626	 16	300.8	49.4	 16
627	 16	170.0	35.8	 16
628	 16	877.0	128.5	 16
629	 16	183.0	27.5	 16
630	 16	428.8	65.1	 16
631	 16	302.8	46.0	 16
632	 16	154.5	31.2	 16
633	 16	395.3	44.9	 16
634	 16	407.3	58.7	 16
635	 16	842.3	138.4	 16
636	 16	249.3	33.3	 16
637	 16	203.3	30.1	 16
638	 16	705.5	63.2	 16
639	 16	349.5	50.4	 16
640	 16	320.3	52.7	 16
641	 16	822.8	88.2	 16
642	 16	294.0	46.5	 16
643	 16	133.0	16.3	 16
644	 16	431.3	53.7	 16
645	 16	137.0	23.2	 16
646	 16	144.0	25.3	 16
647	 16	299.0	44.9	 16
648	 16	270.3	47.2	 16
649	 16	116.8	18.8	 16
650	 16	108.3	27.5	 16
651	 16	93.5	12.2	 16
652	 16	135.0	19.6	 16
653	 16	675.8	94.0	 16
654	 16	197.8	34.9	 16
655	 16	125.3	29.8	 16
656	 16	244.0	27.0	 16
657	 16	230.5	29.5	 16
658	 16	226.5	30.9	 16
659	 16	182.3	34.3	 16
660	 16	561.3	80.8	 16
661	 16	177.8	30.1	 16
662	 16	500.5	64.5	 16
663	 16	612.0	52.8	 16
664	 16	367.0	126.0	 16
665	 16	1126.0	182.1	 16
666	 16	142.5	20.1	 16
667	 16	71.0	11.1	 16
668	 16	103.0	16.4	 16
669	 16	142.3	30.6	 16
670	 16	122.3	24.5	 16
671	 16	527.5	90.6	 16
672	 16	288.0	30.3	 16
673	 16	355.3	318.4	 16
674	 16	643.0	80.7	 16
675	 16	408.5	85.0	 16
676	 16	287.5	52.2	 16
677	 16	179.3	24.6	 16
678	 16	149.3	21.9	 16
679	 16	111.0	18.6	 16
680	 16	101.8	16.8	 16
681	 16	158.3	23.7	 16
682	 16	108.8	19.4	 16
683	 16	373.3	51.8	 16
684	 16	247.3	25.4	 16
685	 16	377.3	31.9	 16
686	 16	906.0	142.5	 16
687	 16	808.3	134.4	 16
688	 16	131.5	18.8	 16
689	 16	113.0	30.3	 16
690	 16	468.8	84.9	 16
691	 16	229.3	45.5	 16
692	 16	784.3	74.4	 16
693	 16	408.8	47.4	 16
694	 16	622.0	52.2	 16
695	 16	145.8	21.2	 16
696	 16	355.5	42.4	 16
697	 16	178.8	32.6	 16
698	 16	169.0	26.7	 16
699	 16	117.0	17.2	 16
700	 16	172.3	24.5	 16
701	 16	228.3	38.5	 16
702	 16	4156.5	466.2	 16
703	 16	186.5	31.5	 16
704	 16	1474.5	72.5	 16
705	 16	1283.3	87.6	 16
706	 16	398.5	38.7	 16
707	 16	171.0	18.1	 16
708	 16	636.0	77.4	 16
709	 16	109.0	22.3	 16
710	 16	139.5	20.8	 16
711	 16	8347.8	800.3	 16
  0	 17	229.5	37.2	 16
  1	 17	230.5	24.4	 16
  2	 17	142.5	19.9	 16
  3	 17	717.8	74.6	 16
  4	 17	296.3	32.5	 16
  5	 17	242.8	25.8	 16
  6	 17	202.0	34.6	 16
  7	 17	137.5	20.9	 16
  8	 17	169.8	37.4	 16
  9	 17	143.0	21.6	 16
 10	 17	105.5	13.8	 16
 11	 17	162.8	29.4	 16
 12	 17	100.5	18.1	 16
 13	 17	127.8	23.3	 16
 14	 17	482.5	92.2	 16
 15	 17	120.8	19.8	 16
 16	 17	292.0	38.3	 16
 17	 17	293.5	40.0	 16
 18	 17	412.3	75.3	 16
 19	 17	343.5	57.4	 16
 20	 17	300.0	34.7	 16
 21	 17	169.0	27.7	 16
 22	 17	205.8	33.0	 16
 23	 17	99.0	20.6	 16
 24	 17	380.5	57.2	 16
 25	 17	128.3	27.0	 16
 26	 17	200.3	40.5	 16
 27	 17	119.0	26.2	 16
 28	 17	981.3	254.0	 16
 29	 17	117.3	28.8	 16
 30	 17	122.5	23.7	 16
 31	 17	94.0	16.5	 16
 32	 17	108.0	18.9	 16
 33	 17	107.5	27.3	 16
 34	 17	6556.0	1080.4	 16
 35	 17	1112.5	203.8	 16
 36	 17	144.0	24.2	 16
 37	 17	254.3	44.6	 16
 38	 17	139.3	20.6	 16
 39	 17	1152.0	284.6	 16
 40	 17	106.3	22.8	 16
 41	 17	134.5	28.5	 16
 42	 17	73.3	12.7	 16
 43	 17	309.5	65.7	 16
 44	 17	633.3	70.6	 16
 45	 17	386.0	45.3	 16
 46	 17	1112.5	142.8	 16
 47	 17	450.3	59.8	 16
 48	 17	233.0	24.9	 16
 49	 17	197.5	29.0	 16
 50	 17	1477.3	205.3	 16
 51	 17	410.8	59.8	 16
 52	 17	308.8	72.3	 16
 53	 17	105.8	21.8	 16
 54	 17	138.5	20.8	 16
 55	 17	153.3	20.2	 16
 56	 17	599.3	66.2	 16
 57	 17	124.0	15.3	 16
 58	 17	188.8	30.6	 16
 59	 17	153.3	25.8	 16
 60	 17	436.3	90.4	 16
 61	 17	233.5	33.4	 16
 62	 17	156.3	31.0	 16
 63	 17	1114.0	351.6	 16
 64	 17	252.5	40.5	 16
 65	 17	188.3	23.0	 16
 66	 17	159.8	30.2	 16
 67	 17	505.0	85.6	 16
 68	 17	540.5	109.0	 16
 69	 17	1624.3	282.9	 16
 70	 17	1556.0	379.8	 16
 71	 17	1032.0	232.0	 16
 72	 17	535.3	184.4	 16
 73	 17	247.8	46.2	 16
 74	 17	1029.3	118.3	 16
 75	 17	213.0	31.0	 16
 76	 17	1008.3	267.6	 16
 77	 17	188.5	36.7	 16
 78	 17	106.3	20.9	 16
 79	 17	118.8	17.5	 16
 80	 17	220.0	54.0	 16
 81	 17	113.5	19.3	 16
 82	 17	89.5	20.6	 16
 83	 17	2856.0	835.2	 16
 84	 17	93.3	19.9	 20
 85	 17	88.3	16.3	 16
 86	 17	169.5	52.7	 16
 87	 17	1902.8	707.2	 16
 88	 17	514.3	102.7	 16
 89	 17	912.5	291.1	 16
 90	 17	170.8	21.0	 16
 91	 17	447.8	63.9	 16
 92	 17	262.3	28.5	 16
 93	 17	353.3	91.7	 16
 94	 17	134.3	19.8	 16
 95	 17	335.5	76.6	 16
 96	 17	376.3	361.6	 16
 97	 17	6286.5	2360.8	 16
 98	 17	386.5	98.5	 16
 99	 17	419.5	113.5	 16
100	 17	1413.8	378.1	 16
101	 17	1591.3	587.8	 16
102	 17	122.5	16.6	 16
103	 17	94.5	13.6	 16
104	 17	130.5	37.5	 16
105	 17	280.0	49.3	 16
106	 17	118.8	21.7	 16
107	 17	111.3	18.3	 16
108	 17	180.5	47.3	 16
109	 17	416.0	96.4	 16
110	 17	139.3	29.9	 16
111	 17	237.3	32.4	 16
112	 17	296.3	77.4	 16
113	 17	125.3	31.9	 16
114	 17	232.0	59.0	 16
115	 17	467.3	129.2	 16
116	 17	158.3	26.8	 16
117	 17	237.0	73.7	 16
118	 17	190.8	32.1	 16
119	 17	152.5	28.7	 16
120	 17	140.3	34.5	 16
121	 17	103.0	23.6	 16
122	 17	356.8	113.7	 16
123	 17	152.8	34.4	 16
124	 17	694.5	185.5	 16
125	 17	231.5	43.7	 16
126	 17	163.3	27.7	 16
127	 17	323.3	116.0	 16
128	 17	104.0	16.9	 16
129	 17	217.0	38.9	 16
130	 17	255.5	43.3	 16
131	 17	358.0	68.5	 16
132	 17	188.3	111.2	 16
133	 17	182.0	25.2	 16
134	 17	173.3	24.8	 16
135	 17	167.5	30.6	 16
136	 17	202.0	35.5	 16
137	 17	179.5	29.6	 16
138	 17	159.0	25.2	 16
139	 17	108.0	17.9	 16
140	 17	102.5	14.2	 16
141	 17	156.8	31.2	 16
142	 17	187.5	54.2	 16
143	 17	114.5	22.4	 16
144	 17	171.5	41.4	 16
145	 17	86.5	26.6	 16
146	 17	441.5	58.6	 16
147	 17	189.0	35.4	 16
148	 17	306.5	37.3	 16
149	 17	128.3	19.1	 16
150	 17	120.3	19.6	 16
151	 17	115.8	17.0	 16
152	 17	159.8	19.4	 16
153	 17	184.5	30.4	 16
154	 17	138.8	21.0	 16
155	 17	115.8	20.5	 16
156	 17	155.8	56.7	 16
157	 17	1584.3	349.5	 16
158	 17	430.0	33.6	 16
159	 17	892.0	188.8	 16
160	 17	324.3	48.6	 16
161	 17	170.3	31.9	 16
162	 17	306.0	25.8	 16
163	 17	168.0	34.5	 16
164	 17	170.0	23.2	 16
165	 17	95.3	12.7	 16
166	 17	145.0	43.3	 16
167	 17	173.8	29.5	 16
168	 17	98.3	17.9	 16
169	 17	191.8	60.2	 16
170	 17	4106.5	314.4	 16
171	 17	1176.8	148.6	 16
172	 17	504.8	68.9	 16
173	 17	1442.3	282.5	 16
174	 17	276.0	32.4	 16
175	 17	306.0	51.0	 16
176	 17	907.5	90.2	 16
177	 17	663.8	92.4	 16
178	 17	728.5	94.7	 16
179	 17	635.0	179.1	 16
180	 17	391.0	80.2	 16
181	 17	213.3	25.9	 16
182	 17	143.0	26.4	 16
183	 17	133.3	21.6	 16
184	 17	130.8	30.0	 16
185	 17	252.0	52.5	 16
186	 17	174.0	37.9	 16
187	 17	6003.3	2073.5	 16
188	 17	73.3	12.9	 16
189	 17	217.3	30.1	 16
190	 17	124.8	25.0	 16
191	 17	471.8	91.7	 16
192	 17	299.3	54.8	 16
193	 17	769.0	167.5	 16
194	 17	3834.5	726.2	 16
195	 17	289.0	31.1	 16
196	 17	171.0	27.1	 16
197	 17	107.3	18.0	 16
198	 17	566.8	103.1	 16
199	 17	869.5	214.8	 16
200	 17	267.5	45.3	 16
201	 17	145.5	28.3	 16
202	 17	259.3	79.1	 16
203	 17	881.0	159.1	 16
204	 17	160.8	32.3	 16
205	 17	112.8	15.7	 16
206	 17	165.8	25.3	 16
207	 17	109.8	12.2	 16
208	 17	226.0	57.6	 16
209	 17	151.8	32.3	 16
210	 17	863.3	217.0	 16
211	 17	103.3	18.9	 16
212	 17	428.8	70.7	 16
213	 17	231.3	29.1	 16
214	 17	441.8	82.8	 16
215	 17	100.0	17.3	 16
216	 17	132.5	36.4	 16
217	 17	1410.8	218.3	 16
218	 17	130.0	24.9	 16
219	 17	181.0	27.0	 16
220	 17	149.5	31.7	 16
221	 17	119.0	22.9	 16
222	 17	95.3	16.5	 16
223	 17	74.0	13.8	 16
224	 17	111.0	28.0	 16
225	 17	123.8	23.1	 16
226	 17	119.0	15.9	 16
227	 17	148.0	30.4	 16
228	 17	1589.0	221.3	 16
229	 17	1380.8	249.6	 16
230	 17	234.3	35.3	 16
231	 17	2237.5	344.5	 16
232	 17	205.3	35.2	 16
233	 17	1224.3	165.5	 16
234	 17	982.8	95.9	 16
235	 17	698.5	76.1	 16
236	 17	111.5	18.9	 16
237	 17	454.0	76.2	 16
238	 17	99.5	12.1	 16
239	 17	551.5	62.4	 16
240	 17	155.3	22.0	 16
241	 17	226.8	25.8	 16
242	 17	538.5	64.1	 16
243	 17	593.0	66.5	 16
244	 17	122.8	19.1	 16
245	 17	356.5	49.9	 16
246	 17	967.0	125.1	 16
247	 17	96.8	9.9	 16
248	 17	203.8	28.4	 16
249	 17	313.5	36.3	 16
250	 17	266.5	27.3	 16
251	 17	244.0	30.7	 16
252	 17	174.5	13.7	 16
253	 17	1928.0	399.0	 16
254	 17	724.5	99.0	 16
255	 17	138.5	20.6	 16
256	 17	207.5	28.6	 16
257	 17	194.0	43.7	 16
258	 17	394.0	37.3	 16
259	 17	130.5	14.6	 16
260	 17	172.5	26.1	 16
261	 17	427.0	37.6	 16
262	 17	189.0	27.2	 16
263	 17	117.5	23.2	 16
264	 17	164.8	28.9	 16
265	 17	186.5	21.8	 16
266	 17	170.3	31.0	 16
267	 17	109.3	13.8	 16
268	 17	663.3	52.6	 16
269	 17	1150.5	105.9	 16
270	 17	375.0	77.5	 16
271	 17	438.3	44.4	 16
272	 17	332.0	54.4	 16
273	 17	85.0	16.7	 16
274	 17	164.8	34.5	 16
275	 17	128.0	14.3	 16
276	 17	507.5	39.2	 16
277	 17	384.3	42.2	 16
278	 17	426.8	40.2	 16
279	 17	355.5	50.5	 16
280	 17	191.8	22.6	 16
281	 17	609.3	58.3	 16
282	 17	562.0	59.0	 16
283	 17	96.5	21.4	 16
284	 17	236.0	39.4	 16
285	 17	105.5	11.3	 16
286	 17	106.5	16.8	 16
287	 17	178.3	22.6	 16
288	 17	130.5	27.9	 16
289	 17	159.3	26.9	 16
290	 17	409.0	42.0	 16
291	 17	139.0	23.7	 16
292	 17	144.3	18.1	 16
293	 17	284.3	31.3	 16
294	 17	91.5	18.0	 16
295	 17	208.5	44.1	 16
296	 17	162.3	24.0	 16
297	 17	107.5	19.2	 16
298	 17	124.3	45.4	 16
299	 17	170.3	34.2	 16
300	 17	192.5	48.2	 16
301	 17	331.5	55.8	 16
302	 17	202.5	53.2	 16
303	 17	145.0	31.9	 16
304	 17	296.3	46.7	 16
305	 17	636.8	146.2	 16
306	 17	604.8	131.4	 16
307	 17	4585.0	1327.9	 16
308	 17	4562.8	1277.3	 16
309	 17	3721.3	1105.4	 16
310	 17	447.8	77.3	 16
311	 17	392.3	70.2	 16
312	 17	202.8	24.8	 16
313	 17	289.8	64.4	 16
314	 17	192.5	27.6	 16
315	 17	209.0	44.2	 16
316	 17	1654.8	220.0	 16
317	 17	221.8	32.1	 16
318	 17	307.0	66.1	 16
319	 17	109.3	22.2	 16
320	 17	195.8	30.1	 16
321	 17	188.0	22.3	 16
322	 17	209.0	45.7	 16
323	 17	145.8	31.2	 20
324	 17	104.3	18.8	 16
325	 17	91.0	13.2	 16
326	 17	110.3	15.5	 16
327	 17	134.3	34.9	 16
328	 17	100.8	23.0	 16
329	 17	127.0	18.0	 16
330	 17	236.5	34.5	 16
331	 17	270.8	58.4	 16
332	 17	123.3	21.3	 16
333	 17	437.0	132.0	 16
334	 17	182.0	31.5	 16
335	 17	234.5	39.6	 16
336	 17	1093.8	305.3	 16
337	 17	422.3	85.3	 16
338	 17	575.3	87.7	 16
339	 17	4175.5	1507.5	 16
340	 17	146.8	29.3	 16
341	 17	162.0	22.7	 16
342	 17	349.8	56.4	 16
343	 17	192.8	27.1	 16
344	 17	192.0	32.0	 16
345	 17	165.3	29.8	 16
346	 17	192.5	28.8	 16
347	 17	234.3	38.7	 16
348	 17	302.0	42.1	 16
349	 17	533.5	157.6	 16
350	 17	129.8	25.0	 16
351	 17	489.3	344.5	 16
352	 17	4576.8	1374.3	 16
353	 17	117.0	20.2	 16
354	 17	520.3	168.9	 16
355	 17	115.0	23.5	 16
356	 17	220.5	21.6	 16
357	 17	344.8	39.2	 16
358	 17	323.3	53.2	 16
359	 17	202.3	168.9	 16
360	 17	215.0	41.9	 16
361	 17	332.0	61.6	 16
362	 17	299.0	52.6	 16
363	 17	279.8	42.6	 16
364	 17	303.3	35.8	 16
365	 17	2116.3	571.2	 16
366	 17	215.3	47.1	 16
367	 17	177.0	29.8	 16
368	 17	116.5	20.4	 16
369	 17	312.0	53.6	 16
370	 17	147.3	31.9	 16
371	 17	193.3	65.5	 16
372	 17	267.3	44.0	 16
373	 17	432.3	124.8	 16
374	 17	150.8	22.0	 16
375	 17	332.3	65.4	 16
376	 17	128.8	29.7	 16
377	 17	291.0	48.7	 16
378	 17	1092.5	301.8	 16
379	 17	122.5	22.5	 16
380	 17	129.8	23.7	 16
381	 17	259.3	45.8	 16
382	 17	336.5	60.8	 16
383	 17	402.0	62.7	 16
384	 17	6163.5	1260.6	 16
385	 17	573.5	88.4	 16
386	 17	311.3	55.3	 16
387	 17	2503.8	613.9	 16
388	 17	106.5	15.2	 16
389	 17	314.8	34.7	 16
390	 17	198.0	25.6	 16
391	 17	294.0	44.7	 16
392	 17	160.5	21.9	 16
393	 17	206.3	35.3	 16
394	 17	366.8	41.9	 16
395	 17	942.8	92.2	 16
396	 17	346.3	57.1	 16
397	 17	118.8	15.6	 16
398	 17	137.8	19.3	 16
399	 17	135.0	21.8	 16
400	 17	1109.8	294.1	 16
401	 17	200.0	72.4	 16
402	 17	463.0	42.7	 16
403	 17	184.0	33.8	 16
404	 17	325.3	46.1	 16
405	 17	147.3	26.9	 16
406	 17	98.0	16.8	 16
407	 17	1443.5	230.6	 16
408	 17	126.5	18.9	 16
409	 17	112.3	21.2	 16
410	 17	107.5	20.8	 16
411	 17	418.3	52.9	 16
412	 17	297.5	28.8	 16
413	 17	212.0	38.0	 16
414	 17	461.3	47.4	 16
415	 17	753.5	220.6	 16
416	 17	104.8	20.9	 16
417	 17	111.0	16.1	 16
418	 17	185.5	25.6	 16
419	 17	121.8	25.2	 16
420	 17	342.0	45.7	 16
421	 17	305.8	38.7	 16
422	 17	294.0	40.5	 16
423	 17	353.8	43.1	 16
424	 17	773.3	82.3	 16
425	 17	381.3	40.2	 16
426	 17	280.0	47.3	 16
427	 17	161.3	23.8	 16
428	 17	140.8	23.5	 16
429	 17	108.8	14.5	 16
430	 17	478.8	49.9	 16
431	 17	452.0	41.0	 16
432	 17	338.8	73.4	 16
433	 17	90.0	22.3	 16
434	 17	463.5	89.3	 16
435	 17	245.8	35.6	 16
436	 17	291.8	32.6	 16
437	 17	249.0	39.0	 16
438	 17	685.8	65.4	 16
439	 17	153.8	33.5	 16
440	 17	291.3	35.2	 16
441	 17	1902.0	369.1	 16
442	 17	819.3	145.2	 16
443	 17	569.5	52.6	 16
444	 17	279.5	41.3	 16
445	 17	376.0	44.3	 16
446	 17	214.0	29.8	 16
447	 17	183.3	22.7	 16
448	 17	189.8	25.3	 16
449	 17	253.8	35.3	 16
450	 17	5055.0	967.6	 16
451	 17	180.8	25.8	 16
452	 17	1040.5	89.1	 16
453	 17	185.8	37.7	 16
454	 17	138.8	19.5	 16
455	 17	312.3	49.9	 16
456	 17	8493.8	1142.7	 16
457	 17	97.0	15.5	 16
458	 17	115.3	24.5	 16
459	 17	1333.8	183.8	 16
460	 17	258.3	31.2	 16
461	 17	135.3	20.6	 16
462	 17	177.0	25.1	 16
463	 17	231.0	23.9	 16
464	 17	134.8	25.2	 16
465	 17	413.0	164.5	 16
466	 17	160.0	29.8	 16
467	 17	432.3	57.2	 16
468	 17	183.3	33.4	 16
469	 17	163.3	36.1	 16
470	 17	761.0	66.4	 16
471	 17	134.0	15.1	 16
472	 17	328.0	42.2	 16
473	 17	186.8	24.1	 16
474	 17	1086.3	161.6	 16
475	 17	2672.0	241.2	 16
476	 17	245.5	36.0	 16
477	 17	279.0	40.2	 16
478	 17	656.3	70.5	 16
479	 17	1263.0	154.6	 16
480	 17	2695.5	305.5	 16
481	 17	198.0	31.6	 16
482	 17	522.0	41.3	 16
483	 17	292.3	42.4	 16
484	 17	179.0	28.7	 16
485	 17	305.0	28.0	 16
486	 17	216.8	40.0	 16
487	 17	416.0	36.8	 16
488	 17	136.0	23.6	 16
489	 17	504.8	81.7	 16
490	 17	146.0	24.0	 16
491	 17	394.3	64.2	 16
492	 17	112.3	16.7	 16
493	 17	230.5	31.1	 16
494	 17	478.3	52.6	 16
495	 17	1129.8	124.3	 16
496	 17	366.5	28.3	 16
497	 17	2301.8	331.9	 16
498	 17	184.3	22.7	 16
499	 17	130.0	20.7	 16
500	 17	228.0	32.2	 16
501	 17	281.8	39.8	 16
502	 17	140.5	20.6	 16
503	 17	359.5	60.2	 16
504	 17	148.8	28.4	 16
505	 17	104.0	21.6	 16
506	 17	99.5	14.6	 16
507	 17	108.5	22.4	 16
508	 17	105.0	19.2	 16
509	 17	126.3	26.0	 16
510	 17	514.0	66.8	 16
511	 17	423.3	56.3	 16
512	 17	180.5	46.0	 16
513	 17	112.3	21.6	 16
514	 17	133.5	23.8	 16
515	 17	238.0	38.2	 16
516	 17	200.8	33.3	 16
517	 17	87.3	13.7	 16
518	 17	5009.5	630.4	 16
519	 17	198.0	44.1	 16
520	 17	348.0	35.8	 16
521	 17	131.8	28.8	 16
522	 17	196.3	32.4	 16
523	 17	759.8	124.0	 16
524	 17	130.8	26.7	 16
525	 17	901.0	113.0	 16
526	 17	745.3	101.3	 16
527	 17	429.0	89.2	 16
528	 17	548.0	48.5	 16
529	 17	146.5	34.8	 16
530	 17	945.3	150.3	 16
531	 17	267.3	33.4	 16
532	 17	115.5	17.0	 16
533	 17	180.5	21.4	 16
534	 17	161.0	19.6	 16
535	 17	106.5	42.1	 16
536	 17	115.0	18.6	 16
537	 17	223.0	46.8	 16
538	 17	144.3	36.5	 16
539	 17	239.8	48.5	 16
540	 17	199.3	29.6	 16
541	 17	448.8	97.8	 16
542	 17	349.3	76.0	 16
543	 17	216.5	28.0	 16
544	 17	246.5	63.8	 16
545	 17	288.0	29.7	 16
546	 17	305.8	49.7	 16
547	 17	199.5	28.0	 16
548	 17	291.3	35.9	 16
549	 17	287.3	32.4	 16
550	 17	256.8	29.4	 16
551	 17	971.3	153.3	 16
552	 17	825.3	83.5	 16
553	 17	334.5	55.8	 16
554	 17	739.5	62.2	 16
555	 17	1104.5	80.1	 16
556	 17	396.0	50.0	 16
557	 17	172.5	21.4	 16
558	 17	540.3	76.0	 16
559	 17	2186.8	314.6	 16
560	 17	310.3	50.0	 16
561	 17	116.5	22.9	 16
562	 17	316.0	53.5	 20
563	 17	692.0	69.0	 16
564	 17	597.8	144.0	 16
565	 17	181.0	39.0	 16
566	 17	173.3	35.7	 16
567	 17	162.8	20.9	 16
568	 17	127.3	20.6	 16
569	 17	600.0	176.6	 16
570	 17	132.8	22.2	 16
571	 17	158.3	40.2	 16
572	 17	146.0	39.0	 16
573	 17	511.3	79.7	 16
574	 17	246.0	58.2	 16
575	 17	920.3	109.1	 16
576	 17	433.0	74.7	 16
577	 17	179.8	25.8	 16
578	 17	164.0	31.7	 16
579	 17	457.3	35.2	 16
580	 17	1206.0	107.4	 16
581	 17	360.3	45.5	 16
582	 17	420.8	55.0	 16
583	 17	245.5	51.2	 16
584	 17	775.5	89.7	 16
585	 17	1013.8	219.1	 16
586	 17	374.3	131.7	 16
587	 17	192.0	26.5	 16
588	 17	304.3	67.0	 16
589	 17	156.5	19.8	 16
590	 17	528.8	80.3	 16
591	 17	339.0	91.8	 16
592	 17	196.3	23.9	 16
593	 17	1104.3	328.8	 16
594	 17	196.3	35.5	 16
595	 17	357.5	47.8	 16
596	 17	703.5	123.2	 16
597	 17	773.8	85.7	 16
598	 17	211.3	29.5	 16
599	 17	324.0	55.6	 16
600	 17	395.8	36.0	 16
601	 17	832.8	82.8	 16
602	 17	1315.8	236.0	 16
603	 17	460.0	49.0	 16
604	 17	261.0	37.7	 16
605	 17	1804.3	406.6	 16
606	 17	544.8	87.3	 16
607	 17	155.8	34.5	 16
608	 17	580.8	94.4	 16
609	 17	173.0	24.6	 16
610	 17	165.0	43.6	 16
611	 17	1346.3	283.4	 16
612	 17	115.0	15.6	 16
613	 17	98.5	18.7	 16
614	 17	174.3	22.3	 16
615	 17	906.3	196.8	 16
616	 17	211.8	29.0	 16
617	 17	650.0	96.8	 16
618	 17	619.0	68.3	 16
619	 17	479.0	56.8	 16
620	 17	351.8	61.7	 16
621	 17	1857.8	131.7	 16
622	 17	797.8	110.8	 16
623	 17	212.5	26.2	 16
624	 17	2213.3	373.3	 16
625	 17	1226.5	172.5	 16
626	 17	154.0	24.1	 16
627	 17	227.5	31.9	 16
628	 17	338.0	37.5	 16
629	 17	287.8	44.0	 16
630	 17	524.8	82.9	 16
631	 17	146.5	25.5	 16
632	 17	106.0	13.3	 16
633	 17	176.3	23.6	 16
634	 17	189.8	36.3	 16
635	 17	764.3	118.5	 16
636	 17	114.8	21.6	 16
637	 17	151.0	23.7	 16
638	 17	314.0	73.4	 16
639	 17	1213.5	112.7	 16
640	 17	376.5	38.7	 16
641	 17	901.3	83.5	 16
642	 17	1311.5	201.6	 16
643	 17	201.3	32.4	 16
644	 17	139.8	22.3	 16
645	 17	137.3	24.4	 16
646	 17	211.5	40.0	 16
647	 17	375.8	40.3	 16
648	 17	334.5	48.7	 16
649	 17	312.5	48.3	 16
650	 17	218.3	31.5	 16
651	 17	134.0	23.9	 16
652	 17	809.5	107.5	 16
653	 17	319.0	28.8	 16
654	 17	459.0	89.6	 16
655	 17	181.8	35.2	 16
656	 17	96.5	15.5	 16
657	 17	277.8	44.5	 16
658	 17	142.5	36.7	 16
659	 17	311.3	33.1	 16
660	 17	307.5	46.4	 16
661	 17	236.5	38.1	 16
662	 17	774.0	76.1	 16
663	 17	267.0	40.8	 16
664	 17	150.5	25.6	 16
665	 17	208.3	32.6	 16
666	 17	1156.0	134.6	 16
667	 17	1261.5	300.2	 16
668	 17	100.3	16.7	 16
669	 17	165.5	31.6	 16
670	 17	135.0	20.4	 16
671	 17	2413.3	319.1	 16
672	 17	2089.5	496.8	 16
673	 17	196.3	34.2	 16
674	 17	312.3	48.3	 16
675	 17	408.0	41.3	 16
676	 17	319.0	52.0	 16
677	 17	601.8	80.4	 16
678	 17	565.3	65.0	 16
679	 17	249.5	37.7	 16
680	 17	411.8	49.6	 16
681	 17	401.0	56.5	 16
682	 17	399.3	45.2	 16
683	 17	283.5	32.1	 16
684	 17	684.5	62.5	 16
685	 17	398.8	41.5	 16
686	 17	245.0	34.7	 16
687	 17	594.5	67.9	 16
688	 17	1226.3	190.0	 16
689	 17	109.5	15.9	 16
690	 17	151.0	20.8	 16
691	 17	356.0	59.7	 16
692	 17	343.8	35.5	 16
693	 17	345.0	34.2	 16
694	 17	2011.0	352.1	 16
695	 17	327.5	47.5	 16
696	 17	725.8	62.2	 16
697	 17	616.3	60.7	 16
698	 17	1105.3	100.3	 16
699	 17	304.3	44.5	 16
700	 17	193.0	19.3	 16
701	 17	135.8	15.7	 16
702	 17	730.0	67.7	 16
703	 17	181.5	26.0	 16
704	 17	301.0	30.1	 16
705	 17	315.5	30.8	 16
706	 17	251.5	34.3	 16
707	 17	340.3	32.4	 16
708	 17	348.5	38.5	 16
709	 17	281.8	38.7	 16
710	 17	208.0	48.0	 16
711	 17	177.3	32.4	 16
  0	 18	3687.0	611.0	 16
  1	 18	183.8	29.0	 16
  2	 18	125.0	22.3	 16
  3	 18	508.8	31.3	 16
  4	 18	147.5	16.5	 16
  5	 18	221.3	33.4	 16
  6	 18	242.5	29.0	 16
  7	 18	226.0	117.4	 16
  8	 18	121.3	16.1	 16
  9	 18	130.8	16.6	 16
 10	 18	139.3	18.7	 16
 11	 18	128.5	26.7	 16
 12	 18	145.8	24.6	 16
 13	 18	158.8	26.2	 16
 14	 18	149.0	23.3	 16
 15	 18	121.3	24.1	 16
 16	 18	296.0	22.7	 16
 17	 18	178.8	26.2	 16
 18	 18	174.3	26.5	 16
 19	 18	438.0	36.4	 16
 20	 18	265.0	35.5	 16
 21	 18	179.0	27.8	 16
 22	 18	152.8	32.4	 16
 23	 18	105.5	18.7	 16
 24	 18	285.5	40.9	 16
 25	 18	119.3	14.5	 16
 26	 18	184.5	35.0	 16
 27	 18	78.0	12.8	 16
 28	 18	178.8	35.0	 16
 29	 18	80.5	19.8	 16
 30	 18	107.3	19.3	 16
 31	 18	105.5	20.3	 16
 32	 18	113.3	17.1	 16
 33	 18	102.0	18.4	 16
 34	 18	1657.5	298.2	 16
 35	 18	973.3	122.2	 16
 36	 18	212.3	26.3	 16
 37	 18	289.0	36.3	 16
 38	 18	200.8	24.4	 16
 39	 18	300.0	49.3	 16
 40	 18	102.8	13.4	 16
 41	 18	145.5	18.8	 16
 42	 18	92.8	15.8	 16
 43	 18	191.8	24.8	 16
 44	 18	209.3	27.5	 16
 45	 18	285.0	36.6	 16
 46	 18	321.0	31.4	 16
 47	 18	437.3	44.3	 16
 48	 18	253.0	32.7	 16
 49	 18	164.3	35.6	 16
 50	 18	189.5	26.5	 16
 51	 18	251.5	18.9	 16
 52	 18	208.0	35.8	 16
 53	 18	109.5	19.6	 16
 54	 18	122.8	21.2	 16
 55	 18	157.3	22.9	 16
 56	 18	278.5	24.3	 16
 57	 18	93.5	15.0	 16
 58	 18	230.3	200.5	 16
 59	 18	114.3	22.8	 16
 60	 18	303.8	82.6	 16
 61	 18	131.3	20.6	 16
 62	 18	120.8	18.4	 16
 63	 18	272.3	54.4	 16
 64	 18	143.3	28.8	 16
 65	 18	158.3	23.4	 16
 66	 18	256.5	34.5	 16
 67	 18	151.5	19.2	 16
 68	 18	184.8	41.3	 16
 69	 18	866.0	167.8	 16
 70	 18	846.5	120.3	 16
 71	 18	472.8	127.4	 16
 72	 18	311.5	51.8	 16
 73	 18	217.5	30.9	 16
 74	 18	318.3	60.8	 16
 75	 18	172.5	26.7	 16
 76	 18	177.8	73.3	 16
 77	 18	166.8	27.4	 16
 78	 18	88.3	14.1	 16
 79	 18	116.0	19.1	 16
 80	 18	190.0	32.6	 16
 81	 18	110.3	14.2	 16
 82	 18	98.3	19.8	 20
 83	 18	140.5	120.1	 16
 84	 18	119.0	25.3	 16
 85	 18	99.8	14.5	 16
 86	 18	185.0	38.3	 16
 87	 18	191.8	51.4	 16
 88	 18	276.5	51.7	 16
 89	 18	234.0	65.8	 16
 90	 18	182.0	47.6	 16
 91	 18	434.0	96.9	 16
 92	 18	448.3	45.1	 16
 93	 18	534.3	106.5	 16
 94	 18	123.8	33.9	 16
 95	 18	220.5	35.1	 16
 96	 18	306.5	56.8	 16
 97	 18	1190.5	475.8	 16
 98	 18	307.0	58.4	 16
 99	 18	387.3	34.8	 16
100	 18	375.8	50.1	 16
101	 18	565.3	117.2	 16
102	 18	182.8	33.7	 16
103	 18	108.0	25.2	 16
104	 18	127.5	33.8	 16
105	 18	175.8	28.6	 16
106	 18	129.3	24.0	 16
107	 18	102.8	33.4	 16
108	 18	148.0	19.3	 16
109	 18	270.0	44.2	 16
110	 18	125.3	34.4	 16
111	 18	376.3	37.1	 16
112	 18	643.5	204.5	 16
113	 18	101.3	16.3	 16
114	 18	139.5	37.3	 16
115	 18	310.5	71.1	 16
116	 18	162.8	34.9	 16
117	 18	213.3	30.8	 16
118	 18	156.3	27.0	 16
119	 18	308.5	79.4	 16
120	 18	114.3	23.8	 16
121	 18	74.8	11.7	 16
122	 18	114.3	17.8	 16
123	 18	238.5	47.0	 16
124	 18	508.0	97.1	 16
125	 18	573.3	148.6	 16
126	 18	181.0	18.6	 16
127	 18	210.8	42.1	 16
128	 18	101.3	18.1	 16
129	 18	95.3	24.4	 16
130	 18	142.8	24.2	 16
131	 18	301.0	56.3	 16
132	 18	129.5	24.4	 16
133	 18	129.8	28.0	 16
134	 18	118.5	19.6	 16
135	 18	127.3	22.1	 16
136	 18	143.5	25.5	 16
137	 18	144.8	16.9	 16
138	 18	131.3	21.9	 16
139	 18	115.0	26.1	 16
140	 18	135.5	34.9	 16
141	 18	94.3	16.6	 16
142	 18	151.0	34.3	 16
143	 18	113.5	12.2	 16
144	 18	161.0	20.9	 16
145	 18	124.3	37.2	 16
146	 18	134.0	22.6	 16
147	 18	145.5	29.6	 16
148	 18	267.0	38.3	 16
149	 18	92.5	13.1	 16
150	 18	118.5	22.8	 16
151	 18	174.0	38.9	 16
152	 18	178.0	59.6	 16
153	 18	215.0	36.0	 16
154	 18	135.3	17.8	 16
155	 18	126.8	30.5	 16
156	 18	166.5	31.1	 16
157	 18	372.0	84.0	 16
158	 18	183.0	33.1	 16
159	 18	290.5	114.5	 16
160	 18	676.5	127.6	 16
161	 18	155.0	17.2	 16
162	 18	300.0	41.7	 16
163	 18	154.5	28.2	 16
164	 18	136.5	23.4	 16
165	 18	88.0	17.2	 16
166	 18	108.8	17.2	 16
167	 18	141.5	21.8	 16
168	 18	105.5	23.9	 16
169	 18	117.0	23.8	 16
170	 18	394.0	69.5	 16
171	 18	243.0	132.3	 16
172	 18	1999.0	488.3	 16
173	 18	687.8	90.3	 16
174	 18	207.0	38.2	 16
175	 18	571.5	127.9	 16
176	 18	2037.5	272.6	 16
177	 18	927.8	72.4	 16
178	 18	798.0	114.1	 16
179	 18	424.0	88.6	 16
180	 18	221.8	37.2	 16
181	 18	202.3	45.8	 16
182	 18	226.3	73.9	 16
183	 18	154.3	25.8	 16
184	 18	177.8	35.1	 16
185	 18	153.3	27.0	 16
186	 18	109.0	18.0	 16
187	 18	263.3	268.5	 16
188	 18	127.5	16.0	 16
189	 18	249.3	40.1	 16
190	 18	90.0	14.9	 16
191	 18	237.5	34.3	 16
192	 18	200.8	30.8	 16
193	 18	561.0	140.7	 16
194	 18	2764.3	623.7	 16
195	 18	483.8	74.7	 16
196	 18	133.5	20.8	 16
197	 18	101.8	22.7	 16
198	 18	235.5	34.9	 16
199	 18	318.3	48.5	 16
200	 18	241.3	32.0	 16
201	 18	217.0	32.8	 16
202	 18	357.8	50.4	 16
203	 18	435.3	65.6	 16
204	 18	129.5	16.2	 16
205	 18	254.0	47.4	 16
206	 18	366.5	78.2	 16
207	 18	83.5	14.6	 16
208	 18	100.8	20.1	 16
209	 18	104.0	15.3	 16
210	 18	569.0	119.7	 16
211	 18	104.0	19.4	 16
212	 18	235.0	58.2	 16
213	 18	109.3	17.7	 16
214	 18	135.5	21.7	 16
215	 18	87.0	16.2	 16
216	 18	80.5	16.6	 16
217	 18	318.0	78.4	 16
218	 18	125.5	23.6	 16
219	 18	93.3	24.1	 16
220	 18	130.8	20.9	 16
221	 18	102.0	23.8	 16
222	 18	89.5	17.8	 16
223	 18	82.0	13.3	 16
224	 18	88.0	22.1	 16
225	 18	104.0	17.0	 16
226	 18	131.0	19.1	 16
227	 18	109.5	16.1	 16
228	 18	514.0	136.6	 16
229	 18	433.8	124.5	 16
230	 18	188.3	35.7	 16
231	 18	2463.3	187.3	 16
232	 18	436.0	43.7	 16
233	 18	1463.3	115.4	 16
234	 18	1165.3	83.5	 16
235	 18	281.5	33.9	 16
236	 18	141.5	25.8	 16
237	 18	699.8	105.5	 16
238	 18	119.3	27.1	 16
239	 18	418.0	46.4	 16
240	 18	128.3	22.7	 16
241	 18	194.0	29.1	 16
242	 18	618.3	70.7	 16
243	 18	774.8	61.9	 16
244	 18	196.3	26.8	 16
245	 18	171.3	25.1	 16
246	 18	237.0	30.9	 16
247	 18	94.3	13.6	 16
248	 18	128.5	24.4	 16
249	 18	140.5	22.9	 16
250	 18	115.0	22.6	 16
251	 18	104.3	22.3	 16
252	 18	122.3	20.1	 16
253	 18	143.5	30.4	 16
254	 18	236.5	29.9	 16
255	 18	123.0	20.3	 16
256	 18	268.8	29.6	 16
257	 18	100.3	15.9	 16
258	 18	347.3	30.6	 16
259	 18	113.8	11.5	 16
260	 18	220.3	28.7	 16
261	 18	915.8	83.2	 16
262	 18	401.8	35.7	 16
263	 18	118.3	17.5	 16
264	 18	114.0	12.3	 16
265	 18	243.5	29.4	 16
266	 18	128.8	25.2	 16
267	 18	101.3	22.7	 16
268	 18	212.5	33.8	 16
269	 18	672.5	53.8	 16
270	 18	272.5	33.0	 16
271	 18	97.3	20.1	 16
272	 18	95.0	15.2	 16
273	 18	97.0	17.4	 16
274	 18	147.5	30.5	 16
275	 18	207.8	71.2	 16
276	 18	368.3	34.0	 16
277	 18	215.0	34.0	 16
278	 18	269.0	29.3	 16
279	 18	219.8	23.4	 16
280	 18	144.3	20.5	 16
281	 18	551.0	47.7	 16
282	 18	205.0	28.2	 16
283	 18	84.5	11.8	 16
284	 18	142.5	24.8	 16
285	 18	87.3	15.7	 16
286	 18	100.3	44.9	 16
287	 18	113.5	15.2	 16
288	 18	162.3	23.5	 16
289	 18	156.5	23.9	 16
290	 18	282.3	42.3	 16
291	 18	259.3	37.9	 16
292	 18	144.5	27.8	 16
293	 18	102.8	18.6	 16
294	 18	80.3	17.8	 16
295	 18	153.8	23.9	 16
296	 18	98.0	17.0	 16
297	 18	94.0	22.0	 16
298	 18	88.5	15.5	 16
299	 18	136.3	22.1	 16
300	 18	126.8	23.1	 16
301	 18	245.0	31.5	 16
302	 18	125.3	16.7	 16
303	 18	345.8	40.2	 16
304	 18	342.3	53.5	 16
305	 18	142.0	17.6	 16
306	 18	198.0	29.6	 16
307	 18	244.5	146.4	 16
308	 18	275.0	104.3	 16
309	 18	227.5	100.2	 16
310	 18	442.3	61.2	 16
311	 18	210.3	22.7	 16
312	 18	225.3	32.7	 16
313	 18	276.5	36.4	 16
314	 18	231.3	30.3	 16
315	 18	362.3	39.9	 16
316	 18	1734.5	109.3	 16
317	 18	152.3	35.4	 16
318	 18	118.8	24.4	 16
319	 18	126.8	24.2	 16
320	 18	133.5	31.0	 16
321	 18	114.5	19.6	 20
322	 18	152.3	32.3	 16
323	 18	132.8	29.3	 16
324	 18	131.0	73.4	 16
325	 18	102.0	27.4	 16
326	 18	92.8	12.8	 16
327	 18	93.3	13.6	 16
328	 18	119.5	17.4	 16
329	 18	182.5	31.3	 16
330	 18	203.5	32.5	 16
331	 18	274.3	55.2	 16
332	 18	185.3	31.3	 16
333	 18	264.3	48.7	 16
334	 18	136.5	15.9	 16
335	 18	238.5	35.1	 16
336	 18	429.5	78.4	 16
337	 18	161.3	60.7	 16
338	 18	272.5	29.5	 16
339	 18	1422.8	453.4	 16
340	 18	160.0	25.0	 16
341	 18	176.5	35.0	 16
342	 18	342.0	43.0	 16
343	 18	138.0	30.4	 16
344	 18	149.3	21.6	 16
345	 18	136.0	25.0	 16
346	 18	155.5	20.3	 16
347	 18	342.8	53.2	 16
348	 18	299.0	24.9	 16
349	 18	650.8	151.8	 16
350	 18	120.8	14.3	 16
351	 18	294.5	112.1	 16
352	 18	1707.3	459.2	 16
353	 18	119.3	26.4	 16
354	 18	604.3	143.6	 16
355	 18	137.3	20.7	 16
356	 18	209.0	37.0	 16
357	 18	175.0	44.6	 16
358	 18	202.5	29.9	 16
359	 18	149.0	22.1	 16
360	 18	165.3	23.9	 16
361	 18	376.0	60.6	 16
362	 18	215.5	64.3	 16
363	 18	1138.8	86.0	 16
364	 18	952.0	208.9	 16
365	 18	381.0	70.2	 16
366	 18	237.0	36.6	 16
367	 18	174.5	30.0	 16
368	 18	115.5	13.4	 16
369	 18	155.3	25.4	 16
370	 18	121.8	19.1	 16
371	 18	142.0	17.6	 16
372	 18	222.0	28.1	 16
373	 18	148.3	17.3	 16
374	 18	131.0	27.6	 16
375	 18	156.0	102.0	 16
376	 18	113.8	26.3	 16
377	 18	286.5	52.4	 16
378	 18	97.0	21.1	 16
379	 18	104.5	23.6	 16
380	 18	184.0	23.7	 16
381	 18	479.5	41.5	 16
382	 18	169.8	32.0	 16
383	 18	497.0	64.1	 16
384	 18	1407.3	182.5	 16
385	 18	1021.0	69.3	 16
386	 18	565.8	64.3	 16
387	 18	858.3	190.1	 16
388	 18	93.3	13.8	 16
389	 18	459.0	43.4	 16
390	 18	197.3	33.1	 16
391	 18	302.0	32.9	 16
392	 18	123.5	36.8	 16
393	 18	133.0	26.8	 16
394	 18	306.5	34.1	 16
395	 18	512.3	32.7	 16
396	 18	339.8	30.2	 16
397	 18	118.3	15.7	 16
398	 18	118.5	18.0	 16
399	 18	105.5	19.7	 16
400	 18	162.3	32.1	 16
401	 18	149.0	19.9	 16
402	 18	743.5	78.0	 16
403	 18	267.3	52.8	 16
404	 18	778.8	131.4	 16
405	 18	100.3	12.6	 16
406	 18	106.5	16.1	 16
407	 18	279.3	39.7	 16
408	 18	96.3	13.9	 16
409	 18	117.3	19.1	 16
410	 18	144.5	24.4	 16
411	 18	156.3	26.0	 16
412	 18	332.0	41.1	 16
413	 18	305.3	44.2	 12
414	 18	367.8	54.6	 16
415	 18	116.3	18.6	 16
416	 18	91.0	17.9	 16
417	 18	110.3	17.8	 16
418	 18	136.3	28.0	 16
419	 18	114.0	16.1	 16
420	 18	313.8	38.7	 16
421	 18	340.8	50.7	 16
422	 18	723.3	66.0	 16
423	 18	924.3	90.0	 16
424	 18	595.3	63.6	 16
425	 18	236.5	37.5	 16
426	 18	161.5	23.5	 16
427	 18	136.8	18.5	 16
428	 18	120.3	24.2	 16
429	 18	120.5	19.8	 16
430	 18	544.0	59.6	 16
431	 18	497.5	53.4	 16
432	 18	288.3	40.2	 16
433	 18	102.0	19.2	 16
434	 18	317.5	43.0	 16
435	 18	281.3	53.1	 16
436	 18	225.0	20.6	 16
437	 18	282.8	36.1	 16
438	 18	432.0	45.2	 16
439	 18	133.0	27.6	 16
440	 18	236.3	41.2	 16
441	 18	252.0	60.7	 16
442	 18	988.5	96.7	 16
443	 18	496.8	48.2	 16
444	 18	168.3	27.0	 16
445	 18	249.3	38.9	 16
446	 18	143.3	21.5	 16
447	 18	180.0	38.4	 16
448	 18	249.8	40.0	 16
449	 18	116.0	15.2	 16
450	 18	324.5	60.0	 16
451	 18	137.0	22.2	 16
452	 18	556.3	93.7	 16
453	 18	178.8	27.0	 16
454	 18	116.5	16.8	 16
455	 18	138.8	20.7	 16
456	 18	1697.0	182.9	 16
457	 18	104.8	8.5	 16
458	 18	215.8	31.5	 16
459	 18	294.5	46.2	 16
460	 18	314.3	34.6	 16
461	 18	214.3	29.3	 16
462	 18	251.3	50.7	 16
463	 18	323.5	30.7	 16
464	 18	115.3	21.6	 16
465	 18	167.3	20.9	 16
466	 18	142.3	20.9	 16
467	 18	523.8	44.7	 16
468	 18	179.0	26.5	 16
469	 18	129.8	27.3	 16
470	 18	282.8	41.6	 16
471	 18	195.3	24.4	 16
472	 18	206.8	21.7	 16
473	 18	135.8	17.4	 16
474	 18	344.5	36.9	 16
475	 18	1964.3	116.8	 16
476	 18	169.5	29.5	 16
477	 18	145.3	25.3	 16
478	 18	508.3	40.3	 16
479	 18	370.0	31.2	 16
480	 18	1630.8	155.4	 16
481	 18	288.5	43.4	 16
482	 18	734.5	62.8	 16
483	 18	341.3	35.0	 16
484	 18	144.3	20.4	 16
485	 18	398.5	45.2	 16
486	 18	156.8	33.5	 16
487	 18	525.8	50.5	 16
488	 18	122.5	21.8	 16
489	 18	304.0	33.6	 16
490	 18	289.0	51.1	 16
491	 18	200.5	22.6	 16
492	 18	98.0	24.3	 16
493	 18	263.8	31.2	 16
494	 18	336.3	41.0	 16
495	 18	605.0	59.9	 16
496	 18	292.0	31.8	 16
497	 18	335.5	65.9	 16
498	 18	216.0	31.8	 16
499	 18	110.0	16.6	 16
500	 18	140.3	59.1	 16
501	 18	140.3	30.7	 16
502	 18	166.3	25.0	 16
503	 18	199.0	32.1	 16
504	 18	138.0	23.3	 16
505	 18	98.3	16.2	 16
506	 18	95.3	9.5	 16
507	 18	104.3	15.8	 16
508	 18	106.0	22.3	 16
509	 18	93.3	15.6	 16
510	 18	168.3	30.3	 16
511	 18	483.3	44.1	 16
512	 18	143.0	19.8	 16
513	 18	118.8	30.7	 16
514	 18	139.0	32.7	 16
515	 18	276.8	33.7	 16
516	 18	233.3	38.1	 16
517	 18	96.0	12.2	 16
518	 18	1071.3	177.0	 16
519	 18	152.8	19.9	 16
520	 18	302.8	35.4	 16
521	 18	118.5	23.4	 16
522	 18	136.3	27.2	 16
523	 18	464.8	56.9	 16
524	 18	109.3	20.7	 16
525	 18	294.3	33.8	 16
526	 18	202.5	26.6	 16
527	 18	129.3	23.6	 16
528	 18	546.0	70.3	 16
529	 18	131.8	23.3	 16
530	 18	172.5	19.6	 16
531	 18	191.5	41.2	 16
532	 18	136.5	19.6	 16
533	 18	261.3	34.7	 16
534	 18	260.8	40.4	 16
535	 18	131.0	74.3	 16
536	 18	216.3	27.2	 16
537	 18	148.5	26.7	 16
538	 18	125.5	30.1	 16
539	 18	138.0	19.3	 16
540	 18	218.3	43.1	 16
541	 18	746.0	73.8	 16
542	 18	428.3	72.6	 16
543	 18	157.8	24.7	 16
544	 18	96.3	19.1	 16
545	 18	371.8	58.0	 16
546	 18	445.8	40.5	 16
547	 18	435.0	65.6	 16
548	 18	289.0	35.5	 16
549	 18	340.5	57.2	 16
550	 18	564.0	77.7	 16
551	 18	299.5	37.5	 16
552	 18	230.0	44.4	 16
553	 18	161.0	20.3	 16
554	 18	214.3	34.7	 16
555	 18	565.3	59.5	 16
556	 18	1019.8	147.9	 16
557	 18	139.3	22.3	 16
558	 18	256.8	47.9	 16
559	 18	1176.0	121.9	 16
560	 18	238.3	31.4	 16
561	 18	118.8	27.1	 20
562	 18	312.0	79.7	 16
563	 18	532.3	47.1	 16
564	 18	233.5	38.0	 16
565	 18	178.5	29.5	 16
566	 18	174.8	28.8	 16
567	 18	195.3	42.1	 16
568	 18	169.3	157.9	 16
569	 18	159.3	47.6	 16
570	 18	118.3	18.3	 16
571	 18	136.3	23.9	 16
572	 18	290.0	40.4	 16
573	 18	310.8	36.4	 16
574	 18	340.3	78.8	 16
575	 18	841.0	77.2	 16
576	 18	410.5	53.0	 16
577	 18	880.0	231.3	 16
578	 18	208.3	33.5	 16
579	 18	219.0	63.5	 16
580	 18	1220.8	94.4	 16
581	 18	372.8	30.7	 16
582	 18	400.0	52.6	 16
583	 18	389.8	52.7	 16
584	 18	687.8	49.1	 16
585	 18	903.3	166.3	 16
586	 18	377.0	62.8	 16
587	 18	185.0	44.3	 16
588	 18	104.3	16.4	 16
589	 18	162.0	36.9	 16
590	 18	384.8	48.7	 16
591	 18	161.3	27.0	 16
592	 18	160.0	24.1	 16
593	 18	136.3	24.3	 16
594	 18	163.8	21.6	 16
595	 18	386.0	87.1	 16
596	 18	866.5	109.8	 16
597	 18	478.8	63.8	 16
598	 18	166.5	25.5	 16
599	 18	305.3	63.3	 16
600	 18	293.8	35.7	 16
601	 18	802.3	63.2	 16
602	 18	1061.5	141.1	 16
603	 18	512.8	90.8	 16
604	 18	296.0	31.8	 16
605	 18	695.3	120.8	 16
606	 18	427.3	44.8	 16
607	 18	177.3	28.1	 16
608	 18	413.8	48.2	 16
609	 18	158.3	23.7	 16
610	 18	106.5	15.4	 16
611	 18	574.3	100.4	 16
612	 18	139.3	44.4	 16
613	 18	99.3	13.3	 16
614	 18	216.3	142.4	 16
615	 18	407.0	70.8	 16
616	 18	336.5	38.7	 16
617	 18	362.0	54.5	 16
618	 18	306.3	42.9	 16
619	 18	218.3	47.8	 16
620	 18	2369.5	528.2	 16
621	 18	432.8	179.3	 16
622	 18	1383.3	201.7	 16
623	 18	259.0	41.6	 16
624	 18	1362.5	251.2	 16
625	 18	1476.0	113.2	 16
626	 18	226.3	34.1	 16
627	 18	135.5	18.0	 16
628	 18	731.5	123.8	 16
629	 18	271.5	37.4	 16
630	 18	537.0	84.0	 16
631	 18	186.3	24.6	 16
632	 18	86.5	8.7	 16
633	 18	105.8	12.5	 16
634	 18	133.3	19.1	 16
635	 18	316.8	55.3	 16
636	 18	131.8	28.0	 16
637	 18	145.5	21.1	 16
638	 18	165.3	23.8	 16
639	 18	681.0	96.5	 16
640	 18	356.8	39.3	 16
641	 18	199.0	25.1	 16
642	 18	321.3	26.8	 16
643	 18	250.0	31.8	 16
644	 18	101.3	17.7	 16
645	 18	106.5	21.1	 16
646	 18	233.8	36.8	 16
647	 18	276.8	21.7	 16
648	 18	244.3	36.9	 16
649	 18	243.0	31.9	 16
650	 18	314.0	52.8	 16
651	 18	123.8	20.3	 16
652	 18	730.5	55.3	 16
653	 18	309.5	31.5	 16
654	 18	189.5	22.2	 16
655	 18	119.3	21.6	 16
656	 18	97.8	16.3	 16
657	 18	607.0	84.9	 16
658	 18	118.5	48.4	 16
659	 18	178.0	21.8	 16
660	 18	145.0	26.6	 16
661	 18	138.0	23.2	 16
662	 18	219.5	40.9	 16
663	 18	143.3	22.0	 16
664	 18	189.0	32.4	 16
665	 18	354.5	43.2	 16
666	 18	316.8	53.9	 16
667	 18	147.5	25.1	 16
668	 18	102.0	19.1	 16
669	 18	187.8	33.9	 16
670	 18	174.0	32.6	 16
671	 18	589.5	79.3	 16
672	 18	485.8	73.9	 16
673	 18	168.5	33.5	 16
674	 18	185.5	30.8	 16
675	 18	460.0	68.6	 16
676	 18	246.5	95.7	 16
677	 18	1557.0	140.9	 16
678	 18	191.5	35.9	 16
679	 18	213.0	41.4	 16
680	 18	188.8	33.4	 16
681	 18	299.5	37.9	 16
682	 18	352.0	47.2	 16
683	 18	232.3	27.8	 16
684	 18	376.8	54.1	 16
685	 18	274.5	40.2	 16
686	 18	229.3	37.6	 16
687	 18	444.5	59.3	 16
688	 18	1067.5	202.5	 16
689	 18	117.0	14.6	 16
690	 18	253.3	45.6	 16
691	 18	139.8	16.5	 16
692	 18	198.5	26.8	 16
693	 18	249.0	26.9	 16
694	 18	248.0	43.7	 16
695	 18	199.5	16.8	 16
696	 18	964.0	84.5	 16
697	 18	338.5	45.7	 16
698	 18	327.5	41.3	 16
699	 18	208.0	29.0	 16
700	 18	128.0	30.4	 16
701	 18	128.5	35.3	 16
702	 18	547.0	55.6	 16
703	 18	142.3	22.0	 16
704	 18	572.3	54.3	 16
705	 18	909.0	122.7	 16
706	 18	274.0	30.9	 16
707	 18	456.8	43.4	 16
708	 18	154.3	25.6	 16
709	 18	298.8	30.3	 16
710	 18	3229.0	392.1	 16
711	 18	8223.3	1062.9	 16
  0	 19	223.3	38.4	 16
  1	 19	142.3	16.6	 16
  2	 19	185.0	29.1	 16
  3	 19	548.3	50.8	 16
  4	 19	403.5	42.9	 16
  5	 19	1184.0	238.4	 16
  6	 19	181.0	28.9	 16
  7	 19	173.0	24.1	 16
  8	 19	144.3	28.2	 16
  9	 19	114.8	15.1	 16
 10	 19	140.5	16.0	 16
 11	 19	420.5	102.0	 16
 12	 19	336.3	41.3	 16
 13	 19	324.8	44.1	 16
 14	 19	231.0	23.4	 16
 15	 19	2078.3	478.9	 16
 16	 19	636.5	85.6	 16
 17	 19	275.5	39.9	 16
 18	 19	404.3	46.5	 16
 19	 19	752.3	110.8	 16
 20	 19	186.3	34.8	 16
 21	 19	370.0	65.2	 16
 22	 19	1393.0	312.9	 16
 23	 19	116.5	26.6	 16
 24	 19	159.5	26.7	 16
 25	 19	297.5	38.8	 16
 26	 19	111.0	23.7	 16
 27	 19	116.8	24.6	 16
 28	 19	122.5	28.8	 16
 29	 19	103.3	19.9	 16
 30	 19	298.0	41.6	 16
 31	 19	452.5	69.9	 16
 32	 19	130.3	23.1	 16
 33	 19	276.5	30.5	 16
 34	 19	2163.3	538.7	 16
 35	 19	610.5	68.2	 16
 36	 19	1453.0	356.6	 16
 37	 19	316.5	42.8	 16
 38	 19	1633.0	272.0	 16
 39	 19	2307.0	444.8	 16
 40	 19	467.8	55.3	 16
 41	 19	176.8	30.1	 16
 42	 19	143.5	34.3	 16
 43	 19	162.3	20.9	 16
 44	 19	206.5	25.0	 16
 45	 19	168.3	18.8	 16
 46	 19	303.0	29.2	 16
 47	 19	1240.8	174.5	 16
 48	 19	4473.0	584.5	 16
 49	 19	2759.3	481.9	 16
 50	 19	172.3	23.6	 16
 51	 19	769.5	115.4	 16
 52	 19	256.8	47.8	 16
 53	 19	538.8	57.3	 16
 54	 19	133.0	19.2	 16
 55	 19	176.3	28.0	 16
 56	 19	301.3	40.0	 16
 57	 19	214.5	24.1	 16
 58	 19	565.8	51.1	 16
 59	 19	911.0	224.2	 16
 60	 19	404.0	79.0	 16
 61	 19	126.8	21.0	 16
 62	 19	301.5	59.1	 16
 63	 19	409.5	61.2	 16
 64	 19	174.0	34.8	 16
 65	 19	224.8	27.7	 16
 66	 19	170.0	29.3	 16
 67	 19	116.0	16.9	 16
 68	 19	258.3	38.6	 16
 69	 19	1163.8	191.7	 16
 70	 19	967.3	200.6	 16
 71	 19	1087.5	162.6	 16
 72	 19	765.0	57.5	 16
 73	 19	1010.8	144.1	 16
 74	 19	205.3	35.7	 16
 75	 19	362.8	49.4	 16
 76	 19	233.5	43.3	 16
 77	 19	192.0	30.1	 16
 78	 19	292.0	64.0	 16
 79	 19	154.8	24.9	 16
 80	 19	94.8	18.6	 20
 81	 19	113.0	16.8	 16
 82	 19	283.5	63.5	 16
 83	 19	1141.8	325.9	 16
 84	 19	262.0	107.3	 16
 85	 19	1073.0	386.7	 16
 86	 19	127.0	21.1	 16
 87	 19	205.0	33.5	 16
 88	 19	220.5	80.6	 16
 89	 19	509.3	144.6	 16
 90	 19	475.8	628.2	 16
 91	 19	12206.3	4934.5	 16
 92	 19	131.8	13.4	 16
 93	 19	187.0	43.7	 16
 94	 19	277.8	59.3	 16
 95	 19	931.5	161.7	 16
 96	 19	1880.3	561.6	 16
 97	 19	209.5	32.6	 16
 98	 19	199.5	25.0	 16
 99	 19	198.3	60.6	 16
100	 19	210.3	31.3	 16
101	 19	516.5	94.0	 16
102	 19	925.5	78.3	 16
103	 19	661.0	98.8	 16
104	 19	284.0	70.5	 16
105	 19	419.5	124.3	 16
106	 19	381.0	59.8	 16
107	 19	378.8	123.7	 16
108	 19	111.0	23.1	 16
109	 19	169.0	15.9	 16
110	 19	427.3	184.2	 16
111	 19	667.8	330.8	 16
112	 19	8042.5	3182.7	 16
113	 19	482.0	74.7	 16
114	 19	853.8	127.5	 16
115	 19	801.0	120.7	 16
116	 19	781.5	224.1	 16
117	 19	271.8	76.2	 16
118	 19	144.8	57.8	 16
119	 19	868.5	304.3	 16
120	 19	99.0	18.2	 16
121	 19	92.3	15.8	 16
122	 19	211.3	42.9	 16
123	 19	187.8	29.1	 16
124	 19	195.0	31.5	 16
125	 19	217.5	34.7	 16
126	 19	233.8	60.0	 16
127	 19	493.0	53.0	 16
128	 19	323.3	84.5	 16
129	 19	170.5	32.9	 16
130	 19	318.3	67.4	 16
131	 19	703.0	170.2	 16
132	 19	217.3	43.4	 16
133	 19	143.0	23.2	 16
134	 19	162.0	28.6	 16
135	 19	96.5	23.4	 16
136	 19	141.0	28.1	 16
137	 19	238.3	50.7	 16
138	 19	421.5	359.2	 16
139	 19	3267.0	983.0	 16
140	 19	280.5	78.2	 16
141	 19	1757.3	602.5	 16
142	 19	109.3	32.0	 16
143	 19	150.3	28.6	 16
144	 19	155.5	30.6	 16
145	 19	441.3	126.2	 16
146	 19	196.0	25.3	 16
147	 19	345.8	83.1	 16
148	 19	152.5	13.5	 16
149	 19	166.3	21.4	 16
150	 19	348.5	41.6	 16
151	 19	1214.3	283.2	 16
152	 19	487.5	97.6	 16
153	 19	1443.3	488.1	 16
154	 19	250.8	57.3	 16
155	 19	188.5	36.4	 16
156	 19	205.0	25.2	 16
157	 19	1047.5	206.3	 16
158	 19	2533.8	803.8	 16
159	 19	250.5	28.1	 16
160	 19	1451.8	398.0	 16
161	 19	294.5	70.4	 16
162	 19	719.5	70.4	 16
163	 19	988.5	122.0	 16
164	 19	515.5	117.3	 16
165	 19	111.0	19.9	 16
166	 19	173.3	31.9	 16
167	 19	106.8	34.4	 16
168	 19	3109.0	1003.8	 16
169	 19	141.5	23.1	 16
170	 19	230.3	29.1	 16
171	 19	327.5	41.0	 16
172	 19	563.3	125.9	 16
173	 19	2110.5	557.9	 16
174	 19	457.3	111.8	 16
175	 19	124.3	17.2	 16
176	 19	245.8	37.7	 16
177	 19	165.0	57.2	 16
178	 19	535.8	142.9	 16
179	 19	475.0	57.2	 16
180	 19	1226.5	270.1	 16
181	 19	295.8	50.3	 16
182	 19	218.0	26.5	 16
183	 19	5058.8	1931.6	 16
184	 19	217.5	44.9	 16
185	 19	164.3	28.7	 16
186	 19	441.3	90.9	 16
187	 19	823.8	232.7	 16
188	 19	99.0	17.7	 16
189	 19	125.8	31.9	 16
190	 19	190.8	40.3	 16
191	 19	293.8	48.5	 16
192	 19	814.0	150.6	 16
193	 19	538.8	174.5	 16
194	 19	419.0	124.6	 16
195	 19	997.3	321.0	 16
196	 19	98.0	25.5	 16
197	 19	343.0	80.6	 16
198	 19	369.0	65.8	 16
199	 19	254.8	203.0	 16
200	 19	1026.3	322.9	 16
201	 19	841.3	203.9	 16
202	 19	562.0	78.2	 16
203	 19	355.5	104.1	 16
204	 19	290.3	50.2	 16
205	 19	287.0	52.1	 16
206	 19	119.0	15.7	 16
207	 19	144.8	27.4	 16
208	 19	317.8	51.7	 16
209	 19	170.8	30.6	 16
210	 19	102.0	20.9	 16
211	 19	144.5	25.6	 16
212	 19	94.8	14.1	 16
213	 19	146.0	29.8	 16
214	 19	153.5	28.8	 16
215	 19	247.5	55.2	 16
216	 19	94.3	14.8	 16
217	 19	769.8	167.1	 16
218	 19	218.3	35.1	 16
219	 19	208.8	35.9	 16
220	 19	147.3	36.8	 16
221	 19	180.3	26.9	 16
222	 19	346.5	66.5	 16
223	 19	110.0	17.8	 16
224	 19	139.0	22.0	 16
225	 19	128.5	25.0	 16
226	 19	104.5	23.2	 16
227	 19	358.3	60.4	 16
228	 19	132.5	22.9	 16
229	 19	506.0	67.4	 16
230	 19	491.8	124.0	 16
231	 19	1321.8	269.9	 16
232	 19	140.3	23.1	 16
233	 19	101.0	23.6	 16
234	 19	113.3	15.6	 16
235	 19	306.3	53.8	 16
236	 19	135.3	33.4	 16
237	 19	181.5	25.8	 16
238	 19	393.3	52.0	 16
239	 19	164.8	26.7	 16
240	 19	246.3	32.6	 16
241	 19	258.3	45.3	 16
242	 19	100.8	15.9	 16
243	 19	167.0	25.8	 16
244	 19	311.8	43.7	 16
245	 19	116.0	20.1	 16
246	 19	235.5	41.0	 16
247	 19	98.3	22.7	 16
248	 19	1702.3	305.7	 16
249	 19	155.0	26.1	 16
250	 19	101.0	23.6	 16
251	 19	93.3	19.2	 16
252	 19	115.0	21.4	 16
253	 19	98.5	22.3	 16
254	 19	106.3	18.6	 16
255	 19	145.0	23.0	 16
256	 19	167.8	16.3	 16
257	 19	371.0	80.0	 16
258	 19	142.3	22.3	 16
259	 19	738.0	142.5	 16
260	 19	430.8	49.9	 16
261	 19	394.8	52.6	 16
262	 19	568.0	146.7	 16
263	 19	118.8	17.0	 16
264	 19	141.8	46.4	 16
265	 19	175.3	24.2	 16
266	 19	141.5	31.7	 16
267	 19	196.3	31.0	 16
268	 19	166.5	28.5	 16
269	 19	537.8	38.4	 16
270	 19	603.8	57.2	 16
271	 19	217.3	37.8	 16
272	 19	1028.0	104.5	 16
273	 19	286.5	46.7	 16
274	 19	235.8	43.6	 16
275	 19	357.3	54.1	 16
276	 19	1117.3	68.2	 16
277	 19	112.5	17.3	 16
278	 19	490.0	81.9	 16
279	 19	280.5	44.5	 16
280	 19	317.8	35.4	 16
281	 19	120.0	25.3	 16
282	 19	120.3	21.7	 16
283	 19	95.5	12.6	 16
284	 19	158.5	28.6	 16
285	 19	409.5	68.8	 16
286	 19	96.8	14.4	 16
287	 19	157.5	25.7	 16
288	 19	100.0	18.0	 16
289	 19	233.8	29.1	 16
290	 19	333.5	35.2	 16
291	 19	513.0	75.0	 16
292	 19	110.8	15.9	 16
293	 19	164.0	25.5	 16
294	 19	128.3	24.8	 16
295	 19	147.0	25.5	 16
296	 19	121.5	21.7	 16
297	 19	105.8	22.7	 16
298	 19	89.0	13.0	 16
299	 19	211.8	43.7	 16
300	 19	93.3	13.9	 16
301	 19	165.8	25.2	 16
302	 19	281.3	34.3	 16
303	 19	495.5	54.7	 16
304	 19	163.5	31.7	 16
305	 19	133.8	21.1	 16
306	 19	471.8	57.6	 16
307	 19	109.3	19.7	 16
308	 19	395.5	65.7	 16
309	 19	244.8	33.2	 16
310	 19	304.5	59.9	 16
311	 19	99.3	16.5	 16
312	 19	1260.3	282.7	 16
313	 19	99.3	12.4	 16
314	 19	188.5	33.9	 16
315	 19	263.0	39.4	 16
316	 19	169.3	29.0	 16
317	 19	3315.5	621.7	 16
318	 19	325.3	44.4	 16
319	 19	177.5	31.1	 20
320	 19	206.8	52.3	 16
321	 19	826.5	225.1	 16
322	 19	139.3	21.7	 16
323	 19	178.8	37.2	 16
324	 19	166.0	46.7	 16
325	 19	94.8	34.6	 16
326	 19	621.5	151.4	 16
327	 19	199.8	35.0	 16
328	 19	132.3	19.2	 16
329	 19	233.5	58.9	 16
330	 19	149.0	35.1	 16
331	 19	282.3	43.4	 16
332	 19	130.8	21.8	 16
333	 19	301.5	90.1	 16
334	 19	488.5	232.5	 16
335	 19	1446.0	359.6	 16
336	 19	106.8	20.7	 16
337	 19	201.3	30.3	 16
338	 19	425.5	40.8	 16
339	 19	1123.3	279.5	 16
340	 19	415.3	81.8	 16
341	 19	85.3	13.9	 16
342	 19	97.5	15.1	 16
343	 19	212.3	46.3	 16
344	 19	102.8	18.6	 16
345	 19	91.5	16.1	 16
346	 19	90.5	16.9	 16
347	 19	105.3	18.0	 16
348	 19	568.3	126.5	 16
349	 19	200.5	30.8	 16
350	 19	192.0	46.6	 16
351	 19	497.0	127.3	 16
352	 19	195.3	49.8	 16
353	 19	566.3	95.6	 16
354	 19	149.8	25.3	 16
355	 19	491.3	94.3	 16
356	 19	535.0	63.8	 16
357	 19	491.0	65.5	 16
358	 19	7191.5	1991.7	 16
359	 19	544.5	52.5	 16
360	 19	159.8	38.6	 16
361	 19	253.3	44.6	 16
362	 19	198.8	35.6	 16
363	 19	580.8	158.2	 16
364	 19	134.5	25.1	 16
365	 19	175.3	25.6	 16
366	 19	150.8	25.9	 16
367	 19	112.5	111.9	 16
368	 19	124.3	34.2	 16
369	 19	551.3	63.2	 16
370	 19	158.3	29.5	 16
371	 19	230.5	30.6	 16
372	 19	282.5	47.9	 16
373	 19	456.5	51.8	 16
374	 19	1844.3	514.8	 16
375	 19	181.5	41.1	 16
376	 19	988.0	200.0	 16
377	 19	239.0	30.1	 16
378	 19	297.8	48.0	 16
379	 19	221.8	26.6	 16
380	 19	5213.0	1111.1	 16
381	 19	1262.8	242.1	 16
382	 19	106.8	22.9	 16
383	 19	265.5	46.3	 16
384	 19	144.3	24.1	 16
385	 19	320.0	37.3	 16
386	 19	180.3	32.4	 16
387	 19	1416.0	202.4	 16
388	 19	397.5	68.7	 16
389	 19	153.8	31.2	 16
390	 19	98.3	14.5	 16
391	 19	248.0	51.4	 16
392	 19	369.8	56.3	 16
393	 19	2832.8	780.9	 16
394	 19	171.5	31.5	 16
395	 19	601.3	89.7	 16
396	 19	307.5	52.1	 16
397	 19	121.0	14.6	 16
398	 19	200.0	40.3	 16
399	 19	879.8	86.4	 16
400	 19	953.0	209.3	 16
401	 19	109.8	18.9	 16
402	 19	601.5	103.3	 16
403	 19	203.5	29.4	 16
404	 19	226.8	44.9	 16
405	 19	112.0	17.5	 16
406	 19	231.3	42.3	 16
407	 19	475.8	49.2	 16
408	 19	1304.0	78.6	 16
409	 19	1190.0	204.9	 16
410	 19	122.3	29.6	 16
411	 19	265.0	43.9	 16
412	 19	573.0	64.0	 16
413	 19	241.3	38.2	 16
414	 19	553.0	80.1	 16
415	 19	126.0	20.2	 16
416	 19	215.0	36.5	 16
417	 19	108.5	22.8	 16
418	 19	174.3	21.8	 16
419	 19	129.5	24.5	 16
420	 19	537.8	81.2	 16
421	 19	146.0	29.3	 16
422	 19	127.3	13.9	 16
423	 19	993.8	106.6	 16
424	 19	516.3	48.6	 16
425	 19	164.3	25.6	 16
426	 19	230.5	46.6	 16
427	 19	173.8	23.6	 16
428	 19	498.8	44.9	 16
429	 19	402.5	54.1	 16
430	 19	109.8	21.7	 16
431	 19	368.8	58.4	 16
432	 19	132.3	29.9	 16
433	 19	495.3	61.2	 16
434	 19	167.0	24.3	 16
435	 19	118.0	18.8	 16
436	 19	510.5	64.0	 16
437	 19	220.5	28.3	 16
438	 19	142.0	26.2	 16
439	 19	85.5	21.0	 16
440	 19	299.3	64.1	 16
441	 19	734.3	87.4	 16
442	 19	232.3	29.2	 16
443	 19	348.3	44.7	 16
444	 19	819.8	120.6	 16
445	 19	238.3	45.1	 16
446	 19	380.8	47.0	 16
447	 19	164.3	54.2	 16
448	 19	243.0	57.7	 16
449	 19	243.5	29.4	 16
450	 19	213.3	36.8	 16
451	 19	628.5	64.9	 16
452	 19	124.3	28.2	 16
453	 19	89.0	16.5	 16
454	 19	119.8	52.7	 16
455	 19	151.0	26.2	 16
456	 19	259.0	32.7	 16
457	 19	112.0	22.6	 16
458	 19	266.0	52.5	 16
459	 19	147.0	29.9	 16
460	 19	147.0	24.0	 16
461	 19	104.0	9.7	 16
462	 19	324.0	38.2	 16
463	 19	159.8	28.6	 16
464	 19	271.3	50.7	 16
465	 19	371.5	61.2	 16
466	 19	105.5	16.1	 16
467	 19	114.8	18.5	 16
468	 19	438.3	52.6	 16
469	 19	293.0	37.0	 16
470	 19	970.3	119.6	 16
471	 19	637.3	68.9	 16
472	 19	313.3	27.0	 16
473	 19	603.3	79.6	 16
474	 19	121.0	20.1	 16
475	 19	1206.5	122.4	 16
476	 19	197.5	31.9	 16
477	 19	265.5	33.2	 16
478	 19	652.5	78.3	 16
479	 19	703.8	110.3	 16
480	 19	440.5	60.7	 16
481	 19	165.0	22.6	 16
482	 19	141.0	26.3	 16
483	 19	153.0	32.7	 16
484	 19	129.8	20.9	 16
485	 19	945.0	65.8	 16
486	 19	1619.3	137.8	 16
487	 19	311.5	34.2	 16
488	 19	1595.0	173.8	 16
489	 19	516.5	53.4	 16
490	 19	180.5	27.5	 16
491	 19	653.0	190.1	 16
492	 19	373.8	50.7	 16
493	 19	232.5	34.0	 16
494	 19	270.5	28.8	 16
495	 19	271.5	22.6	 16
496	 19	8341.8	1008.6	 16
497	 19	2537.8	366.6	 16
498	 19	2113.5	272.0	 16
499	 19	128.5	21.9	 16
500	 19	107.3	17.2	 16
501	 19	149.0	32.8	 16
502	 19	163.3	24.7	 16
503	 19	246.5	28.8	 16
504	 19	185.0	45.8	 16
505	 19	304.3	35.4	 16
506	 19	202.8	31.2	 16
507	 19	693.3	39.8	 16
508	 19	614.3	111.7	 16
509	 19	2430.3	332.7	 16
510	 19	128.5	29.2	 16
511	 19	385.5	38.8	 16
512	 19	173.0	45.8	 16
513	 19	93.5	16.2	 16
514	 19	325.3	37.9	 16
515	 19	146.3	32.7	 16
516	 19	1191.0	137.8	 16
517	 19	2255.3	347.8	 16
518	 19	127.5	30.5	 16
519	 19	98.5	13.7	 16
520	 19	610.5	105.9	 16
521	 19	114.5	23.4	 16
522	 19	124.5	22.9	 16
523	 19	3687.3	335.1	 16
524	 19	162.5	16.4	 16
525	 19	1325.3	211.3	 16
526	 19	166.0	26.5	 16
527	 19	267.3	27.7	 16
528	 19	352.5	37.4	 16
529	 19	710.5	45.5	 16
530	 19	226.0	29.7	 16
531	 19	568.3	41.7	 16
532	 19	293.5	50.4	 16
533	 19	269.8	36.4	 16
534	 19	357.8	40.2	 16
535	 19	303.0	45.1	 16
536	 19	99.0	17.5	 16
537	 19	284.8	56.5	 16
538	 19	138.3	16.7	 16
539	 19	328.0	34.5	 16
540	 19	390.5	35.0	 16
541	 19	209.0	28.2	 16
542	 19	394.8	62.1	 16
543	 19	97.3	12.4	 16
544	 19	247.3	51.6	 16
545	 19	695.8	127.2	 16
546	 19	216.8	45.2	 16
547	 19	159.0	27.0	 16
548	 19	138.3	21.5	 16
549	 19	773.5	171.8	 16
550	 19	199.5	23.1	 16
551	 19	597.3	84.7	 16
552	 19	110.0	16.8	 16
553	 19	577.0	56.4	 16
554	 19	165.3	20.1	 16
555	 19	98.3	16.9	 16
556	 19	293.8	39.5	 16
557	 19	1227.8	235.2	 16
558	 19	695.0	113.2	 16
559	 19	2276.3	447.9	 20
560	 19	661.5	155.0	 16
561	 19	249.3	37.5	 16
562	 19	452.0	72.3	 16
563	 19	349.3	59.0	 16
564	 19	173.8	31.0	 16
565	 19	92.3	14.9	 16
566	 19	165.3	20.4	 16
567	 19	472.3	165.1	 16
568	 19	3427.3	982.3	 16
569	 19	301.5	69.1	 16
570	 19	86.3	15.8	 16
571	 19	342.0	31.0	 16
572	 19	317.8	52.6	 16
573	 19	154.5	30.6	 16
574	 19	695.8	90.9	 16
575	 19	284.5	31.3	 16
576	 19	286.8	56.8	 16
577	 19	208.5	36.1	 16
578	 19	218.5	34.9	 16
579	 19	423.5	54.2	 16
580	 19	739.0	99.1	 16
581	 19	757.3	127.1	 16
582	 19	351.3	58.8	 16
583	 19	205.8	34.0	 16
584	 19	197.5	33.6	 16
585	 19	259.5	31.6	 16
586	 19	475.5	72.1	 16
587	 19	457.5	89.3	 16
588	 19	424.0	94.7	 16
589	 19	104.5	29.1	 16
590	 19	1034.8	211.7	 16
591	 19	1462.0	399.2	 16
592	 19	221.0	46.1	 16
593	 19	2744.3	772.9	 16
594	 19	133.8	18.9	 16
595	 19	217.5	49.6	 16
596	 19	666.0	141.3	 16
597	 19	252.0	37.0	 16
598	 19	178.0	21.2	 16
599	 19	276.3	45.8	 16
600	 19	266.0	36.1	 16
601	 19	232.3	29.9	 16
602	 19	636.5	91.9	 16
603	 19	241.5	43.5	 16
604	 19	235.3	31.3	 16
605	 19	636.0	152.4	 16
606	 19	212.5	33.5	 16
607	 19	1166.0	291.7	 16
608	 19	371.8	40.1	 16
609	 19	205.5	30.6	 16
610	 19	192.3	28.0	 16
611	 19	142.5	23.9	 16
612	 19	140.0	22.1	 16
613	 19	204.3	25.0	 16
614	 19	2236.0	566.4	 16
615	 19	1294.5	162.0	 16
616	 19	1287.5	126.6	 16
617	 19	1102.8	218.6	 16
618	 19	837.5	182.1	 16
619	 19	147.3	21.7	 16
620	 19	114.8	18.7	 16
621	 19	672.8	138.9	 16
622	 19	1787.5	549.7	 16
623	 19	278.3	40.4	 16
624	 19	536.0	77.1	 16
625	 19	320.0	38.0	 16
626	 19	202.0	29.9	 16
627	 19	136.3	28.2	 16
628	 19	134.5	37.4	 16
629	 19	318.5	51.1	 16
630	 19	228.3	33.8	 16
631	 19	195.5	27.0	 16
632	 19	345.5	26.2	 16
633	 19	443.8	66.9	 16
634	 19	340.3	47.4	 16
635	 19	355.8	42.0	 16
636	 19	482.8	70.3	 16
637	 19	301.8	40.0	 16
638	 19	124.0	20.9	 16
639	 19	267.5	48.3	 16
640	 19	433.5	86.3	 16
641	 19	1562.8	102.5	 16
642	 19	516.8	31.2	 16
643	 19	581.5	57.6	 16
644	 19	355.5	55.8	 16
645	 19	353.5	27.9	 16
646	 19	540.5	71.0	 16
647	 19	1355.3	77.8	 16
648	 19	402.3	40.4	 16
649	 19	302.8	35.7	 16
650	 19	355.3	44.6	 16
651	 19	339.5	36.9	 16
652	 19	266.5	40.9	 16
653	 19	241.3	29.7	 16
654	 19	234.8	21.4	 16
655	 19	302.0	30.3	 16
656	 19	335.3	50.7	 16
657	 19	492.5	52.9	 16
658	 19	279.0	35.5	 16
659	 19	264.3	26.3	 16
660	 19	174.0	23.3	 16
661	 19	154.3	36.7	 16
662	 19	317.3	40.0	 16
663	 19	139.5	24.6	 16
664	 19	88.8	17.5	 16
665	 19	135.8	35.7	 16
666	 19	1262.3	122.6	 16
667	 19	377.5	55.0	 16
668	 19	119.8	18.4	 16
669	 19	188.3	26.7	 16
670	 19	265.8	32.7	 16
671	 19	384.5	40.2	 16
672	 19	183.8	22.1	 16
673	 19	124.3	20.0	 16
674	 19	419.5	69.8	 16
675	 19	215.5	20.3	 16
676	 19	450.8	60.2	 16
677	 19	788.8	88.3	 16
678	 19	137.5	19.2	 16
679	 19	111.8	20.0	 16
680	 19	99.0	14.8	 16
681	 19	176.3	24.4	 16
682	 19	316.0	46.7	 16
683	 19	163.8	25.8	 16
684	 19	992.3	221.7	 16
685	 19	180.8	27.8	 16
686	 19	165.3	26.1	 16
687	 19	289.0	42.0	 16
688	 19	200.0	25.4	 16
689	 19	193.0	26.6	 16
690	 19	230.3	29.4	 16
691	 19	107.5	21.5	 16
692	 19	1260.8	90.1	 16
693	 19	1036.3	164.3	 16
694	 19	561.3	51.4	 16
695	 19	616.5	58.2	 16
696	 19	485.0	77.6	 16
697	 19	371.5	77.5	 16
698	 19	189.0	24.3	 16
699	 19	256.3	32.4	 16
700	 19	748.5	61.2	 16
701	 19	122.5	19.8	 16
702	 19	176.8	24.6	 16
703	 19	246.3	28.0	 16
704	 19	692.5	69.1	 16
705	 19	102.5	13.3	 16
706	 19	117.3	15.1	 16
707	 19	491.5	41.2	 16
708	 19	1786.5	266.8	 16
709	 19	342.5	31.1	 16
710	 19	310.8	21.6	 16
711	 19	166.3	23.5	 16
  0	 20	3823.3	778.5	 16
  1	 20	217.8	31.1	 16
  2	 20	213.8	26.0	 16
  3	 20	689.5	75.7	 16
  4	 20	1095.0	81.1	 16
  5	 20	257.3	27.1	 16
  6	 20	128.5	31.0	 16
  7	 20	121.0	19.1	 16
  8	 20	122.3	18.8	 16
  9	 20	120.3	17.8	 16
 10	 20	143.3	22.4	 16
 11	 20	133.0	18.8	 16
 12	 20	172.8	29.1	 16
 13	 20	232.3	41.5	 16
 14	 20	426.3	42.8	 16
 15	 20	590.5	80.3	 16
 16	 20	284.5	35.4	 16
 17	 20	347.0	44.7	 16
 18	 20	596.8	89.8	 16
 19	 20	921.0	107.4	 16
 20	 20	254.8	40.7	 16
 21	 20	453.8	63.3	 16
 22	 20	342.0	44.9	 16
 23	 20	115.5	31.7	 16
 24	 20	140.5	28.6	 16
 25	 20	495.5	85.7	 16
 26	 20	93.0	13.7	 16
 27	 20	121.8	23.7	 16
 28	 20	122.3	23.8	 16
 29	 20	114.8	10.1	 16
 30	 20	262.8	28.0	 16
 31	 20	399.3	46.7	 16
 32	 20	184.0	26.7	 16
 33	 20	366.0	56.5	 16
 34	 20	452.5	49.1	 16
 35	 20	4302.8	681.0	 16
 36	 20	224.0	30.9	 16
 37	 20	460.0	54.2	 16
 38	 20	439.8	60.0	 16
 39	 20	607.3	81.3	 16
 40	 20	462.0	60.9	 16
 41	 20	137.5	16.5	 16
 42	 20	116.5	22.1	 16
 43	 20	154.3	19.9	 16
 44	 20	606.5	108.4	 16
 45	 20	147.5	24.0	 16
 46	 20	96.0	16.9	 16
 47	 20	349.0	58.7	 16
 48	 20	2227.3	178.6	 16
 49	 20	526.8	100.9	 16
 50	 20	158.8	22.9	 16
 51	 20	347.0	53.0	 16
 52	 20	262.3	36.6	 16
 53	 20	1498.3	177.9	 16
 54	 20	269.5	58.1	 16
 55	 20	493.5	42.8	 16
 56	 20	160.5	24.7	 16
 57	 20	231.0	39.4	 16
 58	 20	456.8	72.5	 16
 59	 20	672.0	47.9	 16
 60	 20	1382.3	212.5	 16
 61	 20	106.0	16.2	 16
 62	 20	533.0	55.5	 16
 63	 20	560.5	55.9	 16
 64	 20	240.0	33.3	 16
 65	 20	138.3	17.4	 16
 66	 20	105.0	16.2	 16
 67	 20	114.3	22.3	 16
 68	 20	197.5	23.0	 16
 69	 20	489.8	89.9	 16
 70	 20	542.8	49.4	 16
 71	 20	322.8	63.2	 16
 72	 20	358.0	58.3	 16
 73	 20	2094.5	222.0	 16
 74	 20	299.0	47.0	 16
 75	 20	323.5	30.2	 16
 76	 20	276.5	26.4	 16
 77	 20	269.0	33.5	 16
 78	 20	347.5	77.4	 20
 79	 20	99.3	17.5	 16
 80	 20	103.8	15.5	 16
 81	 20	147.0	27.3	 16
 82	 20	198.3	122.5	 16
 83	 20	462.3	78.5	 16
 84	 20	388.3	71.8	 16
 85	 20	273.5	75.3	 16
 86	 20	114.0	18.5	 16
 87	 20	160.5	32.2	 16
 88	 20	198.0	18.6	 16
 89	 20	270.8	54.7	 16
 90	 20	295.3	171.0	 16
 91	 20	5014.8	1996.5	 16
 92	 20	143.5	22.3	 16
 93	 20	124.0	31.2	 16
 94	 20	220.8	54.5	 16
 95	 20	393.0	150.3	 16
 96	 20	865.0	208.1	 16
 97	 20	183.8	28.2	 16
 98	 20	397.8	46.4	 16
 99	 20	697.3	183.5	 16
100	 20	217.8	27.6	 16
101	 20	366.0	235.9	 16
102	 20	1873.5	249.4	 16
103	 20	805.5	72.0	 16
104	 20	438.8	103.2	 16
105	 20	229.8	27.9	 16
106	 20	165.5	27.3	 16
107	 20	144.3	25.2	 16
108	 20	122.5	16.8	 16
109	 20	213.8	25.9	 16
110	 20	186.0	29.6	 16
111	 20	254.8	85.0	 16
112	 20	1526.8	673.2	 16
113	 20	174.3	43.4	 16
114	 20	409.8	56.7	 16
115	 20	372.8	64.8	 16
116	 20	362.3	104.4	 16
117	 20	166.8	43.3	 16
118	 20	82.8	13.8	 16
119	 20	181.8	48.0	 16
120	 20	100.3	23.4	 16
121	 20	88.5	13.9	 16
122	 20	110.5	25.1	 16
123	 20	174.8	35.7	 16
124	 20	119.3	14.9	 16
125	 20	253.3	212.4	 16
126	 20	1981.8	534.3	 16
127	 20	597.8	51.9	 16
128	 20	418.3	111.8	 16
129	 20	109.5	15.3	 16
130	 20	157.5	20.2	 16
131	 20	389.0	86.0	 16
132	 20	203.5	37.9	 16
133	 20	111.8	20.1	 16
134	 20	111.0	30.7	 16
135	 20	106.5	20.1	 16
136	 20	128.3	24.1	 16
137	 20	121.0	22.7	 16
138	 20	321.3	109.2	 16
139	 20	862.0	145.3	 16
140	 20	659.0	105.0	 16
141	 20	159.0	30.8	 16
142	 20	96.3	11.5	 16
143	 20	138.5	20.2	 16
144	 20	121.8	19.3	 16
145	 20	162.5	27.1	 16
146	 20	140.3	18.0	 16
147	 20	123.8	15.5	 16
148	 20	158.3	28.7	 16
149	 20	164.0	24.6	 16
150	 20	249.0	33.1	 16
151	 20	334.8	63.6	 16
152	 20	267.0	46.8	 16
153	 20	395.5	81.8	 16
154	 20	227.0	35.6	 16
155	 20	207.0	26.8	 16
156	 20	300.0	26.2	 16
157	 20	506.0	109.0	 16
158	 20	182.3	43.1	 16
159	 20	165.5	25.6	 16
160	 20	648.5	156.8	 16
161	 20	324.5	98.1	 16
162	 20	1061.3	146.3	 16
163	 20	2194.0	476.1	 16
164	 20	383.0	83.3	 16
165	 20	110.0	18.9	 16
166	 20	164.5	31.5	 16
167	 20	105.3	24.6	 16
168	 20	598.8	167.4	 16
169	 20	103.5	20.5	 16
170	 20	300.3	51.3	 16
171	 20	741.5	121.8	 16
172	 20	279.3	63.8	 16
173	 20	657.8	153.9	 16
174	 20	379.3	98.0	 16
175	 20	124.5	17.6	 16
176	 20	122.0	24.7	 16
177	 20	102.5	20.5	 16
178	 20	534.0	61.8	 16
179	 20	479.5	51.5	 16
180	 20	829.0	106.1	 16
181	 20	209.3	21.8	 16
182	 20	177.3	27.3	 16
183	 20	848.8	389.9	 16
184	 20	180.5	33.6	 16
185	 20	128.3	20.8	 16
186	 20	156.0	30.3	 16
187	 20	319.3	55.7	 16
188	 20	122.5	22.3	 16
189	 20	100.5	31.0	 16
190	 20	106.3	31.1	 16
191	 20	153.3	23.4	 16
192	 20	321.5	36.6	 16
193	 20	300.5	57.6	 16
194	 20	328.3	59.9	 16
195	 20	198.5	46.3	 16
196	 20	117.0	27.9	 16
197	 20	464.8	95.9	 16
198	 20	388.5	61.6	 16
199	 20	207.0	37.7	 16
200	 20	223.0	37.6	 16
201	 20	691.0	76.9	 16
202	 20	816.0	84.3	 16
203	 20	201.0	42.9	 16
204	 20	146.8	24.7	 16
205	 20	320.5	67.2	 16
206	 20	109.8	17.5	 16
207	 20	116.0	20.3	 16
208	 20	199.8	34.3	 16
209	 20	144.3	18.6	 16
210	 20	119.3	21.5	 16
211	 20	277.3	43.6	 16
212	 20	87.3	17.3	 16
213	 20	113.0	18.5	 16
214	 20	118.5	55.9	 16
215	 20	163.3	32.5	 16
216	 20	110.3	25.4	 16
217	 20	120.8	25.7	 16
218	 20	138.3	26.4	 16
219	 20	214.3	23.7	 16
220	 20	200.0	20.0	 16
221	 20	275.3	47.8	 16
222	 20	153.3	24.1	 16
223	 20	95.3	17.0	 16
224	 20	132.5	36.1	 16
225	 20	115.8	19.7	 16
226	 20	93.8	22.8	 16
227	 20	595.0	76.8	 16
228	 20	145.0	27.3	 16
229	 20	745.3	85.8	 16
230	 20	152.3	28.6	 16
231	 20	160.0	31.6	 16
232	 20	107.0	17.0	 16
233	 20	106.0	22.9	 16
234	 20	115.0	21.9	 16
235	 20	304.3	59.4	 16
236	 20	117.0	20.8	 16
237	 20	168.5	36.5	 16
238	 20	1238.5	105.4	 16
239	 20	182.3	29.8	 16
240	 20	445.0	61.6	 16
241	 20	397.8	43.3	 16
242	 20	95.0	22.3	 16
243	 20	117.5	17.5	 16
244	 20	288.8	36.1	 16
245	 20	135.3	27.3	 16
246	 20	255.5	32.6	 16
247	 20	90.8	13.6	 16
248	 20	537.0	52.7	 16
249	 20	145.5	19.7	 16
250	 20	85.3	12.5	 16
251	 20	158.5	23.7	 16
252	 20	131.8	23.3	 16
253	 20	91.5	9.8	 16
254	 20	102.5	16.5	 16
255	 20	183.8	27.3	 16
256	 20	132.5	14.8	 16
257	 20	106.0	22.6	 16
258	 20	104.0	20.7	 16
259	 20	422.0	44.4	 16
260	 20	327.5	59.2	 16
261	 20	315.8	33.9	 16
262	 20	299.0	33.0	 16
263	 20	83.3	18.1	 16
264	 20	104.5	16.5	 16
265	 20	197.8	29.3	 16
266	 20	108.3	36.3	 16
267	 20	167.0	32.1	 16
268	 20	215.3	26.1	 16
269	 20	201.3	43.9	 16
270	 20	259.5	41.1	 16
271	 20	162.5	34.1	 16
272	 20	702.8	42.8	 16
273	 20	145.5	23.3	 16
274	 20	146.0	24.0	 16
275	 20	277.5	27.3	 16
276	 20	335.0	49.4	 16
277	 20	108.3	14.3	 16
278	 20	122.0	20.4	 16
279	 20	179.8	20.3	 16
280	 20	199.8	32.0	 16
281	 20	143.3	20.2	 16
282	 20	94.0	15.6	 16
283	 20	140.3	27.7	 16
284	 20	106.8	16.6	 16
285	 20	134.5	18.5	 16
286	 20	100.3	16.3	 16
287	 20	228.5	21.7	 16
288	 20	135.3	25.7	 16
289	 20	179.3	31.4	 16
290	 20	187.5	27.1	 16
291	 20	197.3	25.5	 16
292	 20	100.0	12.9	 16
293	 20	91.3	18.7	 16
294	 20	248.3	38.4	 16
295	 20	117.8	20.7	 16
296	 20	92.8	17.4	 16
297	 20	87.0	14.4	 16
298	 20	131.0	17.6	 16
299	 20	167.8	33.1	 16
300	 20	95.0	20.3	 16
301	 20	107.3	15.8	 16
302	 20	167.8	38.0	 16
303	 20	299.5	35.7	 16
304	 20	175.5	24.1	 16
305	 20	214.8	28.1	 16
306	 20	223.8	38.9	 16
307	 20	119.0	19.5	 16
308	 20	140.8	21.1	 16
309	 20	224.8	34.6	 16
310	 20	114.0	18.5	 16
311	 20	93.3	14.1	 16
312	 20	155.0	39.1	 16
313	 20	79.5	10.7	 16
314	 20	160.3	24.1	 16
315	 20	140.0	23.3	 16
316	 20	135.5	19.8	 16
317	 20	351.5	81.5	 16
318	 20	230.5	37.0	 20
319	 20	177.0	44.8	 16
320	 20	887.3	120.2	 16
321	 20	839.3	164.5	 16
322	 20	335.0	46.2	 16
323	 20	280.3	50.8	 16
324	 20	174.5	29.0	 16
325	 20	112.0	38.8	 16
326	 20	470.0	83.4	 16
327	 20	167.3	31.9	 16
328	 20	118.3	23.9	 16
329	 20	86.5	18.8	 16
330	 20	105.0	20.5	 16
331	 20	203.3	29.6	 16
332	 20	138.8	28.9	 16
333	 20	150.5	26.1	 16
334	 20	842.8	407.4	 16
335	 20	2583.8	673.4	 16
336	 20	108.3	56.5	 16
337	 20	117.5	18.3	 16
338	 20	461.8	58.2	 16
339	 20	393.8	59.0	 16
340	 20	316.3	55.6	 16
341	 20	79.5	12.4	 16
342	 20	96.3	15.7	 16
343	 20	108.3	19.0	 16
344	 20	100.8	14.2	 16
345	 20	108.0	19.2	 16
346	 20	99.3	16.4	 16
347	 20	118.8	20.4	 16
348	 20	375.8	81.8	 16
349	 20	110.5	14.9	 16
350	 20	133.8	31.0	 16
351	 20	236.5	45.6	 16
352	 20	114.8	20.7	 16
353	 20	213.3	24.6	 16
354	 20	149.5	40.1	 16
355	 20	214.8	46.4	 16
356	 20	436.0	47.1	 16
357	 20	409.3	41.0	 16
358	 20	805.3	133.7	 16
359	 20	509.0	70.8	 16
360	 20	113.8	17.8	 16
361	 20	142.0	24.1	 16
362	 20	112.3	22.2	 16
363	 20	354.3	364.1	 16
364	 20	215.0	52.5	 16
365	 20	268.8	35.5	 16
366	 20	436.8	34.3	 16
367	 20	201.0	23.7	 16
368	 20	120.5	33.6	 16
369	 20	766.3	110.3	 16
370	 20	135.5	32.5	 16
371	 20	244.3	35.2	 16
372	 20	155.5	29.4	 16
373	 20	253.0	47.2	 16
374	 20	246.8	39.5	 16
375	 20	152.3	26.2	 16
376	 20	236.0	36.2	 16
377	 20	187.3	24.5	 16
378	 20	115.8	13.1	 16
379	 20	135.8	20.1	 16
380	 20	601.5	139.3	 16
381	 20	324.8	60.2	 16
382	 20	105.8	19.9	 16
383	 20	274.5	44.4	 16
384	 20	167.8	36.9	 16
385	 20	220.8	42.4	 16
386	 20	183.3	195.4	 16
387	 20	367.5	65.4	 16
388	 20	141.8	23.6	 16
389	 20	118.5	25.2	 16
390	 20	78.3	9.9	 16
391	 20	207.0	50.1	 16
392	 20	526.5	73.2	 16
393	 20	249.0	41.3	 16
394	 20	157.5	36.9	 16
395	 20	557.8	45.2	 16
396	 20	136.0	20.7	 16
397	 20	105.5	17.6	 16
398	 20	177.0	64.1	 16
399	 20	1309.3	68.8	 16
400	 20	338.0	60.1	 16
401	 20	126.5	21.8	 16
402	 20	113.0	21.4	 16
403	 20	137.3	26.5	 16
404	 20	104.0	17.6	 16
405	 20	102.5	14.7	 16
406	 20	104.8	16.8	 16
407	 20	260.0	37.7	 16
408	 20	463.3	52.9	 16
409	 20	383.3	55.9	 16
410	 20	140.8	27.6	 16
411	 20	360.0	86.4	 16
412	 20	1652.3	110.5	 16
413	 20	398.0	93.3	 16
414	 20	580.5	55.7	 16
415	 20	164.0	27.1	 16
416	 20	439.0	67.5	 16
417	 20	179.0	22.9	 16
418	 20	181.8	24.7	 16
419	 20	129.3	16.4	 16
420	 20	522.0	46.3	 16
421	 20	125.3	24.2	 16
422	 20	124.0	16.8	 16
423	 20	563.3	67.0	 16
424	 20	312.8	29.5	 16
425	 20	136.8	29.7	 16
426	 20	151.0	25.0	 16
427	 20	311.8	41.1	 16
428	 20	393.3	59.9	 16
429	 20	273.0	29.2	 16
430	 20	116.8	30.5	 16
431	 20	338.5	48.3	 16
432	 20	207.3	25.6	 16
433	 20	669.5	64.0	 16
434	 20	141.0	26.8	 16
435	 20	120.3	26.5	 16
436	 20	162.5	21.3	 16
437	 20	140.5	19.9	 16
438	 20	110.3	33.0	 16
439	 20	94.3	13.7	 16
440	 20	107.8	17.1	 16
441	 20	381.0	39.3	 16
442	 20	374.5	39.3	 16
443	 20	162.3	28.0	 16
444	 20	836.5	78.9	 16
445	 20	271.0	41.4	 16
446	 20	344.5	38.8	 16
447	 20	277.3	38.9	 16
448	 20	171.3	17.8	 16
449	 20	272.3	64.0	 16
450	 20	240.8	29.0	 16
451	 20	192.3	22.0	 16
452	 20	145.0	24.5	 16
453	 20	95.3	15.5	 16
454	 20	106.8	26.0	 16
455	 20	179.5	24.2	 16
456	 20	229.8	55.7	 16
457	 20	168.3	29.2	 16
458	 20	124.0	17.2	 16
459	 20	167.8	30.6	 16
460	 20	144.8	30.1	 16
461	 20	128.3	26.7	 16
462	 20	285.3	32.4	 16
463	 20	264.3	42.5	 16
464	 20	107.3	17.1	 16
465	 20	139.5	22.6	 16
466	 20	104.3	19.1	 16
467	 20	105.8	17.3	 16
468	 20	293.5	29.8	 16
469	 20	181.8	27.3	 16
470	 20	615.3	53.3	 16
471	 20	1749.3	162.0	 16
472	 20	214.3	36.5	 16
473	 20	332.5	41.4	 16
474	 20	129.5	19.5	 16
475	 20	537.0	73.5	 16
476	 20	408.0	45.8	 16
477	 20	255.3	59.3	 16
478	 20	300.3	41.4	 16
479	 20	150.3	17.9	 16
480	 20	523.5	60.4	 16
481	 20	155.5	23.3	 16
482	 20	95.5	17.3	 16
483	 20	116.3	18.5	 16
484	 20	113.8	22.6	 16
485	 20	840.5	99.3	 16
486	 20	963.5	84.2	 16
487	 20	553.8	67.1	 16
488	 20	2831.5	291.2	 16
489	 20	607.3	56.3	 16
490	 20	129.3	17.3	 16
491	 20	902.3	64.5	 16
492	 20	199.0	41.5	 16
493	 20	612.3	84.6	 16
494	 20	492.8	32.3	 16
495	 20	159.3	20.4	 16
496	 20	1210.0	197.2	 16
497	 20	224.8	45.2	 16
498	 20	369.8	47.3	 16
499	 20	101.8	17.6	 16
500	 20	86.8	14.3	 16
501	 20	137.3	20.6	 16
502	 20	167.0	25.0	 16
503	 20	220.8	42.2	 16
504	 20	314.8	36.1	 16
505	 20	346.5	52.3	 16
506	 20	161.3	18.7	 16
507	 20	361.3	41.8	 16
508	 20	226.5	81.2	 16
509	 20	740.3	101.1	 16
510	 20	125.8	22.4	 16
511	 20	488.3	51.2	 16
512	 20	128.8	19.4	 16
513	 20	140.3	19.6	 16
514	 20	208.8	50.9	 16
515	 20	138.0	24.2	 16
516	 20	1628.8	234.5	 16
517	 20	350.5	52.0	 16
518	 20	101.3	16.1	 16
519	 20	97.8	14.6	 16
520	 20	113.5	18.6	 16
521	 20	88.0	13.0	 16
522	 20	100.0	21.7	 16
523	 20	795.0	147.9	 16
524	 20	129.5	27.4	 16
525	 20	188.8	29.8	 16
526	 20	125.8	19.9	 16
527	 20	229.3	35.6	 16
528	 20	1152.8	154.4	 16
529	 20	1226.5	131.3	 16
530	 20	301.0	45.1	 16
531	 20	362.5	43.0	 12
532	 20	217.5	31.2	 16
533	 20	131.5	26.4	 16
534	 20	166.3	30.2	 16
535	 20	139.3	35.4	 16
536	 20	180.0	24.3	 16
537	 20	351.0	44.8	 16
538	 20	153.3	16.4	 16
539	 20	160.8	25.5	 16
540	 20	250.0	81.0	 16
541	 20	171.3	32.7	 16
542	 20	287.0	55.0	 16
543	 20	89.5	16.8	 16
544	 20	112.0	16.1	 16
545	 20	182.5	49.4	 16
546	 20	128.0	20.8	 16
547	 20	165.8	22.0	 16
548	 20	148.5	29.2	 16
549	 20	182.8	18.1	 16
550	 20	148.3	28.9	 16
551	 20	204.8	32.3	 16
552	 20	105.3	9.1	 16
553	 20	297.3	35.3	 16
554	 20	157.8	27.6	 16
555	 20	117.5	20.8	 16
556	 20	252.8	29.8	 16
557	 20	241.5	46.6	 20
558	 20	341.5	65.9	 16
559	 20	611.8	66.1	 16
560	 20	364.3	59.9	 16
561	 20	186.8	48.1	 16
562	 20	269.3	27.8	 16
563	 20	169.8	30.6	 16
564	 20	280.3	63.8	 16
565	 20	96.3	16.8	 16
566	 20	177.8	32.6	 16
567	 20	257.0	80.1	 16
568	 20	1454.0	354.6	 16
569	 20	214.3	45.4	 16
570	 20	114.0	18.5	 16
571	 20	383.3	51.3	 16
572	 20	273.3	59.8	 16
573	 20	179.3	24.3	 16
574	 20	526.5	84.9	 16
575	 20	288.3	42.7	 16
576	 20	495.8	98.5	 16
577	 20	149.8	21.3	 16
578	 20	178.0	26.2	 16
579	 20	284.3	50.6	 16
580	 20	814.3	93.5	 16
581	 20	646.5	99.7	 16
582	 20	323.3	55.3	 16
583	 20	136.5	28.5	 16
584	 20	146.0	21.2	 16
585	 20	199.0	58.5	 16
586	 20	984.5	137.2	 16
587	 20	396.5	66.7	 16
588	 20	134.0	31.9	 16
589	 20	131.8	38.1	 16
590	 20	1333.3	201.2	 16
591	 20	294.3	45.7	 16
592	 20	240.0	37.5	 16
593	 20	274.5	64.8	 16
594	 20	113.5	18.4	 16
595	 20	212.3	42.6	 16
596	 20	125.3	24.3	 16
597	 20	154.5	22.3	 16
598	 20	124.3	16.9	 16
599	 20	267.3	39.2	 16
600	 20	702.8	100.7	 16
601	 20	572.3	52.6	 16
602	 20	1283.0	213.1	 16
603	 20	497.0	68.2	 16
604	 20	150.3	16.7	 16
605	 20	244.5	26.0	 16
606	 20	267.3	29.9	 16
607	 20	1609.0	407.3	 16
608	 20	1046.5	173.6	 16
609	 20	229.5	35.8	 16
610	 20	190.0	36.6	 16
611	 20	123.5	46.5	 16
612	 20	109.3	20.6	 16
613	 20	115.3	14.4	 16
614	 20	179.3	34.2	 16
615	 20	542.8	172.9	 16
616	 20	622.3	98.6	 16
617	 20	331.8	67.6	 16
618	 20	298.3	42.4	 16
619	 20	275.8	42.5	 16
620	 20	127.5	19.2	 16
621	 20	134.8	19.6	 16
622	 20	275.0	72.2	 16
623	 20	175.8	33.4	 16
624	 20	189.3	36.0	 16
625	 20	265.0	38.6	 16
626	 20	228.3	29.3	 16
627	 20	144.5	21.6	 16
628	 20	105.8	20.2	 16
629	 20	183.0	25.8	 16
630	 20	156.5	25.0	 16
631	 20	345.5	67.7	 16
632	 20	717.0	77.8	 16
633	 20	420.0	40.5	 16
634	 20	438.5	58.1	 16
635	 20	469.0	37.2	 16
636	 20	844.8	81.8	 16
637	 20	158.3	25.5	 16
638	 20	186.0	37.4	 16
639	 20	247.8	30.8	 16
640	 20	267.0	52.6	 16
641	 20	4077.0	399.8	 16
642	 20	807.5	81.8	 16
643	 20	827.3	110.5	 16
644	 20	813.3	97.5	 16
645	 20	383.3	82.2	 16
646	 20	594.0	60.4	 16
647	 20	1000.8	145.4	 16
648	 20	611.5	51.9	 16
649	 20	536.8	61.0	 12
650	 20	232.5	21.8	 16
651	 20	505.8	42.2	 16
652	 20	379.0	67.1	 16
653	 20	205.8	38.3	 16
654	 20	206.8	17.5	 16
655	 20	152.5	19.4	 16
656	 20	340.0	39.7	 16
657	 20	301.0	37.2	 16
658	 20	248.3	53.0	 16
659	 20	246.5	31.2	 16
660	 20	152.8	24.2	 16
661	 20	204.5	41.5	 16
662	 20	159.0	27.9	 16
663	 20	145.0	30.9	 16
664	 20	93.5	17.2	 16
665	 20	118.3	18.3	 16
666	 20	688.3	72.3	 16
667	 20	201.8	27.3	 16
668	 20	112.3	27.9	 16
669	 20	167.3	22.0	 16
670	 20	254.0	53.2	 16
671	 20	1070.0	148.0	 16
672	 20	207.3	31.7	 16
673	 20	94.8	20.7	 16
674	 20	127.5	15.7	 16
675	 20	182.5	21.7	 16
676	 20	266.0	45.8	 16
677	 20	256.0	36.2	 16
678	 20	207.0	23.9	 16
679	 20	105.3	16.7	 16
680	 20	111.3	15.3	 16
681	 20	123.0	20.5	 16
682	 20	138.8	28.4	 16
683	 20	283.3	41.8	 16
684	 20	182.8	22.0	 16
685	 20	141.0	25.3	 16
686	 20	256.8	43.2	 16
687	 20	149.0	21.7	 16
688	 20	161.3	37.7	 16
689	 20	304.3	31.4	 16
690	 20	260.0	27.2	 16
691	 20	187.8	24.6	 16
692	 20	655.8	79.3	 16
693	 20	628.5	47.2	 16
694	 20	464.3	49.9	 16
695	 20	277.8	38.4	 16
696	 20	357.0	39.8	 16
697	 20	125.3	27.4	 16
698	 20	101.3	14.4	 16
699	 20	245.0	24.8	 16
700	 20	399.5	34.3	 16
701	 20	127.0	18.9	 16
702	 20	170.3	34.3	 16
703	 20	349.8	44.6	 16
704	 20	624.8	53.1	 16
705	 20	80.0	11.6	 16
706	 20	140.3	25.3	 16
707	 20	261.5	18.9	 16
708	 20	315.0	31.2	 16
709	 20	226.0	24.0	 16
710	 20	183.8	28.4	 16
711	 20	7889.5	947.8	 16
  0	 21	259.0	41.0	 16
  1	 21	1041.8	135.6	 16
  2	 21	604.3	105.7	 16
  3	 21	247.5	20.9	 16
  4	 21	406.8	32.9	 16
  5	 21	205.3	29.0	 16
  6	 21	197.8	32.2	 16
  7	 21	326.5	40.8	 16
  8	 21	264.8	50.4	 16
  9	 21	108.0	15.9	 16
 10	 21	360.5	51.6	 16
 11	 21	188.3	34.7	 16
 12	 21	307.5	43.7	 16
 13	 21	104.8	14.9	 16
 14	 21	186.0	29.2	 16
 15	 21	204.0	34.2	 16
 16	 21	160.0	32.8	 16
 17	 21	167.8	18.0	 16
 18	 21	205.0	37.9	 16
 19	 21	308.3	80.0	 16
 20	 21	537.0	133.2	 16
 21	 21	173.8	23.3	 16
 22	 21	712.0	142.2	 16
 23	 21	101.3	14.6	 16
 24	 21	214.5	40.6	 16
 25	 21	1621.5	388.6	 16
 26	 21	114.0	17.5	 16
 27	 21	283.8	43.4	 16
 28	 21	123.0	24.1	 16
 29	 21	174.0	35.4	 16
 30	 21	753.0	58.0	 16
 31	 21	657.0	120.1	 16
 32	 21	116.5	16.8	 16
 33	 21	591.8	115.1	 16
 34	 21	304.8	58.0	 16
 35	 21	159.5	32.3	 16
 36	 21	112.3	18.5	 16
 37	 21	135.5	131.6	 16
 38	 21	395.0	64.7	 16
 39	 21	653.5	39.9	 16
 40	 21	1189.3	101.2	 16
 41	 21	642.5	67.4	 16
 42	 21	686.5	114.1	 16
 43	 21	234.0	28.5	 16
 44	 21	163.8	39.1	 16
 45	 21	125.5	18.0	 16
 46	 21	309.8	45.6	 16
 47	 21	254.3	30.8	 16
 48	 21	517.8	53.7	 16
 49	 21	227.0	29.4	 16
 50	 21	166.0	19.3	 16
 51	 21	307.5	35.6	 16
 52	 21	300.3	26.6	 16
 53	 21	134.8	22.7	 16
 54	 21	247.5	45.4	 16
 55	 21	900.3	192.7	 16
 56	 21	1101.3	125.1	 16
 57	 21	469.3	72.6	 16
 58	 21	1280.3	171.9	 16
 59	 21	1827.5	497.4	 16
 60	 21	241.8	40.0	 16
 61	 21	248.0	52.4	 16
 62	 21	401.0	38.1	 16
 63	 21	484.3	76.1	 16
 64	 21	143.0	23.2	 16
 65	 21	129.8	21.9	 16
 66	 21	168.0	24.8	 16
 67	 21	107.3	15.3	 16
 68	 21	917.3	165.9	 16
 69	 21	743.3	134.8	 16
 70	 21	243.0	49.4	 16
 71	 21	94.5	14.0	 16
 72	 21	153.8	35.4	 16
 73	 21	205.3	20.2	 16
 74	 21	166.8	22.6	 16
 75	 21	158.3	25.6	 16
 76	 21	113.3	19.1	 20
 77	 21	146.5	31.6	 16
 78	 21	472.3	145.3	 16
 79	 21	212.3	38.1	 16
 80	 21	166.0	30.3	 16
 81	 21	236.0	94.9	 16
 82	 21	437.3	87.1	 16
 83	 21	665.3	110.7	 16
 84	 21	747.5	234.4	 16
 85	 21	247.3	49.0	 16
 86	 21	270.5	42.8	 16
 87	 21	339.8	72.2	 16
 88	 21	126.0	22.9	 16
 89	 21	177.5	23.8	 16
 90	 21	200.3	76.5	 16
 91	 21	1340.0	226.7	 16
 92	 21	428.3	77.9	 16
 93	 21	482.8	123.0	 16
 94	 21	409.8	80.0	 16
 95	 21	367.8	81.7	 16
 96	 21	244.3	44.6	 16
 97	 21	174.0	20.8	 16
 98	 21	117.5	21.6	 16
 99	 21	116.8	30.9	 16
100	 21	138.0	17.2	 16
101	 21	158.0	20.1	 16
102	 21	187.8	53.1	 16
103	 21	133.5	29.2	 16
104	 21	378.5	71.4	 16
105	 21	303.0	65.9	 16
106	 21	228.8	36.7	 16
107	 21	159.0	28.0	 16
108	 21	130.3	20.0	 16
109	 21	211.5	43.9	 16
110	 21	173.0	35.0	 16
111	 21	210.3	156.3	 16
112	 21	2692.8	1102.4	 16
113	 21	124.5	18.3	 16
114	 21	126.0	21.2	 16
115	 21	131.0	18.7	 16
116	 21	100.5	11.7	 16
117	 21	181.3	52.4	 16
118	 21	115.8	17.0	 16
119	 21	111.8	31.4	 16
120	 21	195.3	33.8	 16
121	 21	375.5	297.2	 16
122	 21	4605.0	1813.8	 16
123	 21	188.8	42.1	 16
124	 21	245.5	126.3	 16
125	 21	2881.3	1118.3	 16
126	 21	134.0	20.6	 16
127	 21	166.5	30.6	 16
128	 21	133.8	59.9	 16
129	 21	371.8	80.9	 16
130	 21	150.0	19.1	 16
131	 21	218.5	39.7	 16
132	 21	406.8	91.5	 16
133	 21	1481.8	178.6	 16
134	 21	521.0	78.6	 16
135	 21	316.3	44.4	 16
136	 21	563.0	417.7	 16
137	 21	8497.3	3073.2	 16
138	 21	216.3	26.3	 16
139	 21	535.0	117.8	 16
140	 21	223.0	49.1	 16
141	 21	145.5	24.1	 16
142	 21	454.0	146.5	 16
143	 21	149.3	22.7	 16
144	 21	462.5	89.1	 16
145	 21	121.0	19.6	 16
146	 21	112.0	31.5	 16
147	 21	307.0	39.9	 16
148	 21	244.5	36.5	 16
149	 21	544.3	89.0	 16
150	 21	201.5	27.7	 16
151	 21	373.0	55.6	 16
152	 21	768.8	134.2	 16
153	 21	223.3	42.4	 16
154	 21	160.8	22.2	 16
155	 21	365.0	24.4	 16
156	 21	578.0	282.2	 16
157	 21	1328.5	351.2	 16
158	 21	153.8	32.7	 16
159	 21	152.5	31.4	 16
160	 21	170.3	23.2	 16
161	 21	205.0	30.7	 16
162	 21	746.5	188.6	 16
163	 21	96.8	16.3	 16
164	 21	90.8	14.4	 16
165	 21	79.0	16.6	 16
166	 21	130.5	28.9	 16
167	 21	355.5	57.2	 16
168	 21	240.0	59.7	 16
169	 21	148.5	25.5	 16
170	 21	621.3	40.2	 16
171	 21	579.5	93.2	 16
172	 21	366.3	53.7	 16
173	 21	392.8	66.1	 16
174	 21	380.3	63.1	 16
175	 21	154.8	32.3	 16
176	 21	373.0	69.3	 16
177	 21	98.8	13.1	 16
178	 21	113.3	20.2	 16
179	 21	311.8	83.2	 16
180	 21	261.5	45.2	 16
181	 21	124.8	24.6	 16
182	 21	181.3	28.1	 16
183	 21	183.3	30.2	 16
184	 21	128.5	25.4	 16
185	 21	99.3	18.0	 16
186	 21	97.3	20.4	 16
187	 21	165.3	35.7	 16
188	 21	107.8	19.2	 16
189	 21	186.3	35.4	 16
190	 21	581.5	109.6	 16
191	 21	516.8	68.9	 16
192	 21	515.8	54.4	 16
193	 21	381.8	61.9	 16
194	 21	129.8	32.4	 16
195	 21	95.0	12.5	 16
196	 21	197.5	27.1	 16
197	 21	190.0	21.4	 16
198	 21	354.0	48.1	 16
199	 21	1676.8	459.3	 16
200	 21	126.5	17.3	 16
201	 21	216.5	44.6	 16
202	 21	107.5	18.3	 16
203	 21	1398.0	468.2	 16
204	 21	86.8	14.8	 16
205	 21	163.0	21.4	 16
206	 21	185.8	40.0	 16
207	 21	174.0	26.2	 16
208	 21	554.3	70.5	 16
209	 21	197.5	40.4	 16
210	 21	197.5	20.0	 16
211	 21	90.3	15.7	 16
212	 21	127.8	19.1	 16
213	 21	194.8	29.1	 16
214	 21	346.8	81.7	 16
215	 21	99.5	10.7	 16
216	 21	316.0	40.5	 16
217	 21	171.5	33.6	 16
218	 21	427.8	77.1	 16
219	 21	197.5	29.8	 16
220	 21	308.0	34.7	 16
221	 21	158.3	22.3	 16
222	 21	118.3	24.2	 16
223	 21	171.8	30.0	 16
224	 21	370.5	55.6	 16
225	 21	116.0	20.1	 16
226	 21	86.5	14.0	 16
227	 21	109.5	19.9	 16
228	 21	185.3	25.0	 16
229	 21	790.5	90.1	 16
230	 21	4722.3	806.8	 16
231	 21	1154.0	284.3	 16
232	 21	1101.8	285.6	 16
233	 21	187.3	24.1	 16
234	 21	279.3	37.3	 16
235	 21	159.0	22.1	 16
236	 21	99.8	14.7	 16
237	 21	123.5	20.0	 16
238	 21	113.0	13.0	 16
239	 21	137.8	17.9	 16
240	 21	137.0	31.8	 16
241	 21	205.8	23.4	 16
242	 21	175.0	30.0	 16
243	 21	167.8	25.6	 16
244	 21	174.0	23.3	 16
245	 21	159.8	26.3	 16
246	 21	234.3	31.7	 16
247	 21	335.5	51.5	 16
248	 21	268.3	27.8	 16
249	 21	417.8	43.9	 16
250	 21	178.5	27.9	 16
251	 21	95.3	20.2	 16
252	 21	117.0	22.2	 16
253	 21	110.3	17.9	 16
254	 21	87.0	19.1	 16
255	 21	141.3	21.1	 16
256	 21	209.8	28.4	 16
257	 21	124.0	24.3	 16
258	 21	333.5	46.8	 16
259	 21	167.0	35.9	 16
260	 21	129.3	24.0	 16
261	 21	113.5	25.5	 16
262	 21	381.0	47.8	 16
263	 21	492.0	83.6	 16
264	 21	82.5	15.8	 16
265	 21	133.3	22.8	 16
266	 21	283.5	41.2	 16
267	 21	163.8	26.1	 16
268	 21	138.5	22.7	 16
269	 21	344.3	38.2	 16
270	 21	391.3	41.4	 16
271	 21	516.5	67.9	 16
272	 21	97.3	17.1	 16
273	 21	124.0	24.2	 16
274	 21	259.0	24.6	 16
275	 21	270.5	28.6	 16
276	 21	636.8	63.3	 16
277	 21	154.0	26.7	 16
278	 21	128.8	17.2	 16
279	 21	184.3	30.8	 16
280	 21	133.3	23.3	 16
281	 21	460.5	39.3	 16
282	 21	98.3	11.3	 16
283	 21	154.0	27.5	 16
284	 21	79.8	13.1	 16
285	 21	97.3	21.4	 16
286	 21	554.8	60.1	 16
287	 21	383.5	56.7	 16
288	 21	660.0	84.9	 16
289	 21	203.3	18.9	 16
290	 21	196.5	30.6	 16
291	 21	233.8	30.2	 16
292	 21	92.0	21.5	 16
293	 21	1450.8	134.2	 16
294	 21	288.3	33.9	 16
295	 21	177.0	29.2	 16
296	 21	240.3	39.2	 16
297	 21	88.5	14.3	 16
298	 21	115.8	18.4	 16
299	 21	249.5	21.6	 16
300	 21	184.3	25.8	 16
301	 21	381.0	68.6	 16
302	 21	589.5	75.4	 16
303	 21	960.8	183.5	 16
304	 21	980.8	178.6	 16
305	 21	312.5	65.0	 16
306	 21	388.8	70.0	 16
307	 21	128.5	20.5	 16
308	 21	93.8	16.5	 16
309	 21	375.3	42.1	 16
310	 21	357.3	54.8	 16
311	 21	498.8	78.3	 16
312	 21	217.3	38.4	 16
313	 21	940.5	212.6	 16
314	 21	96.0	12.9	 16
315	 21	113.3	15.8	 16
316	 21	223.0	29.6	 20
317	 21	794.3	200.7	 16
318	 21	2731.5	837.2	 16
319	 21	267.0	81.0	 16
320	 21	553.5	169.1	 16
321	 21	3304.8	763.8	 16
322	 21	3088.3	868.6	 16
323	 21	1557.8	494.5	 16
324	 21	153.5	34.8	 16
325	 21	631.0	101.5	 16
326	 21	1282.0	392.8	 16
327	 21	233.3	57.2	 16
328	 21	136.5	28.5	 16
329	 21	99.0	16.5	 16
330	 21	94.8	20.0	 16
331	 21	436.3	55.7	 16
332	 21	468.5	90.2	 16
333	 21	247.5	47.1	 16
334	 21	516.3	86.8	 16
335	 21	425.5	120.9	 16
336	 21	118.3	19.3	 16
337	 21	243.0	34.3	 16
338	 21	347.0	85.9	 16
339	 21	131.3	26.4	 16
340	 21	246.8	35.2	 16
341	 21	221.8	47.3	 16
342	 21	167.8	36.9	 16
343	 21	149.5	27.3	 16
344	 21	224.3	37.4	 16
345	 21	133.5	24.4	 16
346	 21	437.8	99.6	 16
347	 21	241.5	31.3	 16
348	 21	1494.5	170.1	 16
349	 21	1412.8	418.3	 16
350	 21	261.8	46.3	 16
351	 21	113.0	22.3	 16
352	 21	366.8	57.4	 16
353	 21	497.3	96.0	 16
354	 21	199.5	28.9	 16
355	 21	1840.8	573.7	 16
356	 21	329.8	58.7	 16
357	 21	524.8	85.1	 16
358	 21	505.5	62.0	 16
359	 21	447.8	104.4	 16
360	 21	1101.8	117.2	 16
361	 21	2357.0	516.5	 16
362	 21	172.5	38.1	 16
363	 21	131.0	23.5	 16
364	 21	205.8	23.1	 16
365	 21	202.5	23.0	 16
366	 21	159.0	32.2	 16
367	 21	502.5	62.5	 16
368	 21	266.5	37.2	 16
369	 21	270.5	50.9	 16
370	 21	231.5	42.5	 16
371	 21	501.0	38.2	 16
372	 21	245.3	24.7	 16
373	 21	89.0	16.2	 16
374	 21	239.0	27.0	 16
375	 21	237.8	25.1	 16
376	 21	253.0	56.5	 16
377	 21	396.5	57.5	 16
378	 21	199.8	26.4	 16
379	 21	110.3	19.0	 16
380	 21	127.5	19.2	 16
381	 21	86.8	14.8	 16
382	 21	119.0	29.2	 16
383	 21	269.3	45.9	 16
384	 21	135.3	13.9	 16
385	 21	170.5	27.1	 16
386	 21	100.5	15.3	 16
387	 21	132.0	26.7	 16
388	 21	198.5	29.9	 16
389	 21	253.3	39.4	 16
390	 21	122.5	20.0	 16
391	 21	88.3	17.1	 16
392	 21	502.0	42.0	 16
393	 21	464.0	98.2	 16
394	 21	97.5	18.6	 16
395	 21	173.3	33.1	 16
396	 21	2205.3	600.9	 16
397	 21	7089.0	1476.5	 16
398	 21	523.3	47.9	 16
399	 21	704.5	87.2	 16
400	 21	196.0	39.0	 16
401	 21	169.5	31.0	 16
402	 21	146.3	18.8	 16
403	 21	344.8	75.4	 16
404	 21	232.5	39.4	 16
405	 21	113.8	15.8	 16
406	 21	254.0	36.3	 16
407	 21	226.8	28.8	 16
408	 21	276.8	45.7	 16
409	 21	86.0	12.9	 16
410	 21	120.5	19.8	 16
411	 21	113.8	21.3	 16
412	 21	273.0	29.6	 16
413	 21	217.3	29.4	 16
414	 21	114.0	19.9	 16
415	 21	212.5	22.1	 16
416	 21	253.0	43.6	 16
417	 21	330.3	39.7	 16
418	 21	391.0	45.5	 16
419	 21	355.3	45.7	 16
420	 21	149.3	19.6	 16
421	 21	257.5	32.0	 16
422	 21	252.3	54.2	 16
423	 21	249.3	33.8	 16
424	 21	1355.3	213.9	 16
425	 21	305.0	191.5	 16
426	 21	316.5	30.9	 16
427	 21	469.3	82.8	 16
428	 21	355.5	43.2	 16
429	 21	393.5	52.2	 16
430	 21	257.0	40.6	 16
431	 21	297.0	46.7	 16
432	 21	1569.8	302.4	 16
433	 21	1130.8	120.8	 16
434	 21	1108.8	71.9	 16
435	 21	1064.5	69.0	 16
436	 21	176.8	32.3	 16
437	 21	290.8	36.4	 16
438	 21	154.5	19.8	 16
439	 21	239.8	49.4	 16
440	 21	239.0	40.5	 16
441	 21	283.0	41.9	 16
442	 21	153.3	17.9	 16
443	 21	129.5	24.3	 16
444	 21	420.5	48.0	 16
445	 21	111.8	24.4	 16
446	 21	244.8	25.0	 16
447	 21	269.8	44.4	 16
448	 21	253.8	37.7	 16
449	 21	25804.3	2620.9	 16
450	 21	577.8	47.6	 16
451	 21	282.0	38.5	 16
452	 21	258.8	34.5	 16
453	 21	119.3	17.1	 16
454	 21	108.8	20.3	 16
455	 21	229.0	25.2	 16
456	 21	293.8	40.5	 16
457	 21	227.0	40.6	 16
458	 21	410.8	33.8	 16
459	 21	320.5	41.0	 16
460	 21	186.8	26.6	 16
461	 21	922.3	106.4	 16
462	 21	523.3	46.4	 16
463	 21	1038.5	88.8	 16
464	 21	92.3	15.5	 16
465	 21	129.0	26.7	 16
466	 21	120.0	14.6	 16
467	 21	139.0	26.6	 16
468	 21	291.0	34.2	 16
469	 21	167.3	30.7	 16
470	 21	238.5	35.6	 16
471	 21	93.0	20.1	 16
472	 21	221.3	31.2	 16
473	 21	287.5	33.3	 16
474	 21	139.3	13.6	 16
475	 21	209.0	32.2	 16
476	 21	2769.3	194.8	 16
477	 21	3336.5	227.2	 16
478	 21	610.5	92.1	 16
479	 21	400.5	66.4	 16
480	 21	213.5	38.9	 16
481	 21	81.5	20.6	 16
482	 21	150.5	58.2	 16
483	 21	232.8	39.7	 16
484	 21	112.3	11.7	 16
485	 21	113.8	20.0	 16
486	 21	300.0	33.8	 16
487	 21	1172.0	91.4	 16
488	 21	254.5	32.0	 16
489	 21	220.0	38.1	 16
490	 21	721.5	54.9	 16
491	 21	410.3	49.0	 16
492	 21	794.0	75.7	 16
493	 21	209.0	27.2	 16
494	 21	377.0	39.5	 16
495	 21	170.5	20.9	 16
496	 21	353.8	44.9	 16
497	 21	102.5	15.0	 16
498	 21	161.8	34.0	 16
499	 21	267.3	29.8	 16
500	 21	352.0	32.1	 16
501	 21	341.5	30.7	 16
502	 21	217.5	31.9	 16
503	 21	333.0	43.9	 16
504	 21	138.5	33.6	 16
505	 21	274.5	38.5	 16
506	 21	127.5	19.0	 16
507	 21	321.5	48.6	 16
508	 21	381.3	38.9	 16
509	 21	211.0	33.0	 16
510	 21	183.5	18.5	 16
511	 21	6944.5	580.5	 16
512	 21	345.8	36.8	 16
513	 21	138.5	56.0	 16
514	 21	149.0	17.3	 16
515	 21	149.5	35.1	 16
516	 21	560.0	54.3	 16
517	 21	116.0	16.8	 16
518	 21	281.0	67.5	 16
519	 21	101.3	21.6	 16
520	 21	1040.3	101.1	 16
521	 21	657.0	69.6	 16
522	 21	816.8	76.7	 16
523	 21	146.0	18.5	 16
524	 21	92.3	17.1	 16
525	 21	151.3	22.1	 16
526	 21	163.3	21.1	 16
527	 21	905.3	92.9	 16
528	 21	2514.8	226.4	 16
529	 21	585.8	65.2	 16
530	 21	689.0	101.5	 16
531	 21	196.3	89.3	 16
532	 21	7423.5	1464.6	 16
533	 21	94.0	12.1	 16
534	 21	122.8	23.8	 16
535	 21	182.0	19.8	 16
536	 21	204.5	28.5	 16
537	 21	185.3	41.4	 16
538	 21	118.0	17.8	 16
539	 21	296.8	68.2	 16
540	 21	139.5	22.8	 16
541	 21	126.0	23.0	 16
542	 21	116.5	14.2	 16
543	 21	438.5	63.1	 16
544	 21	201.3	22.9	 16
545	 21	766.8	110.6	 16
546	 21	715.0	97.3	 16
547	 21	154.8	20.6	 16
548	 21	237.3	26.8	 16
549	 21	7637.5	1644.3	 16
550	 21	545.0	58.1	 16
551	 21	2123.8	387.6	 16
552	 21	457.3	61.3	 16
553	 21	143.3	24.7	 16
554	 21	117.3	25.0	 16
555	 21	117.3	14.9	 20
556	 21	119.0	19.6	 16
557	 21	103.3	20.7	 16
558	 21	106.0	20.2	 16
559	 21	156.0	17.2	 16
560	 21	197.8	38.7	 16
561	 21	202.5	46.7	 16
562	 21	767.0	160.5	 16
563	 21	327.3	45.7	 16
564	 21	296.3	75.8	 16
565	 21	171.5	36.4	 16
566	 21	622.5	200.8	 16
567	 21	180.5	55.1	 16
568	 21	692.0	187.6	 16
569	 21	177.0	43.8	 16
570	 21	95.8	13.6	 16
571	 21	163.0	27.2	 16
572	 21	425.0	71.9	 16
573	 21	318.8	61.0	 16
574	 21	456.3	99.3	 16
575	 21	298.8	68.2	 16
576	 21	243.8	47.8	 16
577	 21	495.8	58.7	 16
578	 21	262.0	31.1	 16
579	 21	475.8	73.3	 16
580	 21	704.5	280.8	 16
581	 21	127.5	15.9	 16
582	 21	146.3	35.3	 16
583	 21	736.5	153.6	 16
584	 21	194.0	31.1	 16
585	 21	1491.5	359.8	 16
586	 21	276.5	43.5	 16
587	 21	189.8	38.8	 16
588	 21	199.0	38.0	 16
589	 21	205.3	33.3	 16
590	 21	248.3	62.0	 16
591	 21	1272.3	133.7	 16
592	 21	615.5	144.1	 16
593	 21	497.5	81.9	 16
594	 21	208.8	52.4	 16
595	 21	242.5	38.4	 16
596	 21	209.5	34.4	 16
597	 21	135.3	23.5	 16
598	 21	239.5	33.4	 16
599	 21	315.0	56.2	 16
600	 21	149.3	29.3	 16
601	 21	154.3	17.5	 16
602	 21	239.3	30.7	 16
603	 21	292.8	56.5	 16
604	 21	181.5	20.2	 16
605	 21	277.0	313.7	 16
606	 21	331.0	36.7	 16
607	 21	264.5	47.2	 16
608	 21	833.5	148.2	 16
609	 21	398.8	55.7	 16
610	 21	279.5	34.9	 16
611	 21	436.3	76.2	 16
612	 21	853.5	91.7	 16
613	 21	1017.8	109.7	 16
614	 21	1229.5	163.3	 16
615	 21	599.5	76.6	 16
616	 21	640.5	71.5	 16
617	 21	342.3	49.3	 16
618	 21	150.5	31.7	 16
619	 21	1706.0	270.2	 16
620	 21	272.8	41.4	 16
621	 21	232.3	31.4	 16
622	 21	245.0	46.2	 16
623	 21	509.5	83.3	 16
624	 21	167.5	26.2	 16
625	 21	230.0	35.5	 16
626	 21	287.0	40.0	 16
627	 21	254.0	41.9	 16
628	 21	209.8	129.1	 16
629	 21	170.0	19.8	 16
630	 21	174.3	18.7	 16
631	 21	208.3	26.2	 16
632	 21	227.5	30.9	 16
633	 21	232.3	26.2	 16
634	 21	99.8	18.7	 16
635	 21	395.3	43.9	 16
636	 21	1093.8	103.8	 16
637	 21	299.5	37.4	 16
638	 21	229.8	35.2	 16
639	 21	126.3	15.9	 16
640	 21	159.5	40.1	 16
641	 21	726.3	92.5	 16
642	 21	192.3	26.3	 16
643	 21	122.5	18.0	 16
644	 21	121.5	26.7	 16
645	 21	133.8	22.2	 16
646	 21	244.8	25.6	 16
647	 21	145.0	18.3	 16
648	 21	218.3	25.5	 16
649	 21	230.8	44.1	 16
650	 21	223.8	40.7	 16
651	 21	266.3	41.4	 16
652	 21	722.8	82.1	 16
653	 21	626.3	100.0	 16
654	 21	165.5	32.9	 16
655	 21	255.0	39.1	 16
656	 21	215.5	40.6	 16
657	 21	507.3	43.8	 16
658	 21	273.3	33.2	 16
659	 21	235.8	37.6	 16
660	 21	254.3	33.0	 16
661	 21	172.5	31.2	 16
662	 21	1369.8	218.7	 16
663	 21	3530.3	711.0	 16
664	 21	1419.8	238.5	 16
665	 21	121.3	19.2	 16
666	 21	196.5	21.8	 16
667	 21	1335.5	312.4	 16
668	 21	106.3	20.0	 16
669	 21	109.0	25.8	 16
670	 21	141.0	25.2	 16
671	 21	239.0	52.7	 16
672	 21	695.3	96.1	 16
673	 21	183.5	33.1	 16
674	 21	1694.3	303.1	 16
675	 21	318.0	43.0	 16
676	 21	318.0	51.6	 16
677	 21	481.5	52.6	 16
678	 21	174.5	26.5	 16
679	 21	282.3	47.6	 16
680	 21	115.0	23.0	 16
681	 21	198.5	31.7	 16
682	 21	302.3	46.3	 16
683	 21	95.3	13.9	 16
684	 21	104.5	16.5	 16
685	 21	113.3	19.9	 16
686	 21	175.3	32.0	 16
687	 21	555.8	69.9	 16
688	 21	309.5	36.0	 16
689	 21	337.3	51.5	 16
690	 21	2199.3	256.8	 16
691	 21	522.8	55.0	 16
692	 21	258.8	36.7	 16
693	 21	473.0	60.2	 16
694	 21	292.8	34.3	 16
695	 21	160.3	27.5	 16
696	 21	4681.8	817.6	 16
697	 21	744.0	65.5	 16
698	 21	241.3	44.2	 16
699	 21	121.5	20.2	 16
700	 21	216.5	36.1	 16
701	 21	265.3	39.0	 16
702	 21	275.8	41.8	 16
703	 21	369.3	51.8	 16
704	 21	374.3	36.4	 16
705	 21	214.0	29.6	 16
706	 21	532.0	43.6	 16
707	 21	458.0	48.1	 16
708	 21	262.0	26.3	 16
709	 21	617.0	59.3	 16
710	 21	1025.5	65.0	 16
711	 21	165.0	26.7	 16
  0	 22	4004.0	880.4	 16
  1	 22	1033.3	72.8	 16
  2	 22	165.3	27.7	 16
  3	 22	153.0	21.2	 16
  4	 22	664.0	76.3	 16
  5	 22	134.0	22.5	 16
  6	 22	158.3	21.6	 16
  7	 22	222.0	33.3	 16
  8	 22	382.3	52.1	 16
  9	 22	269.3	27.3	 16
 10	 22	348.0	66.7	 16
 11	 22	315.3	38.5	 16
 12	 22	221.3	36.1	 16
 13	 22	108.3	14.6	 16
 14	 22	175.8	22.0	 16
 15	 22	120.3	20.0	 16
 16	 22	146.3	21.8	 16
 17	 22	262.0	30.5	 16
 18	 22	211.0	34.8	 16
 19	 22	171.0	37.1	 16
 20	 22	97.0	12.9	 16
 21	 22	150.0	17.7	 16
 22	 22	289.3	40.3	 16
 23	 22	111.8	19.4	 16
 24	 22	129.0	15.2	 16
 25	 22	426.0	82.5	 16
 26	 22	210.5	169.8	 16
 27	 22	143.0	22.0	 16
 28	 22	116.8	17.5	 16
 29	 22	107.3	13.7	 16
 30	 22	599.0	42.9	 16
 31	 22	634.5	110.4	 16
 32	 22	105.0	18.9	 16
 33	 22	259.8	49.6	 16
 34	 22	211.8	62.6	 16
 35	 22	108.3	23.1	 16
 36	 22	151.0	29.1	 16
 37	 22	131.0	22.4	 16
 38	 22	300.5	62.4	 16
 39	 22	923.0	67.1	 16
 40	 22	705.3	62.7	 16
 41	 22	563.0	68.0	 16
 42	 22	134.3	22.1	 16
 43	 22	134.8	106.6	 16
 44	 22	115.8	17.9	 16
 45	 22	99.0	13.4	 16
 46	 22	297.5	43.0	 16
 47	 22	193.3	26.1	 16
 48	 22	161.8	18.4	 16
 49	 22	142.3	28.3	 16
 50	 22	127.0	18.3	 16
 51	 22	228.0	60.4	 16
 52	 22	181.0	27.0	 16
 53	 22	89.8	10.5	 16
 54	 22	130.5	16.9	 16
 55	 22	132.0	15.5	 16
 56	 22	543.5	71.8	 16
 57	 22	628.5	63.8	 16
 58	 22	206.0	18.8	 16
 59	 22	562.8	130.3	 16
 60	 22	147.5	23.1	 16
 61	 22	147.8	35.6	 16
 62	 22	213.0	37.9	 16
 63	 22	244.3	42.7	 16
 64	 22	131.8	29.2	 16
 65	 22	141.5	21.0	 16
 66	 22	194.0	25.0	 16
 67	 22	131.3	17.2	 16
 68	 22	1364.3	121.5	 16
 69	 22	406.0	43.9	 16
 70	 22	234.5	39.4	 16
 71	 22	93.8	15.3	 16
 72	 22	110.5	23.1	 16
 73	 22	190.5	27.8	 16
 74	 22	124.3	26.9	 20
 75	 22	129.3	23.7	 16
 76	 22	113.0	20.9	 16
 77	 22	236.0	61.5	 16
 78	 22	502.0	124.8	 16
 79	 22	176.3	35.9	 16
 80	 22	280.8	46.6	 16
 81	 22	470.0	108.3	 16
 82	 22	615.8	64.4	 16
 83	 22	535.0	92.3	 16
 84	 22	503.3	79.5	 16
 85	 22	285.3	33.3	 16
 86	 22	249.0	40.7	 16
 87	 22	442.5	121.5	 16
 88	 22	132.5	37.8	 16
 89	 22	258.5	52.5	 16
 90	 22	224.3	134.1	 16
 91	 22	1725.3	195.7	 16
 92	 22	1063.8	282.8	 16
 93	 22	167.8	35.9	 16
 94	 22	343.3	28.3	 16
 95	 22	308.0	46.5	 16
 96	 22	213.5	29.5	 16
 97	 22	203.5	48.0	 16
 98	 22	143.5	28.0	 16
 99	 22	91.0	24.2	 16
100	 22	102.3	13.2	 16
101	 22	126.0	31.6	 16
102	 22	116.3	17.5	 16
103	 22	108.5	24.5	 16
104	 22	251.0	26.6	 16
105	 22	474.3	86.3	 16
106	 22	423.0	89.9	 16
107	 22	113.8	15.8	 16
108	 22	123.3	32.3	 16
109	 22	256.3	34.8	 16
110	 22	129.8	24.8	 16
111	 22	121.5	20.8	 16
112	 22	468.3	168.0	 16
113	 22	112.0	12.6	 16
114	 22	232.0	30.2	 16
115	 22	157.0	25.3	 16
116	 22	107.8	15.8	 16
117	 22	116.0	19.8	 16
118	 22	115.3	22.5	 16
119	 22	101.0	25.5	 16
120	 22	192.8	37.8	 16
121	 22	327.0	42.6	 16
122	 22	315.3	169.3	 16
123	 22	110.8	20.6	 16
124	 22	105.3	11.6	 16
125	 22	362.5	139.1	 16
126	 22	101.5	19.1	 16
127	 22	116.0	25.4	 16
128	 22	177.3	95.1	 16
129	 22	1115.8	327.9	 16
130	 22	133.5	22.6	 16
131	 22	137.0	28.6	 16
132	 22	227.8	113.4	 16
133	 22	1318.5	116.8	 16
134	 22	293.5	38.7	 16
135	 22	217.8	35.8	 16
136	 22	342.0	85.7	 16
137	 22	1775.3	656.3	 16
138	 22	143.8	20.2	 16
139	 22	170.8	26.3	 16
140	 22	192.0	51.8	 16
141	 22	106.0	20.8	 16
142	 22	142.5	20.9	 16
143	 22	131.8	36.6	 16
144	 22	1042.8	282.8	 16
145	 22	168.5	21.6	 16
146	 22	106.5	16.1	 16
147	 22	119.5	18.4	 16
148	 22	204.8	47.8	 16
149	 22	358.5	34.8	 16
150	 22	168.3	51.2	 16
151	 22	194.3	19.6	 16
152	 22	529.0	95.7	 16
153	 22	236.0	46.3	 16
154	 22	117.3	18.4	 16
155	 22	222.5	48.9	 16
156	 22	308.5	42.0	 16
157	 22	269.5	33.4	 16
158	 22	188.8	30.8	 16
159	 22	138.0	32.6	 16
160	 22	162.5	34.1	 16
161	 22	211.8	28.0	 16
162	 22	626.3	134.7	 16
163	 22	94.5	18.0	 16
164	 22	88.3	13.7	 16
165	 22	86.3	20.7	 16
166	 22	119.3	24.6	 16
167	 22	329.3	58.3	 16
168	 22	194.8	48.0	 16
169	 22	141.8	35.9	 16
170	 22	515.3	83.3	 16
171	 22	233.3	40.9	 16
172	 22	180.5	25.6	 16
173	 22	403.0	57.4	 16
174	 22	484.0	92.5	 16
175	 22	164.3	52.3	 16
176	 22	404.5	45.2	 16
177	 22	161.0	21.2	 16
178	 22	111.8	15.0	 16
179	 22	155.8	18.1	 16
180	 22	281.5	47.6	 16
181	 22	300.3	58.9	 16
182	 22	191.3	19.8	 16
183	 22	125.0	20.5	 16
184	 22	119.3	26.6	 16
185	 22	103.0	20.0	 16
186	 22	86.0	14.4	 16
187	 22	99.3	19.3	 16
188	 22	107.8	18.9	 16
189	 22	369.8	89.5	 16
190	 22	156.3	27.0	 16
191	 22	373.8	41.0	 16
192	 22	353.0	32.7	 16
193	 22	334.8	58.8	 16
194	 22	113.3	20.7	 16
195	 22	94.3	17.4	 16
196	 22	166.5	36.7	 16
197	 22	171.3	26.2	 16
198	 22	222.3	36.2	 16
199	 22	786.8	179.4	 16
200	 22	121.5	27.2	 16
201	 22	122.5	20.3	 16
202	 22	70.3	7.9	 16
203	 22	176.5	77.4	 16
204	 22	77.3	16.7	 16
205	 22	108.3	18.0	 16
206	 22	194.8	29.9	 16
207	 22	158.5	34.7	 16
208	 22	562.0	86.9	 16
209	 22	294.5	51.0	 16
210	 22	510.3	72.7	 16
211	 22	89.5	13.5	 16
212	 22	90.0	16.8	 16
213	 22	138.5	32.6	 16
214	 22	122.5	22.4	 16
215	 22	144.0	24.2	 16
216	 22	506.5	103.9	 16
217	 22	129.0	26.8	 16
218	 22	82.5	18.6	 16
219	 22	128.8	24.3	 16
220	 22	165.5	26.7	 16
221	 22	132.8	22.7	 16
222	 22	106.3	25.6	 16
223	 22	96.5	17.4	 16
224	 22	162.3	29.2	 16
225	 22	89.5	14.8	 16
226	 22	100.8	34.9	 16
227	 22	101.5	16.7	 16
228	 22	186.0	26.7	 16
229	 22	1278.3	130.6	 16
230	 22	1109.8	225.5	 16
231	 22	172.5	39.0	 16
232	 22	310.8	310.9	 16
233	 22	186.8	20.2	 16
234	 22	336.8	46.0	 16
235	 22	145.5	24.1	 16
236	 22	88.3	14.0	 16
237	 22	95.3	13.4	 16
238	 22	82.3	23.5	 16
239	 22	113.5	16.5	 16
240	 22	111.0	14.2	 16
241	 22	171.0	34.6	 16
242	 22	263.3	30.8	 16
243	 22	208.0	34.2	 16
244	 22	398.0	40.4	 16
245	 22	194.0	30.7	 16
246	 22	309.0	38.3	 16
247	 22	235.3	34.0	 16
248	 22	354.8	44.6	 16
249	 22	242.0	56.1	 16
250	 22	144.3	21.4	 16
251	 22	100.0	23.0	 16
252	 22	103.8	23.0	 16
253	 22	78.5	10.6	 16
254	 22	110.0	38.7	 16
255	 22	155.5	24.8	 16
256	 22	170.3	24.3	 16
257	 22	127.8	22.7	 16
258	 22	263.5	33.2	 16
259	 22	144.5	22.7	 16
260	 22	115.3	22.6	 16
261	 22	104.0	18.0	 16
262	 22	214.3	28.7	 16
263	 22	172.8	26.4	 16
264	 22	81.8	14.0	 16
265	 22	183.0	20.7	 16
266	 22	312.0	52.6	 16
267	 22	666.0	128.0	 16
268	 22	163.8	30.2	 16
269	 22	236.3	39.2	 16
270	 22	140.8	13.2	 16
271	 22	116.0	19.9	 16
272	 22	102.0	10.4	 16
273	 22	98.8	12.9	 16
274	 22	243.8	25.7	 16
275	 22	151.3	20.4	 16
276	 22	340.0	43.5	 16
277	 22	142.8	27.1	 16
278	 22	136.0	22.5	 16
279	 22	114.8	19.3	 16
280	 22	141.0	19.0	 16
281	 22	144.8	28.5	 16
282	 22	89.8	9.6	 16
283	 22	124.8	22.1	 16
284	 22	102.8	23.5	 16
285	 22	104.5	20.5	 16
286	 22	109.5	14.9	 16
287	 22	225.3	37.8	 16
288	 22	179.8	28.5	 16
289	 22	206.0	28.5	 16
290	 22	268.8	30.5	 16
291	 22	187.3	26.0	 16
292	 22	133.8	15.0	 16
293	 22	401.3	57.7	 16
294	 22	242.0	29.1	 16
295	 22	146.0	43.6	 16
296	 22	246.8	21.3	 16
297	 22	106.3	16.7	 16
298	 22	130.0	23.0	 16
299	 22	164.0	20.9	 16
300	 22	113.8	16.4	 16
301	 22	218.5	25.1	 16
302	 22	1590.5	190.0	 16
303	 22	507.8	49.1	 16
304	 22	625.8	105.5	 16
305	 22	200.0	24.7	 16
306	 22	243.8	38.1	 16
307	 22	114.3	13.7	 16
308	 22	104.3	15.2	 16
309	 22	236.8	24.4	 16
310	 22	250.3	30.5	 16
311	 22	241.3	36.0	 16
312	 22	194.5	38.3	 16
313	 22	519.0	51.9	 16
314	 22	80.0	13.6	 20
315	 22	111.3	21.0	 16
316	 22	174.5	60.8	 16
317	 22	2220.8	715.8	 16
318	 22	726.5	213.1	 16
319	 22	246.3	61.2	 16
320	 22	286.0	47.4	 16
321	 22	433.8	141.2	 16
322	 22	536.0	106.1	 16
323	 22	262.0	85.2	 16
324	 22	156.8	23.6	 16
325	 22	631.8	58.5	 16
326	 22	217.3	54.8	 16
327	 22	116.5	19.8	 16
328	 22	105.3	13.8	 16
329	 22	91.0	20.2	 16
330	 22	125.0	25.8	 16
331	 22	262.0	39.2	 16
332	 22	227.5	38.1	 16
333	 22	131.3	28.1	 16
334	 22	290.8	164.1	 16
335	 22	1797.0	565.8	 16
336	 22	124.0	55.9	 16
337	 22	432.3	121.4	 16
338	 22	923.8	250.5	 16
339	 22	107.5	20.1	 16
340	 22	328.0	60.3	 16
341	 22	207.5	45.8	 16
342	 22	283.3	30.7	 16
343	 22	152.5	32.1	 16
344	 22	142.3	33.4	 16
345	 22	114.3	17.5	 16
346	 22	294.3	62.1	 16
347	 22	182.3	35.2	 16
348	 22	290.0	38.7	 16
349	 22	288.5	58.6	 16
350	 22	183.5	29.9	 16
351	 22	96.3	18.1	 16
352	 22	225.8	37.2	 16
353	 22	323.3	50.6	 16
354	 22	257.0	36.7	 16
355	 22	400.3	90.2	 16
356	 22	234.8	59.1	 16
357	 22	822.5	176.9	 16
358	 22	454.8	49.0	 16
359	 22	377.5	42.5	 16
360	 22	600.8	82.4	 16
361	 22	270.5	42.2	 16
362	 22	214.5	32.3	 16
363	 22	193.0	39.0	 16
364	 22	189.8	49.4	 16
365	 22	397.3	55.6	 16
366	 22	202.0	40.9	 16
367	 22	200.3	36.6	 16
368	 22	326.5	42.8	 16
369	 22	129.8	22.6	 16
370	 22	332.3	29.7	 16
371	 22	254.8	36.2	 16
372	 22	168.5	32.1	 16
373	 22	108.3	20.0	 16
374	 22	312.8	42.4	 16
375	 22	354.5	53.7	 16
376	 22	305.3	31.8	 16
377	 22	450.0	63.8	 16
378	 22	200.3	23.8	 16
379	 22	123.0	15.5	 16
380	 22	202.8	31.2	 16
381	 22	100.3	29.3	 16
382	 22	78.0	13.2	 16
383	 22	142.8	24.8	 16
384	 22	102.3	15.6	 16
385	 22	150.3	24.4	 16
386	 22	90.0	14.9	 16
387	 22	283.5	33.8	 16
388	 22	226.0	23.3	 16
389	 22	177.0	19.3	 16
390	 22	162.5	31.6	 16
391	 22	96.0	23.2	 16
392	 22	267.0	22.6	 16
393	 22	235.3	25.4	 16
394	 22	112.5	21.5	 16
395	 22	289.5	39.3	 16
396	 22	391.5	74.6	 16
397	 22	187.3	35.3	 16
398	 22	184.3	21.1	 16
399	 22	282.3	37.5	 16
400	 22	125.0	19.1	 16
401	 22	109.5	12.1	 16
402	 22	87.3	14.7	 16
403	 22	185.8	29.9	 16
404	 22	601.5	85.1	 16
405	 22	150.8	25.7	 16
406	 22	272.3	39.1	 16
407	 22	253.3	36.1	 16
408	 22	154.8	24.1	 16
409	 22	108.5	15.7	 16
410	 22	94.0	19.3	 16
411	 22	129.0	24.6	 16
412	 22	246.3	44.2	 16
413	 22	209.0	28.4	 16
414	 22	99.3	13.3	 16
415	 22	131.0	19.2	 16
416	 22	129.5	17.4	 16
417	 22	566.5	77.2	 16
418	 22	1378.3	154.0	 16
419	 22	1337.8	185.0	 16
420	 22	162.3	36.6	 16
421	 22	498.5	64.4	 16
422	 22	170.8	35.4	 16
423	 22	287.5	33.1	 16
424	 22	1051.8	122.2	 16
425	 22	195.0	31.6	 16
426	 22	363.3	46.0	 16
427	 22	295.0	39.5	 16
428	 22	776.0	80.4	 16
429	 22	1557.5	191.6	 16
430	 22	322.0	23.9	 16
431	 22	182.3	22.3	 16
432	 22	686.5	74.6	 16
433	 22	1538.0	106.2	 16
434	 22	1615.3	86.8	 16
435	 22	1453.5	116.7	 16
436	 22	220.3	25.9	 16
437	 22	204.5	34.0	 16
438	 22	118.0	21.1	 16
439	 22	183.5	35.1	 16
440	 22	219.8	28.3	 16
441	 22	259.3	44.4	 16
442	 22	138.3	23.3	 16
443	 22	129.8	27.5	 16
444	 22	143.5	23.1	 16
445	 22	91.0	14.5	 16
446	 22	116.0	15.4	 16
447	 22	178.3	25.3	 16
448	 22	293.0	47.1	 16
449	 22	13580.5	796.6	 16
450	 22	337.5	65.6	 16
451	 22	229.0	33.4	 16
452	 22	143.5	20.7	 16
453	 22	145.0	26.4	 16
454	 22	151.0	20.8	 16
455	 22	135.8	22.3	 16
456	 22	294.5	23.4	 16
457	 22	309.5	46.4	 16
458	 22	592.3	51.0	 16
459	 22	364.5	39.6	 16
460	 22	259.3	48.2	 16
461	 22	4156.8	315.3	 16
462	 22	353.3	45.8	 16
463	 22	573.8	84.4	 16
464	 22	122.3	13.2	 16
465	 22	95.0	16.3	 16
466	 22	168.5	27.4	 16
467	 22	103.3	35.9	 16
468	 22	380.8	52.6	 16
469	 22	256.3	34.3	 16
470	 22	316.8	40.7	 16
471	 22	116.5	23.6	 16
472	 22	351.5	38.8	 16
473	 22	144.0	25.1	 16
474	 22	106.5	15.9	 16
475	 22	171.8	25.8	 16
476	 22	1018.8	70.0	 16
477	 22	7764.0	460.7	 16
478	 22	270.0	31.5	 16
479	 22	1322.5	164.6	 16
480	 22	132.3	22.1	 16
481	 22	97.0	12.5	 16
482	 22	218.5	366.9	 16
483	 22	163.8	27.0	 16
484	 22	104.5	11.1	 16
485	 22	113.3	19.9	 16
486	 22	535.3	61.8	 16
487	 22	579.3	52.5	 16
488	 22	289.8	33.3	 16
489	 22	142.5	29.4	 16
490	 22	847.8	100.9	 16
491	 22	1348.0	95.6	 16
492	 22	426.8	48.6	 16
493	 22	161.8	29.9	 16
494	 22	527.5	72.4	 16
495	 22	204.3	27.5	 16
496	 22	601.5	51.4	 16
497	 22	135.0	19.4	 16
498	 22	157.0	18.6	 16
499	 22	186.0	19.3	 16
500	 22	234.8	31.4	 16
501	 22	155.5	31.3	 16
502	 22	218.5	33.2	 16
503	 22	295.3	50.0	 16
504	 22	172.8	20.9	 16
505	 22	309.3	43.5	 16
506	 22	258.5	22.4	 16
507	 22	223.3	29.3	 16
508	 22	261.0	34.4	 16
509	 22	390.5	52.2	 16
510	 22	396.3	44.0	 16
511	 22	913.5	136.4	 16
512	 22	1478.5	166.6	 16
513	 22	171.3	23.0	 16
514	 22	107.8	20.0	 16
515	 22	127.3	21.1	 16
516	 22	283.0	31.3	 16
517	 22	121.8	16.4	 16
518	 22	152.0	18.3	 16
519	 22	94.3	17.3	 16
520	 22	278.3	51.3	 16
521	 22	183.5	25.7	 16
522	 22	182.5	23.8	 16
523	 22	253.3	43.9	 16
524	 22	113.0	17.3	 16
525	 22	221.5	34.1	 16
526	 22	121.3	23.7	 16
527	 22	349.8	37.5	 16
528	 22	410.5	49.2	 16
529	 22	653.0	64.6	 16
530	 22	431.3	45.3	 16
531	 22	183.8	21.5	 16
532	 22	1050.8	263.2	 16
533	 22	119.3	17.7	 16
534	 22	100.3	15.5	 16
535	 22	113.5	19.0	 16
536	 22	124.5	20.4	 16
537	 22	348.8	38.7	 16
538	 22	130.5	13.6	 16
539	 22	118.0	18.9	 16
540	 22	106.8	14.4	 16
541	 22	133.3	14.9	 16
542	 22	159.8	21.4	 16
543	 22	835.8	84.4	 16
544	 22	401.3	43.3	 16
545	 22	777.0	72.0	 16
546	 22	731.8	70.1	 16
547	 22	124.5	24.1	 16
548	 22	194.0	28.1	 16
549	 22	2295.0	446.8	 16
550	 22	241.5	37.3	 16
551	 22	230.3	43.5	 16
552	 22	722.5	78.4	 16
553	 22	160.3	26.1	 16
554	 22	105.0	21.1	 20
555	 22	115.0	15.2	 16
556	 22	118.8	15.6	 16
557	 22	110.8	20.7	 16
558	 22	176.5	24.5	 16
559	 22	212.3	38.5	 16
560	 22	126.8	22.6	 16
561	 22	139.3	22.7	 16
562	 22	318.8	42.4	 16
563	 22	210.0	24.3	 16
564	 22	227.5	37.0	 16
565	 22	103.8	16.7	 16
566	 22	104.0	20.9	 16
567	 22	115.3	19.9	 16
568	 22	191.8	22.8	 16
569	 22	143.3	21.4	 16
570	 22	146.3	22.0	 16
571	 22	119.3	19.2	 16
572	 22	404.0	62.9	 16
573	 22	345.5	39.9	 16
574	 22	236.5	46.6	 16
575	 22	261.5	58.6	 16
576	 22	227.8	32.8	 16
577	 22	380.0	74.1	 16
578	 22	178.0	33.3	 16
579	 22	281.5	23.5	 16
580	 22	430.0	71.2	 16
581	 22	129.5	17.5	 16
582	 22	204.0	31.9	 16
583	 22	528.0	95.4	 16
584	 22	290.5	30.6	 16
585	 22	737.8	141.0	 16
586	 22	404.8	60.2	 16
587	 22	259.5	51.7	 16
588	 22	157.5	24.7	 16
589	 22	338.0	53.7	 16
590	 22	304.0	34.0	 16
591	 22	463.8	64.1	 16
592	 22	1055.8	245.4	 16
593	 22	262.8	40.1	 16
594	 22	182.3	31.3	 16
595	 22	222.5	33.7	 16
596	 22	127.5	35.4	 16
597	 22	130.3	17.5	 16
598	 22	185.3	29.5	 16
599	 22	187.0	33.4	 16
600	 22	154.0	29.4	 16
601	 22	137.0	22.7	 16
602	 22	121.0	15.2	 16
603	 22	149.5	16.7	 16
604	 22	132.8	14.5	 16
605	 22	279.8	44.9	 16
606	 22	219.3	37.3	 16
607	 22	505.0	74.3	 16
608	 22	213.5	34.4	 16
609	 22	228.5	24.0	 16
610	 22	269.0	42.1	 16
611	 22	187.0	29.0	 16
612	 22	382.3	53.8	 16
613	 22	463.5	184.3	 16
614	 22	998.5	70.8	 16
615	 22	1107.0	201.7	 16
616	 22	1138.5	182.7	 16
617	 22	255.3	38.3	 16
618	 22	146.0	17.6	 16
619	 22	476.8	74.8	 16
620	 22	177.0	31.4	 16
621	 22	175.0	22.9	 16
622	 22	232.3	28.0	 16
623	 22	211.3	24.0	 16
624	 22	108.8	25.9	 16
625	 22	181.0	26.6	 16
626	 22	184.0	33.4	 16
627	 22	295.3	57.1	 16
628	 22	141.3	23.9	 16
629	 22	158.5	33.0	 16
630	 22	324.8	40.4	 16
631	 22	608.5	64.8	 16
632	 22	565.3	63.5	 16
633	 22	331.8	52.1	 16
634	 22	112.0	16.3	 16
635	 22	305.5	48.7	 16
636	 22	857.8	102.0	 16
637	 22	384.8	45.7	 16
638	 22	155.8	38.9	 16
639	 22	138.3	22.7	 16
640	 22	215.0	28.1	 16
641	 22	387.3	51.5	 16
642	 22	171.3	24.1	 16
643	 22	109.3	18.8	 16
644	 22	112.3	27.3	 16
645	 22	146.5	18.0	 16
646	 22	156.5	14.0	 16
647	 22	191.0	31.4	 16
648	 22	220.8	40.9	 16
649	 22	196.8	24.2	 16
650	 22	305.5	42.8	 16
651	 22	411.8	45.7	 16
652	 22	365.0	45.8	 16
653	 22	259.8	31.5	 16
654	 22	154.5	23.1	 16
655	 22	212.5	26.3	 16
656	 22	189.5	29.5	 16
657	 22	213.8	28.9	 16
658	 22	228.8	46.7	 16
659	 22	263.5	32.2	 16
660	 22	203.5	39.3	 16
661	 22	504.5	50.6	 16
662	 22	466.8	58.9	 16
663	 22	838.0	110.8	 16
664	 22	879.8	139.1	 16
665	 22	116.5	18.3	 16
666	 22	133.5	16.3	 16
667	 22	126.8	44.6	 16
668	 22	106.5	20.9	 16
669	 22	114.8	35.7	 16
670	 22	126.3	23.4	 16
671	 22	226.3	37.6	 16
672	 22	904.5	114.3	 16
673	 22	150.3	19.4	 16
674	 22	456.3	61.2	 16
675	 22	386.3	49.1	 16
676	 22	376.3	32.0	 16
677	 22	368.3	37.9	 16
678	 22	138.3	23.6	 16
679	 22	135.3	22.2	 16
680	 22	119.3	14.8	 16
681	 22	261.8	31.7	 16
682	 22	346.8	41.7	 16
683	 22	96.3	19.0	 16
684	 22	94.3	17.3	 16
685	 22	107.0	22.9	 16
686	 22	224.8	44.4	 16
687	 22	404.8	33.1	 16
688	 22	190.8	23.9	 16
689	 22	214.0	30.9	 16
690	 22	1049.0	140.9	 16
691	 22	344.5	44.0	 16
692	 22	154.3	22.2	 16
693	 22	393.0	52.0	 16
694	 22	552.8	123.1	 16
695	 22	151.3	23.0	 16
696	 22	1465.3	274.7	 16
697	 22	406.8	34.4	 16
698	 22	126.0	16.0	 16
699	 22	117.3	20.7	 16
700	 22	175.3	31.3	 16
701	 22	275.3	24.3	 16
702	 22	283.5	26.4	 16
703	 22	259.0	36.7	 16
704	 22	305.5	24.7	 16
705	 22	650.0	74.1	 16
706	 22	199.5	22.0	 16
707	 22	171.3	16.8	 16
708	 22	515.0	59.9	 16
709	 22	693.5	87.5	 16
710	 22	365.0	37.3	 16
711	 22	7889.3	877.0	 16
  0	 23	279.8	34.8	 16
  1	 23	548.0	75.7	 16
  2	 23	290.0	40.8	 16
  3	 23	281.0	46.5	 16
  4	 23	664.5	100.4	 16
  5	 23	172.0	34.5	 16
  6	 23	366.5	48.1	 16
  7	 23	451.0	35.8	 16
  8	 23	186.0	32.2	 16
  9	 23	156.5	23.5	 16
 10	 23	145.0	20.4	 16
 11	 23	354.3	40.8	 16
 12	 23	136.0	28.4	 16
 13	 23	273.5	54.4	 16
 14	 23	157.8	31.6	 16
 15	 23	498.3	91.8	 16
 16	 23	307.8	34.9	 16
 17	 23	181.0	26.7	 16
 18	 23	145.5	95.8	 16
 19	 23	473.5	379.3	 16
 20	 23	313.3	41.3	 16
 21	 23	119.0	25.3	 16
 22	 23	229.5	24.8	 16
 23	 23	301.0	27.6	 16
 24	 23	802.5	92.2	 16
 25	 23	534.0	93.3	 16
 26	 23	489.5	116.5	 16
 27	 23	204.3	18.9	 16
 28	 23	118.3	13.3	 16
 29	 23	296.5	29.6	 16
 30	 23	256.8	38.4	 16
 31	 23	455.3	60.1	 16
 32	 23	872.8	137.7	 16
 33	 23	321.5	51.7	 16
 34	 23	130.8	26.8	 16
 35	 23	113.3	13.2	 16
 36	 23	234.0	39.8	 16
 37	 23	317.0	38.7	 16
 38	 23	99.3	19.0	 16
 39	 23	139.0	30.4	 16
 40	 23	120.0	15.4	 16
 41	 23	175.0	32.0	 16
 42	 23	98.3	16.5	 16
 43	 23	113.3	25.3	 16
 44	 23	569.5	79.8	 16
 45	 23	406.5	25.9	 16
 46	 23	485.5	47.8	 16
 47	 23	254.0	42.5	 16
 48	 23	431.3	59.8	 16
 49	 23	277.5	35.1	 16
 50	 23	151.3	22.0	 16
 51	 23	168.5	26.9	 16
 52	 23	557.5	61.7	 16
 53	 23	641.3	82.0	 16
 54	 23	475.0	54.7	 16
 55	 23	582.3	80.8	 16
 56	 23	237.5	28.6	 16
 57	 23	402.3	56.9	 16
 58	 23	227.3	23.7	 16
 59	 23	240.5	40.3	 16
 60	 23	348.5	96.7	 16
 61	 23	277.5	30.2	 16
 62	 23	281.5	40.4	 16
 63	 23	284.8	43.3	 16
 64	 23	347.8	49.9	 16
 65	 23	134.0	26.2	 16
 66	 23	138.5	21.0	 16
 67	 23	143.8	25.3	 16
 68	 23	117.0	26.1	 16
 69	 23	163.8	26.7	 16
 70	 23	209.8	40.4	 16
 71	 23	102.8	16.8	 16
 72	 23	130.0	31.4	 20
 73	 23	831.0	268.6	 16
 74	 23	182.3	43.8	 16
 75	 23	185.3	35.9	 16
 76	 23	170.3	32.6	 16
 77	 23	94.3	16.8	 16
 78	 23	141.0	27.7	 16
 79	 23	384.3	101.4	 16
 80	 23	241.5	41.1	 16
 81	 23	169.3	37.5	 16
 82	 23	133.0	15.7	 16
 83	 23	120.8	31.4	 16
 84	 23	134.8	25.5	 16
 85	 23	157.8	19.0	 16
 86	 23	157.3	45.7	 16
 87	 23	332.3	35.9	 16
 88	 23	394.3	58.4	 16
 89	 23	227.5	26.6	 16
 90	 23	230.8	59.1	 16
 91	 23	402.8	63.1	 16
 92	 23	412.3	56.5	 16
 93	 23	682.5	151.6	 16
 94	 23	244.8	46.6	 16
 95	 23	132.0	20.5	 16
 96	 23	116.0	23.0	 16
 97	 23	331.8	109.6	 16
 98	 23	86.3	10.3	 16
 99	 23	113.5	24.2	 16
100	 23	119.0	23.2	 16
101	 23	142.5	30.6	 16
102	 23	212.3	42.7	 16
103	 23	124.8	14.1	 16
104	 23	184.0	19.1	 16
105	 23	168.5	23.1	 16
106	 23	837.0	315.3	 16
107	 23	194.5	66.1	 16
108	 23	1285.5	479.1	 16
109	 23	96.3	24.2	 16
110	 23	149.3	30.3	 16
111	 23	344.0	101.9	 16
112	 23	437.8	124.1	 16
113	 23	128.3	25.0	 16
114	 23	100.3	16.4	 16
115	 23	468.0	166.5	 16
116	 23	110.3	26.6	 16
117	 23	336.0	105.2	 16
118	 23	108.8	21.0	 16
119	 23	155.5	49.5	 16
120	 23	484.3	94.8	 16
121	 23	703.0	193.3	 16
122	 23	165.0	88.4	 16
123	 23	442.0	138.7	 16
124	 23	253.5	87.5	 16
125	 23	93.5	13.5	 16
126	 23	99.8	10.5	 16
127	 23	154.0	22.5	 16
128	 23	252.8	49.4	 16
129	 23	275.5	22.8	 16
130	 23	225.8	38.1	 16
131	 23	191.3	29.5	 16
132	 23	792.3	193.1	 16
133	 23	685.0	80.0	 16
134	 23	758.5	130.3	 16
135	 23	279.8	72.2	 16
136	 23	496.8	105.5	 16
137	 23	249.8	63.5	 16
138	 23	216.0	27.3	 16
139	 23	171.3	32.5	 16
140	 23	124.3	13.2	 16
141	 23	134.3	32.0	 16
142	 23	88.3	15.7	 16
143	 23	160.0	37.3	 16
144	 23	163.8	31.9	 16
145	 23	226.0	52.4	 16
146	 23	326.3	47.5	 16
147	 23	156.0	22.4	 16
148	 23	138.5	25.0	 16
149	 23	244.3	69.4	 16
150	 23	114.0	14.3	 16
151	 23	241.5	39.3	 16
152	 23	215.3	36.2	 16
153	 23	129.0	24.2	 16
154	 23	115.8	18.9	 16
155	 23	278.5	79.1	 16
156	 23	789.0	179.4	 16
157	 23	217.5	59.3	 16
158	 23	368.3	77.8	 16
159	 23	1808.3	545.2	 16
160	 23	159.0	39.7	 16
161	 23	349.5	63.9	 16
162	 23	96.8	18.3	 16
163	 23	121.3	42.7	 16
164	 23	498.5	116.0	 16
165	 23	703.3	187.4	 16
166	 23	139.3	27.8	 16
167	 23	301.8	58.7	 16
168	 23	147.5	22.3	 16
169	 23	429.8	41.9	 16
170	 23	994.8	232.5	 16
171	 23	102.8	25.3	 16
172	 23	784.3	169.4	 16
173	 23	429.3	44.1	 16
174	 23	328.3	45.9	 16
175	 23	410.3	39.0	 16
176	 23	345.0	70.0	 16
177	 23	209.5	52.6	 16
178	 23	171.8	38.9	 16
179	 23	365.5	52.5	 16
180	 23	457.3	120.6	 16
181	 23	290.8	28.3	 16
182	 23	419.8	74.1	 16
183	 23	204.0	27.8	 16
184	 23	526.0	125.5	 16
185	 23	125.3	28.1	 16
186	 23	274.0	62.4	 16
187	 23	346.5	78.2	 16
188	 23	1051.8	305.5	 16
189	 23	790.0	109.2	 16
190	 23	531.5	90.2	 16
191	 23	556.3	65.6	 16
192	 23	329.3	38.4	 16
193	 23	364.0	38.7	 16
194	 23	333.3	50.8	 16
195	 23	191.8	30.9	 16
196	 23	533.5	157.1	 16
197	 23	183.0	30.5	 16
198	 23	177.3	27.9	 16
199	 23	203.3	19.1	 16
200	 23	664.5	167.0	 16
201	 23	119.5	22.6	 16
202	 23	130.3	28.4	 16
203	 23	1129.0	267.2	 16
204	 23	213.8	35.7	 16
205	 23	280.0	48.0	 16
206	 23	496.0	90.4	 16
207	 23	203.5	39.7	 16
208	 23	124.0	24.1	 16
209	 23	324.0	34.8	 16
210	 23	325.8	99.4	 16
211	 23	533.5	81.5	 16
212	 23	260.5	33.4	 16
213	 23	407.5	90.3	 16
214	 23	183.0	26.9	 16
215	 23	578.0	59.7	 16
216	 23	282.3	40.7	 16
217	 23	317.8	52.7	 16
218	 23	212.8	28.2	 16
219	 23	206.0	35.7	 16
220	 23	502.8	87.2	 16
221	 23	189.5	210.5	 16
222	 23	458.3	100.8	 16
223	 23	85.3	14.3	 16
224	 23	208.5	67.5	 16
225	 23	3607.3	746.8	 16
226	 23	144.3	21.3	 16
227	 23	322.0	33.7	 16
228	 23	188.0	25.7	 16
229	 23	218.8	46.1	 16
230	 23	304.0	37.1	 16
231	 23	631.3	65.2	 16
232	 23	623.3	79.0	 16
233	 23	665.0	66.3	 16
234	 23	184.0	22.4	 16
235	 23	417.3	47.8	 16
236	 23	291.8	49.0	 16
237	 23	125.8	25.0	 16
238	 23	115.5	16.9	 16
239	 23	368.3	30.4	 16
240	 23	210.3	36.6	 16
241	 23	161.5	25.1	 16
242	 23	231.5	41.3	 16
243	 23	376.0	38.0	 16
244	 23	105.3	18.6	 16
245	 23	208.3	33.1	 16
246	 23	205.3	25.6	 16
247	 23	145.5	26.3	 16
248	 23	181.8	28.8	 16
249	 23	280.0	51.6	 16
250	 23	121.5	22.2	 16
251	 23	121.3	16.0	 16
252	 23	507.5	64.2	 16
253	 23	86.3	10.8	 16
254	 23	106.3	15.5	 16
255	 23	90.0	18.2	 16
256	 23	270.5	38.9	 16
257	 23	123.3	22.4	 16
258	 23	353.3	44.5	 16
259	 23	258.0	41.4	 16
260	 23	150.3	17.0	 16
261	 23	177.0	34.0	 16
262	 23	188.3	29.6	 16
263	 23	88.3	14.4	 16
264	 23	133.3	19.0	 16
265	 23	109.5	22.4	 16
266	 23	167.3	25.6	 16
267	 23	165.0	25.4	 16
268	 23	812.5	84.0	 16
269	 23	213.8	19.4	 16
270	 23	12877.5	1213.9	 16
271	 23	131.0	16.9	 16
272	 23	554.8	60.9	 16
273	 23	17150.8	1868.2	 16
274	 23	157.8	22.2	 16
275	 23	143.0	18.1	 16
276	 23	501.0	65.8	 16
277	 23	110.5	14.6	 16
278	 23	1965.0	190.5	 16
279	 23	372.3	35.5	 16
280	 23	455.8	49.4	 16
281	 23	190.0	30.7	 16
282	 23	4541.0	527.4	 16
283	 23	2389.8	127.8	 16
284	 23	217.3	34.9	 16
285	 23	153.0	27.4	 16
286	 23	368.5	39.9	 16
287	 23	146.0	24.4	 16
288	 23	260.3	33.0	 16
289	 23	1523.8	102.4	 16
290	 23	1231.8	82.9	 16
291	 23	291.0	36.2	 16
292	 23	281.8	30.6	 16
293	 23	797.5	53.7	 16
294	 23	251.8	24.8	 16
295	 23	181.0	18.7	 16
296	 23	118.3	17.1	 16
297	 23	133.5	21.0	 16
298	 23	505.5	122.3	 16
299	 23	124.0	15.0	 16
300	 23	302.3	35.5	 16
301	 23	815.5	218.9	 16
302	 23	16236.5	4075.6	 16
303	 23	400.5	87.7	 16
304	 23	627.3	97.2	 16
305	 23	270.5	33.5	 16
306	 23	375.8	52.2	 16
307	 23	362.3	62.1	 16
308	 23	102.3	11.8	 16
309	 23	168.0	16.2	 16
310	 23	264.0	31.8	 16
311	 23	203.3	33.5	 16
312	 23	270.0	38.2	 20
313	 23	161.0	24.3	 16
314	 23	250.3	55.9	 16
315	 23	116.0	17.4	 16
316	 23	312.8	65.1	 16
317	 23	174.0	42.4	 16
318	 23	317.8	47.2	 16
319	 23	355.0	50.3	 16
320	 23	293.8	47.7	 16
321	 23	264.3	33.3	 16
322	 23	508.0	84.1	 16
323	 23	145.0	17.3	 16
324	 23	285.0	30.4	 16
325	 23	371.8	51.0	 16
326	 23	540.5	110.5	 16
327	 23	181.3	22.3	 16
328	 23	351.5	96.4	 16
329	 23	138.8	26.3	 16
330	 23	1943.5	643.2	 16
331	 23	188.0	37.3	 16
332	 23	158.3	22.5	 16
333	 23	101.0	21.9	 16
334	 23	118.8	28.3	 16
335	 23	144.3	25.2	 16
336	 23	207.5	30.9	 16
337	 23	257.8	52.9	 16
338	 23	507.8	77.3	 16
339	 23	124.3	22.2	 16
340	 23	191.5	27.8	 16
341	 23	238.3	55.8	 16
342	 23	285.3	44.4	 16
343	 23	319.0	47.2	 16
344	 23	378.0	32.1	 16
345	 23	946.0	205.0	 16
346	 23	201.3	58.4	 16
347	 23	118.8	25.3	 16
348	 23	219.5	44.3	 16
349	 23	209.0	39.9	 16
350	 23	266.8	51.1	 16
351	 23	119.0	26.1	 16
352	 23	416.5	76.6	 16
353	 23	297.5	53.5	 16
354	 23	3265.3	1019.3	 16
355	 23	141.5	38.6	 16
356	 23	397.3	58.1	 16
357	 23	282.0	56.2	 16
358	 23	1100.5	124.3	 16
359	 23	861.5	107.5	 16
360	 23	648.0	128.4	 16
361	 23	447.3	51.7	 16
362	 23	443.0	104.5	 16
363	 23	1242.3	276.0	 16
364	 23	255.3	38.6	 16
365	 23	358.8	90.2	 16
366	 23	102.3	18.8	 16
367	 23	101.0	11.2	 16
368	 23	134.8	23.6	 16
369	 23	109.3	17.5	 16
370	 23	189.5	33.0	 16
371	 23	118.3	27.4	 16
372	 23	403.0	76.3	 16
373	 23	114.8	14.4	 16
374	 23	178.0	31.3	 16
375	 23	189.3	37.8	 16
376	 23	148.5	23.9	 16
377	 23	522.8	71.8	 16
378	 23	364.8	46.4	 16
379	 23	714.5	62.2	 16
380	 23	509.3	65.7	 16
381	 23	6789.8	1272.8	 16
382	 23	1000.8	179.7	 16
383	 23	167.3	23.2	 16
384	 23	143.0	24.1	 16
385	 23	249.5	151.5	 16
386	 23	244.3	33.4	 16
387	 23	292.0	49.0	 16
388	 23	116.5	21.9	 16
389	 23	119.5	16.7	 16
390	 23	207.0	29.9	 16
391	 23	1943.0	459.4	 16
392	 23	154.3	12.8	 16
393	 23	694.0	209.2	 16
394	 23	125.3	18.0	 16
395	 23	183.5	20.7	 16
396	 23	258.3	31.0	 16
397	 23	361.3	39.3	 16
398	 23	1299.0	207.8	 16
399	 23	181.8	28.9	 16
400	 23	1060.5	209.9	 16
401	 23	1729.3	311.1	 16
402	 23	362.5	44.4	 16
403	 23	561.0	79.9	 16
404	 23	293.5	35.9	 16
405	 23	4648.5	1069.8	 16
406	 23	1617.3	289.8	 16
407	 23	273.5	35.6	 16
408	 23	728.0	111.6	 16
409	 23	266.8	42.6	 16
410	 23	275.0	33.5	 16
411	 23	289.5	58.0	 16
412	 23	3478.3	430.3	 16
413	 23	337.0	70.5	 16
414	 23	124.0	28.2	 16
415	 23	116.3	25.5	 16
416	 23	103.0	19.1	 16
417	 23	225.3	33.6	 16
418	 23	491.8	65.5	 16
419	 23	949.8	143.6	 16
420	 23	152.8	32.3	 16
421	 23	131.5	29.7	 16
422	 23	405.8	44.8	 16
423	 23	534.0	58.1	 16
424	 23	118.0	27.4	 16
425	 23	165.8	27.1	 16
426	 23	529.3	58.3	 16
427	 23	444.3	33.5	 16
428	 23	916.3	94.9	 16
429	 23	1469.3	242.4	 16
430	 23	225.0	32.6	 16
431	 23	205.8	33.8	 16
432	 23	159.3	27.3	 16
433	 23	158.0	25.9	 16
434	 23	327.5	49.8	 16
435	 23	873.8	136.4	 16
436	 23	249.3	35.4	 16
437	 23	768.3	62.5	 16
438	 23	718.5	86.4	 16
439	 23	667.8	99.0	 16
440	 23	159.5	27.0	 16
441	 23	454.0	54.8	 16
442	 23	194.0	31.5	 16
443	 23	119.8	16.8	 16
444	 23	176.5	34.8	 16
445	 23	527.0	77.8	 16
446	 23	773.0	50.9	 16
447	 23	933.0	71.1	 16
448	 23	370.5	33.8	 16
449	 23	555.3	48.3	 16
450	 23	563.8	70.3	 16
451	 23	1108.8	157.7	 16
452	 23	281.0	34.8	 16
453	 23	315.3	69.5	 16
454	 23	156.5	27.5	 16
455	 23	577.0	73.6	 16
456	 23	365.3	47.8	 16
457	 23	668.3	32.6	 16
458	 23	1605.0	201.1	 16
459	 23	801.0	63.5	 16
460	 23	1684.0	258.4	 16
461	 23	1269.8	49.6	 16
462	 23	412.5	46.2	 16
463	 23	588.0	70.1	 16
464	 23	1145.8	117.3	 16
465	 23	325.5	46.4	 16
466	 23	84.5	15.4	 16
467	 23	94.8	18.4	 16
468	 23	280.0	47.4	 16
469	 23	226.8	28.9	 16
470	 23	108.0	24.0	 16
471	 23	250.3	34.3	 16
472	 23	1130.5	94.9	 16
473	 23	1061.5	86.1	 16
474	 23	1493.5	116.3	 16
475	 23	1600.5	298.5	 16
476	 23	667.0	48.6	 16
477	 23	2350.8	238.1	 16
478	 23	564.5	65.4	 16
479	 23	1108.5	63.2	 16
480	 23	663.5	78.2	 16
481	 23	255.8	43.2	 16
482	 23	299.5	27.6	 16
483	 23	638.8	66.4	 16
484	 23	1515.8	150.9	 16
485	 23	942.0	56.0	 16
486	 23	288.0	45.4	 16
487	 23	745.3	56.8	 16
488	 23	282.8	35.6	 16
489	 23	5487.8	858.7	 16
490	 23	279.0	31.5	 16
491	 23	402.0	47.9	 16
492	 23	274.8	40.8	 16
493	 23	1192.5	52.9	 16
494	 23	319.5	37.9	 16
495	 23	329.0	43.0	 16
496	 23	159.0	21.7	 16
497	 23	272.3	25.0	 16
498	 23	184.5	56.4	 16
499	 23	330.3	36.8	 16
500	 23	117.0	20.2	 16
501	 23	161.3	29.1	 16
502	 23	435.3	84.1	 16
503	 23	282.5	33.8	 16
504	 23	469.3	33.7	 16
505	 23	1042.3	73.2	 16
506	 23	320.5	39.3	 16
507	 23	405.0	58.3	 16
508	 23	92.5	14.0	 16
509	 23	220.5	26.4	 16
510	 23	276.5	45.7	 16
511	 23	366.3	34.9	 16
512	 23	284.0	45.2	 16
513	 23	229.3	42.7	 16
514	 23	112.8	24.9	 16
515	 23	94.0	31.6	 16
516	 23	566.3	46.5	 16
517	 23	140.3	32.7	 16
518	 23	396.3	59.6	 16
519	 23	158.3	28.1	 16
520	 23	248.3	39.9	 16
521	 23	1354.5	95.4	 16
522	 23	2004.3	269.3	 16
523	 23	364.0	78.5	 16
524	 23	905.5	59.3	 16
525	 23	195.3	23.6	 16
526	 23	324.0	25.8	 16
527	 23	903.0	76.8	 16
528	 23	922.3	65.1	 16
529	 23	816.3	51.1	 16
530	 23	392.3	62.7	 16
531	 23	388.0	61.6	 16
532	 23	2849.8	851.0	 16
533	 23	236.3	75.9	 16
534	 23	155.3	30.4	 16
535	 23	290.3	39.9	 16
536	 23	235.5	50.2	 16
537	 23	764.8	140.9	 16
538	 23	239.3	30.5	 16
539	 23	174.5	19.1	 16
540	 23	663.5	132.9	 16
541	 23	173.5	43.7	 16
542	 23	182.5	22.3	 16
543	 23	4983.0	1255.4	 16
544	 23	230.0	30.6	 16
545	 23	172.5	26.8	 16
546	 23	424.3	51.4	 16
547	 23	503.3	90.8	 16
548	 23	124.3	19.1	 16
549	 23	372.5	45.1	 16
550	 23	169.3	14.4	 16
551	 23	187.0	26.3	 16
552	 23	252.0	44.0	 20
553	 23	487.3	70.8	 16
554	 23	681.0	137.5	 16
555	 23	1216.3	369.0	 16
556	 23	314.5	78.0	 16
557	 23	749.3	169.8	 16
558	 23	564.5	89.3	 16
559	 23	225.8	133.3	 16
560	 23	151.3	22.5	 16
561	 23	323.0	37.5	 16
562	 23	239.8	68.2	 16
563	 23	455.8	68.2	 16
564	 23	1300.5	389.7	 16
565	 23	195.5	65.8	 16
566	 23	5314.8	1883.5	 16
567	 23	262.0	39.9	 16
568	 23	352.5	66.9	 16
569	 23	3073.5	427.6	 16
570	 23	2643.3	889.1	 16
571	 23	168.3	24.4	 16
572	 23	473.5	73.3	 16
573	 23	333.3	82.1	 16
574	 23	306.5	39.8	 16
575	 23	368.3	54.9	 16
576	 23	142.5	25.3	 16
577	 23	99.3	13.6	 16
578	 23	124.5	22.6	 16
579	 23	202.5	61.4	 16
580	 23	167.3	58.1	 16
581	 23	4287.3	1380.3	 16
582	 23	167.8	30.3	 16
583	 23	322.3	38.4	 16
584	 23	198.5	31.5	 16
585	 23	131.0	21.7	 16
586	 23	588.0	53.0	 16
587	 23	246.5	48.2	 16
588	 23	187.3	30.0	 16
589	 23	467.0	80.2	 16
590	 23	207.5	29.4	 16
591	 23	163.0	14.8	 16
592	 23	197.0	24.8	 16
593	 23	184.3	24.5	 16
594	 23	395.3	93.2	 16
595	 23	232.0	22.2	 16
596	 23	82.3	19.5	 16
597	 23	121.0	19.7	 16
598	 23	207.0	24.7	 16
599	 23	327.5	58.2	 16
600	 23	159.0	17.5	 16
601	 23	96.3	16.8	 16
602	 23	115.8	17.8	 16
603	 23	450.5	69.1	 16
604	 23	675.5	105.5	 16
605	 23	350.3	44.7	 16
606	 23	210.8	31.4	 16
607	 23	467.3	40.6	 16
608	 23	5441.8	1270.2	 16
609	 23	401.5	46.7	 16
610	 23	2637.3	643.4	 16
611	 23	814.0	174.4	 16
612	 23	3733.8	643.8	 16
613	 23	629.8	44.1	 16
614	 23	1092.0	136.1	 16
615	 23	709.8	66.6	 16
616	 23	581.0	94.1	 16
617	 23	133.5	24.8	 16
618	 23	2840.0	594.0	 16
619	 23	711.5	72.0	 16
620	 23	679.0	31.1	 16
621	 23	543.5	61.1	 16
622	 23	507.3	47.9	 16
623	 23	520.8	64.9	 16
624	 23	427.5	55.0	 16
625	 23	489.5	56.9	 16
626	 23	375.8	33.1	 16
627	 23	245.3	46.2	 16
628	 23	277.0	36.1	 16
629	 23	166.5	22.3	 16
630	 23	127.8	22.8	 16
631	 23	515.0	47.5	 16
632	 23	258.3	31.3	 16
633	 23	319.8	38.3	 16
634	 23	180.3	36.8	 16
635	 23	293.8	38.1	 16
636	 23	2777.8	320.7	 16
637	 23	2159.8	445.3	 16
638	 23	530.0	74.5	 16
639	 23	171.0	29.5	 16
640	 23	140.5	34.1	 16
641	 23	338.3	38.0	 16
642	 23	181.8	28.8	 16
643	 23	251.0	48.6	 16
644	 23	618.8	59.3	 16
645	 23	590.8	55.2	 16
646	 23	427.5	50.5	 16
647	 23	404.8	44.4	 16
648	 23	503.3	87.0	 16
649	 23	209.0	43.1	 16
650	 23	304.3	25.9	 16
651	 23	186.8	28.8	 16
652	 23	150.5	19.7	 16
653	 23	119.8	18.0	 16
654	 23	159.5	21.8	 16
655	 23	199.0	30.6	 16
656	 23	147.3	25.4	 16
657	 23	441.5	45.8	 16
658	 23	5926.8	1210.9	 16
659	 23	315.8	35.2	 16
660	 23	531.8	44.1	 16
661	 23	189.5	40.8	 16
662	 23	1472.3	258.4	 16
663	 23	804.3	72.7	 16
664	 23	739.5	68.6	 16
665	 23	270.5	26.5	 16
666	 23	755.8	53.2	 16
667	 23	722.0	104.1	 16
668	 23	133.8	23.3	 16
669	 23	369.3	44.2	 16
670	 23	163.3	37.4	 16
671	 23	823.3	126.6	 16
672	 23	535.3	94.4	 16
673	 23	432.0	58.9	 16
674	 23	180.8	22.3	 16
675	 23	336.5	61.7	 16
676	 23	281.8	79.2	 16
677	 23	483.8	69.1	 16
678	 23	238.0	24.4	 16
679	 23	114.8	18.9	 16
680	 23	138.8	27.4	 16
681	 23	361.5	28.5	 16
682	 23	360.0	50.1	 16
683	 23	134.5	19.0	 16
684	 23	367.5	58.1	 16
685	 23	194.0	27.2	 16
686	 23	226.5	21.4	 16
687	 23	576.0	57.6	 16
688	 23	1937.3	309.4	 16
689	 23	966.0	166.2	 16
690	 23	340.0	59.9	 16
691	 23	767.5	125.5	 16
692	 23	161.3	25.4	 16
693	 23	573.0	63.3	 16
694	 23	207.5	36.8	 16
695	 23	143.0	21.0	 16
696	 23	137.8	30.8	 16
697	 23	269.0	30.0	 16
698	 23	129.5	20.9	 16
699	 23	137.0	22.5	 16
700	 23	1353.0	117.0	 16
701	 23	1342.0	128.4	 16
702	 23	677.3	45.4	 16
703	 23	377.8	41.7	 16
704	 23	371.8	30.7	 16
705	 23	401.8	46.2	 16
706	 23	377.8	33.7	 16
707	 23	413.0	42.7	 16
708	 23	396.0	45.4	 16
709	 23	408.3	37.3	 16
710	 23	253.0	32.1	 16
711	 23	184.8	31.2	 16
  0	 24	3695.0	647.4	 16
  1	 24	164.5	21.3	 16
  2	 24	145.5	19.2	 16
  3	 24	156.0	16.4	 16
  4	 24	241.0	26.3	 16
  5	 24	188.5	27.5	 16
  6	 24	483.3	41.2	 16
  7	 24	524.3	58.2	 16
  8	 24	242.5	15.8	 16
  9	 24	136.3	20.9	 16
 10	 24	139.3	40.6	 16
 11	 24	700.5	70.2	 16
 12	 24	145.0	26.6	 16
 13	 24	721.3	87.2	 16
 14	 24	143.3	24.8	 16
 15	 24	540.0	65.5	 16
 16	 24	201.8	24.9	 16
 17	 24	107.0	13.4	 16
 18	 24	212.8	42.4	 16
 19	 24	678.5	72.7	 16
 20	 24	266.3	33.5	 16
 21	 24	114.8	25.7	 16
 22	 24	279.5	34.6	 16
 23	 24	373.3	51.3	 16
 24	 24	1428.5	116.8	 16
 25	 24	698.8	104.4	 16
 26	 24	169.5	28.2	 16
 27	 24	135.3	18.8	 16
 28	 24	145.8	17.2	 16
 29	 24	476.5	97.5	 16
 30	 24	464.5	43.1	 16
 31	 24	805.3	81.1	 16
 32	 24	317.5	40.0	 16
 33	 24	239.3	26.3	 16
 34	 24	164.8	26.4	 16
 35	 24	117.0	22.3	 16
 36	 24	590.5	65.2	 16
 37	 24	139.3	27.9	 16
 38	 24	88.8	19.4	 16
 39	 24	135.3	26.4	 16
 40	 24	104.5	21.5	 16
 41	 24	149.0	28.7	 16
 42	 24	128.8	28.3	 16
 43	 24	101.8	16.8	 16
 44	 24	184.3	35.7	 16
 45	 24	652.0	51.3	 16
 46	 24	462.5	73.2	 16
 47	 24	417.5	46.7	 16
 48	 24	483.3	55.2	 16
 49	 24	330.8	43.4	 16
 50	 24	141.5	25.3	 16
 51	 24	215.8	52.9	 16
 52	 24	1037.0	89.5	 16
 53	 24	690.5	56.7	 16
 54	 24	610.3	63.7	 16
 55	 24	787.5	65.9	 16
 56	 24	208.3	31.8	 16
 57	 24	167.0	20.1	 16
 58	 24	157.0	24.2	 16
 59	 24	185.8	32.1	 16
 60	 24	108.5	22.8	 16
 61	 24	205.5	32.8	 16
 62	 24	200.3	32.1	 16
 63	 24	239.8	33.6	 16
 64	 24	168.8	25.4	 16
 65	 24	93.3	21.8	 16
 66	 24	121.5	16.6	 16
 67	 24	142.8	20.8	 16
 68	 24	94.5	15.8	 16
 69	 24	245.8	263.5	 16
 70	 24	158.0	21.5	 20
 71	 24	117.8	17.7	 16
 72	 24	107.5	22.0	 16
 73	 24	703.0	191.2	 16
 74	 24	116.3	18.7	 16
 75	 24	146.8	58.9	 16
 76	 24	200.5	56.4	 16
 77	 24	91.0	15.0	 16
 78	 24	191.0	29.7	 16
 79	 24	162.5	27.6	 16
 80	 24	324.3	60.6	 16
 81	 24	150.0	35.8	 16
 82	 24	213.8	29.9	 16
 83	 24	118.0	16.9	 16
 84	 24	95.8	16.0	 16
 85	 24	125.0	21.5	 16
 86	 24	167.5	49.1	 16
 87	 24	443.3	96.7	 16
 88	 24	250.5	35.5	 16
 89	 24	185.5	56.2	 16
 90	 24	78.0	18.5	 16
 91	 24	180.3	23.6	 16
 92	 24	174.8	29.8	 16
 93	 24	195.8	40.7	 16
 94	 24	246.3	30.0	 16
 95	 24	116.3	21.3	 16
 96	 24	128.3	20.1	 16
 97	 24	131.5	24.6	 16
 98	 24	85.5	23.8	 16
 99	 24	103.3	16.2	 16
100	 24	127.3	33.0	 16
101	 24	158.5	20.6	 16
102	 24	156.8	20.7	 16
103	 24	138.5	24.9	 16
104	 24	202.8	82.0	 16
105	 24	186.0	31.6	 16
106	 24	234.3	58.6	 16
107	 24	137.3	26.6	 16
108	 24	216.3	74.6	 16
109	 24	84.0	19.6	 16
110	 24	113.3	16.4	 16
111	 24	171.8	23.7	 16
112	 24	449.8	106.7	 16
113	 24	114.8	28.3	 16
114	 24	80.0	14.8	 16
115	 24	103.5	11.7	 16
116	 24	83.3	19.1	 16
[truncated: 11,327,834 more chars]
