# Supplementary material for: Bioinformatic and statistical analysis of the optic nerve head in a primate model of ocular hypertension
Source: BMC Neurosci. 2008 Sep 26;9:93. doi: 10.1186/1471-2202-9-93 (PMC2567987; doi:10.1186/1471-2202-9-93)
Supplement: Additional file 15 — kompass_et_al_BMC_Neuroscience. Raw microarray data for sample 529. [file 1471-2202-9-93-S15.zip › 4836.CEL]

[CEL]
Version=3

[HEADER]
Cols=712
Rows=712
TotalX=712
TotalY=712
OffsetX=0
OffsetY=0
GridCornerUL=229 230
GridCornerUR=4502 219
GridCornerLR=4512 4489
GridCornerLL=239 4501
Axis-invertX=0
AxisInvertY=0
swapXY=0
DatHeader=[0..45053]  4836:CLS=4733 RWS=4733 XIN=3  YIN=3  VE=17        2.0 03/12/03 14:29:05       HG-U133A.1sq                  6
Algorithm=Percentile
AlgorithmParameters=Percentile:75;CellMargin:2;OutlierHigh:1.500;OutlierLow:1.004

[INTENSITY]
NumberCells=506944
CellHeader=X	Y	MEAN	STDV	NPIXELS
  0	  0	177.0	26.5	 16
  1	  0	6566.5	1109.3	 16
  2	  0	192.0	27.0	 16
  3	  0	7023.3	1451.2	 16
  4	  0	84.3	15.5	 16
  5	  0	160.8	22.5	 16
  6	  0	5154.5	1498.2	 16
  7	  0	182.0	29.9	 16
  8	  0	5534.8	1616.0	 16
  9	  0	178.5	33.8	 16
 10	  0	5332.8	1782.9	 16
 11	  0	166.3	53.5	 16
 12	  0	5315.3	1906.0	 16
 13	  0	202.3	57.0	 16
 14	  0	5124.8	1848.3	 16
 15	  0	212.5	60.3	 16
 16	  0	4892.8	1832.2	 16
 17	  0	207.5	64.9	 16
 18	  0	4760.0	1801.4	 16
 19	  0	211.5	75.3	 16
 20	  0	4960.3	1876.8	 16
 21	  0	190.0	92.3	 16
 22	  0	4884.0	1868.9	 16
 23	  0	193.5	98.2	 16
 24	  0	4928.5	1886.5	 16
 25	  0	215.3	88.3	 16
 26	  0	5252.0	1998.0	 16
 27	  0	177.5	97.4	 16
 28	  0	5175.8	2012.3	 16
 29	  0	197.8	100.8	 16
 30	  0	5196.0	1967.9	 16
 31	  0	193.5	81.7	 16
 32	  0	5210.0	1920.2	 16
 33	  0	230.3	80.1	 16
 34	  0	4537.8	1716.4	 16
 35	  0	244.5	65.1	 16
 36	  0	4813.5	1792.3	 16
 37	  0	226.3	124.4	 16
 38	  0	5248.5	1844.9	 16
 39	  0	219.0	81.4	 16
 40	  0	5239.8	1848.4	 16
 41	  0	204.8	58.7	 16
 42	  0	5149.5	1816.2	 16
 43	  0	183.3	63.1	 16
 44	  0	4749.0	1654.5	 16
 45	  0	176.0	60.2	 16
 46	  0	4693.0	1630.7	 16
 47	  0	163.8	63.7	 16
 48	  0	4973.3	1698.6	 16
 49	  0	194.3	54.2	 16
 50	  0	4756.3	1620.0	 16
 51	  0	191.8	51.9	 16
 52	  0	4584.8	1499.5	 16
 53	  0	185.0	49.7	 16
 54	  0	4620.5	1525.8	 16
 55	  0	187.5	48.3	 16
 56	  0	4685.8	1480.6	 16
 57	  0	172.8	51.3	 16
 58	  0	4958.5	1551.8	 16
 59	  0	187.3	44.4	 16
 60	  0	5103.3	1554.6	 16
 61	  0	188.3	34.6	 16
 62	  0	5017.8	1492.0	 16
 63	  0	167.8	39.6	 16
 64	  0	4720.0	1479.3	 16
 65	  0	174.8	26.8	 16
 66	  0	4722.3	1469.5	 16
 67	  0	176.0	32.3	 16
 68	  0	4651.3	1398.3	 16
 69	  0	158.3	25.2	 16
 70	  0	4796.3	1502.8	 16
 71	  0	180.3	35.5	 16
 72	  0	4462.3	1396.1	 16
 73	  0	162.3	21.8	 16
 74	  0	4653.3	1432.5	 16
 75	  0	164.3	19.7	 16
 76	  0	4789.8	1501.2	 16
 77	  0	172.3	29.3	 16
 78	  0	4700.8	1476.5	 16
 79	  0	148.3	11.3	 16
 80	  0	4679.0	1425.7	 16
 81	  0	139.3	20.8	 16
 82	  0	4605.5	1443.7	 16
 83	  0	171.5	48.3	 16
 84	  0	4731.0	1514.0	 16
 85	  0	164.0	31.3	 16
 86	  0	4491.0	1466.1	 16
 87	  0	145.3	28.6	 16
 88	  0	4678.5	1510.5	 16
 89	  0	167.8	27.8	 16
 90	  0	4786.8	1550.7	 16
 91	  0	189.8	49.9	 16
 92	  0	4531.8	1488.8	 16
 93	  0	152.8	22.1	 16
 94	  0	4670.8	1507.5	 16
 95	  0	149.3	26.1	 16
 96	  0	4271.3	1434.5	 16
 97	  0	144.3	28.2	 16
 98	  0	4133.8	1352.1	 16
 99	  0	178.8	39.4	 16
100	  0	4363.8	1419.8	 16
101	  0	182.0	26.1	 16
102	  0	4391.0	1370.5	 16
103	  0	162.5	33.6	 16
104	  0	4107.5	1299.8	 16
105	  0	154.5	31.0	 16
106	  0	3825.0	1181.2	 16
107	  0	151.3	29.6	 16
108	  0	3825.5	1159.4	 16
109	  0	158.8	19.3	 16
110	  0	3830.5	1247.9	 16
111	  0	153.8	26.4	 16
112	  0	3727.3	1173.5	 16
113	  0	148.8	24.8	 16
114	  0	3937.3	1129.0	 16
115	  0	150.0	25.2	 16
116	  0	3983.8	1131.4	 16
117	  0	141.3	23.9	 16
118	  0	3743.8	1112.8	 16
119	  0	152.0	44.5	 16
120	  0	3901.0	1164.1	 16
121	  0	146.0	20.9	 16
122	  0	3984.5	1145.6	 16
123	  0	136.0	14.1	 16
124	  0	3857.0	1122.1	 16
125	  0	151.5	21.0	 16
126	  0	3938.0	1108.1	 16
127	  0	145.3	16.9	 16
128	  0	3746.3	1020.5	 16
129	  0	152.8	25.2	 16
130	  0	3969.3	1054.4	 16
131	  0	156.0	24.3	 16
132	  0	3937.0	1039.2	 16
133	  0	148.8	15.5	 16
134	  0	3982.8	1009.8	 16
135	  0	140.5	14.4	 16
136	  0	3828.3	969.2	 16
137	  0	153.0	27.9	 16
138	  0	4251.5	1022.8	 16
139	  0	132.3	26.3	 16
140	  0	4184.3	976.2	 16
141	  0	159.5	29.9	 16
142	  0	4350.0	919.4	 16
143	  0	171.8	36.9	 16
144	  0	4030.8	868.7	 16
145	  0	165.3	23.4	 16
146	  0	3946.0	893.0	 16
147	  0	141.0	23.4	 16
148	  0	4026.8	861.2	 16
149	  0	126.0	16.6	 16
150	  0	4135.3	954.9	 16
151	  0	131.5	16.3	 16
152	  0	4425.0	983.2	 16
153	  0	126.0	24.0	 16
154	  0	4474.8	981.0	 16
155	  0	151.3	27.8	 16
156	  0	4504.3	996.4	 16
157	  0	134.0	14.4	 16
158	  0	4589.0	987.5	 16
159	  0	161.5	26.0	 16
160	  0	4341.5	996.4	 16
161	  0	179.8	28.3	 16
162	  0	4169.0	741.7	 16
163	  0	131.3	17.2	 16
164	  0	3928.5	743.7	 16
165	  0	156.0	28.5	 16
166	  0	4016.0	696.9	 16
167	  0	142.8	23.6	 16
168	  0	3885.3	662.9	 16
169	  0	130.3	18.9	 16
170	  0	4137.5	746.4	 16
171	  0	144.3	25.1	 16
172	  0	4241.5	729.9	 16
173	  0	150.0	63.2	 16
174	  0	4316.8	694.0	 16
175	  0	135.8	114.6	 20
176	  0	4183.5	1611.0	 16
177	  0	243.8	144.7	 16
178	  0	4186.0	1566.8	 16
179	  0	216.0	126.0	 16
180	  0	4154.3	1549.6	 16
181	  0	218.3	136.2	 16
182	  0	4249.0	1566.7	 16
183	  0	225.8	126.5	 16
184	  0	3838.5	1448.4	 16
185	  0	217.0	136.0	 16
186	  0	4351.0	1572.0	 16
187	  0	218.0	143.1	 16
188	  0	4526.5	1640.2	 16
189	  0	199.3	162.8	 16
190	  0	4628.3	1668.5	 16
191	  0	236.5	141.9	 16
192	  0	4471.3	1591.8	 16
193	  0	226.0	127.7	 16
194	  0	4529.3	1618.6	 16
195	  0	233.0	133.2	 16
196	  0	4475.0	1598.7	 16
197	  0	195.5	124.1	 16
198	  0	4499.0	1555.4	 16
199	  0	224.8	109.2	 16
200	  0	4397.0	1509.6	 16
201	  0	187.8	96.8	 16
202	  0	4823.8	1657.7	 16
203	  0	204.5	90.7	 16
204	  0	4949.3	1705.6	 16
205	  0	185.3	80.8	 16
206	  0	4888.0	1649.2	 16
207	  0	240.0	78.8	 16
208	  0	4872.0	1602.6	 16
209	  0	205.8	60.4	 16
210	  0	4741.8	1632.0	 16
211	  0	221.5	54.9	 16
212	  0	4662.5	1544.4	 16
213	  0	173.3	47.6	 16
214	  0	4555.5	1541.0	 16
215	  0	168.8	39.1	 16
216	  0	4508.5	1492.9	 16
217	  0	170.5	29.7	 16
218	  0	4365.8	1459.0	 16
219	  0	155.8	30.4	 16
220	  0	4651.3	1516.3	 16
221	  0	165.0	34.4	 16
222	  0	4796.3	1556.2	 16
223	  0	171.0	32.3	 16
224	  0	4670.5	1526.2	 16
225	  0	162.3	32.6	 16
226	  0	4455.0	1458.6	 16
227	  0	150.3	19.9	 16
228	  0	4498.0	1397.1	 16
229	  0	158.5	40.7	 16
230	  0	4972.5	1536.9	 16
231	  0	141.8	25.5	 16
232	  0	5060.5	1521.1	 16
233	  0	143.5	19.7	 16
234	  0	5309.8	1645.2	 16
235	  0	80.8	16.9	 16
236	  0	2651.3	886.6	 16
237	  0	65.3	10.0	 16
238	  0	141.3	22.8	 16
239	  0	79.5	20.7	 16
240	  0	5968.3	1779.1	 16
241	  0	145.5	18.8	 16
242	  0	5155.0	1544.2	 16
243	  0	172.5	19.3	 16
244	  0	4479.8	1341.8	 16
245	  0	150.8	24.9	 16
246	  0	4450.5	1344.2	 16
247	  0	141.0	24.1	 16
248	  0	4686.0	1341.3	 16
249	  0	164.8	20.2	 16
250	  0	4535.0	1309.9	 16
251	  0	151.5	26.4	 16
252	  0	4526.3	1331.5	 16
253	  0	145.8	20.7	 16
254	  0	4773.5	1324.9	 16
255	  0	148.0	24.8	 16
256	  0	4427.0	1217.3	 16
257	  0	160.5	19.3	 16
258	  0	4181.5	1175.6	 16
259	  0	155.0	18.7	 16
260	  0	4127.0	1093.8	 16
261	  0	136.3	18.4	 16
262	  0	4431.3	1218.1	 16
263	  0	150.5	25.7	 16
264	  0	4678.3	1259.2	 16
265	  0	131.3	21.7	 16
266	  0	4557.3	1181.3	 16
267	  0	143.8	21.5	 16
268	  0	4889.0	1311.4	 16
269	  0	139.3	17.4	 16
270	  0	4454.0	1276.4	 16
271	  0	173.3	35.7	 16
272	  0	4571.3	1314.8	 16
273	  0	161.0	23.0	 16
274	  0	4691.5	1367.7	 16
275	  0	172.3	20.9	 16
276	  0	4691.3	1414.4	 16
277	  0	162.8	23.7	 16
278	  0	4673.5	1384.0	 16
279	  0	166.5	30.6	 16
280	  0	4824.0	1457.8	 16
281	  0	154.5	18.7	 16
282	  0	5106.5	1517.7	 16
283	  0	149.5	22.5	 16
284	  0	5412.3	1520.4	 16
285	  0	142.0	20.4	 16
286	  0	5364.3	1521.0	 16
287	  0	166.5	33.2	 16
288	  0	5184.5	1577.5	 16
289	  0	177.5	92.4	 16
290	  0	5121.3	1499.7	 16
291	  0	173.0	33.5	 16
292	  0	5120.5	1209.2	 16
293	  0	144.0	24.5	 16
294	  0	4710.5	1080.9	 16
295	  0	141.3	21.7	 16
296	  0	4671.8	1023.4	 16
297	  0	155.3	26.6	 16
298	  0	4894.8	1012.7	 16
299	  0	156.3	27.4	 16
300	  0	5041.0	940.8	 16
301	  0	167.3	27.1	 16
302	  0	4853.8	819.4	 16
303	  0	147.5	21.8	 16
304	  0	4858.8	713.2	 16
305	  0	183.8	34.9	 16
306	  0	5164.0	735.3	 16
307	  0	233.0	30.6	 16
308	  0	5253.0	705.7	 16
309	  0	148.0	19.9	 16
310	  0	5260.8	704.1	 16
311	  0	145.0	21.1	 16
312	  0	5055.3	728.1	 16
313	  0	159.0	29.9	 16
314	  0	5356.0	613.2	 16
315	  0	147.5	22.0	 16
316	  0	5688.5	643.5	 16
317	  0	136.8	17.1	 16
318	  0	5389.5	723.9	 16
319	  0	145.3	19.5	 16
320	  0	5300.3	721.5	 16
321	  0	154.5	29.5	 16
322	  0	5490.3	712.1	 16
323	  0	150.3	27.7	 16
324	  0	5008.8	804.1	 16
325	  0	150.5	24.4	 16
326	  0	5139.8	687.9	 16
327	  0	152.8	22.6	 16
328	  0	5615.8	744.1	 16
329	  0	158.0	28.5	 16
330	  0	5352.8	793.1	 16
331	  0	161.3	21.7	 16
332	  0	5564.0	783.7	 16
333	  0	162.3	22.2	 16
334	  0	5346.8	841.6	 16
335	  0	173.3	29.2	 16
336	  0	5323.3	889.4	 16
337	  0	167.8	27.2	 16
338	  0	5281.5	960.0	 16
339	  0	148.5	24.8	 16
340	  0	5351.3	883.9	 16
341	  0	158.5	23.3	 16
342	  0	5311.8	945.8	 16
343	  0	141.8	26.6	 16
344	  0	5298.0	955.6	 16
345	  0	142.3	23.9	 16
346	  0	5089.5	986.0	 16
347	  0	154.0	16.9	 16
348	  0	5276.8	1000.9	 16
349	  0	198.3	27.7	 16
350	  0	5490.8	1082.6	 16
351	  0	174.0	27.9	 16
352	  0	5294.0	1057.6	 16
353	  0	146.8	28.6	 16
354	  0	5204.0	1224.4	 16
355	  0	160.5	23.6	 16
356	  0	5149.5	1161.9	 16
357	  0	163.0	23.6	 16
358	  0	5244.0	1207.5	 16
359	  0	154.5	21.1	 16
360	  0	5226.8	1135.4	 16
361	  0	161.8	22.5	 16
362	  0	5317.5	1047.9	 16
363	  0	361.3	39.0	 16
364	  0	5023.3	807.0	 16
365	  0	240.5	33.3	 16
366	  0	5022.5	920.9	 16
367	  0	167.5	29.0	 16
368	  0	5328.8	923.0	 16
369	  0	152.0	20.3	 16
370	  0	4930.0	897.3	 16
371	  0	146.0	20.1	 16
372	  0	5247.0	809.1	 16
373	  0	169.5	33.5	 16
374	  0	5392.5	865.0	 16
375	  0	151.5	27.6	 16
376	  0	5312.5	790.3	 16
377	  0	160.5	29.4	 16
378	  0	5624.3	882.1	 16
379	  0	170.5	24.4	 16
380	  0	5253.8	838.6	 16
381	  0	174.5	29.0	 16
382	  0	5319.8	709.1	 16
383	  0	185.0	31.5	 16
384	  0	5152.5	857.6	 16
385	  0	141.5	18.5	 16
386	  0	5195.8	758.1	 16
387	  0	145.8	22.4	 16
388	  0	5306.0	625.8	 16
389	  0	176.8	22.0	 16
390	  0	5539.3	886.7	 16
391	  0	176.5	22.3	 16
392	  0	5369.0	746.9	 16
393	  0	174.0	27.8	 16
394	  0	5396.8	781.0	 16
395	  0	158.3	23.4	 16
396	  0	5706.5	782.6	 16
397	  0	189.0	30.2	 16
398	  0	6109.3	1258.0	 16
399	  0	167.0	20.2	 16
400	  0	5673.8	826.4	 16
401	  0	196.8	32.9	 16
402	  0	5205.0	889.4	 16
403	  0	218.3	35.1	 16
404	  0	5744.0	959.8	 16
405	  0	188.8	25.4	 16
406	  0	5516.8	954.8	 16
407	  0	184.8	24.4	 16
408	  0	5329.0	1093.4	 16
409	  0	182.5	29.9	 16
410	  0	5320.3	1043.2	 16
411	  0	187.3	33.0	 16
412	  0	5225.0	1135.7	 16
413	  0	185.5	74.0	 16
414	  0	4993.8	1050.8	 16
415	  0	179.0	19.1	 16
416	  0	5408.5	1106.5	 16
417	  0	203.0	33.3	 16
418	  0	5573.8	1105.2	 16
419	  0	167.5	31.3	 16
420	  0	5887.5	1135.9	 16
421	  0	174.8	22.5	 16
422	  0	5740.0	819.0	 16
423	  0	198.0	79.4	 16
424	  0	5675.0	793.4	 16
425	  0	277.8	145.5	 16
426	  0	5093.8	627.1	 16
427	  0	222.8	40.9	 16
428	  0	4958.3	644.2	 16
429	  0	193.5	32.6	 16
430	  0	5152.5	596.3	 16
431	  0	202.3	19.1	 16
432	  0	5258.0	564.1	 16
433	  0	188.5	21.8	 16
434	  0	5412.8	591.0	 16
435	  0	196.8	27.7	 16
436	  0	5430.3	644.7	 16
437	  0	195.3	40.2	 16
438	  0	5553.0	599.5	 16
439	  0	181.3	24.1	 16
440	  0	5997.5	722.0	 16
441	  0	188.3	20.5	 16
442	  0	6034.5	689.1	 16
443	  0	182.0	29.3	 16
444	  0	5870.8	592.5	 16
445	  0	211.8	35.9	 16
446	  0	5973.8	683.3	 16
447	  0	182.3	30.3	 16
448	  0	5726.5	870.1	 16
449	  0	186.0	22.6	 16
450	  0	5524.0	761.1	 16
451	  0	177.8	30.4	 16
452	  0	5692.5	796.2	 16
453	  0	222.0	39.5	 16
454	  0	5910.5	881.4	 16
455	  0	179.5	24.1	 16
456	  0	6090.0	918.5	 16
457	  0	191.3	24.0	 16
458	  0	6080.3	892.7	 16
459	  0	205.3	35.5	 16
460	  0	5911.3	948.1	 16
461	  0	179.3	21.2	 16
462	  0	5701.0	966.1	 16
463	  0	205.3	32.3	 16
464	  0	5894.5	986.3	 16
465	  0	178.5	23.6	 16
466	  0	6226.5	874.3	 16
467	  0	225.3	36.5	 16
468	  0	6236.3	1043.4	 16
469	  0	191.3	32.5	 16
470	  0	6131.3	1070.9	 16
471	  0	177.0	19.1	 16
472	  0	71.3	13.2	 16
473	  0	3554.0	748.8	 16
474	  0	78.5	20.2	 16
475	  0	171.8	24.5	 16
476	  0	70.5	13.6	 16
477	  0	201.5	38.9	 16
478	  0	5870.8	1263.1	 16
479	  0	194.5	19.8	 16
480	  0	5515.0	1213.4	 16
481	  0	196.0	27.6	 16
482	  0	5608.8	1281.2	 16
483	  0	194.0	25.4	 16
484	  0	5695.0	1328.2	 16
485	  0	195.0	29.8	 16
486	  0	5272.3	776.9	 16
487	  0	173.8	17.2	 16
488	  0	5340.0	834.7	 16
489	  0	193.5	29.8	 16
490	  0	5647.5	851.2	 16
491	  0	195.8	31.8	 16
492	  0	5861.5	812.5	 16
493	  0	188.8	31.9	 16
494	  0	5698.0	838.5	 16
495	  0	185.5	19.5	 16
496	  0	5848.8	786.2	 16
497	  0	185.8	29.0	 16
498	  0	5564.0	797.7	 16
499	  0	162.0	14.4	 16
500	  0	5439.3	753.6	 16
501	  0	202.8	30.7	 16
502	  0	5543.3	755.9	 16
503	  0	188.0	28.2	 16
504	  0	5481.0	783.8	 16
505	  0	191.5	18.7	 16
506	  0	5850.8	816.5	 16
507	  0	187.5	38.6	 16
508	  0	6035.3	802.4	 16
509	  0	200.0	33.6	 16
510	  0	5813.0	720.3	 16
511	  0	183.5	29.2	 16
512	  0	5881.5	714.8	 16
513	  0	206.3	38.8	 16
514	  0	6047.8	870.7	 16
515	  0	192.3	25.7	 16
516	  0	5920.5	876.6	 16
517	  0	186.0	28.2	 16
518	  0	6075.0	865.4	 16
519	  0	174.3	26.0	 16
520	  0	6334.3	1154.3	 16
521	  0	169.0	23.8	 16
522	  0	5699.0	865.4	 16
523	  0	194.5	25.2	 16
524	  0	5906.3	1094.5	 16
525	  0	183.0	17.3	 16
526	  0	5882.8	974.4	 16
527	  0	189.8	21.0	 16
528	  0	5728.5	921.7	 16
529	  0	183.8	27.8	 16
530	  0	6177.0	1035.7	 16
531	  0	201.0	29.6	 20
532	  0	5757.8	1538.7	 16
533	  0	176.5	30.0	 16
534	  0	5870.3	1548.1	 16
535	  0	195.0	24.1	 16
536	  0	5644.3	1538.5	 16
537	  0	167.0	22.3	 16
538	  0	5591.0	1451.6	 16
539	  0	168.0	29.9	 16
540	  0	5819.3	1647.8	 16
541	  0	151.8	29.2	 16
542	  0	5770.0	1622.6	 16
543	  0	168.3	24.4	 16
544	  0	5890.8	1633.2	 16
545	  0	162.3	20.6	 16
546	  0	5917.5	1757.0	 16
547	  0	237.0	144.3	 16
548	  0	6049.8	1718.0	 16
549	  0	189.5	27.2	 16
550	  0	5921.0	1496.9	 16
551	  0	181.5	36.4	 16
552	  0	5744.0	1507.7	 16
553	  0	185.8	66.7	 16
554	  0	5841.0	1476.0	 16
555	  0	182.0	27.1	 16
556	  0	5846.8	1566.5	 16
557	  0	219.0	70.3	 16
558	  0	6377.8	1728.2	 16
559	  0	215.0	29.0	 16
560	  0	5919.8	1732.6	 16
561	  0	190.5	29.9	 16
562	  0	5890.5	1700.7	 16
563	  0	179.3	25.8	 16
564	  0	5838.8	1703.6	 16
565	  0	208.3	27.7	 16
566	  0	5846.3	1706.5	 16
567	  0	202.3	40.0	 16
568	  0	5953.0	1794.3	 16
569	  0	211.0	36.1	 16
570	  0	6123.0	1856.1	 16
571	  0	200.5	32.6	 16
572	  0	6140.5	1853.0	 16
573	  0	219.8	45.7	 16
574	  0	6104.0	1793.4	 16
575	  0	237.3	59.1	 16
576	  0	5828.5	1716.6	 16
577	  0	205.3	45.1	 16
578	  0	6149.8	1775.2	 16
579	  0	216.0	37.3	 16
580	  0	6594.0	1907.6	 16
581	  0	225.3	50.1	 16
582	  0	6203.8	1759.6	 16
583	  0	188.5	44.7	 16
584	  0	6363.3	1782.3	 16
585	  0	191.5	32.3	 16
586	  0	6018.3	1774.5	 16
587	  0	191.8	29.0	 16
588	  0	5796.0	1614.1	 16
589	  0	208.0	28.7	 16
590	  0	6024.5	1657.0	 16
591	  0	199.5	25.2	 16
592	  0	5983.3	1657.4	 16
593	  0	185.5	33.1	 16
594	  0	5389.3	1516.6	 16
595	  0	203.3	30.0	 16
596	  0	5943.5	1627.4	 16
597	  0	209.0	30.6	 16
598	  0	5730.0	1591.7	 16
599	  0	189.0	26.9	 16
600	  0	5636.3	1579.6	 16
601	  0	197.3	41.0	 16
602	  0	6038.3	1572.7	 16
603	  0	187.8	33.1	 16
604	  0	6294.8	1626.0	 16
605	  0	170.3	24.1	 16
606	  0	5906.8	1530.4	 16
607	  0	160.5	27.8	 16
608	  0	5939.8	1518.8	 16
609	  0	216.3	35.7	 16
610	  0	5956.0	1631.5	 16
611	  0	212.0	48.0	 16
612	  0	5995.8	1607.6	 16
613	  0	172.0	21.9	 16
614	  0	5906.8	1614.6	 16
615	  0	179.0	32.1	 16
616	  0	5979.8	1355.8	 16
617	  0	199.0	44.5	 16
618	  0	5950.5	1306.0	 16
619	  0	208.5	38.7	 16
620	  0	6080.8	1340.3	 16
621	  0	208.5	58.7	 16
622	  0	6038.5	1253.7	 16
623	  0	195.0	26.0	 16
624	  0	6330.0	1262.1	 16
625	  0	200.5	26.4	 16
626	  0	6422.5	1300.1	 16
627	  0	186.3	28.5	 16
628	  0	6427.8	1317.1	 16
629	  0	187.0	27.8	 16
630	  0	6115.8	1149.9	 16
631	  0	174.5	25.9	 16
632	  0	6004.0	1220.5	 16
633	  0	191.3	31.3	 16
634	  0	5897.0	1149.1	 16
635	  0	230.0	50.7	 16
636	  0	6419.3	1243.2	 16
637	  0	217.5	20.9	 16
638	  0	6552.8	1235.0	 16
639	  0	189.0	26.5	 16
640	  0	6504.8	1162.0	 16
641	  0	230.8	34.8	 16
642	  0	6436.5	1235.2	 16
643	  0	194.3	17.9	 16
644	  0	6359.5	1291.8	 16
645	  0	193.8	25.1	 16
646	  0	6588.3	1205.0	 16
647	  0	205.5	29.2	 16
648	  0	6626.0	1320.2	 16
649	  0	197.0	24.2	 16
650	  0	6317.3	1350.7	 16
651	  0	229.8	37.0	 16
652	  0	6064.8	1405.0	 16
653	  0	178.5	29.0	 16
654	  0	6035.5	1425.7	 16
655	  0	204.3	25.5	 16
656	  0	6274.5	1409.5	 16
657	  0	194.5	22.6	 16
658	  0	6171.3	1413.9	 16
659	  0	209.0	30.4	 16
660	  0	5966.5	1574.0	 16
661	  0	231.0	49.3	 16
662	  0	5939.3	1485.8	 16
663	  0	199.5	28.2	 16
664	  0	5911.5	1526.8	 16
665	  0	200.8	22.0	 16
666	  0	6021.0	1519.4	 16
667	  0	215.5	42.8	 16
668	  0	5785.3	1594.5	 16
669	  0	223.5	49.4	 16
670	  0	6022.8	1653.6	 16
671	  0	199.0	16.9	 16
672	  0	5837.8	1603.4	 16
673	  0	178.3	20.6	 16
674	  0	5859.0	1626.2	 16
675	  0	184.0	22.0	 16
676	  0	6129.3	1687.9	 16
677	  0	208.3	37.6	 16
678	  0	6130.3	1733.4	 16
679	  0	218.5	33.8	 16
680	  0	6339.3	777.1	 16
681	  0	193.8	20.8	 16
682	  0	6547.3	767.6	 16
683	  0	195.0	20.7	 16
684	  0	6478.3	657.1	 16
685	  0	217.3	33.4	 16
686	  0	6491.8	687.6	 16
687	  0	189.3	16.8	 16
688	  0	6607.8	690.9	 16
689	  0	198.3	33.5	 16
690	  0	6531.5	641.6	 16
691	  0	194.3	30.3	 16
692	  0	6618.8	714.2	 16
693	  0	213.0	31.1	 16
694	  0	6868.8	741.9	 16
695	  0	185.3	14.1	 16
696	  0	6981.0	829.8	 16
697	  0	169.5	19.1	 16
698	  0	6225.3	955.5	 16
699	  0	198.5	27.1	 16
700	  0	6185.8	912.1	 16
701	  0	219.0	26.8	 16
702	  0	6679.0	977.2	 16
703	  0	198.5	24.4	 16
704	  0	7262.5	983.7	 16
705	  0	204.8	33.5	 16
706	  0	8090.0	1273.6	 16
707	  0	101.0	20.8	 16
708	  0	198.3	22.7	 16
709	  0	8020.5	1426.8	 16
710	  0	236.0	47.2	 16
711	  0	8510.3	1749.1	 16
  0	  1	6438.8	961.5	 16
  1	  1	190.5	32.6	 16
  2	  1	6006.5	1030.3	 16
  3	  1	174.0	28.6	 16
  4	  1	78.0	10.9	 16
  5	  1	236.5	29.6	 16
  6	  1	276.0	51.4	 16
  7	  1	113.8	27.2	 16
  8	  1	226.0	39.7	 16
  9	  1	134.0	33.3	 16
 10	  1	3443.5	1167.9	 16
 11	  1	148.5	24.0	 16
 12	  1	170.8	24.3	 16
 13	  1	139.3	23.7	 16
 14	  1	244.3	31.4	 16
 15	  1	296.5	53.4	 16
 16	  1	212.8	35.5	 16
 17	  1	385.3	110.1	 16
 18	  1	98.0	27.4	 16
 19	  1	687.8	198.7	 16
 20	  1	122.8	17.2	 16
 21	  1	96.0	16.1	 16
 22	  1	475.0	154.0	 16
 23	  1	190.0	61.6	 16
 24	  1	447.5	26.2	 16
 25	  1	915.3	292.4	 16
 26	  1	102.5	12.6	 16
 27	  1	144.0	26.0	 16
 28	  1	228.5	19.1	 16
 29	  1	582.0	142.5	 16
 30	  1	115.0	17.1	 16
 31	  1	125.8	50.4	 16
 32	  1	148.3	27.9	 16
 33	  1	168.0	95.6	 16
 34	  1	919.8	241.5	 16
 35	  1	164.8	32.9	 16
 36	  1	390.8	110.8	 16
 37	  1	143.0	13.2	 16
 38	  1	678.8	239.1	 16
 39	  1	272.5	41.0	 16
 40	  1	226.5	33.3	 16
 41	  1	191.0	32.7	 16
 42	  1	327.0	33.4	 16
 43	  1	649.5	134.7	 16
 44	  1	235.8	49.4	 16
 45	  1	638.8	150.1	 16
 46	  1	263.3	54.7	 16
 47	  1	168.8	22.3	 16
 48	  1	161.0	26.5	 16
 49	  1	221.3	44.3	 16
 50	  1	171.5	26.5	 16
 51	  1	131.3	16.5	 16
 52	  1	437.8	127.3	 16
 53	  1	154.3	20.1	 16
 54	  1	127.0	15.1	 16
 55	  1	130.0	15.5	 16
 56	  1	157.3	20.6	 16
 57	  1	235.3	23.7	 16
 58	  1	547.8	114.0	 16
 59	  1	126.3	17.2	 16
 60	  1	191.5	23.9	 16
 61	  1	185.3	37.4	 16
 62	  1	177.5	29.1	 16
 63	  1	155.0	20.8	 16
 64	  1	299.0	63.0	 16
 65	  1	281.3	32.2	 16
 66	  1	308.0	51.3	 16
 67	  1	290.0	27.7	 16
 68	  1	378.8	73.6	 16
 69	  1	135.3	23.3	 16
 70	  1	166.3	20.4	 16
 71	  1	215.3	42.7	 16
 72	  1	127.8	31.6	 16
 73	  1	261.3	42.7	 16
 74	  1	241.3	42.1	 16
 75	  1	115.0	22.9	 16
 76	  1	188.3	29.7	 16
 77	  1	138.5	19.7	 16
 78	  1	200.3	45.8	 16
 79	  1	96.3	19.0	 16
 80	  1	105.5	15.5	 16
 81	  1	180.3	18.6	 16
 82	  1	425.8	93.9	 16
 83	  1	157.3	20.9	 16
 84	  1	142.5	25.6	 16
 85	  1	114.3	20.2	 16
 86	  1	160.5	55.4	 16
 87	  1	985.3	191.6	 16
 88	  1	321.8	51.6	 16
 89	  1	377.0	86.5	 16
 90	  1	107.5	15.7	 16
 91	  1	139.5	23.7	 16
 92	  1	86.8	16.4	 16
 93	  1	245.0	57.1	 16
 94	  1	155.0	21.1	 16
 95	  1	209.5	30.1	 16
 96	  1	106.3	26.1	 16
 97	  1	186.3	32.2	 16
 98	  1	238.3	52.9	 16
 99	  1	650.0	121.4	 16
100	  1	226.0	31.9	 16
101	  1	126.0	20.2	 16
102	  1	89.3	12.3	 16
103	  1	123.0	20.9	 16
104	  1	144.0	19.9	 16
105	  1	206.0	26.4	 16
106	  1	272.5	50.4	 16
107	  1	124.5	20.0	 16
108	  1	172.5	50.0	 16
109	  1	94.8	19.2	 16
110	  1	276.3	41.3	 16
111	  1	184.8	21.8	 16
112	  1	201.8	38.6	 16
113	  1	248.3	32.6	 16
114	  1	360.0	61.4	 16
115	  1	142.5	24.7	 16
116	  1	202.8	29.8	 16
117	  1	1507.3	404.2	 16
118	  1	165.3	33.3	 16
119	  1	157.8	17.1	 16
120	  1	191.0	44.0	 16
121	  1	235.0	29.3	 16
122	  1	130.8	28.8	 16
123	  1	167.5	23.8	 16
124	  1	253.8	34.4	 16
125	  1	167.0	22.1	 16
126	  1	105.0	16.0	 16
127	  1	168.8	28.5	 16
128	  1	186.8	39.9	 16
129	  1	89.0	13.9	 16
130	  1	230.8	21.3	 16
131	  1	136.5	27.1	 16
132	  1	213.3	28.8	 16
133	  1	424.5	201.1	 16
134	  1	214.8	23.6	 16
135	  1	305.0	54.6	 16
136	  1	158.5	19.0	 16
137	  1	117.8	19.5	 16
138	  1	96.0	14.2	 16
139	  1	155.0	24.9	 16
140	  1	111.5	20.9	 16
141	  1	370.3	39.8	 16
142	  1	277.0	34.5	 16
143	  1	407.3	67.0	 16
144	  1	573.8	54.3	 16
145	  1	243.8	35.6	 16
146	  1	226.0	33.1	 16
147	  1	103.8	18.0	 16
148	  1	742.3	119.4	 16
149	  1	129.3	20.6	 16
150	  1	149.3	22.2	 16
151	  1	201.5	41.3	 16
152	  1	296.5	24.0	 16
153	  1	336.5	61.9	 16
154	  1	99.0	18.3	 16
155	  1	114.3	18.8	 16
156	  1	108.3	22.2	 16
157	  1	216.5	52.0	 16
158	  1	130.8	13.5	 16
159	  1	147.3	25.3	 16
160	  1	214.3	41.3	 16
161	  1	270.8	33.2	 16
162	  1	141.3	19.2	 16
163	  1	309.8	61.7	 16
164	  1	181.5	27.0	 16
165	  1	125.0	13.7	 16
166	  1	219.0	39.5	 16
167	  1	289.5	30.6	 16
168	  1	117.3	16.7	 16
169	  1	94.8	10.6	 16
170	  1	192.8	35.7	 20
171	  1	151.8	48.6	 16
172	  1	341.0	88.2	 16
173	  1	249.0	36.8	 16
174	  1	351.8	69.8	 16
175	  1	288.3	44.7	 16
176	  1	164.8	25.6	 16
177	  1	120.8	26.7	 16
178	  1	219.8	55.6	 16
179	  1	148.8	25.1	 16
180	  1	175.0	22.7	 16
181	  1	213.3	49.1	 16
182	  1	126.3	24.0	 16
183	  1	144.3	36.1	 16
184	  1	143.5	30.0	 16
185	  1	121.3	17.7	 16
186	  1	152.8	29.0	 16
187	  1	259.0	46.4	 16
188	  1	185.0	38.7	 16
189	  1	225.8	53.0	 16
190	  1	158.8	20.0	 16
191	  1	358.8	111.1	 16
192	  1	237.5	34.2	 16
193	  1	217.5	25.3	 16
194	  1	207.8	31.4	 16
195	  1	220.0	34.5	 16
196	  1	177.3	33.0	 16
197	  1	215.0	26.7	 16
198	  1	151.5	21.0	 16
199	  1	235.3	31.7	 16
200	  1	284.8	51.3	 16
201	  1	218.5	54.9	 16
202	  1	513.5	74.0	 16
203	  1	213.5	49.2	 16
204	  1	86.3	14.8	 16
205	  1	416.3	108.3	 16
206	  1	165.5	30.3	 16
207	  1	139.0	25.7	 16
208	  1	96.5	18.8	 16
209	  1	111.8	20.6	 16
210	  1	631.0	178.7	 16
211	  1	199.3	28.9	 16
212	  1	119.3	22.7	 16
213	  1	163.5	25.1	 16
214	  1	355.3	39.1	 16
215	  1	395.3	35.9	 16
216	  1	191.0	35.7	 16
217	  1	850.0	249.0	 16
218	  1	261.5	46.0	 16
219	  1	146.8	18.2	 16
220	  1	120.3	15.9	 16
221	  1	249.3	33.9	 16
222	  1	141.0	33.5	 16
223	  1	385.5	103.5	 16
224	  1	90.0	33.0	 16
225	  1	88.3	11.6	 16
226	  1	189.5	21.9	 12
227	  1	170.3	26.1	 16
228	  1	336.8	79.8	 16
229	  1	106.5	16.2	 16
230	  1	298.3	55.4	 16
231	  1	90.3	22.1	 16
232	  1	124.8	23.2	 16
233	  1	446.8	208.8	 16
234	  1	191.0	41.3	 16
235	  1	77.5	9.3	 16
236	  1	826.3	253.0	 16
237	  1	73.5	13.4	 16
238	  1	115.8	23.7	 16
239	  1	73.0	18.9	 16
240	  1	126.3	22.9	 16
241	  1	150.3	24.4	 16
242	  1	181.0	31.3	 16
243	  1	304.8	33.2	 16
244	  1	264.5	40.4	 16
245	  1	182.5	49.0	 16
246	  1	184.8	16.2	 16
247	  1	186.3	32.1	 16
248	  1	127.3	20.4	 16
249	  1	111.5	15.7	 16
250	  1	123.0	19.7	 16
251	  1	104.0	12.9	 16
252	  1	90.0	14.0	 16
253	  1	105.0	26.4	 16
254	  1	113.3	32.8	 16
255	  1	3771.8	1164.0	 16
256	  1	274.0	46.2	 16
257	  1	133.0	26.1	 16
258	  1	115.0	24.5	 16
259	  1	137.0	16.4	 16
260	  1	145.5	26.1	 16
261	  1	223.8	30.3	 16
262	  1	121.0	31.7	 16
263	  1	1642.0	435.1	 16
264	  1	190.5	19.9	 16
265	  1	156.8	28.0	 16
266	  1	177.3	35.1	 16
267	  1	284.8	51.9	 16
268	  1	294.3	39.5	 16
269	  1	125.0	23.2	 16
270	  1	108.0	13.6	 16
271	  1	143.3	36.1	 16
272	  1	112.5	14.9	 16
273	  1	178.0	24.7	 16
274	  1	194.5	20.0	 16
275	  1	180.0	28.0	 16
276	  1	277.3	41.5	 16
277	  1	451.0	63.3	 16
278	  1	266.3	44.0	 16
279	  1	363.3	35.0	 16
280	  1	143.0	23.1	 16
281	  1	127.3	19.2	 16
282	  1	148.8	24.2	 16
283	  1	171.5	23.2	 16
284	  1	213.3	20.9	 16
285	  1	232.5	28.5	 16
286	  1	231.0	41.6	 16
287	  1	148.3	24.1	 16
288	  1	120.3	23.6	 16
289	  1	142.8	23.0	 16
290	  1	138.3	33.8	 16
291	  1	189.3	58.6	 16
292	  1	483.5	53.1	 16
293	  1	289.5	23.7	 16
294	  1	207.5	37.1	 16
295	  1	127.5	27.2	 16
296	  1	165.3	43.8	 16
297	  1	170.5	28.6	 16
298	  1	241.8	42.8	 16
299	  1	123.8	20.8	 16
300	  1	114.8	16.8	 16
301	  1	175.0	34.5	 16
302	  1	174.5	33.0	 16
303	  1	433.8	52.5	 16
304	  1	119.0	28.2	 16
305	  1	114.3	20.3	 16
306	  1	173.0	24.6	 16
307	  1	176.8	34.5	 16
308	  1	393.8	67.2	 16
309	  1	389.0	48.8	 16
310	  1	131.8	17.7	 16
311	  1	380.5	31.5	 16
312	  1	101.3	22.4	 16
313	  1	181.8	29.1	 16
314	  1	448.3	63.4	 16
315	  1	317.8	35.3	 16
316	  1	448.0	70.5	 16
317	  1	250.5	31.6	 16
318	  1	112.8	18.2	 16
319	  1	165.5	26.6	 16
320	  1	147.5	28.7	 16
321	  1	302.3	29.4	 16
322	  1	154.3	34.2	 16
323	  1	367.5	32.7	 16
324	  1	417.3	48.4	 16
325	  1	206.5	31.8	 16
326	  1	269.5	35.4	 16
327	  1	98.3	12.6	 16
328	  1	178.0	34.2	 16
329	  1	639.3	54.2	 16
330	  1	279.5	32.8	 16
331	  1	169.8	36.0	 16
332	  1	117.5	17.4	 16
333	  1	941.8	59.8	 16
334	  1	176.3	19.7	 16
335	  1	418.5	92.2	 16
336	  1	171.3	21.5	 16
337	  1	254.3	32.4	 16
338	  1	88.3	10.7	 16
339	  1	91.0	13.8	 16
340	  1	107.8	19.5	 16
341	  1	115.0	12.5	 16
342	  1	162.8	19.1	 16
343	  1	206.0	25.4	 16
344	  1	220.3	56.6	 16
345	  1	463.0	38.4	 16
346	  1	255.8	45.8	 16
347	  1	1365.8	115.9	 16
348	  1	638.5	40.7	 16
349	  1	504.3	43.5	 16
350	  1	143.0	26.4	 16
351	  1	131.5	21.3	 16
352	  1	231.8	36.9	 16
353	  1	298.5	55.9	 16
354	  1	7993.0	924.0	 16
355	  1	376.3	50.1	 16
356	  1	681.8	135.8	 16
357	  1	150.8	21.0	 16
358	  1	183.5	27.8	 16
359	  1	183.0	20.5	 16
360	  1	118.5	25.9	 16
361	  1	116.8	36.1	 16
362	  1	194.8	42.4	 16
363	  1	498.3	53.9	 16
364	  1	347.3	31.3	 16
365	  1	153.5	25.9	 16
366	  1	106.5	30.5	 16
367	  1	120.0	23.5	 16
368	  1	438.0	90.2	 16
369	  1	158.0	20.7	 16
370	  1	158.3	22.1	 16
371	  1	119.5	17.1	 16
372	  1	146.5	15.2	 16
373	  1	115.0	19.3	 16
374	  1	136.5	33.3	 16
375	  1	258.5	48.3	 16
376	  1	283.5	31.8	 16
377	  1	116.3	13.3	 16
378	  1	344.8	35.3	 16
379	  1	389.0	54.8	 16
380	  1	199.3	23.8	 16
381	  1	248.5	34.4	 16
382	  1	418.0	60.3	 16
383	  1	426.0	52.6	 16
384	  1	272.0	44.5	 16
385	  1	124.8	19.8	 16
386	  1	125.8	15.0	 16
387	  1	126.5	17.2	 16
388	  1	86.0	11.7	 16
389	  1	107.5	50.0	 16
390	  1	642.8	164.3	 16
391	  1	186.3	27.2	 16
392	  1	113.0	23.7	 16
393	  1	91.3	18.9	 16
394	  1	190.0	35.7	 16
395	  1	351.5	39.3	 16
396	  1	654.5	66.4	 16
397	  1	161.8	26.9	 16
398	  1	154.8	26.7	 16
399	  1	230.8	35.4	 16
400	  1	222.3	25.8	 16
401	  1	175.3	31.2	 16
402	  1	498.8	39.1	 16
403	  1	586.8	63.8	 16
404	  1	1226.5	115.9	 16
405	  1	2389.3	271.0	 16
406	  1	198.5	21.6	 16
407	  1	179.3	20.5	 16
408	  1	209.3	42.4	 16
409	  1	139.0	20.3	 16
410	  1	124.8	21.6	 16
411	  1	149.3	22.4	 16
412	  1	653.0	73.3	 16
413	  1	199.5	30.7	 16
414	  1	191.0	32.2	 16
415	  1	137.0	14.0	 16
416	  1	173.3	28.9	 16
417	  1	229.8	29.3	 16
418	  1	187.8	29.2	 16
419	  1	357.8	58.7	 16
420	  1	668.0	53.6	 16
421	  1	198.0	21.0	 16
422	  1	210.3	29.5	 16
423	  1	452.0	40.3	 16
424	  1	142.0	22.3	 16
425	  1	375.0	54.9	 16
426	  1	231.0	34.1	 16
427	  1	249.5	31.4	 16
428	  1	120.3	16.6	 16
429	  1	132.0	16.9	 16
430	  1	122.8	122.1	 16
431	  1	341.0	47.4	 16
432	  1	168.0	30.0	 16
433	  1	267.5	34.4	 16
434	  1	522.5	55.2	 16
435	  1	200.8	22.0	 16
436	  1	109.3	18.5	 16
437	  1	116.0	15.1	 16
438	  1	138.3	17.8	 16
439	  1	432.3	58.8	 16
440	  1	118.5	14.6	 16
441	  1	515.8	48.7	 16
442	  1	315.8	31.1	 16
443	  1	128.5	22.2	 16
444	  1	327.8	49.9	 16
445	  1	388.3	41.1	 16
446	  1	214.5	20.5	 16
447	  1	124.3	15.0	 16
448	  1	143.3	47.7	 16
449	  1	198.5	41.6	 16
450	  1	225.3	27.2	 16
451	  1	325.3	40.1	 16
452	  1	818.5	42.8	 16
453	  1	2071.3	204.1	 16
454	  1	1243.0	156.9	 16
455	  1	161.5	32.4	 16
456	  1	870.5	99.4	 16
457	  1	2507.0	196.3	 16
458	  1	322.5	54.1	 16
459	  1	176.5	22.1	 16
460	  1	438.0	62.0	 16
461	  1	319.3	34.0	 16
462	  1	133.5	23.4	 16
463	  1	194.3	26.9	 16
464	  1	367.8	48.5	 16
465	  1	1199.5	79.1	 16
466	  1	456.5	38.9	 16
467	  1	522.8	47.7	 16
468	  1	250.0	43.8	 16
469	  1	196.8	27.7	 16
470	  1	305.3	24.1	 16
471	  1	111.0	15.9	 16
472	  1	77.5	13.3	 16
473	  1	1151.3	166.4	 16
474	  1	79.3	10.3	 16
475	  1	138.0	29.4	 16
476	  1	88.8	36.8	 16
477	  1	368.8	49.3	 16
478	  1	108.0	12.6	 16
479	  1	134.3	20.6	 16
480	  1	93.5	18.7	 16
481	  1	139.3	25.6	 16
482	  1	257.5	59.3	 16
483	  1	393.5	60.6	 16
484	  1	187.0	37.6	 16
485	  1	389.0	45.6	 16
486	  1	173.5	25.1	 16
487	  1	120.8	19.3	 16
488	  1	128.3	25.6	 16
489	  1	178.5	24.5	 16
490	  1	390.8	54.0	 16
491	  1	320.0	42.5	 16
492	  1	261.8	28.0	 16
493	  1	401.0	44.1	 16
494	  1	222.0	31.9	 16
495	  1	153.3	19.3	 16
496	  1	345.8	55.5	 16
497	  1	211.8	26.2	 16
498	  1	102.3	14.5	 16
499	  1	117.3	13.7	 16
500	  1	135.5	25.5	 16
501	  1	227.3	31.1	 16
502	  1	202.5	23.2	 16
503	  1	136.3	22.4	 16
504	  1	136.3	22.9	 16
505	  1	110.5	16.2	 16
506	  1	417.5	53.6	 16
507	  1	212.8	38.0	 16
508	  1	250.3	37.9	 16
509	  1	297.0	40.0	 16
510	  1	282.0	40.7	 16
511	  1	252.8	38.0	 16
512	  1	155.3	20.6	 16
513	  1	204.0	21.2	 16
514	  1	241.8	33.8	 16
515	  1	196.5	35.8	 16
516	  1	188.3	22.7	 16
517	  1	261.0	33.1	 16
518	  1	575.5	39.1	 16
519	  1	992.8	165.5	 16
520	  1	281.5	40.0	 16
521	  1	130.8	23.1	 16
522	  1	167.5	28.8	 16
523	  1	339.8	41.9	 16
524	  1	777.0	117.8	 16
525	  1	609.5	48.0	 16
526	  1	499.8	79.6	 20
527	  1	411.0	70.4	 16
528	  1	191.8	40.0	 16
529	  1	242.0	37.3	 16
530	  1	235.0	24.5	 16
531	  1	115.3	25.4	 16
532	  1	86.3	11.5	 16
533	  1	213.3	32.4	 16
534	  1	286.0	30.7	 16
535	  1	233.5	20.3	 16
536	  1	116.8	16.4	 16
537	  1	134.8	21.8	 16
538	  1	148.3	20.7	 16
539	  1	166.8	140.6	 16
540	  1	638.5	89.7	 16
541	  1	179.0	29.3	 16
542	  1	212.0	37.3	 16
543	  1	256.3	33.4	 16
544	  1	451.0	70.2	 16
545	  1	187.8	34.4	 16
546	  1	701.0	117.4	 16
547	  1	463.5	54.1	 16
548	  1	189.0	24.6	 16
549	  1	124.5	29.6	 16
550	  1	135.0	17.0	 16
551	  1	147.5	27.9	 16
552	  1	178.5	42.6	 16
553	  1	112.3	13.4	 16
554	  1	105.5	16.2	 16
555	  1	123.3	17.5	 16
556	  1	124.8	22.9	 16
557	  1	569.5	84.1	 16
558	  1	417.5	53.4	 16
559	  1	794.5	437.6	 16
560	  1	4066.3	502.8	 16
561	  1	169.5	19.2	 16
562	  1	161.8	33.9	 16
563	  1	330.5	58.0	 16
564	  1	634.0	39.4	 16
565	  1	262.8	30.4	 16
566	  1	151.0	22.3	 16
567	  1	185.8	30.4	 16
568	  1	1272.3	315.9	 16
569	  1	167.0	44.0	 16
570	  1	103.5	17.0	 16
571	  1	96.8	12.5	 16
572	  1	116.8	20.7	 16
573	  1	154.3	20.4	 16
574	  1	185.3	29.6	 16
575	  1	142.5	26.4	 16
576	  1	114.0	17.2	 16
577	  1	109.3	21.2	 16
578	  1	180.0	29.8	 16
579	  1	206.3	24.4	 16
580	  1	387.5	80.6	 16
581	  1	152.8	27.6	 16
582	  1	230.5	28.8	 16
583	  1	286.0	36.5	 16
584	  1	240.8	27.0	 16
585	  1	801.0	167.8	 16
586	  1	324.3	242.7	 16
587	  1	211.5	20.4	 16
588	  1	305.3	58.6	 16
589	  1	614.0	88.8	 16
590	  1	214.8	27.8	 16
591	  1	132.5	24.2	 16
592	  1	504.3	100.0	 16
593	  1	171.3	23.6	 16
594	  1	1087.8	286.9	 16
595	  1	136.0	16.4	 16
596	  1	246.3	38.0	 16
597	  1	297.0	29.1	 16
598	  1	343.0	40.6	 16
599	  1	345.5	43.9	 16
600	  1	315.5	42.4	 16
601	  1	230.0	33.1	 16
602	  1	370.3	70.5	 16
603	  1	361.0	73.5	 16
604	  1	222.8	26.9	 16
605	  1	142.0	17.3	 16
606	  1	103.3	13.6	 16
607	  1	158.8	19.6	 16
608	  1	303.5	37.2	 16
609	  1	412.3	75.4	 16
610	  1	351.5	51.7	 16
611	  1	261.5	39.5	 16
612	  1	190.3	23.5	 16
613	  1	137.5	23.7	 16
614	  1	165.8	26.3	 16
615	  1	787.3	230.3	 16
616	  1	157.3	18.3	 16
617	  1	323.3	40.5	 16
618	  1	223.5	34.1	 16
619	  1	122.8	17.3	 16
620	  1	177.5	25.8	 16
621	  1	205.3	19.3	 16
622	  1	168.5	22.9	 16
623	  1	174.3	34.2	 16
624	  1	187.0	37.3	 16
625	  1	158.3	24.6	 16
626	  1	362.3	31.0	 16
627	  1	362.8	74.0	 16
628	  1	2522.8	379.7	 16
629	  1	1269.0	172.4	 16
630	  1	339.8	32.7	 16
631	  1	1187.3	235.7	 16
632	  1	153.3	19.0	 16
633	  1	185.8	27.3	 16
634	  1	114.0	13.6	 16
635	  1	135.0	17.1	 16
636	  1	144.3	18.2	 16
637	  1	183.3	31.1	 16
638	  1	170.3	25.1	 16
639	  1	166.3	28.5	 16
640	  1	235.8	33.9	 16
641	  1	271.0	28.0	 16
642	  1	196.5	14.4	 16
643	  1	2342.8	442.5	 16
644	  1	247.3	27.7	 16
645	  1	151.0	19.7	 16
646	  1	168.3	57.9	 16
647	  1	217.5	26.3	 16
648	  1	187.0	26.4	 16
649	  1	162.5	17.4	 16
650	  1	206.0	24.7	 16
651	  1	135.5	17.9	 16
652	  1	353.5	47.7	 16
653	  1	212.3	37.6	 16
654	  1	186.8	31.9	 16
655	  1	427.0	42.6	 16
656	  1	142.8	19.9	 16
657	  1	445.0	58.2	 16
658	  1	204.8	32.2	 16
659	  1	952.0	166.1	 16
660	  1	129.8	32.2	 16
661	  1	112.8	14.8	 16
662	  1	140.8	20.4	 16
663	  1	188.8	25.6	 16
664	  1	236.3	30.5	 16
665	  1	180.5	24.1	 16
666	  1	256.8	81.0	 16
667	  1	3619.0	272.3	 16
668	  1	812.3	51.2	 16
669	  1	826.3	104.4	 16
670	  1	225.3	22.6	 16
671	  1	143.3	29.2	 16
672	  1	277.5	23.1	 16
673	  1	293.0	35.5	 16
674	  1	211.5	31.6	 16
675	  1	538.0	64.5	 16
676	  1	334.0	39.4	 16
677	  1	374.5	46.7	 16
678	  1	277.8	39.5	 16
679	  1	289.8	45.1	 12
680	  1	555.5	64.4	 16
681	  1	198.5	30.2	 16
682	  1	221.0	32.0	 16
683	  1	274.0	35.6	 16
684	  1	1159.3	90.4	 16
685	  1	425.0	35.2	 16
686	  1	660.5	79.7	 16
687	  1	1113.3	138.6	 16
688	  1	186.5	30.3	 16
689	  1	140.0	22.9	 16
690	  1	226.5	24.5	 16
691	  1	784.8	57.6	 16
692	  1	260.0	37.8	 16
693	  1	146.3	22.3	 16
694	  1	117.3	17.7	 16
695	  1	202.8	24.6	 16
696	  1	120.8	29.4	 16
697	  1	119.3	15.2	 16
698	  1	146.5	44.4	 16
699	  1	199.3	43.2	 16
700	  1	128.3	20.1	 16
701	  1	165.8	19.5	 16
702	  1	516.8	72.2	 16
703	  1	372.3	47.0	 16
704	  1	432.3	38.5	 16
705	  1	229.5	62.5	 16
706	  1	133.0	25.5	 16
707	  1	84.0	10.4	 16
708	  1	8059.8	1195.0	 16
709	  1	213.5	27.2	 16
710	  1	7482.8	1413.2	 16
711	  1	207.3	41.1	 16
  0	  2	198.5	29.6	 16
  1	  2	6050.8	868.6	 16
  2	  2	186.0	21.0	 16
  3	  2	6146.0	1068.5	 16
  4	  2	84.0	12.3	 16
  5	  2	316.5	26.2	 16
  6	  2	135.0	28.9	 16
  7	  2	119.3	26.9	 16
  8	  2	259.8	45.0	 16
  9	  2	109.0	20.3	 16
 10	  2	329.0	96.8	 16
 11	  2	217.3	44.4	 16
 12	  2	119.3	11.0	 16
 13	  2	132.8	21.2	 16
 14	  2	393.3	54.6	 16
 15	  2	484.5	86.4	 16
 16	  2	343.0	41.6	 16
 17	  2	339.5	83.3	 16
 18	  2	132.8	62.3	 16
 19	  2	1375.5	422.8	 16
 20	  2	99.3	17.2	 16
 21	  2	96.8	17.1	 16
 22	  2	175.0	25.5	 16
 23	  2	163.8	59.6	 16
 24	  2	519.3	47.8	 16
 25	  2	969.0	290.0	 16
 26	  2	114.3	40.5	 16
 27	  2	136.8	18.5	 16
 28	  2	226.8	29.2	 16
 29	  2	367.3	51.9	 16
 30	  2	161.5	32.7	 16
 31	  2	89.8	12.2	 16
 32	  2	152.0	35.8	 16
 33	  2	218.8	110.6	 16
 34	  2	1112.0	263.3	 16
 35	  2	332.3	156.2	 16
 36	  2	1065.8	255.8	 16
 37	  2	140.3	28.1	 16
 38	  2	183.3	24.8	 16
 39	  2	323.0	29.2	 16
 40	  2	372.0	78.8	 16
 41	  2	171.3	45.0	 16
 42	  2	280.8	39.0	 16
 43	  2	254.5	22.1	 16
 44	  2	172.8	51.7	 16
 45	  2	473.0	87.8	 16
 46	  2	157.5	30.6	 16
 47	  2	290.8	50.8	 16
 48	  2	162.0	32.2	 16
 49	  2	211.5	35.7	 16
 50	  2	178.3	32.5	 16
 51	  2	120.3	15.9	 16
 52	  2	151.5	24.7	 16
 53	  2	106.3	14.4	 16
 54	  2	126.0	16.7	 16
 55	  2	131.5	23.0	 16
 56	  2	218.3	23.9	 16
 57	  2	450.5	55.7	 16
 58	  2	200.5	35.9	 16
 59	  2	104.3	19.5	 16
 60	  2	173.5	14.0	 16
 61	  2	129.3	22.2	 16
 62	  2	123.8	17.7	 16
 63	  2	160.0	24.3	 16
 64	  2	217.5	18.4	 16
 65	  2	316.8	32.1	 16
 66	  2	244.5	45.6	 16
 67	  2	195.8	29.6	 16
 68	  2	190.0	24.0	 16
 69	  2	128.3	10.9	 16
 70	  2	143.0	36.0	 16
 71	  2	135.3	19.4	 16
 72	  2	109.3	25.0	 16
 73	  2	131.3	16.9	 16
 74	  2	165.3	26.9	 16
 75	  2	105.8	16.5	 16
 76	  2	217.0	31.5	 16
 77	  2	173.3	31.1	 16
 78	  2	124.3	19.1	 16
 79	  2	104.5	14.3	 16
 80	  2	107.3	12.5	 16
 81	  2	221.5	20.8	 16
 82	  2	481.5	90.5	 16
 83	  2	174.0	27.8	 16
 84	  2	121.3	22.8	 16
 85	  2	85.3	17.0	 16
 86	  2	140.3	32.9	 16
 87	  2	298.8	49.3	 16
 88	  2	163.5	24.3	 16
 89	  2	527.3	131.7	 16
 90	  2	135.5	20.7	 16
 91	  2	125.3	23.6	 16
 92	  2	95.3	15.7	 16
 93	  2	189.3	34.4	 16
 94	  2	112.5	18.9	 16
 95	  2	175.0	24.8	 16
 96	  2	91.5	17.5	 16
 97	  2	132.0	26.0	 16
 98	  2	291.5	47.9	 16
 99	  2	528.5	73.0	 16
100	  2	402.0	89.0	 16
101	  2	97.8	13.0	 16
102	  2	95.3	13.5	 16
103	  2	127.3	16.4	 16
104	  2	147.3	27.6	 16
105	  2	649.8	107.5	 16
106	  2	118.3	22.4	 16
107	  2	164.8	28.9	 16
108	  2	140.0	17.3	 16
109	  2	194.0	113.0	 16
110	  2	389.3	43.0	 16
111	  2	199.3	27.5	 16
112	  2	211.3	31.8	 16
113	  2	186.3	39.9	 16
114	  2	167.3	23.5	 16
115	  2	134.3	29.0	 16
116	  2	134.5	13.3	 16
117	  2	377.5	63.6	 16
118	  2	120.0	15.4	 16
119	  2	193.8	24.1	 16
120	  2	206.8	31.0	 16
121	  2	231.0	38.1	 16
122	  2	100.0	24.1	 16
123	  2	148.8	20.4	 16
124	  2	146.5	18.7	 16
125	  2	199.3	30.2	 16
126	  2	131.3	16.3	 16
127	  2	391.8	59.7	 16
128	  2	858.5	213.7	 16
129	  2	101.0	16.3	 16
130	  2	243.5	25.2	 16
131	  2	147.5	39.6	 16
132	  2	315.8	31.0	 16
133	  2	458.5	49.5	 16
134	  2	182.5	15.1	 16
135	  2	140.0	16.9	 16
136	  2	272.0	68.8	 16
137	  2	146.0	25.5	 16
138	  2	129.3	14.9	 16
139	  2	122.0	15.1	 16
140	  2	142.5	22.6	 16
141	  2	167.3	22.1	 16
142	  2	480.5	75.0	 16
143	  2	288.5	30.9	 16
144	  2	360.5	61.4	 16
145	  2	165.0	25.9	 16
146	  2	140.0	14.8	 16
147	  2	132.3	22.0	 16
148	  2	894.8	136.4	 16
149	  2	182.0	45.9	 16
150	  2	104.0	19.3	 16
151	  2	202.8	35.1	 16
152	  2	291.8	34.9	 16
153	  2	187.3	27.1	 16
154	  2	89.3	18.1	 16
155	  2	213.3	37.4	 16
156	  2	105.5	13.9	 16
157	  2	170.0	26.3	 16
158	  2	129.3	15.3	 16
159	  2	232.5	26.9	 16
160	  2	497.8	69.4	 16
161	  2	486.3	55.8	 16
162	  2	124.3	20.3	 16
163	  2	175.0	24.0	 16
164	  2	167.0	30.8	 16
165	  2	133.3	14.1	 20
166	  2	278.0	34.6	 16
167	  2	225.5	30.2	 16
168	  2	172.5	126.5	 16
169	  2	97.8	20.4	 16
170	  2	268.5	74.3	 16
171	  2	96.8	17.4	 16
172	  2	212.8	46.6	 16
173	  2	199.3	28.7	 16
174	  2	192.3	38.0	 16
175	  2	160.8	21.6	 16
176	  2	143.3	26.0	 16
177	  2	120.3	30.1	 16
178	  2	232.3	32.5	 16
179	  2	153.3	38.4	 16
180	  2	122.0	22.3	 16
181	  2	127.8	17.8	 16
182	  2	114.3	19.0	 16
183	  2	149.3	23.1	 16
184	  2	175.5	37.0	 16
185	  2	100.0	22.6	 16
186	  2	159.0	24.4	 16
187	  2	232.8	30.9	 16
188	  2	124.8	11.6	 16
189	  2	177.8	32.6	 16
190	  2	202.3	33.2	 16
191	  2	153.8	22.3	 16
192	  2	223.5	21.6	 16
193	  2	178.5	20.5	 16
194	  2	188.8	25.7	 16
195	  2	369.8	78.0	 16
196	  2	179.8	34.6	 16
197	  2	159.5	26.3	 16
198	  2	151.5	32.8	 16
199	  2	302.8	50.7	 16
200	  2	375.5	83.3	 16
201	  2	135.8	36.9	 16
202	  2	278.3	33.8	 16
203	  2	155.5	35.4	 16
204	  2	92.5	20.1	 16
205	  2	141.5	22.0	 16
206	  2	186.5	89.1	 16
207	  2	140.3	19.4	 16
208	  2	79.5	17.2	 16
209	  2	122.5	19.6	 16
210	  2	102.5	16.8	 16
211	  2	136.5	28.3	 16
212	  2	109.3	19.5	 16
213	  2	132.8	26.0	 16
214	  2	463.0	59.6	 16
215	  2	232.8	30.1	 16
216	  2	180.8	73.6	 16
217	  2	376.0	53.3	 16
218	  2	277.5	37.1	 16
219	  2	149.5	22.5	 16
220	  2	99.5	25.9	 16
221	  2	220.3	33.8	 16
222	  2	88.8	20.6	 16
223	  2	126.3	37.4	 16
224	  2	88.5	11.7	 16
225	  2	83.0	12.2	 16
226	  2	143.3	21.6	 16
227	  2	136.3	27.8	 16
228	  2	155.5	27.7	 16
229	  2	114.5	15.1	 16
230	  2	278.0	39.2	 16
231	  2	93.3	14.4	 16
232	  2	138.5	22.1	 16
233	  2	330.5	46.0	 16
234	  2	184.8	53.7	 16
235	  2	84.0	41.0	 16
236	  2	368.3	97.4	 16
237	  2	70.3	14.1	 16
238	  2	102.5	15.6	 16
239	  2	61.5	13.6	 16
240	  2	143.8	18.1	 16
241	  2	109.8	19.8	 16
242	  2	134.3	19.5	 16
243	  2	201.3	30.2	 16
244	  2	202.3	33.0	 16
245	  2	167.3	22.5	 16
246	  2	251.5	61.3	 16
247	  2	188.0	33.0	 16
248	  2	104.8	16.7	 16
249	  2	94.0	15.6	 16
250	  2	101.8	17.7	 16
251	  2	114.8	28.1	 16
252	  2	112.8	54.3	 16
253	  2	116.3	20.7	 16
254	  2	91.0	16.3	 16
255	  2	1048.0	281.0	 16
256	  2	174.0	24.9	 16
257	  2	129.8	16.5	 16
258	  2	175.3	22.3	 16
259	  2	89.5	14.9	 16
260	  2	109.5	17.2	 16
261	  2	144.0	25.4	 16
262	  2	122.8	21.6	 16
263	  2	185.3	24.7	 16
264	  2	230.5	37.2	 16
265	  2	149.3	24.3	 16
266	  2	142.3	27.4	 16
267	  2	670.3	60.1	 16
268	  2	1169.5	278.5	 16
269	  2	160.5	25.6	 16
270	  2	128.8	20.8	 16
271	  2	125.8	15.7	 16
272	  2	133.3	22.2	 16
273	  2	159.5	19.1	 16
274	  2	140.0	25.2	 16
275	  2	394.5	74.7	 16
276	  2	562.5	77.7	 16
277	  2	306.5	53.2	 16
278	  2	254.5	31.2	 16
279	  2	621.8	105.6	 16
280	  2	149.5	21.3	 16
281	  2	215.0	47.8	 16
282	  2	136.5	21.3	 16
283	  2	164.8	27.9	 16
284	  2	138.0	24.0	 16
285	  2	191.3	22.7	 16
286	  2	217.0	43.8	 16
287	  2	132.3	26.3	 16
288	  2	115.3	15.7	 16
289	  2	122.0	17.7	 16
290	  2	136.3	22.8	 16
291	  2	174.3	19.5	 16
292	  2	577.8	67.9	 16
293	  2	836.3	134.2	 16
294	  2	181.8	37.5	 16
295	  2	145.5	20.7	 16
296	  2	188.5	27.3	 16
297	  2	151.0	21.8	 16
298	  2	532.3	53.6	 16
299	  2	134.5	18.6	 16
300	  2	99.5	19.8	 16
301	  2	166.8	32.7	 16
302	  2	120.5	12.3	 16
303	  2	283.3	49.4	 16
304	  2	86.3	10.0	 16
305	  2	93.3	16.3	 16
306	  2	97.8	15.1	 16
307	  2	115.3	12.7	 16
308	  2	187.3	32.1	 16
309	  2	222.0	30.6	 16
310	  2	135.8	20.5	 16
311	  2	615.3	79.5	 16
312	  2	99.5	17.3	 16
313	  2	178.8	24.2	 16
314	  2	211.3	24.7	 16
315	  2	238.8	42.7	 16
316	  2	108.0	18.2	 16
317	  2	227.3	25.3	 16
318	  2	113.0	16.0	 16
319	  2	131.0	19.4	 16
320	  2	168.5	28.4	 16
321	  2	443.3	47.1	 16
322	  2	157.3	17.6	 16
323	  2	170.3	32.5	 16
324	  2	157.3	20.3	 16
325	  2	177.3	27.5	 16
326	  2	255.5	43.4	 16
327	  2	117.0	21.6	 16
328	  2	208.8	37.5	 16
329	  2	1665.8	183.3	 16
330	  2	366.5	39.1	 16
331	  2	441.5	37.6	 16
332	  2	161.3	32.1	 16
333	  2	823.3	79.8	 16
334	  2	213.5	30.9	 16
335	  2	163.5	22.3	 16
336	  2	183.0	26.7	 16
337	  2	160.3	33.0	 16
338	  2	116.5	20.2	 16
339	  2	134.3	21.5	 16
340	  2	76.3	18.9	 16
341	  2	86.5	15.5	 16
342	  2	163.0	27.5	 16
343	  2	158.8	20.4	 16
344	  2	162.0	25.5	 16
345	  2	1041.5	184.5	 16
346	  2	168.3	32.7	 16
347	  2	1033.8	102.5	 16
348	  2	1126.0	75.0	 16
349	  2	1077.3	132.2	 16
350	  2	150.0	29.1	 16
351	  2	124.3	25.7	 16
352	  2	210.5	32.4	 16
353	  2	135.0	27.9	 16
354	  2	1779.3	425.1	 16
355	  2	213.8	29.1	 16
356	  2	258.8	40.2	 16
357	  2	165.0	21.5	 16
358	  2	110.0	17.8	 16
359	  2	147.0	24.8	 16
360	  2	95.8	14.7	 16
361	  2	88.0	13.1	 16
362	  2	114.5	16.7	 16
363	  2	214.3	30.7	 16
364	  2	109.0	10.1	 16
365	  2	100.5	17.4	 16
366	  2	139.0	41.9	 16
367	  2	109.0	18.8	 16
368	  2	152.3	28.1	 16
369	  2	115.0	33.7	 16
370	  2	96.0	15.1	 16
371	  2	92.0	12.2	 16
372	  2	120.5	19.4	 16
373	  2	116.8	14.8	 16
374	  2	144.0	20.3	 16
375	  2	101.0	12.6	 16
376	  2	194.5	31.8	 16
377	  2	104.8	16.4	 16
378	  2	348.8	36.7	 16
379	  2	351.5	29.4	 16
380	  2	228.3	35.9	 16
381	  2	161.5	23.0	 16
382	  2	326.0	46.1	 16
383	  2	342.3	38.6	 16
384	  2	162.5	21.8	 16
385	  2	130.3	16.3	 16
386	  2	90.3	13.6	 16
387	  2	124.5	19.5	 16
388	  2	92.5	12.4	 16
389	  2	114.8	18.4	 16
390	  2	193.3	25.7	 16
391	  2	188.8	27.1	 16
392	  2	114.3	18.1	 16
393	  2	87.5	16.0	 16
394	  2	228.0	28.6	 16
395	  2	208.0	21.5	 16
396	  2	345.5	44.7	 16
397	  2	121.5	22.4	 16
398	  2	220.5	20.5	 16
399	  2	163.0	40.1	 16
400	  2	201.3	26.3	 16
401	  2	134.0	17.3	 16
402	  2	412.5	44.0	 16
403	  2	425.3	47.8	 16
404	  2	1177.8	79.5	 16
405	  2	1803.3	247.0	 16
406	  2	173.3	27.3	 16
407	  2	204.0	27.7	 16
408	  2	176.8	22.2	 16
409	  2	135.0	15.4	 16
410	  2	121.5	20.3	 16
411	  2	131.5	18.3	 16
412	  2	689.0	73.2	 16
413	  2	275.8	30.9	 16
414	  2	686.5	92.4	 16
415	  2	142.5	26.2	 16
416	  2	167.0	21.1	 16
417	  2	123.3	26.4	 16
418	  2	179.0	30.3	 16
419	  2	173.3	27.8	 16
420	  2	250.0	28.1	 16
421	  2	117.5	15.4	 16
422	  2	211.8	24.1	 16
423	  2	544.5	63.4	 16
424	  2	128.3	22.5	 16
425	  2	253.5	34.4	 16
426	  2	149.8	22.6	 16
427	  2	126.0	15.3	 16
428	  2	120.5	18.5	 16
429	  2	102.3	22.1	 16
430	  2	114.3	21.8	 16
431	  2	208.5	28.7	 16
432	  2	130.5	18.7	 16
433	  2	324.8	210.0	 16
434	  2	277.3	24.4	 16
435	  2	111.0	15.6	 16
436	  2	106.3	14.9	 16
437	  2	107.0	13.9	 16
438	  2	115.0	16.5	 16
439	  2	432.5	58.5	 16
440	  2	124.3	20.7	 16
441	  2	645.5	55.4	 16
442	  2	433.0	32.2	 16
443	  2	152.8	25.9	 16
444	  2	192.0	30.3	 16
445	  2	236.3	34.9	 16
446	  2	216.0	39.6	 16
447	  2	113.8	28.6	 16
448	  2	105.3	19.7	 16
449	  2	111.8	16.4	 16
450	  2	193.5	21.0	 16
451	  2	659.5	69.3	 16
452	  2	624.5	62.0	 16
453	  2	1055.8	155.8	 16
454	  2	942.5	130.2	 16
455	  2	194.0	35.5	 16
456	  2	996.0	106.9	 16
457	  2	2025.0	139.7	 16
458	  2	345.8	74.9	 16
459	  2	172.3	29.2	 16
460	  2	755.8	126.4	 16
461	  2	470.0	74.2	 16
462	  2	132.3	16.9	 16
463	  2	141.8	19.5	 16
464	  2	620.8	70.1	 16
465	  2	1065.5	132.6	 16
466	  2	312.0	34.3	 16
467	  2	688.0	53.4	 16
468	  2	246.0	40.9	 16
469	  2	174.0	27.3	 16
470	  2	276.3	40.8	 16
471	  2	127.3	24.4	 16
472	  2	85.3	18.6	 16
473	  2	463.0	80.2	 16
474	  2	122.0	81.6	 16
475	  2	113.3	22.9	 16
476	  2	74.8	11.6	 16
477	  2	237.0	27.3	 16
478	  2	117.3	17.2	 16
479	  2	155.3	20.7	 16
480	  2	127.5	18.3	 16
481	  2	147.3	25.9	 16
482	  2	192.5	17.4	 16
483	  2	169.3	28.3	 16
484	  2	245.8	55.7	 16
485	  2	189.3	23.2	 16
486	  2	132.0	33.8	 16
487	  2	123.5	11.6	 16
488	  2	106.5	22.9	 16
489	  2	116.0	20.2	 16
490	  2	168.8	20.0	 16
491	  2	293.8	29.4	 16
492	  2	257.3	123.7	 16
493	  2	444.0	50.6	 16
494	  2	168.0	24.2	 16
495	  2	137.8	22.4	 16
496	  2	232.0	34.3	 16
497	  2	312.8	33.0	 16
498	  2	99.0	17.1	 16
499	  2	121.5	24.7	 16
500	  2	169.0	25.0	 16
501	  2	228.3	53.8	 16
502	  2	189.0	16.6	 16
503	  2	155.3	27.2	 16
504	  2	118.0	23.7	 16
505	  2	107.0	17.4	 16
506	  2	572.5	52.6	 16
507	  2	357.8	40.2	 16
508	  2	222.5	32.9	 16
509	  2	507.8	68.5	 16
510	  2	259.5	24.5	 16
511	  2	268.0	36.9	 16
512	  2	129.5	22.4	 16
513	  2	241.0	34.4	 16
514	  2	223.5	33.5	 16
515	  2	128.5	29.8	 16
516	  2	143.3	20.4	 16
517	  2	209.8	28.7	 16
518	  2	554.3	56.2	 16
519	  2	419.8	58.5	 16
520	  2	109.5	20.9	 16
521	  2	109.3	19.8	 20
522	  2	129.3	16.0	 16
523	  2	215.0	48.1	 16
524	  2	1641.0	1380.9	 16
525	  2	1007.5	79.2	 16
526	  2	544.0	56.0	 16
527	  2	474.5	78.0	 16
528	  2	179.0	11.1	 16
529	  2	262.3	37.9	 16
530	  2	156.8	22.8	 16
531	  2	111.0	14.3	 16
532	  2	78.3	10.5	 16
533	  2	231.5	41.7	 16
534	  2	212.8	38.7	 16
535	  2	144.3	48.2	 16
536	  2	104.3	13.0	 16
537	  2	129.0	19.7	 16
538	  2	140.3	20.0	 16
539	  2	116.3	18.2	 16
540	  2	271.0	56.8	 16
541	  2	130.3	28.5	 16
542	  2	195.3	23.0	 16
543	  2	477.8	60.2	 16
544	  2	385.0	55.0	 16
545	  2	277.3	58.6	 16
546	  2	199.0	28.5	 16
547	  2	375.8	42.8	 16
548	  2	135.5	25.6	 16
549	  2	109.3	21.2	 16
550	  2	171.8	73.5	 16
551	  2	125.0	12.0	 16
552	  2	154.3	34.7	 16
553	  2	101.0	13.7	 16
554	  2	96.0	11.9	 16
555	  2	94.8	10.8	 16
556	  2	141.8	27.5	 16
557	  2	598.3	84.4	 16
558	  2	347.5	44.6	 16
559	  2	580.8	231.3	 16
560	  2	4144.0	802.1	 16
561	  2	248.3	38.4	 16
562	  2	204.8	29.8	 16
563	  2	271.8	75.6	 16
564	  2	721.0	71.1	 16
565	  2	321.8	39.5	 16
566	  2	139.5	20.2	 16
567	  2	138.5	21.9	 16
568	  2	188.5	31.4	 16
569	  2	209.8	40.0	 16
570	  2	100.3	14.7	 16
571	  2	97.5	16.5	 16
572	  2	130.0	18.9	 16
573	  2	161.5	24.0	 16
574	  2	131.8	20.2	 16
575	  2	101.0	14.5	 16
576	  2	126.5	20.5	 16
577	  2	101.8	14.4	 16
578	  2	210.3	28.7	 16
579	  2	187.5	27.4	 16
580	  2	326.5	72.6	 16
581	  2	207.3	34.1	 16
582	  2	348.8	42.8	 16
583	  2	840.3	221.1	 16
584	  2	200.5	34.3	 16
585	  2	264.0	32.7	 16
586	  2	224.3	198.9	 16
587	  2	272.8	38.0	 16
588	  2	250.8	49.2	 16
589	  2	998.8	174.2	 16
590	  2	301.0	37.5	 16
591	  2	128.3	15.7	 16
592	  2	138.8	30.2	 16
593	  2	303.5	45.6	 16
594	  2	207.5	37.3	 16
595	  2	157.8	71.5	 16
596	  2	224.5	34.2	 16
597	  2	317.3	63.7	 16
598	  2	307.8	25.8	 16
599	  2	303.0	41.1	 16
600	  2	278.3	36.9	 16
601	  2	248.5	28.5	 16
602	  2	237.5	34.9	 16
603	  2	224.3	27.7	 16
604	  2	209.0	27.7	 16
605	  2	133.3	25.4	 16
606	  2	116.8	21.4	 16
607	  2	105.5	16.4	 16
608	  2	254.3	33.8	 16
609	  2	205.0	22.1	 16
610	  2	250.0	29.7	 16
611	  2	130.0	15.4	 16
612	  2	306.3	65.9	 16
613	  2	127.3	22.0	 16
614	  2	198.0	24.1	 16
615	  2	137.3	19.9	 16
616	  2	152.3	26.4	 16
617	  2	204.8	23.9	 16
618	  2	132.5	19.8	 16
619	  2	110.0	13.4	 16
620	  2	194.8	26.8	 16
621	  2	117.3	15.9	 16
622	  2	150.3	20.0	 16
623	  2	172.0	18.2	 16
624	  2	195.8	28.4	 16
625	  2	222.5	22.0	 16
626	  2	286.3	38.8	 16
627	  2	260.8	84.2	 16
628	  2	2953.0	365.5	 16
629	  2	267.5	32.5	 16
630	  2	171.0	22.5	 16
631	  2	216.3	20.6	 16
632	  2	138.8	27.3	 16
633	  2	129.0	18.1	 16
634	  2	137.8	18.2	 16
635	  2	146.3	22.1	 16
636	  2	200.3	26.1	 16
637	  2	278.5	45.1	 16
638	  2	152.0	19.3	 16
639	  2	143.8	23.6	 16
640	  2	380.3	36.2	 16
641	  2	508.0	92.8	 16
642	  2	216.8	27.0	 16
643	  2	509.3	76.0	 16
644	  2	341.3	61.0	 16
645	  2	109.0	19.3	 16
646	  2	113.5	20.0	 16
647	  2	320.8	43.0	 16
648	  2	165.8	18.3	 16
649	  2	145.5	25.9	 16
650	  2	298.0	39.9	 16
651	  2	102.3	18.3	 16
652	  2	270.8	52.2	 16
653	  2	140.3	20.8	 16
654	  2	279.0	34.0	 16
655	  2	222.3	29.2	 16
656	  2	128.0	14.5	 16
657	  2	487.0	43.4	 16
658	  2	102.8	17.2	 16
659	  2	220.0	22.8	 16
660	  2	120.3	17.3	 16
661	  2	133.5	17.8	 16
662	  2	117.3	18.7	 16
663	  2	262.8	28.2	 16
664	  2	422.8	68.2	 16
665	  2	133.0	21.4	 16
666	  2	236.0	46.2	 16
667	  2	1331.0	214.7	 16
668	  2	214.5	26.4	 16
669	  2	248.5	89.9	 16
670	  2	156.0	26.8	 16
671	  2	185.8	28.0	 16
672	  2	279.5	28.1	 16
673	  2	192.0	30.2	 16
674	  2	376.5	42.4	 16
675	  2	315.0	37.5	 16
676	  2	376.8	35.9	 16
677	  2	458.5	48.2	 16
678	  2	326.3	51.9	 16
679	  2	535.3	77.7	 16
680	  2	470.8	45.1	 16
681	  2	136.3	16.6	 16
682	  2	156.5	22.9	 16
683	  2	270.3	38.7	 16
684	  2	941.5	82.0	 16
685	  2	153.3	25.2	 16
686	  2	1292.5	158.1	 16
687	  2	385.5	45.0	 16
688	  2	196.0	23.4	 16
689	  2	122.3	18.4	 16
690	  2	112.3	20.5	 16
691	  2	321.8	42.9	 16
692	  2	212.3	24.4	 16
693	  2	110.0	14.9	 16
694	  2	123.5	28.7	 16
695	  2	152.3	21.5	 16
696	  2	130.5	71.7	 16
697	  2	125.5	12.7	 16
698	  2	107.0	20.4	 16
699	  2	141.3	36.4	 16
700	  2	113.5	19.1	 16
701	  2	148.0	29.4	 16
702	  2	530.3	55.2	 16
703	  2	325.5	36.4	 16
704	  2	860.3	83.7	 16
705	  2	202.5	25.6	 16
706	  2	113.3	23.2	 16
707	  2	97.8	19.2	 16
708	  2	199.5	34.7	 16
709	  2	7618.5	1324.7	 16
710	  2	232.0	44.2	 16
711	  2	8116.3	1692.9	 16
  0	  3	7399.8	1246.4	 16
  1	  3	162.0	24.3	 16
  2	  3	6178.3	1046.2	 16
  3	  3	172.0	27.5	 16
  4	  3	77.8	13.9	 16
  5	  3	212.3	23.7	 16
  6	  3	151.5	22.8	 16
  7	  3	532.3	66.5	 16
  8	  3	122.3	21.4	 16
  9	  3	171.5	30.6	 16
 10	  3	116.3	20.5	 16
 11	  3	588.3	169.9	 16
 12	  3	218.3	51.4	 16
 13	  3	130.3	10.9	 16
 14	  3	116.5	22.4	 16
 15	  3	302.0	35.8	 16
 16	  3	281.0	34.7	 16
 17	  3	1327.3	441.9	 16
 18	  3	1683.0	407.9	 16
 19	  3	247.0	34.5	 16
 20	  3	144.3	16.1	 16
 21	  3	117.8	25.4	 16
 22	  3	196.0	25.2	 16
 23	  3	323.5	79.8	 16
 24	  3	173.8	20.7	 16
 25	  3	231.5	27.0	 16
 26	  3	189.0	22.9	 16
 27	  3	507.0	53.1	 16
 28	  3	494.8	56.4	 16
 29	  3	522.0	69.0	 16
 30	  3	436.3	110.9	 16
 31	  3	154.0	29.9	 16
 32	  3	118.0	14.2	 16
 33	  3	122.0	19.9	 16
 34	  3	210.0	38.8	 16
 35	  3	212.0	23.9	 16
 36	  3	322.5	37.8	 16
 37	  3	481.8	83.5	 16
 38	  3	340.8	61.2	 16
 39	  3	203.3	80.5	 16
 40	  3	626.5	140.5	 16
 41	  3	2030.0	296.5	 16
 42	  3	1804.5	605.8	 16
 43	  3	175.3	24.5	 16
 44	  3	222.8	35.6	 16
 45	  3	111.3	20.7	 16
 46	  3	191.5	25.8	 16
 47	  3	458.0	114.6	 16
 48	  3	107.0	19.5	 16
 49	  3	139.8	29.2	 16
 50	  3	114.3	21.0	 16
 51	  3	337.8	41.0	 16
 52	  3	183.8	34.7	 16
 53	  3	107.3	13.9	 16
 54	  3	204.0	23.7	 16
 55	  3	227.3	60.3	 16
 56	  3	516.0	78.4	 16
 57	  3	141.8	21.0	 16
 58	  3	191.0	44.6	 16
 59	  3	680.3	151.2	 16
 60	  3	133.5	28.7	 16
 61	  3	281.3	46.1	 16
 62	  3	226.3	37.1	 16
 63	  3	195.5	48.7	 16
 64	  3	4510.3	1386.6	 16
 65	  3	228.0	23.2	 16
 66	  3	190.5	25.4	 16
 67	  3	238.0	39.0	 16
 68	  3	111.5	15.4	 16
 69	  3	119.0	23.3	 16
 70	  3	186.3	24.7	 16
 71	  3	275.3	29.8	 16
 72	  3	842.0	107.4	 16
 73	  3	1313.0	282.3	 16
 74	  3	106.0	13.9	 16
 75	  3	163.0	29.0	 16
 76	  3	105.0	19.2	 16
 77	  3	116.0	21.0	 16
 78	  3	178.3	24.6	 16
 79	  3	479.0	152.2	 16
 80	  3	100.0	35.2	 16
 81	  3	143.5	31.9	 16
 82	  3	110.5	31.0	 16
 83	  3	821.3	182.0	 16
 84	  3	215.3	31.2	 16
 85	  3	165.0	18.9	 16
 86	  3	147.5	31.9	 16
 87	  3	331.3	41.9	 16
 88	  3	657.5	96.0	 16
 89	  3	378.3	67.8	 16
 90	  3	192.0	25.0	 16
 91	  3	414.0	56.9	 16
 92	  3	442.5	61.3	 16
 93	  3	429.0	57.9	 16
 94	  3	464.3	48.2	 16
 95	  3	449.8	70.8	 16
 96	  3	219.8	44.6	 16
 97	  3	595.3	128.7	 16
 98	  3	136.3	30.0	 16
 99	  3	104.8	22.2	 16
100	  3	315.8	43.1	 16
101	  3	376.3	113.7	 16
102	  3	117.8	16.5	 16
103	  3	327.5	57.0	 16
104	  3	161.5	26.2	 16
105	  3	128.8	16.4	 16
106	  3	153.8	34.4	 16
107	  3	254.8	63.2	 16
108	  3	133.5	18.5	 16
109	  3	118.0	17.6	 16
110	  3	108.3	15.3	 16
111	  3	327.5	55.3	 16
112	  3	148.8	16.5	 16
113	  3	449.8	74.3	 16
114	  3	123.8	35.2	 16
115	  3	126.8	18.9	 16
116	  3	154.3	24.8	 16
117	  3	176.5	23.8	 16
118	  3	225.5	38.1	 16
119	  3	536.8	116.6	 16
120	  3	335.5	44.4	 16
121	  3	149.0	31.3	 16
122	  3	132.0	18.1	 16
123	  3	82.8	15.4	 16
124	  3	81.3	11.4	 16
125	  3	2091.0	623.2	 16
126	  3	205.3	30.2	 16
127	  3	127.3	13.8	 16
128	  3	124.0	21.7	 16
129	  3	101.0	20.4	 16
130	  3	407.8	53.7	 16
131	  3	365.8	35.7	 16
132	  3	459.5	80.2	 16
133	  3	147.3	23.2	 16
134	  3	194.3	32.1	 16
135	  3	335.8	29.4	 16
136	  3	178.0	22.4	 16
137	  3	173.0	29.7	 16
138	  3	199.5	33.8	 16
139	  3	842.5	144.2	 16
140	  3	381.3	51.2	 16
141	  3	96.5	13.7	 16
142	  3	370.8	50.1	 16
143	  3	224.5	33.5	 16
144	  3	101.0	15.7	 16
145	  3	108.3	16.2	 16
146	  3	2289.5	242.6	 16
147	  3	318.5	36.9	 16
148	  3	197.3	27.0	 16
149	  3	231.5	40.6	 16
150	  3	145.8	29.5	 16
151	  3	179.8	27.0	 16
152	  3	265.8	35.0	 16
153	  3	156.0	24.5	 16
154	  3	125.3	12.9	 16
155	  3	431.8	38.0	 16
156	  3	272.0	50.2	 16
157	  3	115.3	20.9	 16
158	  3	134.3	14.0	 16
159	  3	1093.8	154.4	 16
160	  3	315.5	59.8	 20
161	  3	404.5	233.4	 16
162	  3	7842.8	2558.5	 16
163	  3	8517.3	3149.3	 16
164	  3	451.5	118.5	 16
165	  3	428.0	361.5	 16
166	  3	9389.8	3269.2	 16
167	  3	277.3	52.1	 16
168	  3	784.8	262.3	 16
169	  3	194.8	34.7	 16
170	  3	119.3	26.6	 16
171	  3	125.0	66.3	 16
172	  3	98.3	21.4	 16
173	  3	97.0	16.0	 16
174	  3	188.0	38.4	 16
175	  3	219.8	210.4	 16
176	  3	7769.3	2927.8	 16
177	  3	102.3	39.9	 16
178	  3	83.5	20.6	 16
179	  3	225.3	24.2	 16
180	  3	292.8	83.3	 16
181	  3	103.3	13.7	 16
182	  3	157.0	31.8	 16
183	  3	239.3	30.4	 16
184	  3	165.5	21.5	 16
185	  3	135.8	12.4	 16
186	  3	126.5	20.6	 16
187	  3	109.3	26.0	 16
188	  3	129.8	21.4	 16
189	  3	168.5	42.7	 16
190	  3	334.3	33.3	 16
191	  3	170.0	21.2	 16
192	  3	110.3	15.0	 16
193	  3	232.0	24.9	 16
194	  3	259.0	28.0	 16
195	  3	150.8	26.4	 16
196	  3	141.5	19.7	 16
197	  3	155.8	19.6	 16
198	  3	194.0	47.1	 16
199	  3	1095.0	211.5	 16
200	  3	350.5	53.7	 16
201	  3	241.0	48.5	 16
202	  3	1101.5	329.6	 16
203	  3	85.5	14.0	 16
204	  3	188.3	35.4	 16
205	  3	184.5	100.2	 16
206	  3	179.8	42.7	 16
207	  3	272.8	80.7	 16
208	  3	75.8	13.2	 16
209	  3	143.3	23.1	 16
210	  3	98.3	19.2	 16
211	  3	163.3	31.4	 16
212	  3	222.3	36.0	 16
213	  3	285.8	76.1	 16
214	  3	107.5	17.0	 16
215	  3	151.5	24.0	 16
216	  3	114.3	20.6	 16
217	  3	197.8	26.8	 16
218	  3	155.8	18.5	 16
219	  3	317.0	40.3	 16
220	  3	207.8	23.3	 16
221	  3	336.5	50.6	 16
222	  3	97.3	16.1	 16
223	  3	155.0	27.7	 16
224	  3	95.0	14.3	 16
225	  3	129.0	21.4	 16
226	  3	122.5	19.5	 16
227	  3	147.5	28.6	 16
228	  3	150.3	26.4	 16
229	  3	154.8	28.9	 16
230	  3	97.8	15.9	 16
231	  3	137.3	20.3	 16
232	  3	82.3	12.1	 16
233	  3	135.8	29.6	 16
234	  3	139.3	31.1	 16
235	  3	66.0	10.8	 16
236	  3	65.5	11.6	 16
237	  3	57.0	7.3	 16
238	  3	64.3	13.0	 16
239	  3	80.5	18.2	 16
240	  3	149.3	27.9	 16
241	  3	498.5	127.2	 16
242	  3	152.8	27.0	 16
243	  3	393.0	72.7	 16
244	  3	144.5	22.7	 16
245	  3	187.3	32.4	 16
246	  3	199.3	31.6	 16
247	  3	124.8	12.6	 16
248	  3	96.0	21.2	 16
249	  3	99.0	18.3	 16
250	  3	174.8	29.0	 16
251	  3	176.5	25.8	 16
252	  3	163.5	34.3	 16
253	  3	116.5	21.7	 16
254	  3	132.5	44.6	 16
255	  3	198.0	38.7	 16
256	  3	310.0	46.4	 16
257	  3	3436.3	1090.7	 16
258	  3	162.5	22.3	 16
259	  3	1037.5	319.9	 16
260	  3	206.5	45.1	 16
261	  3	98.8	17.7	 16
262	  3	132.0	29.8	 16
263	  3	271.0	39.5	 16
264	  3	464.5	76.9	 16
265	  3	667.0	171.3	 16
266	  3	257.3	28.6	 16
267	  3	204.5	41.5	 16
268	  3	181.3	23.1	 16
269	  3	1575.3	315.3	 16
270	  3	204.3	37.2	 16
271	  3	303.0	57.0	 16
272	  3	178.3	51.2	 16
273	  3	1000.0	103.3	 16
274	  3	2425.3	504.1	 16
275	  3	345.8	75.5	 16
276	  3	253.5	29.2	 16
277	  3	834.3	154.4	 16
278	  3	200.3	32.0	 16
279	  3	296.5	50.5	 16
280	  3	371.5	71.5	 16
281	  3	149.3	27.8	 16
282	  3	256.3	46.8	 16
283	  3	190.5	23.9	 16
284	  3	188.3	27.2	 16
285	  3	243.0	28.3	 16
286	  3	134.0	24.3	 16
287	  3	176.3	25.7	 16
288	  3	222.8	38.1	 16
289	  3	176.3	23.9	 16
290	  3	155.5	31.2	 16
291	  3	88.5	13.5	 16
292	  3	189.3	27.3	 16
293	  3	6024.3	1352.6	 16
294	  3	370.5	42.3	 16
295	  3	204.0	18.7	 16
296	  3	604.3	93.0	 16
297	  3	573.0	147.9	 16
298	  3	244.8	25.6	 16
299	  3	256.8	40.6	 16
300	  3	138.0	17.0	 16
301	  3	181.3	15.9	 16
302	  3	138.3	19.8	 16
303	  3	131.0	26.1	 16
304	  3	380.3	45.9	 16
305	  3	170.8	66.1	 16
306	  3	143.3	26.4	 16
307	  3	371.5	63.7	 16
308	  3	196.5	40.0	 16
309	  3	968.8	146.0	 16
310	  3	1149.3	178.4	 16
311	  3	222.0	21.0	 16
312	  3	748.5	99.0	 16
313	  3	458.8	54.3	 16
314	  3	647.0	77.8	 16
315	  3	398.3	55.2	 16
316	  3	148.3	16.1	 16
317	  3	199.0	30.8	 16
318	  3	146.5	35.8	 16
319	  3	118.5	19.3	 16
320	  3	175.5	15.9	 16
321	  3	360.5	63.7	 16
322	  3	165.0	32.3	 16
323	  3	248.8	38.6	 16
324	  3	215.5	28.8	 16
325	  3	261.8	48.3	 16
326	  3	1284.0	203.0	 16
327	  3	118.5	20.1	 16
328	  3	2610.0	435.7	 16
329	  3	7329.5	878.7	 16
330	  3	179.3	26.1	 16
331	  3	124.8	17.6	 16
332	  3	104.8	17.7	 16
333	  3	269.8	47.1	 16
334	  3	154.3	23.0	 16
335	  3	176.8	31.9	 16
336	  3	161.8	28.7	 16
337	  3	142.5	21.5	 16
338	  3	101.3	16.7	 16
339	  3	100.3	18.4	 16
340	  3	141.5	27.1	 16
341	  3	3025.3	327.4	 16
342	  3	107.5	13.5	 16
343	  3	214.0	26.5	 16
344	  3	229.0	30.5	 16
345	  3	164.5	31.7	 16
346	  3	524.3	52.9	 16
347	  3	201.3	36.2	 16
348	  3	704.8	45.7	 16
349	  3	828.3	152.2	 16
350	  3	111.8	17.4	 16
351	  3	141.5	34.1	 16
352	  3	118.5	19.6	 16
353	  3	127.0	20.3	 16
354	  3	185.5	16.2	 16
355	  3	144.0	14.9	 16
356	  3	147.0	20.3	 16
357	  3	161.0	28.0	 16
358	  3	84.0	10.1	 16
359	  3	111.3	24.3	 16
360	  3	8500.0	1260.1	 16
361	  3	459.5	93.0	 16
362	  3	655.0	108.0	 16
363	  3	587.0	77.7	 16
364	  3	466.0	49.5	 16
365	  3	485.3	64.9	 16
366	  3	100.5	17.8	 16
367	  3	113.5	18.2	 16
368	  3	115.8	19.3	 16
369	  3	295.5	39.9	 16
370	  3	175.3	24.9	 16
371	  3	3701.5	320.7	 16
372	  3	217.3	33.2	 16
373	  3	2327.5	338.4	 16
374	  3	201.8	30.2	 16
375	  3	111.3	13.9	 16
376	  3	830.8	80.7	 16
377	  3	126.3	18.3	 16
378	  3	340.8	42.0	 16
379	  3	261.5	32.3	 16
380	  3	258.0	26.5	 16
381	  3	955.0	51.7	 16
382	  3	877.5	85.0	 16
383	  3	264.8	29.2	 16
384	  3	167.8	26.6	 16
385	  3	121.8	22.2	 16
386	  3	141.8	16.8	 16
387	  3	396.8	37.7	 16
388	  3	101.3	14.9	 16
389	  3	560.0	68.8	 16
390	  3	1507.8	151.1	 16
391	  3	170.8	33.9	 16
392	  3	139.8	22.8	 16
393	  3	141.3	24.6	 16
394	  3	202.0	22.3	 16
395	  3	421.5	43.4	 16
396	  3	324.5	57.8	 16
397	  3	102.3	13.9	 16
398	  3	123.8	49.2	 16
399	  3	117.0	28.3	 16
400	  3	663.8	69.4	 16
401	  3	391.5	40.5	 16
402	  3	383.3	25.7	 16
403	  3	156.5	29.4	 16
404	  3	107.8	20.8	 16
405	  3	182.5	36.5	 16
406	  3	148.0	18.9	 16
407	  3	175.3	18.2	 16
408	  3	176.8	25.5	 16
409	  3	235.3	30.3	 16
410	  3	383.5	32.2	 16
411	  3	474.5	58.8	 16
412	  3	595.3	43.4	 16
413	  3	1373.3	112.4	 16
414	  3	123.0	24.1	 16
415	  3	159.0	23.7	 16
416	  3	591.5	55.4	 16
417	  3	223.5	37.6	 16
418	  3	129.8	39.6	 16
419	  3	173.5	25.2	 16
420	  3	95.3	17.3	 16
421	  3	101.3	12.0	 16
422	  3	134.3	24.4	 16
423	  3	189.8	26.3	 16
424	  3	291.0	42.1	 16
425	  3	186.8	26.2	 16
426	  3	98.0	20.0	 16
427	  3	114.3	15.7	 16
428	  3	103.8	20.6	 16
429	  3	243.8	30.1	 16
430	  3	190.5	34.9	 16
431	  3	143.0	22.5	 16
432	  3	116.3	17.6	 16
433	  3	125.3	29.6	 16
434	  3	195.8	28.0	 16
435	  3	102.3	21.0	 16
436	  3	134.8	26.6	 16
437	  3	94.5	12.8	 16
438	  3	197.0	19.5	 16
439	  3	323.8	54.7	 16
440	  3	208.0	28.4	 16
441	  3	502.3	64.1	 16
442	  3	396.0	40.7	 16
443	  3	885.8	55.8	 16
444	  3	163.3	25.2	 16
445	  3	163.5	28.6	 16
446	  3	172.5	24.7	 16
447	  3	114.5	23.0	 16
448	  3	446.8	72.0	 16
449	  3	182.0	16.2	 16
450	  3	169.0	22.4	 16
451	  3	199.0	41.5	 16
452	  3	431.5	70.7	 16
453	  3	1183.0	146.2	 16
454	  3	2238.5	153.1	 16
455	  3	755.0	79.7	 16
456	  3	582.3	66.5	 16
457	  3	186.0	33.7	 16
458	  3	168.3	26.5	 16
459	  3	296.0	38.9	 16
460	  3	471.3	67.1	 16
461	  3	1222.3	71.7	 16
462	  3	197.5	28.8	 16
463	  3	96.0	15.9	 16
464	  3	2328.5	189.4	 16
465	  3	2579.3	177.1	 16
466	  3	2295.8	143.6	 16
467	  3	1775.0	147.3	 16
468	  3	193.8	62.2	 16
469	  3	111.0	17.7	 16
470	  3	2128.5	316.7	 16
471	  3	132.3	15.8	 16
472	  3	73.3	18.6	 16
473	  3	78.8	14.7	 16
474	  3	64.5	12.6	 16
475	  3	66.3	11.5	 16
476	  3	68.0	11.1	 16
477	  3	639.8	64.8	 16
478	  3	233.8	32.4	 16
479	  3	190.3	30.4	 16
480	  3	1060.3	155.9	 16
481	  3	144.3	31.7	 16
482	  3	281.3	43.5	 16
483	  3	201.8	29.2	 16
484	  3	231.3	24.9	 16
485	  3	288.3	41.4	 16
486	  3	121.3	20.9	 16
487	  3	113.3	21.5	 16
488	  3	268.8	117.7	 16
489	  3	142.3	21.8	 16
490	  3	166.5	23.4	 16
491	  3	233.5	24.1	 16
492	  3	189.8	32.7	 16
493	  3	164.3	23.3	 16
494	  3	564.3	73.2	 16
495	  3	873.0	84.0	 16
496	  3	790.8	95.7	 16
497	  3	806.0	86.4	 16
498	  3	164.3	28.3	 16
499	  3	151.8	26.0	 16
500	  3	184.3	26.6	 16
501	  3	246.8	39.7	 16
502	  3	1009.0	169.1	 16
503	  3	107.5	22.9	 16
504	  3	110.0	21.5	 16
505	  3	208.3	40.1	 16
506	  3	282.0	26.2	 16
507	  3	359.8	38.4	 16
508	  3	227.8	78.5	 16
509	  3	305.3	52.7	 16
510	  3	453.3	29.4	 16
511	  3	230.3	27.0	 16
512	  3	443.8	42.8	 16
513	  3	126.5	23.1	 16
514	  3	186.5	29.2	 16
515	  3	130.3	18.9	 16
516	  3	590.0	99.9	 20
517	  3	170.0	36.6	 16
518	  3	230.5	20.8	 16
519	  3	179.3	30.8	 16
520	  3	151.3	23.2	 16
521	  3	159.3	25.9	 16
522	  3	881.0	53.3	 16
523	  3	188.8	24.4	 16
524	  3	561.8	104.2	 16
525	  3	111.3	20.0	 16
526	  3	186.5	30.5	 16
527	  3	670.3	138.2	 16
528	  3	132.0	21.3	 16
529	  3	695.5	164.6	 16
530	  3	121.8	18.1	 16
531	  3	95.3	15.9	 16
532	  3	325.5	54.3	 16
533	  3	203.8	35.8	 16
534	  3	1084.8	144.2	 16
535	  3	386.5	50.8	 16
536	  3	3035.0	549.7	 16
537	  3	164.5	22.1	 16
538	  3	146.3	24.6	 16
539	  3	352.8	62.6	 16
540	  3	127.8	22.1	 16
541	  3	225.0	39.6	 16
542	  3	529.0	86.0	 16
543	  3	392.5	67.6	 16
544	  3	419.3	35.3	 16
545	  3	307.8	39.9	 16
546	  3	201.3	27.8	 16
547	  3	371.0	40.2	 16
548	  3	598.3	51.4	 16
549	  3	2070.3	418.0	 16
550	  3	118.0	20.2	 16
551	  3	132.3	19.3	 16
552	  3	142.0	22.6	 16
553	  3	152.3	27.9	 16
554	  3	644.8	151.1	 16
555	  3	226.3	27.6	 16
556	  3	175.0	36.6	 16
557	  3	167.0	21.6	 16
558	  3	1124.0	267.6	 16
559	  3	578.3	58.7	 16
560	  3	3607.5	846.8	 16
561	  3	914.3	94.3	 16
562	  3	471.5	46.4	 16
563	  3	281.3	37.3	 16
564	  3	489.5	49.7	 16
565	  3	2019.8	480.5	 16
566	  3	297.3	52.5	 16
567	  3	105.0	14.4	 16
568	  3	162.0	27.5	 16
569	  3	117.3	19.2	 16
570	  3	107.0	18.6	 16
571	  3	93.8	10.2	 16
572	  3	176.0	31.4	 16
573	  3	136.5	21.9	 16
574	  3	750.8	185.9	 16
575	  3	267.8	56.2	 16
576	  3	139.8	17.1	 16
577	  3	189.3	28.2	 16
578	  3	99.8	26.4	 16
579	  3	233.8	29.5	 16
580	  3	232.8	30.0	 16
581	  3	575.0	136.5	 16
582	  3	163.0	27.1	 16
583	  3	437.3	52.5	 16
584	  3	365.8	35.5	 16
585	  3	205.5	26.3	 16
586	  3	246.3	42.8	 16
587	  3	336.3	59.7	 16
588	  3	222.3	74.1	 16
589	  3	432.8	53.9	 16
590	  3	1206.5	292.1	 16
591	  3	232.8	35.1	 16
592	  3	450.3	83.9	 16
593	  3	144.0	30.9	 16
594	  3	474.3	101.9	 16
595	  3	132.0	26.1	 16
596	  3	136.0	23.1	 16
597	  3	131.3	19.5	 16
598	  3	167.3	21.6	 16
599	  3	353.3	53.8	 16
600	  3	496.3	68.2	 16
601	  3	525.0	76.1	 16
602	  3	526.0	50.5	 16
603	  3	551.5	75.5	 16
604	  3	250.8	29.0	 16
605	  3	3603.5	654.3	 16
606	  3	397.8	39.4	 16
607	  3	322.0	40.0	 16
608	  3	390.8	45.6	 16
609	  3	208.8	56.4	 16
610	  3	796.8	75.8	 16
611	  3	1708.3	354.6	 16
612	  3	147.5	28.3	 16
613	  3	121.3	22.4	 16
614	  3	1191.5	246.9	 16
615	  3	159.8	16.5	 16
616	  3	502.8	188.3	 16
617	  3	767.8	125.8	 16
618	  3	175.0	24.6	 16
619	  3	136.8	35.4	 16
620	  3	6032.8	1337.6	 16
621	  3	103.3	11.3	 16
622	  3	101.8	52.6	 16
623	  3	163.3	34.1	 16
624	  3	167.0	24.0	 16
625	  3	263.5	45.9	 16
626	  3	228.8	31.7	 16
627	  3	4661.0	923.1	 16
628	  3	1129.8	94.3	 16
629	  3	457.0	38.5	 16
630	  3	231.8	37.8	 16
631	  3	2553.5	462.8	 16
632	  3	165.3	30.2	 16
633	  3	379.0	44.7	 16
634	  3	359.8	51.0	 16
635	  3	246.0	39.0	 16
636	  3	156.8	21.5	 16
637	  3	216.8	40.1	 16
638	  3	142.3	22.3	 16
639	  3	196.8	23.1	 16
640	  3	950.8	146.2	 16
641	  3	194.3	22.9	 16
642	  3	132.0	15.5	 16
643	  3	158.8	27.9	 16
644	  3	253.3	30.7	 16
645	  3	3054.8	440.1	 16
646	  3	249.0	32.6	 16
647	  3	111.3	16.3	 16
648	  3	162.0	17.2	 16
649	  3	151.0	27.6	 16
650	  3	104.0	14.2	 16
651	  3	216.0	30.3	 16
652	  3	189.3	31.7	 16
653	  3	234.5	28.5	 16
654	  3	115.3	19.1	 16
655	  3	169.0	23.6	 16
656	  3	172.5	14.7	 16
657	  3	124.8	22.3	 16
658	  3	112.5	23.9	 16
659	  3	302.3	33.5	 16
660	  3	806.3	104.6	 16
661	  3	533.8	53.9	 16
662	  3	377.5	44.2	 16
663	  3	685.3	80.5	 16
664	  3	216.0	20.0	 16
665	  3	210.0	30.4	 16
666	  3	5069.5	640.3	 16
667	  3	263.0	29.2	 16
668	  3	466.0	49.4	 16
669	  3	286.5	33.5	 16
670	  3	360.8	37.6	 16
671	  3	3699.3	433.5	 16
672	  3	506.0	93.4	 16
673	  3	429.3	44.8	 16
674	  3	623.3	72.4	 16
675	  3	362.5	44.3	 16
676	  3	388.3	36.1	 16
677	  3	356.5	53.6	 16
678	  3	107.0	18.7	 16
679	  3	175.8	36.7	 16
680	  3	249.5	33.2	 16
681	  3	157.8	20.3	 16
682	  3	141.3	22.1	 16
683	  3	172.5	28.6	 16
684	  3	108.5	10.1	 16
685	  3	230.3	31.4	 16
686	  3	483.3	57.9	 16
687	  3	241.8	29.5	 16
688	  3	219.5	37.0	 16
689	  3	175.0	26.4	 16
690	  3	863.0	129.0	 16
691	  3	811.8	136.7	 16
692	  3	530.5	48.2	 16
693	  3	236.8	35.8	 16
694	  3	777.8	68.3	 16
695	  3	416.5	46.1	 16
696	  3	378.3	47.5	 16
697	  3	407.5	73.4	 16
698	  3	184.8	21.2	 16
699	  3	351.3	40.2	 16
700	  3	331.8	45.2	 16
701	  3	1639.5	199.0	 16
702	  3	273.5	31.9	 16
703	  3	312.0	20.2	 16
704	  3	288.8	41.4	 16
705	  3	462.0	59.0	 16
706	  3	139.5	18.5	 16
707	  3	91.5	13.0	 16
708	  3	7293.5	1147.2	 16
709	  3	193.8	26.0	 16
710	  3	7414.5	1310.7	 16
711	  3	188.3	26.8	 16
  0	  4	77.3	10.9	 16
  1	  4	76.3	10.0	 16
  2	  4	84.8	12.2	 16
  3	  4	67.5	8.8	 16
  4	  4	68.8	14.3	 16
  5	  4	156.0	11.2	 16
  6	  4	141.8	27.6	 16
  7	  4	570.8	74.2	 16
  8	  4	109.0	22.0	 16
  9	  4	201.8	28.3	 16
 10	  4	111.3	24.0	 16
 11	  4	152.0	27.9	 16
 12	  4	86.5	11.2	 16
 13	  4	147.8	19.0	 16
 14	  4	117.8	19.4	 16
 15	  4	676.3	96.2	 16
 16	  4	484.0	318.1	 16
 17	  4	4363.3	507.7	 16
 18	  4	2089.3	389.1	 16
 19	  4	366.5	61.4	 16
 20	  4	173.8	24.6	 16
 21	  4	113.5	31.0	 16
 22	  4	233.8	31.2	 16
 23	  4	192.0	31.0	 16
 24	  4	121.3	20.4	 16
 25	  4	167.3	30.2	 16
 26	  4	144.5	16.3	 16
 27	  4	293.5	40.0	 16
 28	  4	284.5	36.6	 16
 29	  4	295.0	53.4	 16
 30	  4	289.0	77.0	 16
 31	  4	181.8	25.4	 16
 32	  4	133.0	108.5	 16
 33	  4	147.0	35.3	 16
 34	  4	253.0	53.0	 16
 35	  4	671.0	128.7	 16
 36	  4	164.5	34.2	 16
 37	  4	268.3	77.2	 16
 38	  4	340.0	47.7	 16
 39	  4	199.3	49.9	 16
 40	  4	267.3	52.5	 16
 41	  4	331.8	56.8	 16
 42	  4	273.3	67.5	 16
 43	  4	177.5	25.4	 16
 44	  4	153.0	21.8	 16
 45	  4	128.3	22.1	 16
 46	  4	205.8	40.2	 16
 47	  4	337.3	67.0	 16
 48	  4	165.3	31.2	 16
 49	  4	94.0	17.8	 16
 50	  4	153.8	30.9	 16
 51	  4	297.3	43.4	 16
 52	  4	121.3	16.7	 16
 53	  4	126.3	23.4	 16
 54	  4	204.5	29.5	 16
 55	  4	345.3	83.1	 16
 56	  4	398.8	53.1	 16
 57	  4	130.3	26.2	 16
 58	  4	118.5	15.8	 16
 59	  4	153.3	28.7	 16
 60	  4	112.8	22.1	 16
 61	  4	234.8	34.5	 16
 62	  4	114.5	14.8	 16
 63	  4	405.5	63.4	 16
 64	  4	1263.5	400.7	 16
 65	  4	183.8	25.7	 16
 66	  4	125.0	19.3	 16
 67	  4	157.0	23.3	 16
 68	  4	133.5	16.9	 16
 69	  4	100.8	21.4	 16
 70	  4	189.5	28.7	 16
 71	  4	152.3	40.5	 16
 72	  4	861.5	116.8	 16
 73	  4	1131.0	219.0	 16
 74	  4	104.5	14.9	 16
 75	  4	167.8	36.5	 16
 76	  4	92.5	15.4	 16
 77	  4	109.8	19.2	 16
 78	  4	150.0	20.8	 16
 79	  4	192.3	47.2	 16
 80	  4	103.0	16.4	 16
 81	  4	131.3	22.1	 16
 82	  4	95.8	20.5	 16
 83	  4	431.5	66.2	 16
 84	  4	254.5	50.9	 16
 85	  4	126.5	17.0	 16
 86	  4	219.5	23.9	 16
 87	  4	344.8	58.9	 16
 88	  4	1458.8	225.8	 16
 89	  4	739.8	110.1	 16
 90	  4	264.0	29.6	 16
 91	  4	274.3	32.3	 16
 92	  4	266.8	39.1	 16
 93	  4	265.5	41.6	 16
 94	  4	253.0	45.7	 16
 95	  4	241.8	32.1	 16
 96	  4	168.0	42.9	 16
 97	  4	521.3	128.4	 16
 98	  4	122.3	18.7	 16
 99	  4	95.0	10.6	 16
100	  4	412.3	65.9	 16
101	  4	397.3	101.8	 16
102	  4	83.5	13.4	 16
103	  4	179.8	34.4	 16
104	  4	167.5	24.4	 16
105	  4	228.5	58.6	 16
106	  4	113.8	21.3	 16
107	  4	190.8	27.4	 16
108	  4	115.8	21.0	 16
109	  4	125.0	17.3	 16
110	  4	90.0	13.6	 16
111	  4	105.8	16.0	 16
112	  4	426.5	66.8	 16
113	  4	385.8	57.2	 16
114	  4	105.5	22.7	 16
115	  4	99.8	12.7	 16
116	  4	120.3	17.1	 16
117	  4	139.5	18.4	 16
118	  4	147.3	24.4	 16
119	  4	332.8	36.2	 16
120	  4	506.3	45.1	 16
121	  4	195.5	40.4	 16
122	  4	87.0	13.2	 16
123	  4	81.3	15.3	 16
124	  4	99.5	16.8	 16
125	  4	193.3	43.9	 16
126	  4	116.0	18.5	 16
127	  4	84.0	12.7	 16
128	  4	114.8	20.2	 16
129	  4	88.5	10.4	 16
130	  4	140.8	22.6	 16
131	  4	1317.3	165.0	 16
132	  4	1104.8	216.2	 16
133	  4	137.3	26.8	 16
134	  4	229.0	34.1	 16
135	  4	207.5	45.5	 16
136	  4	124.8	20.2	 16
137	  4	118.0	23.2	 16
138	  4	158.8	39.3	 16
139	  4	464.3	47.4	 16
140	  4	252.0	41.3	 16
141	  4	94.0	23.2	 16
142	  4	570.8	54.9	 16
143	  4	154.3	20.1	 16
144	  4	73.8	11.2	 16
145	  4	83.0	12.5	 16
146	  4	932.3	143.5	 16
147	  4	166.3	30.8	 16
148	  4	136.0	22.8	 16
149	  4	115.0	24.0	 16
150	  4	195.0	21.4	 16
151	  4	133.5	21.6	 16
152	  4	182.5	17.7	 16
153	  4	109.5	17.3	 16
154	  4	180.3	35.8	 16
155	  4	167.5	33.1	 20
156	  4	100.5	26.5	 16
157	  4	101.0	19.3	 16
158	  4	111.3	21.5	 16
159	  4	184.0	34.7	 16
160	  4	319.8	65.6	 16
161	  4	415.0	61.5	 16
162	  4	1223.0	447.1	 16
163	  4	1023.0	385.0	 16
164	  4	281.0	51.9	 16
165	  4	267.5	33.7	 16
166	  4	1703.0	588.9	 16
167	  4	137.0	26.9	 16
168	  4	193.3	54.3	 16
169	  4	110.8	16.3	 16
170	  4	136.0	18.8	 16
171	  4	83.0	16.3	 16
172	  4	113.3	20.9	 16
173	  4	124.5	34.0	 16
174	  4	321.5	73.7	 16
175	  4	118.8	29.7	 16
176	  4	551.5	211.5	 16
177	  4	84.0	11.5	 16
178	  4	96.3	26.0	 16
179	  4	306.8	33.8	 16
180	  4	433.3	91.1	 16
181	  4	121.3	16.0	 16
182	  4	119.5	36.6	 16
183	  4	346.5	26.7	 16
184	  4	192.0	20.3	 16
185	  4	151.3	32.4	 16
186	  4	142.0	28.0	 16
187	  4	94.3	13.4	 16
188	  4	106.0	14.6	 16
189	  4	123.8	20.2	 16
190	  4	282.8	46.2	 16
191	  4	183.0	26.9	 16
192	  4	112.0	20.6	 16
193	  4	149.0	26.5	 16
194	  4	175.0	31.6	 16
195	  4	92.5	13.0	 16
196	  4	179.5	26.5	 16
197	  4	246.5	37.7	 16
198	  4	260.3	57.6	 16
199	  4	589.3	82.5	 16
200	  4	301.0	82.2	 16
201	  4	237.0	33.4	 16
202	  4	130.5	22.5	 16
203	  4	96.0	17.5	 16
204	  4	99.3	17.7	 16
205	  4	357.0	90.3	 16
206	  4	253.3	40.6	 16
207	  4	159.3	43.4	 16
208	  4	111.0	19.8	 16
209	  4	122.0	15.2	 16
210	  4	114.3	15.8	 16
211	  4	115.3	24.0	 16
212	  4	142.3	34.9	 16
213	  4	321.8	59.7	 16
214	  4	96.5	15.8	 16
215	  4	141.8	20.5	 16
216	  4	106.5	29.5	 16
217	  4	368.8	56.0	 16
218	  4	266.3	45.2	 16
219	  4	239.8	21.8	 16
220	  4	149.5	24.0	 16
221	  4	133.0	26.0	 16
222	  4	156.0	36.7	 16
223	  4	97.8	21.3	 16
224	  4	85.0	13.2	 16
225	  4	121.3	13.9	 16
226	  4	166.3	12.7	 16
227	  4	203.3	29.6	 16
228	  4	174.5	26.6	 16
229	  4	109.0	17.4	 16
230	  4	110.8	157.8	 16
231	  4	131.8	25.5	 16
232	  4	95.5	21.3	 16
233	  4	89.0	14.9	 16
234	  4	90.8	15.5	 16
235	  4	69.3	15.6	 16
236	  4	48.0	8.8	 16
237	  4	66.8	10.7	 16
238	  4	63.5	14.6	 16
239	  4	74.0	13.0	 16
240	  4	121.5	24.4	 16
241	  4	253.8	51.7	 16
242	  4	174.5	18.2	 16
243	  4	604.8	82.5	 16
244	  4	222.0	30.9	 16
245	  4	156.3	31.1	 16
246	  4	195.5	17.8	 16
247	  4	202.5	50.8	 16
248	  4	110.0	20.3	 16
249	  4	110.3	20.3	 16
250	  4	86.3	13.7	 16
251	  4	135.5	23.8	 16
252	  4	139.3	23.8	 16
253	  4	95.3	16.7	 16
254	  4	154.0	19.8	 16
255	  4	153.0	26.0	 16
256	  4	145.5	39.7	 16
257	  4	486.0	119.8	 16
258	  4	103.3	16.3	 16
259	  4	110.3	19.2	 16
260	  4	93.5	18.3	 16
261	  4	115.0	20.9	 16
262	  4	87.0	16.0	 16
263	  4	202.5	32.3	 16
264	  4	286.0	40.1	 16
265	  4	113.5	18.8	 16
266	  4	213.3	33.5	 16
267	  4	224.3	31.7	 16
268	  4	121.3	17.5	 16
269	  4	318.3	44.9	 16
270	  4	173.3	26.3	 16
271	  4	256.0	35.6	 16
272	  4	363.3	85.6	 16
273	  4	2406.3	319.1	 16
274	  4	2048.8	261.1	 16
275	  4	396.0	38.0	 16
276	  4	225.8	31.2	 16
277	  4	267.0	39.9	 16
278	  4	235.3	27.2	 16
279	  4	254.0	39.5	 16
280	  4	191.8	30.2	 16
281	  4	181.3	31.2	 16
282	  4	127.3	22.0	 16
283	  4	192.5	31.3	 16
284	  4	143.0	18.1	 16
285	  4	272.5	40.0	 16
286	  4	265.3	36.3	 16
287	  4	209.5	63.5	 16
288	  4	137.5	27.3	 16
289	  4	125.3	15.8	 16
290	  4	179.3	26.5	 16
291	  4	105.0	21.3	 16
292	  4	176.3	28.6	 16
293	  4	1273.5	246.1	 16
294	  4	213.5	30.9	 16
295	  4	220.0	42.7	 16
296	  4	114.3	18.1	 16
297	  4	128.8	18.2	 16
298	  4	182.3	26.1	 16
299	  4	175.3	17.8	 16
300	  4	126.5	25.4	 16
301	  4	161.8	25.9	 16
302	  4	174.8	25.4	 16
303	  4	162.3	22.7	 16
304	  4	721.0	75.8	 16
305	  4	154.3	21.1	 16
306	  4	125.3	21.0	 16
307	  4	159.3	26.1	 16
308	  4	160.8	31.5	 16
309	  4	228.5	24.2	 16
310	  4	258.0	33.5	 16
311	  4	234.8	31.9	 16
312	  4	912.3	83.6	 16
313	  4	419.3	53.3	 16
314	  4	468.8	47.9	 16
315	  4	384.8	57.7	 16
316	  4	123.0	29.2	 16
317	  4	108.5	21.3	 16
318	  4	89.3	16.1	 16
319	  4	171.3	27.6	 16
320	  4	220.3	36.6	 16
321	  4	544.3	53.0	 16
322	  4	194.5	32.7	 16
323	  4	124.5	18.5	 16
324	  4	126.0	24.1	 16
325	  4	362.8	53.0	 16
326	  4	133.5	21.9	 16
327	  4	107.0	15.4	 16
328	  4	529.8	63.7	 16
329	  4	2197.5	241.4	 16
330	  4	153.5	16.9	 16
331	  4	92.8	9.5	 16
332	  4	83.0	13.8	 16
333	  4	78.3	16.8	 16
334	  4	84.3	14.0	 16
335	  4	142.0	24.6	 16
336	  4	122.5	20.3	 16
337	  4	132.3	28.1	 16
338	  4	114.8	18.0	 16
339	  4	90.3	16.5	 16
340	  4	99.0	14.4	 16
341	  4	826.5	153.7	 16
342	  4	124.5	20.1	 16
343	  4	207.0	37.5	 16
344	  4	144.0	20.9	 16
345	  4	159.3	28.2	 16
346	  4	154.0	20.3	 16
347	  4	392.8	54.5	 16
348	  4	738.8	139.4	 16
349	  4	192.5	40.8	 16
350	  4	100.5	21.3	 16
351	  4	107.0	18.5	 16
352	  4	155.5	25.4	 16
353	  4	119.3	21.3	 16
354	  4	139.5	19.9	 16
355	  4	213.8	28.8	 16
356	  4	129.3	26.7	 16
357	  4	134.5	25.7	 16
358	  4	97.5	16.8	 16
359	  4	109.3	15.7	 16
360	  4	2136.5	245.6	 16
361	  4	210.8	34.0	 16
362	  4	218.5	34.2	 16
363	  4	235.3	37.5	 16
364	  4	480.5	59.8	 16
365	  4	740.8	98.6	 16
366	  4	130.8	28.1	 16
367	  4	95.5	14.4	 16
368	  4	101.5	22.2	 16
369	  4	304.0	41.4	 16
370	  4	246.3	32.0	 16
371	  4	550.0	83.3	 16
372	  4	250.8	32.0	 16
373	  4	556.3	82.8	 16
374	  4	100.8	15.8	 16
375	  4	144.5	19.4	 16
376	  4	228.8	22.7	 16
377	  4	223.3	40.0	 16
378	  4	226.5	44.1	 16
379	  4	152.3	22.1	 16
380	  4	547.3	50.2	 16
381	  4	1509.8	114.0	 16
382	  4	527.5	53.1	 16
383	  4	328.0	31.3	 16
384	  4	216.3	36.1	 16
385	  4	105.5	18.0	 16
386	  4	125.3	22.9	 16
387	  4	312.3	28.1	 16
388	  4	83.5	13.4	 16
389	  4	231.8	27.7	 16
390	  4	132.8	24.8	 16
391	  4	96.8	20.5	 16
392	  4	171.0	16.2	 16
393	  4	125.5	16.6	 16
394	  4	197.3	22.5	 16
395	  4	334.3	37.5	 16
396	  4	227.0	28.1	 16
397	  4	135.5	18.6	 16
398	  4	203.0	34.2	 16
399	  4	209.5	29.4	 16
400	  4	230.3	33.0	 16
401	  4	221.0	19.8	 16
402	  4	171.3	22.2	 16
403	  4	149.3	188.1	 16
404	  4	100.8	15.1	 16
405	  4	166.3	32.6	 16
406	  4	134.3	20.4	 16
407	  4	282.3	42.1	 16
408	  4	161.3	12.2	 16
409	  4	156.5	27.3	 16
410	  4	324.3	40.6	 16
411	  4	787.5	125.1	 16
412	  4	1420.0	154.3	 16
413	  4	1479.5	163.4	 16
414	  4	102.3	16.2	 16
415	  4	312.5	42.1	 16
416	  4	153.5	26.2	 16
417	  4	162.0	32.2	 16
418	  4	217.3	30.2	 16
419	  4	1212.3	152.0	 16
420	  4	88.8	14.8	 12
421	  4	95.8	16.4	 16
422	  4	88.0	18.1	 16
423	  4	246.5	31.3	 16
424	  4	185.0	34.6	 16
425	  4	114.5	23.4	 16
426	  4	100.0	20.2	 16
427	  4	97.3	14.6	 16
428	  4	85.0	12.5	 16
429	  4	365.8	52.5	 16
430	  4	508.5	75.4	 16
431	  4	241.5	43.9	 16
432	  4	122.0	22.1	 16
433	  4	167.5	18.3	 16
434	  4	351.5	43.1	 16
435	  4	108.8	49.8	 16
436	  4	83.0	20.2	 16
437	  4	103.3	18.2	 16
438	  4	106.0	22.9	 16
439	  4	286.3	46.4	 16
440	  4	287.5	29.2	 16
441	  4	248.8	20.3	 16
442	  4	171.3	33.4	 16
443	  4	1175.0	88.2	 16
444	  4	259.8	35.7	 16
445	  4	110.0	18.1	 16
446	  4	140.8	29.2	 16
447	  4	119.8	31.7	 16
448	  4	178.5	52.1	 16
449	  4	353.3	57.0	 16
450	  4	143.3	22.2	 16
451	  4	107.3	18.1	 16
452	  4	183.3	20.7	 16
453	  4	970.3	121.8	 16
454	  4	2365.8	168.3	 16
455	  4	782.3	111.6	 16
456	  4	708.3	75.7	 16
457	  4	167.0	24.8	 16
458	  4	160.0	21.7	 16
459	  4	259.5	35.6	 16
460	  4	1005.3	66.1	 16
461	  4	1819.0	114.4	 16
462	  4	195.3	48.3	 16
463	  4	136.0	18.0	 16
464	  4	1053.8	133.9	 16
465	  4	574.3	44.8	 16
466	  4	478.5	52.1	 16
467	  4	431.0	55.3	 16
468	  4	177.3	29.4	 16
469	  4	110.5	20.2	 16
470	  4	1519.3	258.3	 16
471	  4	90.3	16.4	 16
472	  4	77.0	13.7	 16
473	  4	70.0	12.2	 16
474	  4	70.3	10.9	 16
475	  4	58.3	8.8	 16
476	  4	72.5	15.7	 16
477	  4	248.0	48.5	 16
478	  4	150.3	37.4	 16
479	  4	307.8	34.5	 16
480	  4	109.3	20.2	 16
481	  4	132.3	25.2	 16
482	  4	249.5	28.5	 16
483	  4	189.3	26.8	 16
484	  4	138.3	21.6	 16
485	  4	212.5	26.0	 16
486	  4	125.5	18.1	 16
487	  4	111.3	20.8	 16
488	  4	227.0	37.2	 16
489	  4	124.5	23.0	 16
490	  4	106.0	9.4	 16
491	  4	100.3	15.8	 16
492	  4	150.8	23.4	 16
493	  4	154.0	27.9	 16
494	  4	161.3	25.2	 16
495	  4	1555.3	106.9	 16
496	  4	224.0	30.9	 16
497	  4	480.8	49.4	 16
498	  4	219.0	22.6	 16
499	  4	133.3	22.2	 16
500	  4	145.0	24.2	 16
501	  4	545.5	49.1	 16
502	  4	346.8	79.0	 16
503	  4	94.0	18.3	 16
504	  4	80.3	12.0	 16
505	  4	122.0	19.8	 16
506	  4	193.8	32.2	 16
507	  4	268.0	45.0	 16
508	  4	141.8	25.3	 16
509	  4	209.5	35.0	 16
510	  4	631.0	53.2	 16
511	  4	419.8	63.7	 20
512	  4	431.5	67.4	 16
513	  4	111.5	12.7	 16
514	  4	159.5	31.0	 16
515	  4	110.0	17.9	 16
516	  4	343.8	51.4	 16
517	  4	198.0	28.1	 16
518	  4	219.0	23.1	 16
519	  4	137.0	25.1	 16
520	  4	108.0	16.0	 16
521	  4	125.0	19.6	 16
522	  4	465.0	79.5	 16
523	  4	326.8	57.4	 16
524	  4	162.0	29.0	 16
525	  4	105.8	18.6	 16
526	  4	156.8	28.4	 16
527	  4	225.0	47.3	 16
528	  4	231.5	27.2	 16
529	  4	168.3	27.5	 16
530	  4	167.3	23.2	 16
531	  4	116.0	16.2	 16
532	  4	175.3	22.5	 16
533	  4	101.5	17.0	 16
534	  4	269.3	64.9	 16
535	  4	302.8	37.3	 16
536	  4	1377.3	240.0	 16
537	  4	174.0	20.4	 16
538	  4	150.5	25.7	 16
539	  4	130.0	23.7	 16
540	  4	91.5	13.9	 16
541	  4	118.5	19.1	 16
542	  4	298.8	42.6	 16
543	  4	433.3	55.2	 16
544	  4	309.0	50.6	 16
545	  4	192.5	33.2	 16
546	  4	203.3	27.1	 16
547	  4	198.5	31.7	 16
548	  4	436.8	53.2	 16
549	  4	523.3	126.2	 16
550	  4	83.3	15.7	 16
551	  4	141.5	18.5	 16
552	  4	126.5	28.6	 16
553	  4	114.3	11.7	 16
554	  4	146.3	27.4	 16
555	  4	110.0	16.5	 16
556	  4	143.5	22.9	 16
557	  4	151.0	25.1	 16
558	  4	170.0	37.7	 16
559	  4	612.5	68.8	 16
560	  4	933.5	129.9	 16
561	  4	1355.0	207.6	 16
562	  4	728.0	102.9	 16
563	  4	136.3	15.0	 16
564	  4	291.5	38.3	 16
565	  4	921.5	166.3	 16
566	  4	244.0	50.5	 16
567	  4	116.0	13.2	 16
568	  4	122.0	16.7	 16
569	  4	98.0	20.3	 16
570	  4	105.3	15.2	 16
571	  4	102.3	18.3	 16
572	  4	118.3	17.4	 16
573	  4	104.8	21.1	 16
574	  4	145.0	21.4	 16
575	  4	171.8	36.9	 16
576	  4	126.3	15.0	 16
577	  4	121.0	23.7	 16
578	  4	191.3	50.7	 16
579	  4	322.0	39.6	 16
580	  4	374.0	45.1	 16
581	  4	303.5	47.1	 16
582	  4	210.5	32.7	 16
583	  4	248.3	30.4	 16
584	  4	277.0	27.7	 16
585	  4	358.0	47.3	 16
586	  4	145.3	31.7	 16
587	  4	203.5	47.6	 16
588	  4	335.3	92.6	 16
589	  4	367.5	38.8	 16
590	  4	248.5	30.2	 16
591	  4	240.5	46.0	 16
592	  4	224.0	39.2	 16
593	  4	148.3	33.9	 16
594	  4	272.5	51.0	 16
595	  4	129.3	15.4	 16
596	  4	127.8	28.7	 16
597	  4	150.8	51.3	 16
598	  4	125.8	16.4	 16
599	  4	223.3	36.8	 16
600	  4	379.5	66.9	 16
601	  4	568.5	73.2	 16
602	  4	417.8	57.3	 16
603	  4	603.5	68.9	 16
604	  4	251.5	31.2	 16
605	  4	1152.5	288.6	 16
606	  4	298.8	41.2	 16
607	  4	161.3	28.5	 16
608	  4	336.0	38.5	 16
609	  4	266.3	41.6	 16
610	  4	422.5	67.6	 16
611	  4	270.0	45.7	 16
612	  4	103.8	20.0	 16
613	  4	98.3	14.8	 16
614	  4	131.0	22.8	 16
615	  4	101.8	18.7	 16
616	  4	200.0	23.1	 16
617	  4	317.8	50.3	 16
618	  4	132.0	23.1	 16
619	  4	109.0	14.8	 16
620	  4	1053.3	247.6	 16
621	  4	119.8	22.4	 16
622	  4	110.8	17.7	 16
623	  4	201.8	34.0	 16
624	  4	161.5	65.9	 16
625	  4	424.8	37.4	 16
626	  4	179.3	25.6	 16
627	  4	638.8	122.2	 16
628	  4	1059.5	101.0	 16
629	  4	852.0	120.2	 16
630	  4	198.5	26.1	 16
631	  4	416.3	71.1	 16
632	  4	130.3	26.9	 16
633	  4	224.5	28.7	 16
634	  4	203.5	25.5	 16
635	  4	211.0	21.6	 16
636	  4	203.5	34.2	 16
637	  4	147.0	13.7	 16
638	  4	183.3	36.0	 16
639	  4	143.5	21.3	 16
640	  4	222.0	38.9	 16
641	  4	153.0	19.4	 16
642	  4	111.3	12.7	 16
643	  4	186.8	19.9	 16
644	  4	343.0	24.7	 16
645	  4	925.3	163.4	 16
646	  4	129.5	18.4	 16
647	  4	116.8	15.6	 16
648	  4	138.8	19.5	 16
649	  4	141.3	26.6	 16
650	  4	111.8	17.3	 16
651	  4	223.0	28.9	 16
652	  4	121.8	14.0	 16
653	  4	148.3	10.3	 16
654	  4	131.3	24.8	 16
655	  4	182.0	28.2	 16
656	  4	153.8	22.8	 16
657	  4	138.0	23.2	 16
658	  4	100.5	20.6	 16
659	  4	130.5	19.9	 16
660	  4	171.8	18.8	 16
661	  4	492.8	56.7	 16
662	  4	254.5	46.3	 16
663	  4	422.0	58.7	 16
664	  4	332.0	33.0	 16
665	  4	223.8	17.1	 16
666	  4	2269.5	420.2	 16
667	  4	140.5	19.0	 16
668	  4	196.3	21.4	 16
669	  4	199.5	24.9	 16
670	  4	265.0	36.0	 16
671	  4	846.0	195.2	 16
672	  4	386.5	76.3	 16
673	  4	531.8	67.2	 16
674	  4	1008.0	74.8	 16
675	  4	375.0	45.0	 16
676	  4	147.0	30.5	 16
677	  4	353.3	56.4	 16
678	  4	91.8	13.8	 16
679	  4	109.5	18.2	 16
680	  4	381.5	35.4	 16
681	  4	118.0	22.3	 16
682	  4	111.3	22.3	 16
683	  4	123.5	19.1	 16
684	  4	95.3	25.4	 16
685	  4	185.8	32.6	 16
686	  4	241.0	22.4	 16
687	  4	182.5	29.4	 16
688	  4	131.0	15.8	 16
689	  4	156.0	25.0	 16
690	  4	567.0	38.8	 16
691	  4	382.8	53.7	 16
692	  4	1294.0	75.8	 16
693	  4	212.0	42.1	 16
694	  4	314.3	53.8	 16
695	  4	347.5	59.9	 16
696	  4	278.3	62.0	 16
697	  4	107.0	20.7	 16
698	  4	155.0	14.7	 16
699	  4	167.5	29.8	 16
700	  4	150.3	20.2	 16
701	  4	452.0	58.7	 16
702	  4	222.0	27.2	 16
703	  4	480.8	57.2	 16
704	  4	394.5	29.8	 16
705	  4	949.0	89.9	 16
706	  4	161.5	23.4	 16
707	  4	82.3	12.0	 16
708	  4	74.5	8.3	 16
709	  4	89.0	12.2	 16
710	  4	87.8	18.9	 16
711	  4	75.0	17.3	 16
  0	  5	176.3	21.7	 16
  1	  5	125.0	32.8	 16
  2	  5	176.0	26.3	 16
  3	  5	211.3	26.2	 16
  4	  5	115.3	16.7	 16
  5	  5	184.0	45.5	 16
  6	  5	2439.5	343.5	 16
  7	  5	302.8	45.9	 16
  8	  5	169.5	39.2	 16
  9	  5	309.5	30.3	 16
 10	  5	261.8	47.7	 16
 11	  5	99.8	45.3	 16
 12	  5	165.0	47.5	 16
 13	  5	5852.3	680.2	 16
 14	  5	5858.5	825.0	 16
 15	  5	5780.8	1959.3	 16
 16	  5	146.0	18.6	 16
 17	  5	75.5	14.1	 16
 18	  5	150.5	16.7	 16
 19	  5	162.3	21.9	 16
 20	  5	171.3	23.8	 16
 21	  5	150.0	23.0	 16
 22	  5	140.0	18.9	 16
 23	  5	76.3	16.3	 16
 24	  5	160.5	41.9	 16
 25	  5	158.3	18.9	 16
 26	  5	151.0	30.0	 16
 27	  5	158.8	19.1	 16
 28	  5	149.3	24.1	 16
 29	  5	90.8	18.1	 16
 30	  5	139.5	17.0	 16
 31	  5	146.5	24.9	 16
 32	  5	135.5	25.9	 16
 33	  5	293.0	232.4	 16
 34	  5	116.5	14.7	 16
 35	  5	83.8	17.6	 16
 36	  5	170.8	95.8	 16
 37	  5	5369.3	913.6	 16
 38	  5	5460.5	809.0	 16
 39	  5	5165.3	1756.8	 16
 40	  5	145.8	23.7	 16
 41	  5	160.8	113.1	 16
 42	  5	5664.0	2006.6	 16
 43	  5	156.5	23.3	 16
 44	  5	144.0	19.5	 16
 45	  5	152.0	21.4	 16
 46	  5	132.5	30.1	 16
 47	  5	63.0	14.5	 16
 48	  5	127.0	20.4	 16
 49	  5	131.0	22.5	 16
 50	  5	141.0	22.7	 16
 51	  5	134.0	23.5	 16
 52	  5	125.5	17.5	 16
 53	  5	64.3	14.3	 16
 54	  5	146.0	17.3	 16
 55	  5	155.0	16.2	 16
 56	  5	149.3	18.8	 16
 57	  5	149.8	26.4	 16
 58	  5	131.3	26.2	 16
 59	  5	71.5	17.8	 16
 60	  5	70.0	12.1	 16
 61	  5	133.0	40.6	 16
 62	  5	5537.3	1709.5	 16
 63	  5	144.8	16.9	 16
 64	  5	154.5	17.0	 16
 65	  5	169.3	21.7	 16
 66	  5	4461.5	1416.4	 16
 67	  5	88.3	16.7	 16
 68	  5	146.0	21.8	 16
 69	  5	4815.0	449.0	 16
 70	  5	4831.8	406.7	 16
 71	  5	4070.8	1311.0	 16
 72	  5	140.0	19.2	 16
 73	  5	74.3	12.8	 16
 74	  5	145.3	21.2	 16
 75	  5	140.5	21.5	 16
 76	  5	136.8	19.7	 16
 77	  5	129.8	24.5	 16
 78	  5	133.3	24.3	 16
 79	  5	77.3	14.8	 16
 80	  5	5058.5	1479.2	 16
 81	  5	132.3	21.7	 16
 82	  5	130.3	23.6	 16
 83	  5	160.3	33.7	 16
 84	  5	4652.5	1415.5	 16
 85	  5	65.3	11.5	 16
 86	  5	135.3	10.1	 16
 87	  5	125.8	19.9	 16
 88	  5	4543.8	1343.8	 16
 89	  5	138.3	25.2	 16
 90	  5	128.3	18.8	 16
 91	  5	79.5	12.9	 16
 92	  5	175.8	23.4	 16
 93	  5	3990.3	606.6	 16
 94	  5	3619.3	1184.6	 16
 95	  5	121.0	22.7	 16
 96	  5	116.5	18.0	 16
 97	  5	78.3	11.6	 16
 98	  5	139.8	24.0	 16
 99	  5	4748.8	756.1	 16
100	  5	4330.8	1360.8	 16
101	  5	151.3	25.1	 16
102	  5	143.3	21.3	 16
103	  5	86.3	28.9	 16
104	  5	129.3	16.3	 16
105	  5	138.3	41.3	 16
106	  5	3702.5	1146.1	 16
107	  5	132.0	17.9	 16
108	  5	140.3	23.5	 16
109	  5	72.3	18.4	 16
110	  5	72.0	12.3	 16
111	  5	117.0	14.6	 16
112	  5	416.0	81.9	 16
113	  5	105.8	20.7	 16
114	  5	90.3	10.1	 16
115	  5	275.5	48.3	 16
116	  5	177.0	23.1	 16
117	  5	149.8	32.0	 16
118	  5	6067.0	1724.8	 16
119	  5	145.3	17.5	 16
120	  5	129.3	22.6	 16
121	  5	115.5	15.0	 16
122	  5	92.8	16.8	 16
123	  5	115.5	17.7	 16
124	  5	94.3	14.4	 16
125	  5	484.5	123.8	 16
126	  5	578.8	106.4	 16
127	  5	135.0	21.4	 16
128	  5	123.3	13.1	 16
129	  5	655.5	125.9	 16
130	  5	243.8	33.5	 16
131	  5	4419.8	1151.6	 16
132	  5	101.3	16.8	 16
133	  5	299.3	29.4	 16
134	  5	392.8	48.8	 16
135	  5	291.5	44.0	 16
136	  5	89.5	12.4	 16
137	  5	125.8	29.1	 16
138	  5	107.3	23.6	 16
139	  5	255.3	35.5	 16
140	  5	91.5	23.5	 16
141	  5	211.3	33.1	 16
142	  5	95.5	17.3	 16
143	  5	418.0	71.1	 16
144	  5	244.5	50.6	 16
145	  5	133.5	17.0	 16
146	  5	267.5	36.6	 16
147	  5	370.3	72.0	 16
148	  5	107.3	11.8	 16
149	  5	119.0	14.9	 16
150	  5	262.3	25.3	 20
151	  5	161.8	50.2	 16
152	  5	603.8	155.7	 16
153	  5	122.5	18.8	 16
154	  5	435.5	146.2	 16
155	  5	128.5	20.6	 16
156	  5	163.3	39.5	 16
157	  5	270.3	50.8	 16
158	  5	218.5	42.9	 16
159	  5	159.3	17.3	 16
160	  5	341.5	46.4	 16
161	  5	241.5	39.9	 16
162	  5	236.8	39.2	 16
163	  5	251.8	29.8	 16
164	  5	245.3	46.2	 16
165	  5	124.3	18.8	 16
166	  5	141.3	27.3	 16
167	  5	243.5	62.4	 16
168	  5	137.5	30.3	 16
169	  5	281.8	57.2	 16
170	  5	477.0	135.4	 16
171	  5	292.8	69.3	 16
172	  5	161.0	30.3	 16
173	  5	146.5	23.6	 16
174	  5	118.3	17.8	 16
175	  5	210.3	32.7	 16
176	  5	81.8	12.1	 16
177	  5	122.5	25.5	 16
178	  5	94.8	16.6	 16
179	  5	166.3	73.2	 16
180	  5	3858.5	1448.7	 16
181	  5	513.3	54.7	 16
182	  5	376.8	84.5	 16
183	  5	175.3	32.4	 16
184	  5	111.3	47.0	 16
185	  5	283.5	34.1	 16
186	  5	243.8	51.2	 16
187	  5	122.3	19.5	 16
188	  5	148.0	16.1	 16
189	  5	135.3	25.6	 16
190	  5	165.0	29.7	 16
191	  5	161.3	27.4	 16
192	  5	247.5	44.2	 16
193	  5	540.0	150.9	 16
194	  5	123.0	19.4	 16
195	  5	239.5	51.7	 16
196	  5	227.5	47.2	 16
197	  5	448.5	62.3	 16
198	  5	222.8	30.7	 16
199	  5	172.0	28.4	 16
200	  5	422.5	45.4	 16
201	  5	364.8	43.7	 16
202	  5	280.8	59.6	 16
203	  5	157.8	29.5	 16
204	  5	97.0	14.6	 16
205	  5	104.5	17.4	 16
206	  5	364.3	86.2	 16
207	  5	90.8	19.5	 16
208	  5	102.8	22.3	 16
209	  5	118.0	16.8	 16
210	  5	885.3	240.2	 16
211	  5	141.3	21.7	 16
212	  5	216.5	26.6	 16
213	  5	899.0	211.3	 16
214	  5	599.0	110.4	 16
215	  5	150.8	18.2	 16
216	  5	191.8	25.2	 16
217	  5	238.0	46.1	 16
218	  5	136.3	36.4	 16
219	  5	99.0	20.6	 16
220	  5	172.0	31.8	 16
221	  5	856.0	253.5	 16
222	  5	107.8	17.1	 16
223	  5	205.8	33.6	 16
224	  5	119.5	19.4	 16
225	  5	93.0	24.9	 16
226	  5	110.5	15.2	 16
227	  5	151.5	22.3	 16
228	  5	152.5	28.2	 16
229	  5	297.3	38.4	 16
230	  5	221.3	27.9	 16
231	  5	132.5	31.0	 16
232	  5	158.8	415.6	 16
233	  5	143.5	27.1	 16
234	  5	174.3	40.0	 16
235	  5	142.5	21.7	 16
236	  5	1000.3	279.4	 16
237	  5	119.3	22.0	 16
238	  5	441.5	60.3	 16
239	  5	232.0	48.7	 16
240	  5	152.8	28.4	 16
241	  5	115.5	19.2	 16
242	  5	166.3	20.2	 16
243	  5	580.5	130.2	 16
244	  5	577.8	131.0	 16
245	  5	139.3	18.4	 16
246	  5	1039.8	317.6	 16
247	  5	426.0	130.5	 16
248	  5	311.8	53.4	 16
249	  5	114.5	19.2	 16
250	  5	130.8	15.4	 16
251	  5	100.5	17.0	 16
252	  5	87.3	14.6	 16
253	  5	75.3	11.8	 16
254	  5	91.3	15.7	 16
255	  5	286.0	69.0	 16
256	  5	2029.0	464.7	 16
257	  5	144.0	27.3	 16
258	  5	124.3	17.8	 16
259	  5	151.3	33.2	 16
260	  5	96.3	19.4	 16
261	  5	119.5	15.6	 16
262	  5	718.5	171.8	 16
263	  5	81.3	15.2	 16
264	  5	90.3	17.9	 16
265	  5	81.5	12.6	 16
266	  5	121.8	20.5	 16
267	  5	94.3	16.3	 16
268	  5	235.5	40.1	 16
269	  5	143.3	23.5	 16
270	  5	184.0	36.3	 16
271	  5	313.8	39.5	 16
272	  5	420.3	80.6	 16
273	  5	200.5	47.7	 16
274	  5	97.5	14.6	 16
275	  5	83.0	17.2	 16
276	  5	91.8	14.3	 16
277	  5	80.5	14.8	 16
278	  5	87.3	16.1	 16
279	  5	95.8	16.1	 16
280	  5	212.8	41.0	 16
281	  5	1521.5	81.7	 16
282	  5	1514.5	227.5	 16
283	  5	402.5	45.1	 16
284	  5	462.3	75.7	 16
285	  5	1228.8	195.8	 16
286	  5	110.0	18.9	 16
287	  5	7469.0	1279.3	 16
288	  5	347.3	49.4	 16
289	  5	359.0	95.9	 16
290	  5	18442.3	3572.9	 16
291	  5	244.3	36.0	 16
292	  5	221.3	27.6	 16
293	  5	419.8	43.6	 16
294	  5	300.3	31.0	 16
295	  5	604.5	58.6	 16
296	  5	949.3	103.2	 16
297	  5	197.3	24.6	 16
298	  5	768.5	142.0	 16
299	  5	108.3	17.7	 16
300	  5	1003.8	144.3	 16
301	  5	348.3	48.3	 16
302	  5	588.8	83.7	 16
303	  5	361.3	45.4	 16
304	  5	120.3	16.0	 16
305	  5	101.5	15.7	 16
306	  5	563.8	82.4	 16
307	  5	119.3	20.1	 16
308	  5	219.0	29.6	 16
309	  5	257.3	40.4	 16
310	  5	151.3	30.3	 16
311	  5	209.3	25.4	 16
312	  5	99.0	20.3	 16
313	  5	617.5	109.2	 16
314	  5	247.8	24.3	 16
315	  5	313.3	28.6	 16
316	  5	647.0	84.8	 16
317	  5	168.3	23.4	 16
318	  5	268.5	34.8	 16
319	  5	180.3	25.5	 16
320	  5	97.5	16.8	 16
321	  5	363.8	56.2	 16
322	  5	90.0	13.6	 16
323	  5	172.8	25.0	 16
324	  5	325.0	26.0	 16
325	  5	249.0	28.9	 16
326	  5	251.3	30.2	 16
327	  5	687.5	69.2	 16
328	  5	95.8	16.9	 16
329	  5	882.5	58.0	 16
330	  5	1102.0	83.9	 16
331	  5	537.5	43.8	 16
332	  5	199.0	32.3	 16
333	  5	1716.3	171.5	 16
334	  5	225.3	34.1	 16
335	  5	178.3	31.9	 16
336	  5	138.0	18.2	 16
337	  5	140.5	27.1	 16
338	  5	107.3	16.2	 16
339	  5	96.3	17.9	 16
340	  5	172.8	27.2	 16
341	  5	597.3	63.2	 16
342	  5	157.3	24.1	 16
343	  5	173.0	25.8	 16
344	  5	131.3	18.5	 16
345	  5	154.0	35.9	 16
346	  5	162.0	22.1	 16
347	  5	1712.3	132.0	 16
348	  5	232.8	31.1	 16
349	  5	1313.5	155.5	 16
350	  5	306.3	32.5	 16
351	  5	363.8	39.2	 16
352	  5	409.0	55.6	 16
353	  5	108.3	21.9	 16
354	  5	118.8	26.0	 16
355	  5	509.0	43.1	 16
356	  5	129.8	23.1	 16
357	  5	161.5	26.8	 16
358	  5	186.8	20.8	 16
359	  5	197.5	39.8	 16
360	  5	161.8	38.9	 16
361	  5	827.5	98.3	 16
362	  5	448.8	51.0	 16
363	  5	150.0	24.2	 16
364	  5	97.5	16.1	 16
365	  5	143.3	17.9	 16
366	  5	125.5	20.6	 16
367	  5	876.0	96.9	 16
368	  5	1757.8	243.3	 16
369	  5	657.3	71.1	 16
370	  5	146.0	20.0	 16
371	  5	412.0	45.4	 16
372	  5	170.0	23.6	 16
373	  5	195.0	25.7	 16
374	  5	133.3	29.0	 16
375	  5	118.5	20.5	 16
376	  5	113.0	15.1	 16
377	  5	167.8	34.6	 16
378	  5	333.3	54.6	 16
379	  5	220.3	34.5	 16
380	  5	451.5	48.5	 16
381	  5	165.3	27.0	 16
382	  5	171.8	24.0	 16
383	  5	188.8	33.4	 16
384	  5	249.8	38.0	 16
385	  5	267.5	26.8	 16
386	  5	1902.8	290.7	 16
387	  5	413.8	29.6	 16
388	  5	281.3	40.9	 16
389	  5	282.8	34.9	 16
390	  5	181.0	31.8	 16
391	  5	182.5	31.4	 16
392	  5	829.8	114.2	 16
393	  5	334.5	61.5	 16
394	  5	540.0	83.1	 16
395	  5	211.5	39.9	 16
396	  5	220.8	43.7	 16
397	  5	193.8	24.7	 16
398	  5	514.0	62.5	 16
399	  5	143.3	16.7	 16
400	  5	343.0	42.2	 16
401	  5	415.0	42.0	 16
402	  5	253.3	29.4	 16
403	  5	177.5	29.4	 16
404	  5	305.3	29.1	 16
405	  5	110.8	26.1	 16
406	  5	131.5	23.0	 16
407	  5	174.3	29.6	 16
408	  5	285.5	34.4	 16
409	  5	153.5	17.7	 16
410	  5	209.0	33.4	 16
411	  5	300.0	59.7	 16
412	  5	124.3	17.7	 16
413	  5	267.5	30.3	 16
414	  5	335.3	40.1	 16
415	  5	2798.8	193.7	 16
416	  5	3077.8	263.3	 16
417	  5	606.8	89.1	 16
418	  5	702.3	93.4	 16
419	  5	666.8	50.3	 16
420	  5	109.5	14.1	 16
421	  5	420.0	46.9	 16
422	  5	97.3	22.2	 16
423	  5	263.0	29.1	 16
424	  5	649.3	101.4	 16
425	  5	308.5	29.8	 16
426	  5	166.0	19.3	 16
427	  5	230.5	48.8	 16
428	  5	207.3	25.2	 16
429	  5	163.5	27.6	 16
430	  5	202.0	41.8	 16
431	  5	690.8	70.5	 16
432	  5	422.3	59.0	 16
433	  5	2003.3	300.8	 16
434	  5	518.5	62.2	 16
435	  5	357.3	46.9	 16
436	  5	199.3	39.6	 16
437	  5	115.3	18.0	 16
438	  5	362.0	55.0	 16
439	  5	167.3	24.2	 16
440	  5	417.5	41.4	 16
441	  5	207.8	35.3	 16
442	  5	292.0	18.7	 16
443	  5	256.5	29.6	 16
444	  5	301.5	28.1	 16
445	  5	210.0	22.3	 16
446	  5	336.8	40.7	 16
447	  5	166.0	32.8	 16
448	  5	570.0	66.7	 16
449	  5	561.0	66.7	 16
450	  5	1247.5	112.4	 16
451	  5	1185.5	96.5	 16
452	  5	1125.3	80.4	 16
453	  5	816.3	82.4	 16
454	  5	14671.0	1862.1	 16
455	  5	144.8	26.8	 16
456	  5	124.5	20.9	 16
457	  5	298.8	34.1	 16
458	  5	244.0	42.0	 16
459	  5	291.0	47.0	 16
460	  5	128.0	20.8	 16
461	  5	375.5	40.4	 16
462	  5	204.0	22.7	 16
463	  5	579.0	59.5	 16
464	  5	3213.5	372.4	 16
465	  5	1267.5	83.1	 16
466	  5	346.8	46.5	 16
467	  5	304.3	45.4	 16
468	  5	333.8	48.2	 16
469	  5	276.0	35.6	 16
470	  5	166.8	25.1	 16
471	  5	166.3	31.5	 16
472	  5	206.3	32.6	 16
473	  5	331.3	50.2	 16
474	  5	207.3	29.7	 16
475	  5	111.5	23.9	 16
476	  5	173.3	28.2	 16
477	  5	271.5	37.9	 16
478	  5	561.0	74.8	 16
479	  5	235.3	32.4	 16
480	  5	413.5	68.5	 16
481	  5	232.3	58.7	 16
482	  5	294.3	25.3	 16
483	  5	220.3	33.7	 16
484	  5	241.5	44.4	 16
485	  5	237.5	31.6	 16
486	  5	139.5	22.2	 16
487	  5	183.0	32.5	 16
488	  5	221.3	35.2	 16
489	  5	197.8	100.8	 16
490	  5	106.5	18.2	 16
491	  5	485.3	49.0	 16
492	  5	157.5	32.2	 16
493	  5	558.0	109.6	 16
494	  5	184.3	40.8	 16
495	  5	523.8	75.5	 16
496	  5	924.8	93.7	 16
497	  5	218.3	28.6	 16
498	  5	150.3	33.5	 16
499	  5	124.5	14.9	 16
500	  5	105.5	15.4	 16
501	  5	307.8	56.4	 16
502	  5	127.8	22.4	 16
503	  5	1139.3	235.2	 16
504	  5	477.8	52.9	 16
505	  5	161.3	56.7	 16
506	  5	168.5	24.7	 20
507	  5	171.3	22.3	 16
508	  5	276.5	28.9	 16
509	  5	695.8	110.8	 16
510	  5	320.5	50.3	 16
511	  5	955.3	110.2	 16
512	  5	244.5	28.7	 16
513	  5	184.3	24.6	 16
514	  5	137.5	27.7	 16
515	  5	2095.0	515.8	 16
516	  5	143.8	30.5	 16
517	  5	243.0	37.7	 16
518	  5	374.5	55.4	 16
519	  5	163.5	24.0	 16
520	  5	143.3	28.2	 16
521	  5	441.5	56.6	 16
522	  5	218.0	38.3	 16
523	  5	364.0	53.7	 16
524	  5	1740.3	232.4	 16
525	  5	147.3	15.6	 16
526	  5	661.3	153.5	 16
527	  5	111.3	17.5	 16
528	  5	186.8	31.3	 16
529	  5	154.3	22.4	 16
530	  5	916.5	147.9	 16
531	  5	350.5	22.5	 16
532	  5	386.0	178.9	 16
533	  5	229.5	32.0	 16
534	  5	357.0	40.5	 16
535	  5	194.5	25.3	 16
536	  5	446.0	66.3	 16
537	  5	206.5	33.1	 16
538	  5	1439.3	189.8	 16
539	  5	1041.0	211.1	 16
540	  5	162.0	31.0	 16
541	  5	601.5	106.0	 16
542	  5	401.3	49.3	 16
543	  5	118.8	17.1	 16
544	  5	277.5	33.5	 16
545	  5	280.5	31.3	 16
546	  5	278.8	29.5	 16
547	  5	323.8	36.3	 16
548	  5	214.5	37.4	 16
549	  5	206.5	29.5	 16
550	  5	247.8	44.8	 16
551	  5	223.3	30.8	 16
552	  5	117.8	22.2	 16
553	  5	157.8	52.4	 16
554	  5	102.3	16.4	 16
555	  5	331.0	46.4	 16
556	  5	184.5	27.5	 16
557	  5	659.8	146.0	 16
558	  5	128.8	15.5	 16
559	  5	124.8	21.3	 16
560	  5	312.0	75.9	 16
561	  5	625.3	70.1	 16
562	  5	148.5	28.1	 16
563	  5	139.5	22.2	 16
564	  5	151.3	27.2	 16
565	  5	244.3	69.5	 16
566	  5	2041.5	500.9	 16
567	  5	181.8	28.6	 16
568	  5	127.3	20.5	 16
569	  5	303.5	33.9	 16
570	  5	3232.0	833.7	 16
571	  5	141.3	24.1	 16
572	  5	139.0	17.6	 16
573	  5	114.3	21.8	 16
574	  5	202.8	34.8	 16
575	  5	179.8	28.8	 16
576	  5	227.0	35.2	 16
577	  5	141.5	23.8	 16
578	  5	223.8	37.4	 16
579	  5	434.3	136.3	 16
580	  5	751.8	53.2	 16
581	  5	584.3	73.0	 16
582	  5	729.8	81.3	 16
583	  5	519.5	69.7	 16
584	  5	326.8	26.4	 16
585	  5	337.5	42.3	 16
586	  5	266.0	40.1	 16
587	  5	261.3	41.4	 16
588	  5	447.5	92.1	 16
589	  5	155.5	28.5	 16
590	  5	122.8	21.1	 16
591	  5	110.5	29.9	 16
592	  5	248.3	43.3	 16
593	  5	192.8	32.0	 16
594	  5	230.3	37.4	 16
595	  5	234.5	38.3	 16
596	  5	266.3	37.4	 16
597	  5	1176.0	213.8	 16
598	  5	230.3	42.7	 16
599	  5	85.8	17.8	 16
600	  5	681.3	114.7	 16
601	  5	240.3	71.1	 16
602	  5	4576.3	1046.7	 16
603	  5	178.5	21.0	 16
604	  5	1745.0	479.6	 16
605	  5	92.3	11.4	 16
606	  5	149.0	22.9	 16
607	  5	181.3	30.6	 16
608	  5	730.3	93.3	 16
609	  5	554.3	82.9	 16
610	  5	139.5	19.7	 16
611	  5	226.3	36.5	 16
612	  5	214.0	37.4	 16
613	  5	119.3	19.1	 16
614	  5	198.0	21.2	 12
615	  5	170.5	25.7	 16
616	  5	435.0	41.2	 16
617	  5	507.3	91.0	 16
618	  5	104.8	14.4	 16
619	  5	209.3	47.5	 16
620	  5	125.8	25.3	 16
621	  5	101.5	14.8	 16
622	  5	189.0	46.9	 16
623	  5	318.3	59.2	 16
624	  5	558.3	100.1	 16
625	  5	195.0	55.4	 16
626	  5	647.0	103.6	 16
627	  5	112.3	14.6	 16
628	  5	149.3	23.8	 16
629	  5	530.3	74.1	 16
630	  5	119.8	35.4	 16
631	  5	530.3	71.6	 16
632	  5	248.3	28.3	 16
633	  5	168.3	25.0	 16
634	  5	176.3	34.0	 16
635	  5	239.8	35.6	 16
636	  5	751.5	109.4	 16
637	  5	1226.5	126.2	 16
638	  5	1256.5	210.2	 16
639	  5	210.0	23.9	 16
640	  5	153.5	24.8	 16
641	  5	141.5	23.2	 16
642	  5	175.3	24.5	 16
643	  5	99.3	13.2	 16
644	  5	367.3	44.8	 16
645	  5	287.0	39.1	 16
646	  5	108.5	14.1	 16
647	  5	148.0	24.5	 16
648	  5	1090.5	142.8	 16
649	  5	156.0	36.5	 16
650	  5	128.5	27.1	 16
651	  5	938.5	111.6	 16
652	  5	363.8	54.7	 16
653	  5	1323.5	229.1	 16
654	  5	425.3	53.1	 16
655	  5	807.5	107.8	 16
656	  5	505.5	70.9	 16
657	  5	569.8	100.3	 16
658	  5	137.0	16.9	 16
659	  5	484.3	65.9	 16
660	  5	890.0	114.9	 16
661	  5	3225.5	482.9	 16
662	  5	362.3	55.0	 16
663	  5	183.3	22.2	 16
664	  5	249.5	29.4	 16
665	  5	194.5	26.4	 16
666	  5	348.0	31.5	 16
667	  5	302.3	41.4	 16
668	  5	989.5	89.5	 16
669	  5	3387.8	497.2	 16
670	  5	1057.3	164.8	 16
671	  5	202.0	19.2	 16
672	  5	416.0	44.0	 16
673	  5	327.0	42.2	 16
674	  5	404.3	66.5	 16
675	  5	180.5	33.7	 16
676	  5	244.0	25.2	 16
677	  5	137.5	28.4	 16
678	  5	178.3	37.8	 16
679	  5	926.0	172.1	 16
680	  5	142.8	45.6	 16
681	  5	283.3	75.8	 16
682	  5	136.5	16.2	 16
683	  5	179.5	25.8	 16
684	  5	138.3	21.3	 16
685	  5	189.0	25.6	 16
686	  5	150.0	17.3	 16
687	  5	100.5	15.3	 16
688	  5	4713.3	447.2	 16
689	  5	842.3	101.6	 16
690	  5	251.3	31.9	 16
691	  5	2021.3	232.5	 16
692	  5	570.5	61.1	 16
693	  5	465.5	51.2	 16
694	  5	860.8	92.7	 16
695	  5	185.8	22.7	 16
696	  5	224.5	24.3	 16
697	  5	274.3	40.9	 16
698	  5	187.3	26.5	 16
699	  5	170.0	24.9	 16
700	  5	140.3	24.7	 16
701	  5	321.8	36.3	 16
702	  5	548.5	68.5	 16
703	  5	522.5	56.2	 16
704	  5	146.5	29.1	 16
705	  5	191.0	40.8	 16
706	  5	408.5	43.5	 16
707	  5	401.8	32.8	 16
708	  5	681.3	117.9	 16
709	  5	297.5	41.8	 16
710	  5	445.8	47.9	 16
711	  5	189.8	32.1	 16
  0	  6	6536.8	1207.3	 16
  1	  6	332.0	38.1	 16
  2	  6	162.5	49.8	 16
  3	  6	284.5	33.6	 16
  4	  6	118.5	18.1	 16
  5	  6	196.3	32.2	 16
  6	  6	779.3	143.2	 16
  7	  6	155.5	31.5	 16
  8	  6	226.0	48.7	 16
  9	  6	559.5	54.0	 16
 10	  6	286.5	49.3	 16
 11	  6	124.3	65.5	 16
 12	  6	5949.3	1928.9	 16
 13	  6	151.5	21.6	 16
 14	  6	161.3	28.2	 16
 15	  6	194.3	53.3	 16
 16	  6	4883.8	1891.1	 16
 17	  6	87.0	23.9	 16
 18	  6	172.5	27.2	 16
 19	  6	143.3	20.5	 16
 20	  6	139.0	18.2	 16
 21	  6	158.3	21.7	 16
 22	  6	149.5	31.6	 16
 23	  6	88.3	30.4	 16
 24	  6	145.8	22.6	 16
 25	  6	140.8	17.8	 16
 26	  6	142.5	16.0	 16
 27	  6	159.5	26.4	 16
 28	  6	145.3	24.1	 16
 29	  6	84.3	13.0	 16
 30	  6	155.5	18.0	 16
 31	  6	151.3	15.6	 16
 32	  6	213.3	151.5	 16
 33	  6	148.8	28.2	 16
 34	  6	147.5	25.5	 16
 35	  6	140.0	117.5	 16
 36	  6	5502.0	1958.6	 16
 37	  6	159.0	24.5	 16
 38	  6	144.5	21.6	 16
 39	  6	190.5	67.0	 16
 40	  6	4821.3	1728.3	 16
 41	  6	152.3	119.7	 16
 42	  6	6403.3	2226.2	 16
 43	  6	161.0	16.1	 16
 44	  6	183.5	49.0	 16
 45	  6	124.3	14.2	 16
 46	  6	126.0	18.7	 16
 47	  6	74.3	17.9	 16
 48	  6	133.3	22.8	 16
 49	  6	145.0	19.0	 16
 50	  6	132.5	13.4	 16
 51	  6	130.0	14.0	 16
 52	  6	142.5	22.5	 16
 53	  6	64.3	9.9	 16
 54	  6	139.8	22.9	 16
 55	  6	139.0	14.8	 16
 56	  6	149.0	23.9	 16
 57	  6	155.5	16.7	 16
 58	  6	153.5	19.4	 16
 59	  6	69.5	8.7	 16
 60	  6	74.5	10.1	 16
 61	  6	122.3	49.3	 16
 62	  6	6687.8	1991.5	 16
 63	  6	160.5	19.2	 16
 64	  6	131.5	16.1	 16
 65	  6	188.0	27.2	 16
 66	  6	5415.0	1626.8	 16
 67	  6	117.0	40.9	 16
 68	  6	5841.5	1728.5	 16
 69	  6	164.3	27.2	 16
 70	  6	147.0	21.6	 16
 71	  6	144.0	20.4	 16
 72	  6	4807.5	1419.4	 16
 73	  6	81.3	10.8	 16
 74	  6	151.0	21.4	 16
 75	  6	132.5	14.1	 16
 76	  6	133.3	14.3	 16
 77	  6	131.5	22.3	 16
 78	  6	133.0	22.9	 16
 79	  6	84.0	16.7	 16
 80	  6	5780.8	1686.7	 16
 81	  6	125.3	20.0	 16
 82	  6	128.3	17.5	 16
 83	  6	143.8	25.5	 16
 84	  6	5073.0	1580.0	 16
 85	  6	83.0	10.7	 16
 86	  6	148.8	32.9	 16
 87	  6	5129.8	901.6	 16
 88	  6	5373.5	1641.2	 16
 89	  6	131.8	27.0	 16
 90	  6	139.5	19.8	 16
 91	  6	93.3	21.2	 16
 92	  6	4416.5	1395.8	 16
 93	  6	136.5	24.9	 16
 94	  6	147.3	23.0	 16
 95	  6	4379.5	1350.4	 16
 96	  6	153.0	24.6	 16
 97	  6	90.0	32.0	 16
 98	  6	4657.3	1572.2	 16
 99	  6	156.5	39.7	 16
100	  6	161.5	26.3	 16
101	  6	4554.3	1530.0	 16
102	  6	125.3	16.9	 16
103	  6	85.8	23.0	 16
104	  6	138.0	25.6	 16
105	  6	4554.3	1459.8	 16
106	  6	156.8	32.2	 16
107	  6	4502.8	1457.1	 16
108	  6	146.0	29.2	 16
109	  6	72.5	20.7	 16
110	  6	72.0	23.6	 16
111	  6	109.3	19.9	 16
112	  6	102.8	22.9	 16
113	  6	129.0	28.3	 16
114	  6	116.5	22.2	 16
115	  6	556.8	77.0	 16
116	  6	240.3	33.1	 16
117	  6	230.5	31.5	 16
118	  6	356.8	151.1	 16
119	  6	248.3	42.1	 16
120	  6	104.5	18.7	 16
121	  6	154.5	41.4	 16
122	  6	107.8	19.1	 16
123	  6	102.5	16.0	 16
124	  6	109.3	19.5	 16
125	  6	124.0	30.1	 16
126	  6	176.8	25.5	 16
127	  6	149.0	22.9	 16
128	  6	166.0	303.9	 16
129	  6	371.5	52.9	 16
130	  6	380.0	34.8	 16
131	  6	785.8	157.1	 16
132	  6	136.8	13.9	 16
133	  6	248.5	36.1	 16
134	  6	174.5	35.1	 16
135	  6	164.8	23.7	 16
136	  6	180.0	33.9	 16
137	  6	267.0	52.8	 16
138	  6	93.0	12.3	 16
139	  6	295.3	54.3	 16
140	  6	77.5	13.6	 16
141	  6	100.0	15.1	 16
142	  6	92.3	17.2	 16
143	  6	195.5	27.9	 16
144	  6	175.8	27.3	 16
145	  6	147.0	39.9	 20
146	  6	359.3	75.8	 16
147	  6	415.3	92.6	 16
148	  6	112.3	17.6	 16
149	  6	109.3	16.1	 16
150	  6	178.3	24.9	 16
151	  6	184.5	49.1	 16
152	  6	350.8	71.4	 16
153	  6	172.3	26.9	 16
154	  6	150.3	32.5	 16
155	  6	142.3	15.9	 16
156	  6	185.5	54.7	 16
157	  6	347.5	61.3	 16
158	  6	132.8	22.7	 16
159	  6	154.0	28.5	 16
160	  6	319.3	44.6	 16
161	  6	332.5	91.5	 16
162	  6	263.3	39.6	 16
163	  6	371.3	28.0	 16
164	  6	364.3	83.3	 16
165	  6	94.8	17.5	 16
166	  6	152.3	19.3	 16
167	  6	111.0	23.0	 16
168	  6	118.3	21.5	 16
169	  6	210.3	42.5	 16
170	  6	230.0	24.6	 16
171	  6	390.8	97.3	 16
172	  6	107.0	18.7	 16
173	  6	116.0	30.0	 16
174	  6	84.3	13.6	 16
175	  6	103.0	13.9	 16
176	  6	78.3	17.2	 16
177	  6	98.3	35.8	 16
178	  6	97.0	22.2	 16
179	  6	110.8	31.7	 16
180	  6	1410.3	484.0	 16
181	  6	292.3	59.6	 16
182	  6	394.0	82.4	 16
183	  6	223.8	41.7	 16
184	  6	116.5	25.4	 16
185	  6	297.0	34.9	 16
186	  6	158.5	35.3	 16
187	  6	151.8	29.6	 16
188	  6	150.8	27.7	 16
189	  6	143.3	22.9	 16
190	  6	130.5	23.3	 16
191	  6	87.3	18.3	 16
192	  6	207.3	31.3	 16
193	  6	145.0	42.0	 16
194	  6	207.3	35.2	 16
195	  6	183.8	29.8	 16
196	  6	241.8	34.4	 16
197	  6	474.5	51.0	 16
198	  6	488.3	92.4	 16
199	  6	374.5	40.2	 16
200	  6	589.8	86.0	 16
201	  6	511.5	66.3	 16
202	  6	457.0	108.0	 16
203	  6	142.3	31.3	 16
204	  6	94.8	11.0	 16
205	  6	82.3	12.9	 16
206	  6	257.0	58.6	 16
207	  6	84.3	9.7	 16
208	  6	89.0	10.1	 16
209	  6	121.5	13.7	 16
210	  6	262.3	64.8	 16
211	  6	175.3	57.5	 16
212	  6	205.0	25.9	 16
213	  6	270.0	58.2	 16
214	  6	698.3	153.1	 16
215	  6	168.3	31.4	 16
216	  6	146.0	29.8	 16
217	  6	288.3	60.3	 16
218	  6	106.3	21.8	 16
219	  6	114.8	15.8	 16
220	  6	133.5	26.7	 16
221	  6	251.3	76.3	 16
222	  6	113.5	18.1	 16
223	  6	305.5	41.3	 16
224	  6	113.3	16.4	 16
225	  6	84.5	13.0	 16
226	  6	72.5	12.6	 16
227	  6	158.8	75.0	 16
228	  6	166.5	50.7	 16
229	  6	208.3	43.8	 16
230	  6	168.5	27.2	 16
231	  6	146.3	93.1	 16
232	  6	92.0	11.2	 16
233	  6	149.0	24.1	 16
234	  6	104.5	14.6	 16
235	  6	120.3	15.6	 16
236	  6	260.8	60.4	 16
237	  6	99.8	18.2	 16
238	  6	296.0	32.6	 16
239	  6	193.3	47.8	 16
240	  6	111.0	18.3	 16
241	  6	86.3	17.7	 16
242	  6	194.5	30.4	 16
243	  6	440.3	92.3	 16
244	  6	177.5	25.8	 16
245	  6	210.5	25.9	 16
246	  6	208.0	39.8	 16
247	  6	117.5	29.5	 16
248	  6	121.5	30.7	 16
249	  6	96.3	22.1	 16
250	  6	97.0	12.2	 16
251	  6	126.5	21.5	 16
252	  6	63.0	6.9	 16
253	  6	74.5	16.1	 16
254	  6	97.8	12.4	 16
255	  6	135.0	23.4	 16
256	  6	767.5	198.4	 16
257	  6	109.3	14.3	 16
258	  6	93.5	12.7	 16
259	  6	121.8	15.0	 16
260	  6	93.3	19.8	 16
261	  6	93.8	18.7	 16
262	  6	215.0	53.0	 16
263	  6	95.3	14.8	 16
264	  6	87.3	14.1	 16
265	  6	85.0	13.2	 16
266	  6	98.0	22.8	 16
267	  6	98.0	19.0	 16
268	  6	174.0	31.5	 16
269	  6	117.8	17.0	 16
270	  6	155.8	24.2	 16
271	  6	240.8	21.4	 16
272	  6	377.8	65.9	 16
273	  6	132.0	23.2	 16
274	  6	80.0	12.3	 16
275	  6	86.0	8.6	 16
276	  6	71.5	9.8	 16
277	  6	79.5	14.1	 16
278	  6	108.3	25.9	 16
279	  6	108.0	168.9	 16
280	  6	178.5	35.0	 16
281	  6	657.3	80.2	 16
282	  6	700.3	122.2	 16
283	  6	684.8	88.9	 16
284	  6	414.3	47.9	 16
285	  6	674.0	142.3	 16
286	  6	107.5	18.8	 16
287	  6	931.5	193.9	 16
288	  6	613.3	48.5	 16
289	  6	327.5	35.9	 16
290	  6	3540.3	844.1	 16
291	  6	179.5	22.7	 16
292	  6	198.5	88.2	 16
293	  6	276.5	75.6	 16
294	  6	173.8	32.2	 16
295	  6	132.3	20.1	 16
296	  6	365.3	46.4	 16
297	  6	432.3	44.6	 16
298	  6	163.5	26.4	 16
299	  6	109.8	39.2	 16
300	  6	675.0	88.3	 16
301	  6	121.0	22.5	 16
302	  6	119.0	22.5	 16
303	  6	225.5	29.5	 16
304	  6	195.0	30.6	 16
305	  6	139.5	44.7	 16
306	  6	534.0	51.2	 16
307	  6	104.8	17.3	 16
308	  6	78.8	16.6	 16
309	  6	173.0	34.2	 16
310	  6	88.8	14.1	 16
311	  6	158.8	29.6	 16
312	  6	90.8	14.2	 16
313	  6	169.8	31.3	 16
314	  6	426.3	65.7	 16
315	  6	176.8	24.6	 16
316	  6	265.8	37.9	 16
317	  6	135.8	22.4	 16
318	  6	111.3	14.2	 16
319	  6	95.0	14.3	 16
320	  6	112.8	23.5	 16
321	  6	83.0	15.5	 16
322	  6	93.3	18.2	 16
323	  6	139.0	20.0	 16
324	  6	327.0	36.7	 16
325	  6	367.5	44.9	 16
326	  6	199.0	33.2	 16
327	  6	157.0	23.1	 16
328	  6	199.3	30.8	 16
329	  6	1045.0	83.0	 16
330	  6	522.5	47.1	 16
331	  6	182.3	29.9	 16
332	  6	214.8	28.4	 16
333	  6	487.5	57.4	 16
334	  6	131.3	14.4	 16
335	  6	143.3	20.2	 16
336	  6	90.5	11.0	 16
337	  6	219.0	26.1	 16
338	  6	89.8	14.7	 16
339	  6	104.3	18.2	 16
340	  6	151.0	20.9	 16
341	  6	322.0	39.7	 16
342	  6	111.8	17.2	 16
343	  6	111.5	23.8	 16
344	  6	166.0	35.3	 16
345	  6	101.3	15.3	 16
346	  6	98.5	16.5	 16
347	  6	538.3	62.2	 16
348	  6	111.3	81.9	 16
349	  6	208.8	38.4	 16
350	  6	198.3	36.0	 16
351	  6	478.3	69.5	 16
352	  6	419.5	31.5	 16
353	  6	112.5	29.9	 16
354	  6	92.3	18.8	 16
355	  6	316.0	53.2	 16
356	  6	340.0	65.2	 16
357	  6	121.0	20.9	 16
358	  6	136.0	18.1	 16
359	  6	215.3	22.2	 16
360	  6	166.3	32.1	 16
361	  6	955.0	90.1	 16
362	  6	438.3	38.3	 16
363	  6	123.8	21.8	 16
364	  6	92.0	10.4	 16
365	  6	135.5	32.9	 16
366	  6	92.3	11.0	 16
367	  6	391.3	37.4	 16
368	  6	167.5	20.0	 16
369	  6	191.8	27.0	 16
370	  6	231.5	29.6	 16
371	  6	698.3	64.0	 16
372	  6	130.0	15.1	 16
373	  6	278.0	31.7	 16
374	  6	148.8	27.4	 16
375	  6	147.5	35.5	 16
376	  6	157.3	28.6	 16
377	  6	164.8	27.3	 16
378	  6	942.3	85.8	 16
379	  6	209.8	38.6	 16
380	  6	384.0	35.5	 16
381	  6	260.8	55.7	 16
382	  6	214.5	32.4	 16
383	  6	199.8	39.9	 16
384	  6	124.5	18.7	 16
385	  6	258.5	37.6	 16
386	  6	327.0	50.9	 16
387	  6	325.0	34.7	 16
388	  6	253.8	31.9	 16
389	  6	177.5	29.0	 16
390	  6	142.5	16.8	 16
391	  6	181.3	20.8	 16
392	  6	332.0	57.7	 16
393	  6	118.0	23.8	 16
394	  6	207.0	22.3	 16
395	  6	172.3	18.1	 16
396	  6	181.8	24.5	 16
397	  6	241.5	29.0	 16
398	  6	215.3	26.6	 16
399	  6	100.0	16.6	 16
400	  6	137.3	18.1	 16
401	  6	288.0	32.6	 16
402	  6	140.3	19.4	 16
403	  6	127.0	17.7	 16
404	  6	158.3	26.2	 16
405	  6	101.0	12.9	 16
406	  6	134.0	18.4	 16
407	  6	504.0	74.4	 16
408	  6	209.5	29.1	 16
409	  6	160.3	21.6	 16
410	  6	244.5	23.6	 16
411	  6	203.0	28.6	 16
412	  6	173.3	32.2	 16
413	  6	193.3	31.3	 16
414	  6	291.3	29.3	 16
415	  6	219.8	33.5	 16
416	  6	240.3	46.3	 16
417	  6	86.0	9.8	 16
418	  6	684.0	96.5	 16
419	  6	471.0	70.0	 16
420	  6	116.5	22.2	 16
421	  6	135.5	19.3	 16
422	  6	79.3	14.5	 16
423	  6	157.8	21.0	 16
424	  6	176.3	32.8	 16
425	  6	523.3	61.1	 16
426	  6	142.8	16.8	 16
427	  6	153.3	21.6	 16
428	  6	171.5	39.4	 16
429	  6	165.5	25.7	 16
430	  6	160.8	26.2	 16
431	  6	535.0	47.1	 16
432	  6	663.8	51.8	 16
433	  6	682.3	91.0	 16
434	  6	216.3	33.9	 16
435	  6	122.8	19.6	 16
436	  6	158.8	24.2	 16
437	  6	134.0	16.6	 16
438	  6	197.8	28.6	 16
439	  6	259.8	46.5	 16
440	  6	327.8	45.1	 16
441	  6	229.8	31.2	 16
442	  6	486.5	55.7	 16
443	  6	333.3	43.3	 16
444	  6	390.3	77.9	 16
445	  6	329.5	26.6	 16
446	  6	211.3	25.3	 16
447	  6	154.5	24.4	 16
448	  6	3429.0	468.3	 16
449	  6	310.0	41.9	 16
450	  6	484.5	43.7	 16
451	  6	317.8	42.7	 16
452	  6	715.8	59.9	 16
453	  6	232.5	36.1	 16
454	  6	7508.3	1101.8	 16
455	  6	140.0	23.9	 16
456	  6	130.5	19.9	 16
457	  6	189.5	26.4	 16
458	  6	478.3	50.0	 16
459	  6	448.0	49.4	 16
460	  6	91.3	12.9	 16
461	  6	494.8	81.3	 16
462	  6	117.5	15.7	 16
463	  6	263.3	33.7	 16
464	  6	1761.3	189.9	 16
465	  6	1602.8	142.6	 16
466	  6	460.3	57.3	 16
467	  6	360.3	42.7	 16
468	  6	333.3	39.9	 16
469	  6	297.8	48.2	 16
470	  6	145.0	15.9	 16
471	  6	183.0	28.2	 16
472	  6	219.0	32.2	 16
473	  6	298.8	47.7	 16
474	  6	184.5	24.5	 16
475	  6	92.0	15.4	 16
476	  6	87.8	15.7	 16
477	  6	169.3	27.5	 16
478	  6	172.5	25.6	 16
479	  6	150.5	30.6	 16
480	  6	325.3	49.5	 16
481	  6	180.0	30.3	 16
482	  6	254.3	39.0	 16
483	  6	224.3	32.0	 16
484	  6	283.3	38.6	 16
485	  6	234.8	40.2	 16
486	  6	172.8	25.2	 16
487	  6	223.3	34.5	 16
488	  6	172.8	136.5	 16
489	  6	144.8	22.0	 16
490	  6	133.5	23.7	 16
491	  6	181.8	33.9	 16
492	  6	130.0	17.8	 16
493	  6	100.8	14.6	 16
494	  6	125.3	24.4	 16
495	  6	347.3	59.6	 16
496	  6	1294.8	69.9	 16
497	  6	595.0	86.7	 16
498	  6	150.5	23.5	 16
499	  6	131.3	23.1	 16
500	  6	114.3	20.5	 16
501	  6	809.3	100.4	 20
502	  6	147.3	54.4	 16
503	  6	699.5	146.7	 16
504	  6	127.3	22.5	 16
505	  6	126.8	25.6	 16
506	  6	140.3	24.3	 16
507	  6	171.0	28.6	 16
508	  6	509.5	47.8	 16
509	  6	659.5	57.0	 16
510	  6	384.3	63.2	 16
511	  6	312.5	39.2	 16
512	  6	152.0	28.5	 16
513	  6	147.0	23.4	 16
514	  6	96.5	11.6	 16
515	  6	184.3	41.4	 16
516	  6	100.5	14.7	 16
517	  6	127.0	20.0	 16
518	  6	151.8	31.2	 16
519	  6	166.3	23.9	 16
520	  6	119.0	26.6	 16
521	  6	265.8	42.8	 16
522	  6	160.0	23.2	 16
523	  6	804.5	90.3	 16
524	  6	1076.5	167.4	 16
525	  6	840.8	1132.3	 16
526	  6	1790.5	376.3	 16
527	  6	145.0	21.8	 16
528	  6	151.3	33.6	 16
529	  6	92.5	16.7	 16
530	  6	258.3	56.1	 16
531	  6	374.0	52.7	 16
532	  6	345.5	73.8	 16
533	  6	119.0	18.2	 16
534	  6	187.3	40.5	 16
535	  6	205.5	30.2	 16
536	  6	229.5	29.5	 16
537	  6	246.3	23.6	 16
538	  6	575.5	93.1	 16
539	  6	320.0	69.7	 16
540	  6	137.5	33.6	 16
541	  6	397.3	55.5	 16
542	  6	311.5	41.0	 16
543	  6	115.0	17.0	 16
544	  6	247.8	38.0	 16
545	  6	315.3	45.0	 16
546	  6	291.5	38.3	 16
547	  6	323.8	55.1	 16
548	  6	346.3	47.1	 16
549	  6	344.5	58.6	 16
550	  6	144.8	17.7	 16
551	  6	312.0	52.8	 16
552	  6	129.5	21.5	 16
553	  6	136.5	21.3	 16
554	  6	92.5	16.5	 16
555	  6	138.3	36.4	 16
556	  6	170.0	32.8	 16
557	  6	158.5	33.0	 16
558	  6	183.3	28.8	 16
559	  6	140.3	25.8	 16
560	  6	383.3	27.6	 16
561	  6	154.0	31.5	 16
562	  6	120.3	49.6	 16
563	  6	120.5	13.7	 16
564	  6	148.0	21.2	 16
565	  6	172.3	28.4	 16
566	  6	828.3	182.2	 16
567	  6	163.8	99.7	 16
568	  6	109.0	17.9	 16
569	  6	207.3	33.1	 16
570	  6	980.3	210.6	 16
571	  6	146.0	24.5	 16
572	  6	130.3	17.0	 16
573	  6	131.8	38.5	 16
574	  6	237.0	40.3	 16
575	  6	110.0	19.1	 16
576	  6	161.8	21.1	 16
577	  6	104.8	19.8	 16
578	  6	112.5	25.8	 16
579	  6	301.0	132.3	 16
580	  6	1003.0	93.1	 16
581	  6	712.8	63.5	 16
582	  6	851.5	112.6	 16
583	  6	508.5	62.6	 16
584	  6	401.3	45.8	 16
585	  6	296.8	32.8	 16
586	  6	166.0	22.5	 16
587	  6	198.5	32.3	 16
588	  6	174.5	32.4	 16
589	  6	100.5	13.7	 16
590	  6	83.8	11.9	 16
591	  6	108.0	20.9	 16
592	  6	275.3	42.7	 16
593	  6	232.3	34.1	 16
594	  6	380.0	77.7	 16
595	  6	125.0	16.9	 16
596	  6	163.3	22.6	 16
597	  6	230.5	26.9	 16
598	  6	128.5	17.3	 16
599	  6	97.5	15.9	 16
600	  6	178.0	77.8	 16
601	  6	233.0	23.4	 16
602	  6	504.8	133.5	 16
603	  6	118.0	18.6	 16
604	  6	301.8	64.6	 16
605	  6	91.5	23.9	 16
606	  6	121.5	23.6	 16
607	  6	208.8	25.7	 16
608	  6	200.8	31.8	 16
609	  6	493.8	63.9	 16
610	  6	107.8	16.8	 16
611	  6	101.0	17.9	 16
612	  6	150.3	21.9	 16
613	  6	98.5	17.3	 16
614	  6	188.8	23.2	 16
615	  6	124.3	15.8	 16
616	  6	140.5	12.5	 16
617	  6	158.0	23.3	 16
618	  6	118.5	24.9	 16
619	  6	126.5	17.8	 16
620	  6	117.5	22.2	 16
621	  6	121.5	30.1	 16
622	  6	141.3	22.6	 16
623	  6	286.8	73.4	 16
624	  6	503.0	62.2	 16
625	  6	374.3	155.1	 16
626	  6	1668.3	233.8	 16
627	  6	174.5	22.5	 16
628	  6	136.3	27.0	 16
629	  6	234.8	34.8	 16
630	  6	105.3	13.8	 16
631	  6	373.0	36.4	 16
632	  6	147.5	24.8	 16
633	  6	171.5	105.2	 16
634	  6	162.3	26.2	 16
635	  6	224.3	20.6	 16
636	  6	672.5	45.9	 16
637	  6	960.5	74.9	 16
638	  6	2334.8	291.7	 16
639	  6	151.8	24.0	 16
640	  6	109.8	22.1	 16
641	  6	118.5	22.2	 16
642	  6	128.5	21.3	 16
643	  6	137.5	24.3	 16
644	  6	404.5	64.0	 16
645	  6	227.0	27.5	 16
646	  6	136.5	21.7	 16
647	  6	101.3	20.5	 16
648	  6	343.3	58.8	 16
649	  6	112.0	19.4	 16
650	  6	170.3	45.0	 16
651	  6	1027.5	43.7	 16
652	  6	528.5	71.3	 16
653	  6	219.8	26.4	 16
654	  6	411.5	71.5	 16
655	  6	1206.0	117.3	 16
656	  6	1180.5	75.9	 16
657	  6	1081.0	181.0	 16
658	  6	233.8	30.4	 16
659	  6	437.3	44.8	 16
660	  6	796.0	79.5	 16
661	  6	629.8	85.4	 16
662	  6	304.8	55.1	 16
663	  6	126.3	19.5	 16
664	  6	174.0	22.0	 16
665	  6	198.5	24.0	 16
666	  6	468.8	65.2	 16
667	  6	188.0	27.8	 16
668	  6	508.5	78.9	 16
669	  6	318.0	57.1	 16
670	  6	208.5	37.4	 16
671	  6	214.5	29.1	 16
672	  6	283.3	38.2	 16
673	  6	192.5	22.7	 16
674	  6	183.0	21.8	 16
675	  6	102.3	13.1	 16
676	  6	211.5	29.2	 16
677	  6	107.8	17.8	 16
678	  6	124.8	20.4	 16
679	  6	176.0	24.8	 16
680	  6	113.0	14.4	 16
681	  6	207.8	33.5	 16
682	  6	215.8	28.4	 16
683	  6	176.8	44.3	 16
684	  6	142.5	26.6	 16
685	  6	201.5	27.1	 16
686	  6	152.5	29.5	 16
687	  6	144.3	32.5	 16
688	  6	925.0	86.9	 16
689	  6	366.5	33.5	 16
690	  6	247.0	19.7	 16
691	  6	878.5	95.2	 16
692	  6	331.8	31.1	 16
693	  6	454.0	41.5	 16
694	  6	188.8	28.6	 16
695	  6	156.0	28.5	 16
696	  6	444.8	57.0	 16
697	  6	288.5	24.7	 16
698	  6	150.0	22.5	 16
699	  6	124.0	21.0	 16
700	  6	189.0	24.4	 16
701	  6	181.3	26.1	 16
702	  6	176.5	24.6	 16
703	  6	226.8	29.3	 16
704	  6	139.3	27.0	 16
705	  6	155.8	23.9	 16
706	  6	446.8	55.7	 16
707	  6	485.8	33.4	 16
708	  6	217.3	17.5	 16
709	  6	192.8	28.9	 16
710	  6	257.8	30.0	 16
711	  6	6077.8	1245.3	 16
  0	  7	196.0	21.2	 16
  1	  7	137.3	22.5	 16
  2	  7	311.0	39.0	 16
  3	  7	417.3	43.2	 16
  4	  7	2075.3	394.7	 16
  5	  7	165.0	23.1	 16
  6	  7	121.3	23.3	 16
  7	  7	107.8	22.2	 16
  8	  7	124.3	40.5	 16
  9	  7	884.8	122.3	 16
 10	  7	275.3	61.1	 16
 11	  7	128.3	58.3	 16
 12	  7	6399.5	2008.0	 16
 13	  7	153.3	16.7	 16
 14	  7	139.5	22.7	 16
 15	  7	145.5	16.5	 16
 16	  7	133.5	16.9	 16
 17	  7	87.0	13.4	 16
 18	  7	218.0	78.0	 16
 19	  7	5862.3	680.7	 16
 20	  7	5655.0	645.5	 16
 21	  7	5094.3	1814.0	 16
 22	  7	169.3	37.0	 16
 23	  7	156.3	124.5	 16
 24	  7	6372.8	2295.4	 16
 25	  7	187.3	93.8	 16
 26	  7	5374.0	697.0	 16
 27	  7	4768.0	1734.5	 16
 28	  7	141.8	21.4	 16
 29	  7	79.3	11.3	 16
 30	  7	189.8	102.8	 16
 31	  7	5713.0	790.2	 16
 32	  7	5593.5	1059.7	 16
 33	  7	4834.5	1799.9	 16
 34	  7	140.5	40.2	 16
 35	  7	142.0	116.2	 16
 36	  7	6404.8	2290.8	 16
 37	  7	178.5	82.7	 16
 38	  7	145.3	22.4	 16
 39	  7	144.3	19.6	 16
 40	  7	130.0	18.2	 16
 41	  7	135.5	103.0	 16
 42	  7	6592.5	2253.6	 16
 43	  7	197.0	60.0	 16
 44	  7	5176.3	735.6	 16
 45	  7	4840.0	1646.9	 16
 46	  7	130.0	17.9	 16
 47	  7	69.3	11.3	 16
 48	  7	131.8	18.9	 16
 49	  7	170.5	48.0	 16
 50	  7	3666.0	1166.4	 16
 51	  7	158.0	40.5	 16
 52	  7	130.8	20.6	 16
 53	  7	118.3	65.0	 16
 54	  7	6083.8	735.8	 16
 55	  7	5635.5	548.9	 16
 56	  7	4936.3	1575.5	 16
 57	  7	142.3	16.0	 16
 58	  7	136.3	23.9	 16
 59	  7	69.3	8.5	 16
 60	  7	70.3	14.3	 16
 61	  7	101.3	45.6	 16
 62	  7	6981.5	2039.7	 16
 63	  7	189.8	30.8	 16
 64	  7	155.0	23.8	 16
 65	  7	168.3	24.0	 16
 66	  7	5724.3	1700.5	 16
 67	  7	125.0	27.0	 16
 68	  7	6709.8	1915.1	 16
 69	  7	154.0	25.9	 16
 70	  7	154.3	18.8	 16
 71	  7	146.0	19.1	 16
 72	  7	147.3	20.6	 16
 73	  7	80.3	13.6	 16
 74	  7	126.3	24.7	 16
 75	  7	139.5	17.3	 16
 76	  7	130.8	14.4	 16
 77	  7	129.0	18.0	 16
 78	  7	136.8	21.9	 16
 79	  7	93.3	19.0	 16
 80	  7	5803.5	1667.6	 16
 81	  7	156.3	24.7	 16
 82	  7	122.8	15.1	 16
 83	  7	141.8	15.7	 16
 84	  7	4955.8	1540.4	 16
 85	  7	83.3	7.9	 16
 86	  7	142.8	33.5	 16
 87	  7	155.3	24.3	 16
 88	  7	4895.0	1474.2	 16
 89	  7	135.3	15.4	 16
 90	  7	137.5	24.2	 16
 91	  7	84.3	15.1	 16
 92	  7	145.8	25.4	 16
 93	  7	135.0	18.9	 16
 94	  7	150.0	21.0	 16
 95	  7	4406.5	1444.2	 16
 96	  7	128.3	18.7	 16
 97	  7	76.0	11.2	 16
 98	  7	132.5	17.4	 16
 99	  7	127.3	19.8	 16
100	  7	149.3	27.7	 16
101	  7	4524.3	1369.4	 16
102	  7	139.0	27.5	 16
103	  7	70.0	10.7	 16
104	  7	152.8	40.2	 16
105	  7	4817.5	1390.2	 16
106	  7	153.3	26.1	 16
107	  7	4937.0	1395.5	 16
108	  7	132.0	17.4	 16
109	  7	74.8	13.5	 16
110	  7	66.8	10.5	 16
111	  7	108.0	26.2	 16
112	  7	149.3	33.0	 16
113	  7	129.3	22.9	 16
114	  7	86.0	15.9	 16
115	  7	147.3	18.9	 16
116	  7	970.0	246.7	 16
117	  7	299.0	43.6	 16
118	  7	170.5	30.4	 16
119	  7	254.5	171.2	 16
120	  7	277.0	29.7	 16
121	  7	1607.8	355.0	 16
122	  7	337.0	53.7	 16
123	  7	340.8	23.9	 16
124	  7	242.5	29.8	 16
125	  7	691.5	55.6	 16
126	  7	1349.5	201.1	 16
127	  7	1375.3	166.3	 16
128	  7	1396.8	257.6	 16
129	  7	428.8	59.0	 16
130	  7	190.3	54.8	 16
131	  7	4214.5	829.8	 16
132	  7	180.0	22.0	 16
133	  7	2162.5	228.6	 16
134	  7	689.8	78.8	 16
135	  7	983.8	92.9	 16
136	  7	615.0	51.9	 16
137	  7	269.8	29.0	 16
138	  7	228.8	32.6	 16
139	  7	2022.8	404.9	 16
140	  7	94.3	15.3	 20
141	  7	115.5	25.1	 16
142	  7	94.8	20.7	 16
143	  7	263.5	63.0	 16
144	  7	176.0	43.2	 16
145	  7	992.5	362.2	 16
146	  7	182.8	40.8	 16
147	  7	236.0	56.5	 16
148	  7	98.5	16.5	 16
149	  7	162.8	24.0	 16
150	  7	194.8	40.6	 16
151	  7	104.3	18.3	 16
152	  7	121.0	21.9	 16
153	  7	129.0	38.9	 16
154	  7	330.3	61.4	 16
155	  7	453.5	53.8	 16
156	  7	1815.5	114.7	 16
157	  7	1814.5	539.3	 16
158	  7	418.3	117.5	 16
159	  7	567.3	112.6	 16
160	  7	275.5	41.5	 16
161	  7	186.0	29.2	 16
162	  7	226.3	48.7	 16
163	  7	433.8	96.0	 16
164	  7	401.3	106.8	 16
165	  7	458.5	124.1	 16
166	  7	104.0	21.6	 16
167	  7	116.3	31.8	 16
168	  7	162.3	23.1	 16
169	  7	137.5	18.9	 16
170	  7	304.3	57.2	 16
171	  7	682.3	172.1	 16
172	  7	166.8	23.4	 16
173	  7	181.0	38.7	 16
174	  7	888.8	313.3	 16
175	  7	106.0	15.9	 16
176	  7	163.8	33.5	 16
177	  7	169.5	28.3	 16
178	  7	161.3	24.7	 16
179	  7	137.3	18.0	 16
180	  7	254.8	25.3	 16
181	  7	403.0	287.6	 16
182	  7	5423.3	1942.1	 16
183	  7	125.3	35.3	 16
184	  7	168.3	29.5	 16
185	  7	113.3	23.7	 16
186	  7	158.0	28.6	 16
187	  7	169.0	35.6	 16
188	  7	264.3	41.6	 16
189	  7	206.3	38.2	 16
190	  7	556.3	147.3	 16
191	  7	110.3	14.4	 16
192	  7	176.0	26.3	 16
193	  7	312.3	108.3	 16
194	  7	2918.3	769.6	 16
195	  7	167.0	31.1	 16
196	  7	95.3	18.3	 16
197	  7	85.8	14.9	 16
198	  7	218.5	46.5	 16
199	  7	351.8	60.7	 16
200	  7	318.5	54.7	 16
201	  7	261.3	50.9	 16
202	  7	152.8	30.9	 16
203	  7	254.5	41.3	 16
204	  7	379.5	94.9	 16
205	  7	98.3	21.4	 16
206	  7	164.8	25.7	 16
207	  7	145.3	22.4	 16
208	  7	250.0	51.9	 16
209	  7	127.0	20.2	 16
210	  7	169.5	22.4	 16
211	  7	1127.5	261.2	 16
212	  7	155.0	24.2	 16
213	  7	152.0	21.9	 16
214	  7	151.0	42.4	 16
215	  7	559.0	159.7	 16
216	  7	135.3	49.3	 16
217	  7	319.8	57.3	 16
218	  7	112.5	20.5	 16
219	  7	128.5	36.2	 16
220	  7	161.8	29.8	 16
221	  7	348.5	46.6	 16
222	  7	331.3	58.1	 16
223	  7	256.5	41.7	 16
224	  7	165.8	20.4	 16
225	  7	185.5	35.4	 16
226	  7	212.5	32.4	 16
227	  7	179.3	22.0	 16
228	  7	222.8	26.1	 16
229	  7	86.0	13.4	 16
230	  7	111.3	26.2	 16
231	  7	449.3	113.9	 16
232	  7	158.0	45.7	 16
233	  7	801.5	194.2	 16
234	  7	271.5	38.5	 16
235	  7	183.5	32.8	 16
236	  7	344.8	55.1	 16
237	  7	125.8	22.4	 16
238	  7	362.3	24.4	 16
239	  7	206.3	33.6	 16
240	  7	167.3	14.4	 16
241	  7	276.8	56.7	 16
242	  7	148.0	24.3	 16
243	  7	539.3	131.3	 16
244	  7	133.3	13.1	 16
245	  7	104.8	17.4	 16
246	  7	399.0	78.6	 16
247	  7	305.5	47.9	 16
248	  7	261.5	58.3	 16
249	  7	206.5	35.4	 16
250	  7	212.3	38.3	 16
251	  7	229.8	31.7	 16
252	  7	375.0	76.3	 16
253	  7	121.3	24.9	 16
254	  7	107.5	17.7	 16
255	  7	102.3	14.9	 16
256	  7	169.5	31.4	 16
257	  7	218.3	35.9	 16
258	  7	107.3	16.2	 16
259	  7	267.5	50.3	 16
260	  7	208.8	27.4	 16
261	  7	331.8	89.3	 16
262	  7	226.8	22.9	 16
263	  7	1543.3	360.4	 16
264	  7	325.0	62.8	 16
265	  7	163.0	28.5	 16
266	  7	152.0	15.8	 16
267	  7	1645.0	405.9	 16
268	  7	790.8	146.7	 16
269	  7	117.3	20.0	 16
270	  7	119.3	21.7	 16
271	  7	422.3	44.9	 16
272	  7	271.5	49.0	 16
273	  7	110.5	24.5	 16
274	  7	323.3	52.0	 16
275	  7	189.0	22.1	 16
276	  7	297.0	33.8	 16
277	  7	272.8	29.3	 16
278	  7	372.8	84.0	 16
279	  7	127.0	25.0	 16
280	  7	141.0	18.6	 16
281	  7	111.8	21.5	 16
282	  7	166.5	22.1	 16
283	  7	272.8	31.9	 16
284	  7	1127.5	282.6	 16
285	  7	260.0	31.9	 16
286	  7	200.5	34.9	 16
287	  7	108.0	19.1	 16
288	  7	290.3	48.4	 16
289	  7	230.3	40.2	 16
290	  7	374.5	60.9	 16
291	  7	230.5	39.8	 16
292	  7	122.5	22.7	 16
293	  7	741.5	154.0	 16
294	  7	146.5	19.8	 16
295	  7	166.8	24.3	 16
296	  7	175.0	28.6	 16
297	  7	223.3	40.4	 16
298	  7	211.3	38.1	 16
299	  7	247.0	33.2	 16
300	  7	275.0	34.7	 16
301	  7	246.8	33.3	 16
302	  7	87.5	8.7	 16
303	  7	468.5	57.7	 16
304	  7	198.0	27.1	 16
305	  7	83.0	15.6	 16
306	  7	1041.8	137.0	 16
307	  7	141.0	19.9	 16
308	  7	1370.8	191.4	 16
309	  7	126.5	20.8	 16
310	  7	115.3	21.2	 16
311	  7	175.5	29.8	 16
312	  7	207.8	37.2	 16
313	  7	233.0	34.9	 16
314	  7	475.3	54.0	 16
315	  7	275.8	37.7	 16
316	  7	251.5	34.9	 16
317	  7	272.5	34.3	 16
318	  7	220.8	31.5	 16
319	  7	525.8	79.4	 16
320	  7	93.3	16.3	 16
321	  7	751.0	82.1	 16
322	  7	1587.5	174.9	 16
323	  7	240.5	33.9	 16
324	  7	327.5	33.1	 16
325	  7	869.3	65.1	 16
326	  7	891.3	94.1	 16
327	  7	400.0	51.9	 16
328	  7	148.3	22.5	 16
329	  7	148.0	27.6	 16
330	  7	230.5	28.7	 16
331	  7	109.5	17.3	 16
332	  7	198.3	21.4	 16
333	  7	9576.0	856.7	 16
334	  7	9893.0	1375.0	 16
335	  7	427.3	40.3	 16
336	  7	182.5	28.7	 16
337	  7	121.0	21.8	 16
338	  7	175.0	18.9	 16
339	  7	244.0	36.6	 16
340	  7	132.3	21.4	 16
341	  7	103.5	16.8	 16
342	  7	332.0	49.6	 16
343	  7	101.8	24.2	 16
344	  7	166.5	19.9	 16
345	  7	151.5	24.1	 16
346	  7	213.5	27.4	 16
347	  7	1140.0	106.4	 16
348	  7	395.3	54.8	 16
349	  7	113.0	15.2	 16
350	  7	128.5	21.0	 16
351	  7	90.5	15.7	 16
352	  7	217.5	33.9	 16
353	  7	113.5	26.8	 16
354	  7	103.3	16.9	 16
355	  7	138.3	20.5	 16
356	  7	214.0	37.8	 16
357	  7	258.5	44.5	 16
358	  7	1026.8	150.2	 16
359	  7	269.8	36.8	 16
360	  7	490.3	74.3	 16
361	  7	279.3	43.6	 16
362	  7	361.5	86.0	 16
363	  7	79.0	15.3	 16
364	  7	101.3	21.8	 16
365	  7	172.5	21.7	 16
366	  7	349.0	39.9	 16
367	  7	692.8	69.2	 16
368	  7	139.5	17.0	 16
369	  7	197.8	31.9	 16
370	  7	506.0	53.6	 16
371	  7	527.5	51.2	 16
372	  7	1187.3	165.7	 16
373	  7	526.8	45.8	 16
374	  7	198.8	32.2	 16
375	  7	84.3	15.6	 16
376	  7	138.5	17.6	 16
377	  7	227.0	32.8	 16
378	  7	289.0	36.3	 16
379	  7	99.5	14.7	 16
380	  7	2141.3	283.1	 16
381	  7	182.0	23.8	 16
382	  7	139.0	20.7	 16
383	  7	884.8	119.2	 16
384	  7	157.5	26.1	 16
385	  7	145.5	25.6	 16
386	  7	262.5	36.0	 16
387	  7	324.3	35.0	 16
388	  7	238.0	33.0	 16
389	  7	127.3	30.8	 16
390	  7	168.8	24.0	 16
391	  7	2171.0	285.0	 16
392	  7	113.3	18.4	 16
393	  7	370.3	66.3	 16
394	  7	373.5	51.6	 16
395	  7	388.3	39.6	 16
396	  7	1084.3	92.1	 16
397	  7	1184.5	191.4	 16
398	  7	119.5	23.8	 16
399	  7	113.3	19.4	 16
400	  7	94.5	17.5	 16
401	  7	499.0	67.0	 16
402	  7	260.0	32.2	 16
403	  7	197.3	23.2	 16
404	  7	204.0	29.3	 16
405	  7	107.5	20.1	 16
406	  7	1720.8	221.8	 16
407	  7	496.3	55.3	 16
408	  7	112.0	16.6	 16
409	  7	158.3	26.1	 16
410	  7	124.0	23.0	 16
411	  7	364.0	43.3	 16
412	  7	1019.5	119.8	 16
413	  7	295.3	51.7	 16
414	  7	96.0	15.5	 16
415	  7	138.0	23.4	 16
416	  7	194.8	34.5	 16
417	  7	156.8	24.0	 16
418	  7	642.3	41.8	 16
419	  7	156.3	27.8	 16
420	  7	97.8	18.3	 16
421	  7	69.5	9.3	 16
422	  7	85.5	17.6	 16
423	  7	402.5	42.0	 16
424	  7	514.3	50.5	 16
425	  7	282.5	25.4	 16
426	  7	301.0	27.7	 16
427	  7	197.5	22.9	 16
428	  7	365.3	31.7	 16
429	  7	122.0	11.5	 16
430	  7	119.3	13.6	 16
431	  7	108.0	20.5	 16
432	  7	192.5	27.7	 16
433	  7	121.0	16.4	 16
434	  7	235.0	39.1	 16
435	  7	339.8	41.7	 16
436	  7	284.8	37.6	 16
437	  7	235.8	22.7	 16
438	  7	295.3	32.3	 16
439	  7	114.0	17.5	 16
440	  7	220.3	22.8	 16
441	  7	131.3	14.8	 16
442	  7	304.8	45.9	 16
443	  7	227.3	25.2	 16
444	  7	596.5	48.9	 16
445	  7	215.3	27.6	 16
446	  7	224.3	33.9	 16
447	  7	1318.3	92.2	 16
448	  7	4448.3	579.6	 16
449	  7	1502.5	203.1	 16
450	  7	891.0	71.2	 16
451	  7	314.5	44.9	 16
452	  7	433.3	46.8	 16
453	  7	295.3	46.6	 16
454	  7	711.5	86.5	 16
455	  7	440.8	57.5	 16
456	  7	300.3	26.5	 16
457	  7	178.8	137.1	 16
458	  7	423.3	75.3	 16
459	  7	157.3	32.8	 16
460	  7	1461.5	285.4	 16
461	  7	97.3	18.5	 16
462	  7	137.3	29.6	 16
463	  7	135.5	22.5	 16
464	  7	102.3	16.8	 16
465	  7	266.5	44.3	 16
466	  7	1076.3	165.3	 16
467	  7	442.5	51.8	 16
468	  7	123.3	29.3	 16
469	  7	160.3	21.7	 16
470	  7	239.3	33.5	 16
471	  7	393.3	74.9	 16
472	  7	270.5	33.6	 16
473	  7	346.3	47.2	 16
474	  7	99.0	24.6	 16
475	  7	159.5	28.0	 16
476	  7	83.3	20.3	 16
477	  7	110.8	20.8	 16
478	  7	107.5	14.4	 16
479	  7	93.0	15.3	 16
480	  7	93.5	19.5	 16
481	  7	138.5	21.3	 16
482	  7	2979.3	529.8	 16
483	  7	767.3	86.6	 16
484	  7	153.8	26.5	 16
485	  7	319.8	45.3	 16
486	  7	205.0	23.5	 16
487	  7	272.8	38.8	 16
488	  7	454.3	48.4	 16
489	  7	159.8	22.2	 16
490	  7	168.0	42.5	 16
491	  7	111.0	18.1	 16
492	  7	112.0	17.0	 16
493	  7	249.5	47.0	 16
494	  7	179.5	35.2	 16
495	  7	801.0	74.7	 16
496	  7	187.3	33.0	 20
497	  7	196.3	29.9	 16
498	  7	183.3	21.4	 16
499	  7	193.5	24.3	 16
500	  7	320.5	57.8	 16
501	  7	290.8	60.9	 16
502	  7	746.3	88.2	 16
503	  7	855.5	117.3	 16
504	  7	388.8	73.6	 16
505	  7	481.8	98.8	 16
506	  7	924.3	148.2	 16
507	  7	612.3	84.0	 16
508	  7	353.0	33.0	 16
509	  7	293.8	55.4	 16
510	  7	387.8	46.8	 16
511	  7	219.3	35.3	 16
512	  7	283.8	47.7	 16
513	  7	98.0	15.4	 16
514	  7	104.3	18.1	 16
515	  7	168.8	32.5	 16
516	  7	123.5	20.8	 16
517	  7	2243.3	394.4	 16
518	  7	293.0	38.0	 16
519	  7	239.3	34.6	 16
520	  7	146.8	26.2	 16
521	  7	164.0	105.6	 16
522	  7	157.3	33.9	 16
523	  7	227.3	38.9	 16
524	  7	1228.5	205.5	 16
525	  7	147.5	23.2	 16
526	  7	103.3	21.7	 16
527	  7	110.5	17.9	 16
528	  7	133.0	25.5	 16
529	  7	132.5	30.5	 16
530	  7	672.5	85.3	 16
531	  7	186.5	28.7	 16
532	  7	443.0	60.0	 16
533	  7	217.0	48.3	 16
534	  7	157.3	23.1	 16
535	  7	122.3	19.6	 16
536	  7	172.5	35.9	 16
537	  7	189.5	36.2	 16
538	  7	319.8	55.8	 16
539	  7	335.3	45.7	 16
540	  7	305.8	43.2	 16
541	  7	142.3	23.9	 16
542	  7	151.3	24.9	 16
543	  7	102.5	17.3	 16
544	  7	126.8	25.9	 16
545	  7	572.8	95.4	 16
546	  7	160.3	26.7	 16
547	  7	242.3	37.3	 16
548	  7	408.8	44.1	 16
549	  7	1736.5	329.0	 16
550	  7	157.3	22.7	 16
551	  7	279.5	45.2	 16
552	  7	296.5	51.4	 16
553	  7	241.8	36.1	 16
554	  7	508.0	114.2	 16
555	  7	93.0	11.9	 16
556	  7	116.3	26.4	 16
557	  7	159.0	27.3	 16
558	  7	1073.0	113.1	 16
559	  7	602.8	112.3	 16
560	  7	139.0	31.1	 16
561	  7	417.0	59.2	 16
562	  7	292.3	77.9	 16
563	  7	798.3	112.0	 16
564	  7	222.5	39.4	 16
565	  7	220.3	22.7	 16
566	  7	115.0	17.5	 16
567	  7	100.3	15.4	 16
568	  7	152.0	22.1	 16
569	  7	272.8	31.4	 16
570	  7	175.3	25.6	 16
571	  7	278.5	67.4	 16
572	  7	164.3	17.7	 16
573	  7	334.0	59.8	 16
574	  7	7096.8	1942.8	 16
575	  7	243.0	48.2	 16
576	  7	102.3	18.3	 16
577	  7	280.3	62.3	 16
578	  7	140.5	12.0	 16
579	  7	114.3	20.4	 16
580	  7	401.3	64.9	 16
581	  7	249.5	29.1	 16
582	  7	369.8	132.0	 16
583	  7	156.5	32.9	 16
584	  7	669.3	160.8	 16
585	  7	133.0	35.6	 16
586	  7	106.5	19.0	 16
587	  7	179.5	43.9	 16
588	  7	112.8	16.1	 16
589	  7	150.8	15.2	 16
590	  7	162.3	31.9	 16
591	  7	270.8	47.2	 16
592	  7	190.5	34.5	 16
593	  7	266.8	51.3	 16
594	  7	121.5	22.6	 16
595	  7	99.0	21.9	 16
596	  7	151.0	24.3	 16
597	  7	109.5	16.0	 16
598	  7	192.5	32.0	 16
599	  7	97.5	21.6	 16
600	  7	98.0	12.5	 16
601	  7	118.3	17.1	 16
602	  7	103.8	17.9	 16
603	  7	244.0	31.6	 16
604	  7	735.0	119.9	 16
605	  7	139.3	18.9	 16
606	  7	468.5	97.0	 16
607	  7	400.3	76.3	 16
608	  7	119.3	13.4	 16
609	  7	338.0	55.9	 16
610	  7	125.5	19.3	 16
611	  7	223.5	39.9	 16
612	  7	523.8	102.9	 16
613	  7	379.5	85.7	 16
614	  7	181.8	29.9	 16
615	  7	213.5	27.4	 16
616	  7	193.0	52.4	 16
617	  7	1135.0	136.7	 16
618	  7	154.5	36.2	 16
619	  7	753.8	93.8	 16
620	  7	216.5	28.1	 16
621	  7	1376.8	192.0	 16
622	  7	303.5	31.4	 16
623	  7	136.3	24.1	 16
624	  7	98.3	14.8	 16
625	  7	254.8	72.7	 16
626	  7	335.3	53.1	 16
627	  7	447.3	45.2	 16
628	  7	774.8	128.8	 16
629	  7	111.3	17.5	 16
630	  7	490.0	33.0	 16
631	  7	494.3	32.7	 16
632	  7	384.0	54.5	 16
633	  7	485.8	57.0	 16
634	  7	259.0	21.0	 16
635	  7	111.3	13.6	 16
636	  7	186.0	20.7	 16
637	  7	206.0	25.1	 16
638	  7	324.0	36.4	 16
639	  7	201.8	26.9	 16
640	  7	452.0	67.1	 16
641	  7	168.5	22.7	 16
642	  7	151.0	16.2	 16
643	  7	132.5	38.5	 16
644	  7	1181.3	93.3	 16
645	  7	487.3	55.2	 16
646	  7	402.8	39.0	 16
647	  7	446.3	40.6	 16
648	  7	609.0	56.8	 16
649	  7	227.8	25.4	 16
650	  7	158.0	22.9	 16
651	  7	253.3	29.8	 16
652	  7	253.0	28.2	 16
653	  7	291.5	32.1	 16
654	  7	167.0	26.1	 16
655	  7	138.0	18.9	 16
656	  7	211.8	34.0	 16
657	  7	394.0	52.1	 16
658	  7	361.3	62.3	 16
659	  7	299.8	27.3	 16
660	  7	255.5	45.6	 16
661	  7	533.5	74.2	 16
662	  7	142.5	23.0	 16
663	  7	129.8	17.9	 16
664	  7	426.0	46.1	 16
665	  7	280.8	33.1	 16
666	  7	366.8	59.3	 16
667	  7	817.5	121.6	 16
668	  7	9761.8	1172.9	 16
669	  7	223.3	48.8	 16
670	  7	243.8	48.7	 16
671	  7	134.0	21.7	 16
672	  7	445.5	77.7	 16
673	  7	170.5	15.4	 16
674	  7	143.5	19.1	 16
675	  7	117.3	21.4	 16
676	  7	164.3	23.2	 16
677	  7	134.8	19.2	 16
678	  7	2789.8	320.7	 16
679	  7	205.3	23.8	 16
680	  7	820.5	151.2	 16
681	  7	322.5	55.7	 16
682	  7	112.3	15.5	 16
683	  7	437.5	66.4	 16
684	  7	196.3	26.8	 16
685	  7	389.3	37.2	 16
686	  7	204.5	25.7	 16
687	  7	1760.3	134.4	 16
688	  7	141.8	33.8	 16
689	  7	407.3	33.3	 16
690	  7	321.3	27.3	 16
691	  7	385.5	42.9	 16
692	  7	253.0	41.9	 16
693	  7	1170.8	84.3	 16
694	  7	213.5	23.3	 16
695	  7	137.3	19.7	 16
696	  7	182.5	21.5	 16
697	  7	171.5	20.8	 16
698	  7	230.8	46.0	 16
699	  7	296.3	36.7	 16
700	  7	278.0	22.3	 16
701	  7	222.3	29.6	 16
702	  7	169.0	23.6	 16
703	  7	154.8	21.7	 16
704	  7	128.5	19.3	 16
705	  7	147.5	26.8	 16
706	  7	360.0	43.1	 16
707	  7	431.0	62.4	 16
708	  7	197.3	32.3	 16
709	  7	225.8	27.1	 16
710	  7	610.0	83.9	 16
711	  7	205.8	39.7	 16
  0	  8	6396.8	948.4	 16
  1	  8	202.3	17.9	 16
  2	  8	235.0	23.8	 16
  3	  8	239.3	25.1	 16
  4	  8	222.5	36.2	 16
  5	  8	130.5	19.5	 16
  6	  8	130.3	26.4	 16
  7	  8	149.8	50.1	 16
  8	  8	120.8	41.2	 16
  9	  8	1079.0	119.9	 16
 10	  8	261.3	57.3	 16
 11	  8	140.3	59.7	 16
 12	  8	6501.8	2042.4	 16
 13	  8	184.3	51.8	 16
 14	  8	201.0	42.3	 16
 15	  8	5314.8	702.3	 16
 16	  8	6248.3	2176.7	 16
 17	  8	184.8	116.9	 16
 18	  8	6859.0	2313.8	 16
 19	  8	172.5	20.9	 16
 20	  8	167.3	17.6	 16
 21	  8	181.3	92.0	 16
 22	  8	5953.3	2172.2	 16
 23	  8	173.3	138.8	 16
 24	  8	7397.8	535.6	 16
 25	  8	6062.5	2141.2	 16
 26	  8	165.5	33.8	 16
 27	  8	240.5	101.7	 16
 28	  8	6065.8	2214.8	 16
 29	  8	174.8	143.6	 16
 30	  8	6831.3	2474.2	 16
 31	  8	168.3	23.2	 16
 32	  8	178.0	21.9	 16
 33	  8	177.3	93.6	 16
 34	  8	5703.0	2167.7	 16
 35	  8	160.8	140.8	 16
 36	  8	6564.3	2343.8	 16
 37	  8	154.0	36.3	 16
 38	  8	155.0	33.0	 16
 39	  8	133.0	17.8	 16
 40	  8	144.8	30.3	 16
 41	  8	167.5	133.7	 16
 42	  8	7080.8	560.6	 16
 43	  8	5723.8	2050.9	 16
 44	  8	156.8	26.8	 16
 45	  8	223.3	78.1	 16
 46	  8	5596.5	1981.8	 16
 47	  8	85.3	11.6	 16
 48	  8	148.5	24.7	 16
 49	  8	146.3	16.3	 16
 50	  8	156.3	21.3	 16
 51	  8	152.3	25.2	 16
 52	  8	128.5	13.7	 16
 53	  8	124.5	82.4	 16
 54	  8	6231.3	1846.6	 16
 55	  8	164.3	21.1	 16
 56	  8	177.5	36.5	 16
 57	  8	4524.5	1490.2	 16
 58	  8	150.0	24.8	 16
 59	  8	78.3	9.9	 16
 60	  8	78.0	12.0	 16
 61	  8	110.8	56.4	 16
 62	  8	7275.8	426.3	 16
 63	  8	6159.0	886.4	 16
 64	  8	5643.3	830.5	 16
 65	  8	5469.3	774.9	 16
 66	  8	6505.3	1960.7	 16
 67	  8	108.5	34.0	 16
 68	  8	6535.5	1928.9	 16
 69	  8	152.3	21.1	 16
 70	  8	141.8	20.9	 16
 71	  8	4717.5	762.3	 16
 72	  8	5482.8	1662.3	 16
 73	  8	87.0	16.4	 16
 74	  8	142.0	17.9	 16
 75	  8	4778.5	729.6	 16
 76	  8	4574.3	648.8	 16
 77	  8	4199.3	1316.5	 16
 78	  8	147.0	24.1	 16
 79	  8	93.0	21.3	 16
 80	  8	5848.8	1699.9	 16
 81	  8	149.8	17.9	 16
 82	  8	162.0	22.1	 16
 83	  8	142.0	18.9	 16
 84	  8	5080.5	1534.3	 16
 85	  8	92.5	17.5	 16
 86	  8	132.5	20.7	 16
 87	  8	143.3	17.0	 16
 88	  8	4721.5	1394.0	 16
 89	  8	128.5	15.3	 16
 90	  8	133.3	16.9	 16
 91	  8	75.8	14.0	 16
 92	  8	133.3	17.6	 16
 93	  8	4508.5	897.8	 16
 94	  8	4378.8	1313.7	 16
 95	  8	140.8	22.7	 16
 96	  8	128.3	16.7	 16
 97	  8	81.3	15.6	 16
 98	  8	158.0	27.1	 16
 99	  8	4513.3	764.0	 16
100	  8	4210.8	1270.0	 16
101	  8	138.0	20.7	 16
102	  8	124.3	20.0	 16
103	  8	72.8	11.6	 16
104	  8	156.0	30.1	 16
105	  8	5314.5	277.9	 16
106	  8	5021.0	583.3	 16
107	  8	5123.3	1460.2	 16
108	  8	170.8	21.1	 16
109	  8	92.5	35.9	 16
110	  8	55.3	6.6	 16
111	  8	96.3	17.7	 16
112	  8	119.0	20.6	 16
113	  8	322.5	78.3	 16
114	  8	105.5	19.3	 16
115	  8	145.3	20.5	 16
116	  8	361.3	63.1	 16
117	  8	392.8	69.0	 16
118	  8	193.8	33.0	 16
119	  8	222.3	25.4	 16
120	  8	334.0	54.5	 16
121	  8	609.8	103.6	 16
122	  8	267.8	43.1	 16
123	  8	180.3	18.9	 16
124	  8	202.0	74.6	 16
125	  8	1071.3	95.8	 16
126	  8	1906.3	147.6	 16
127	  8	2045.0	198.2	 16
128	  8	1876.5	323.8	 16
129	  8	185.3	30.9	 16
130	  8	136.8	42.2	 16
131	  8	927.3	193.3	 16
132	  8	127.8	21.1	 16
133	  8	567.0	117.0	 16
134	  8	3086.3	219.1	 16
135	  8	1351.3	239.5	 20
136	  8	545.3	94.5	 16
137	  8	322.8	30.8	 16
138	  8	252.0	37.6	 16
139	  8	411.3	135.2	 16
140	  8	95.0	23.6	 16
141	  8	106.0	17.7	 16
142	  8	137.0	22.6	 16
143	  8	164.0	28.8	 16
144	  8	135.0	20.0	 16
145	  8	159.8	47.0	 16
146	  8	114.0	30.8	 16
147	  8	165.5	36.3	 16
148	  8	85.5	13.0	 16
149	  8	127.0	26.2	 16
150	  8	95.3	15.2	 16
151	  8	134.5	20.5	 16
152	  8	122.3	23.2	 16
153	  8	114.5	22.0	 16
154	  8	212.3	33.3	 16
155	  8	183.0	44.3	 16
156	  8	389.3	38.9	 16
157	  8	389.5	70.6	 16
158	  8	472.5	225.9	 16
159	  8	951.5	98.6	 16
160	  8	328.8	48.1	 16
161	  8	152.0	36.2	 16
162	  8	311.3	34.7	 16
163	  8	399.8	65.0	 16
164	  8	174.8	28.6	 16
165	  8	198.3	48.9	 16
166	  8	120.0	26.3	 16
167	  8	108.3	25.2	 16
168	  8	139.5	26.1	 16
169	  8	132.0	22.1	 16
170	  8	135.8	16.0	 16
171	  8	160.0	29.7	 16
172	  8	177.3	32.5	 16
173	  8	104.0	15.9	 16
174	  8	157.0	27.3	 16
175	  8	96.0	16.1	 16
176	  8	122.8	20.9	 16
177	  8	172.0	32.0	 16
178	  8	162.0	26.3	 16
179	  8	195.5	32.1	 16
180	  8	337.8	44.8	 16
181	  8	228.0	33.0	 16
182	  8	808.5	277.9	 16
183	  8	92.3	13.2	 16
184	  8	144.5	23.9	 16
185	  8	131.8	26.5	 16
186	  8	195.8	36.5	 16
187	  8	159.3	24.5	 16
188	  8	128.3	30.5	 16
189	  8	415.3	115.9	 16
190	  8	302.8	60.2	 16
191	  8	91.0	12.7	 16
192	  8	118.3	21.8	 16
193	  8	141.8	31.5	 16
194	  8	361.5	66.9	 16
195	  8	138.8	27.1	 16
196	  8	115.8	14.0	 16
197	  8	103.3	20.6	 16
198	  8	174.5	21.2	 16
199	  8	245.0	62.6	 16
200	  8	149.0	27.2	 16
201	  8	116.3	18.0	 16
202	  8	164.3	33.2	 16
203	  8	175.3	35.0	 16
204	  8	146.5	37.4	 16
205	  8	98.0	18.4	 16
206	  8	158.3	35.6	 16
207	  8	120.8	23.7	 16
208	  8	127.0	23.1	 16
209	  8	101.3	26.8	 16
210	  8	134.3	32.3	 16
211	  8	350.8	67.4	 16
212	  8	122.0	26.9	 16
213	  8	203.3	28.2	 16
214	  8	188.5	32.2	 16
215	  8	128.0	26.9	 16
216	  8	269.3	42.4	 16
217	  8	152.3	22.4	 16
218	  8	107.3	15.3	 16
219	  8	88.3	16.1	 16
220	  8	116.3	23.3	 16
221	  8	210.5	35.5	 16
222	  8	104.8	19.1	 16
223	  8	150.0	27.9	 16
224	  8	119.5	22.9	 16
225	  8	348.5	40.9	 16
226	  8	230.3	31.9	 16
227	  8	203.8	33.4	 16
228	  8	194.8	30.9	 16
229	  8	80.0	15.9	 16
230	  8	96.8	13.7	 16
231	  8	142.0	26.2	 16
232	  8	180.5	88.9	 16
233	  8	864.3	201.4	 16
234	  8	300.3	34.2	 16
235	  8	155.3	21.4	 16
236	  8	224.0	30.6	 16
237	  8	170.3	31.7	 16
238	  8	505.8	69.2	 16
239	  8	162.0	21.1	 16
240	  8	147.5	25.2	 16
241	  8	325.8	45.7	 16
242	  8	159.8	19.1	 16
243	  8	266.8	53.2	 16
244	  8	111.5	15.5	 16
245	  8	103.8	16.8	 16
246	  8	415.5	56.0	 16
247	  8	221.0	33.0	 16
248	  8	153.5	29.9	 16
249	  8	154.0	22.4	 16
250	  8	170.0	24.7	 16
251	  8	323.3	58.5	 16
252	  8	455.8	64.0	 16
253	  8	113.5	18.5	 16
254	  8	112.3	14.9	 16
255	  8	95.3	14.8	 16
256	  8	91.5	18.1	 16
257	  8	306.8	37.6	 16
258	  8	98.3	12.3	 16
259	  8	161.3	25.5	 16
260	  8	159.8	33.6	 16
261	  8	233.0	31.3	 16
262	  8	148.8	26.2	 16
263	  8	472.3	94.7	 16
264	  8	204.0	37.5	 16
265	  8	221.3	41.5	 16
266	  8	138.0	26.1	 16
267	  8	396.3	79.8	 16
268	  8	290.0	43.1	 16
269	  8	104.3	16.9	 16
270	  8	123.5	16.5	 16
271	  8	803.3	77.8	 16
272	  8	415.5	86.7	 16
273	  8	90.3	18.4	 16
274	  8	125.3	17.2	 16
275	  8	310.3	51.7	 16
276	  8	461.3	39.5	 16
277	  8	332.3	54.8	 16
278	  8	175.0	28.6	 16
279	  8	145.5	14.6	 16
280	  8	138.0	19.5	 16
281	  8	112.8	20.5	 16
282	  8	121.0	19.7	 16
283	  8	429.0	57.4	 16
284	  8	207.0	38.9	 16
285	  8	360.8	50.1	 16
286	  8	164.8	31.5	 16
287	  8	114.8	17.9	 16
288	  8	167.8	25.3	 16
289	  8	440.0	62.5	 16
290	  8	405.3	66.4	 16
291	  8	156.0	22.4	 16
292	  8	144.0	39.0	 16
293	  8	543.3	53.9	 16
294	  8	323.3	35.8	 16
295	  8	230.3	37.4	 16
296	  8	190.0	36.5	 16
297	  8	158.3	30.5	 16
298	  8	269.3	25.4	 16
299	  8	164.0	29.7	 16
300	  8	343.0	39.7	 16
301	  8	145.5	20.9	 16
302	  8	92.3	15.2	 16
303	  8	127.5	12.6	 16
304	  8	119.3	20.0	 16
305	  8	120.3	21.2	 16
306	  8	837.8	99.9	 16
307	  8	124.0	17.8	 16
308	  8	209.0	23.9	 16
309	  8	104.5	14.8	 16
310	  8	134.3	16.9	 16
311	  8	193.3	27.3	 16
312	  8	113.0	13.9	 16
313	  8	365.0	39.8	 16
314	  8	735.8	70.4	 16
315	  8	235.3	25.5	 16
316	  8	146.5	18.7	 16
317	  8	177.0	23.2	 16
318	  8	158.5	26.5	 16
319	  8	148.3	27.4	 16
320	  8	96.5	17.4	 16
321	  8	558.5	38.1	 16
322	  8	452.8	56.5	 16
323	  8	179.3	29.0	 16
324	  8	331.0	34.4	 16
325	  8	441.0	50.2	 16
326	  8	482.3	70.1	 16
327	  8	158.3	26.3	 16
328	  8	104.3	14.0	 16
329	  8	149.3	17.5	 16
330	  8	651.8	64.1	 16
331	  8	106.8	13.4	 16
332	  8	136.0	24.3	 16
333	  8	647.0	80.1	 16
334	  8	615.5	92.6	 16
335	  8	355.0	37.6	 16
336	  8	165.5	28.4	 16
337	  8	102.3	16.9	 16
338	  8	116.0	23.7	 16
339	  8	102.3	23.9	 16
340	  8	121.5	23.7	 16
341	  8	101.5	18.0	 16
342	  8	245.5	33.7	 16
343	  8	97.5	12.8	 16
344	  8	150.0	29.9	 16
345	  8	154.0	21.6	 16
346	  8	285.8	43.0	 16
347	  8	1090.3	135.8	 16
348	  8	274.3	32.7	 16
349	  8	138.3	21.1	 16
350	  8	154.0	17.1	 16
351	  8	100.0	19.5	 16
352	  8	181.0	32.5	 16
353	  8	85.3	19.7	 16
354	  8	107.5	16.6	 16
355	  8	151.5	21.5	 16
356	  8	194.3	25.0	 16
357	  8	247.3	35.2	 16
358	  8	707.8	64.8	 16
359	  8	217.5	26.7	 16
360	  8	176.8	24.5	 16
361	  8	99.5	16.4	 16
362	  8	87.8	15.4	 16
363	  8	89.0	10.9	 16
364	  8	123.3	21.5	 16
365	  8	132.0	19.2	 16
366	  8	260.8	30.3	 16
367	  8	585.0	52.3	 16
368	  8	138.0	33.3	 16
369	  8	195.8	25.6	 16
370	  8	221.0	19.4	 16
371	  8	243.3	34.5	 16
372	  8	469.3	39.4	 16
373	  8	417.0	46.0	 16
374	  8	115.8	12.0	 16
375	  8	88.3	15.6	 16
376	  8	88.3	17.9	 16
377	  8	207.3	28.8	 16
378	  8	222.8	25.2	 16
379	  8	158.0	22.3	 16
380	  8	365.0	53.8	 16
381	  8	117.8	13.4	 16
382	  8	87.8	12.5	 16
383	  8	302.3	59.4	 16
384	  8	169.5	15.0	 16
385	  8	160.3	27.0	 16
386	  8	148.8	24.5	 16
387	  8	321.0	41.2	 16
388	  8	278.0	42.8	 16
389	  8	127.3	12.5	 16
390	  8	130.3	24.2	 16
391	  8	141.5	19.3	 16
392	  8	106.0	21.2	 16
393	  8	155.3	20.7	 16
394	  8	285.5	27.9	 16
395	  8	391.5	57.4	 16
396	  8	690.8	72.6	 16
397	  8	722.0	69.4	 16
398	  8	121.5	21.7	 16
399	  8	112.3	24.3	 16
400	  8	95.3	10.2	 16
401	  8	689.5	48.7	 16
402	  8	164.3	18.9	 16
403	  8	123.3	19.5	 16
404	  8	211.0	27.5	 16
405	  8	81.0	13.6	 16
406	  8	251.3	38.6	 16
407	  8	136.0	19.6	 16
408	  8	123.0	15.2	 16
409	  8	278.3	29.7	 16
410	  8	163.0	31.7	 16
411	  8	422.0	28.6	 16
412	  8	374.0	41.0	 16
413	  8	162.0	24.9	 16
414	  8	96.3	13.8	 16
415	  8	174.5	21.7	 16
416	  8	81.8	14.6	 16
417	  8	109.8	19.8	 16
418	  8	189.3	27.1	 16
419	  8	181.5	22.6	 16
420	  8	79.3	12.9	 16
421	  8	90.3	14.4	 16
422	  8	90.3	11.8	 16
423	  8	330.3	35.5	 16
424	  8	462.3	45.1	 16
425	  8	206.5	28.4	 16
426	  8	386.5	30.7	 16
427	  8	135.3	25.6	 16
428	  8	139.0	25.9	 16
429	  8	136.8	19.6	 16
430	  8	160.5	43.3	 16
431	  8	113.5	19.8	 16
432	  8	107.5	22.5	 16
433	  8	107.5	19.9	 16
434	  8	177.3	16.5	 16
435	  8	185.0	22.0	 16
436	  8	168.0	51.0	 16
437	  8	326.0	37.0	 16
438	  8	302.0	31.6	 16
439	  8	623.3	77.3	 16
440	  8	185.5	37.0	 16
441	  8	98.8	22.4	 16
442	  8	103.5	18.5	 16
443	  8	162.3	25.2	 16
444	  8	243.5	27.4	 16
445	  8	194.5	30.7	 16
446	  8	202.3	31.7	 16
447	  8	430.0	43.2	 16
448	  8	1318.8	251.9	 16
449	  8	3571.3	556.3	 16
450	  8	965.0	91.9	 16
451	  8	212.5	242.4	 16
452	  8	268.5	39.8	 16
453	  8	181.5	19.3	 16
454	  8	518.8	54.1	 16
455	  8	210.8	29.2	 16
456	  8	329.8	40.3	 16
457	  8	151.3	28.2	 16
458	  8	306.0	33.3	 16
459	  8	136.3	21.0	 16
460	  8	426.3	40.3	 16
461	  8	92.5	12.4	 16
462	  8	111.3	19.4	 16
463	  8	213.0	61.4	 16
464	  8	108.0	17.0	 16
465	  8	195.3	17.5	 16
466	  8	113.3	18.1	 16
467	  8	248.5	31.3	 16
468	  8	160.0	31.2	 16
469	  8	154.0	24.6	 16
470	  8	206.8	51.6	 16
471	  8	84.0	13.3	 16
472	  8	569.3	88.3	 16
473	  8	439.8	35.3	 16
474	  8	114.5	25.3	 16
475	  8	148.8	27.0	 16
476	  8	125.5	49.0	 16
477	  8	104.0	36.7	 16
478	  8	120.0	18.7	 16
479	  8	97.5	18.9	 16
480	  8	86.3	13.7	 16
481	  8	113.8	22.2	 16
482	  8	225.3	41.9	 16
483	  8	896.3	164.9	 16
484	  8	349.5	41.1	 16
485	  8	592.5	68.2	 16
486	  8	221.3	28.2	 16
487	  8	405.5	44.9	 16
488	  8	310.8	41.0	 16
489	  8	152.5	25.2	 16
490	  8	319.8	44.0	 16
491	  8	127.5	28.9	 20
492	  8	94.5	18.0	 16
493	  8	282.8	31.7	 16
494	  8	214.3	34.1	 16
495	  8	439.5	46.8	 16
496	  8	126.3	17.4	 16
497	  8	137.0	30.9	 16
498	  8	109.5	17.3	 16
499	  8	138.8	26.7	 16
500	  8	139.0	23.0	 16
501	  8	347.5	32.3	 16
502	  8	337.0	42.5	 16
503	  8	477.8	51.1	 16
504	  8	293.0	49.0	 16
505	  8	124.0	26.5	 16
506	  8	958.8	148.3	 16
507	  8	265.3	31.3	 16
508	  8	221.8	31.3	 16
509	  8	231.3	24.1	 16
510	  8	363.3	41.2	 16
511	  8	174.5	20.8	 16
512	  8	272.0	34.5	 16
513	  8	97.3	16.3	 16
514	  8	78.5	13.4	 16
515	  8	92.5	19.8	 16
516	  8	95.3	18.0	 16
517	  8	322.5	47.0	 16
518	  8	343.5	45.0	 16
519	  8	410.5	54.1	 16
520	  8	213.8	65.0	 16
521	  8	93.3	11.1	 16
522	  8	175.5	25.9	 16
523	  8	189.5	37.1	 16
524	  8	480.3	73.3	 16
525	  8	102.8	20.6	 16
526	  8	79.0	7.6	 16
527	  8	106.5	16.6	 16
528	  8	143.8	27.3	 16
529	  8	128.0	19.2	 16
530	  8	415.0	52.8	 16
531	  8	244.5	38.8	 16
532	  8	254.8	46.0	 16
533	  8	145.3	19.2	 16
534	  8	98.0	14.5	 16
535	  8	117.0	25.1	 16
536	  8	135.8	19.7	 16
537	  8	117.5	24.3	 16
538	  8	596.3	54.6	 16
539	  8	449.3	45.7	 16
540	  8	318.3	38.7	 16
541	  8	173.0	26.5	 16
542	  8	125.0	22.4	 16
543	  8	108.0	25.5	 16
544	  8	173.8	28.0	 16
545	  8	180.3	32.6	 16
546	  8	129.5	38.6	 16
547	  8	96.3	22.6	 16
548	  8	352.5	73.7	 16
549	  8	313.8	39.2	 16
550	  8	146.5	69.6	 16
551	  8	259.5	49.3	 16
552	  8	562.0	133.6	 16
553	  8	634.8	67.9	 16
554	  8	356.0	48.9	 16
555	  8	80.3	10.7	 16
556	  8	92.5	13.2	 16
557	  8	111.0	19.8	 16
558	  8	767.5	65.3	 16
559	  8	928.3	213.4	 16
560	  8	89.0	18.8	 16
561	  8	216.8	29.0	 16
562	  8	395.3	216.9	 16
563	  8	1716.5	370.1	 16
564	  8	141.3	24.7	 16
565	  8	186.0	38.4	 16
566	  8	126.5	25.8	 16
567	  8	119.3	18.4	 16
568	  8	115.3	20.8	 16
569	  8	338.5	59.9	 16
570	  8	200.3	39.8	 16
571	  8	129.5	20.1	 16
572	  8	269.8	67.4	 16
573	  8	343.0	46.3	 16
574	  8	1718.5	505.0	 16
575	  8	138.0	19.4	 16
576	  8	248.5	69.9	 16
577	  8	117.0	21.5	 16
578	  8	102.5	15.0	 16
579	  8	97.3	16.4	 16
580	  8	239.8	33.7	 16
581	  8	182.8	19.8	 16
582	  8	178.5	33.6	 16
583	  8	130.0	22.8	 16
584	  8	288.3	21.8	 16
585	  8	131.3	26.5	 16
586	  8	104.8	19.8	 16
587	  8	126.5	26.4	 16
588	  8	100.8	18.6	 16
589	  8	169.0	25.6	 16
590	  8	176.0	27.5	 16
591	  8	269.5	50.0	 16
592	  8	211.8	37.4	 16
593	  8	146.0	28.2	 16
594	  8	107.5	16.6	 16
595	  8	98.5	13.0	 16
596	  8	335.3	54.5	 16
597	  8	106.3	25.9	 16
598	  8	267.0	40.8	 16
599	  8	102.5	16.9	 16
600	  8	108.3	19.0	 16
601	  8	117.8	16.0	 16
602	  8	101.0	17.1	 16
603	  8	160.8	22.3	 16
604	  8	371.0	74.8	 16
605	  8	124.5	9.9	 16
606	  8	116.8	23.0	 16
607	  8	221.0	24.4	 16
608	  8	112.3	22.6	 16
609	  8	214.3	38.8	 16
610	  8	117.0	20.1	 16
611	  8	180.5	40.1	 16
612	  8	387.0	88.3	 16
613	  8	96.0	18.9	 16
614	  8	133.5	29.6	 16
615	  8	306.0	28.0	 16
616	  8	224.5	41.3	 16
617	  8	733.3	131.2	 16
618	  8	128.8	47.7	 16
619	  8	494.3	87.3	 16
620	  8	95.8	21.0	 16
621	  8	594.5	115.5	 16
622	  8	171.3	29.2	 16
623	  8	262.8	46.0	 16
624	  8	130.8	19.7	 16
625	  8	197.3	17.9	 16
626	  8	273.3	27.7	 16
627	  8	914.0	95.7	 16
628	  8	506.3	75.4	 16
629	  8	97.3	17.6	 16
630	  8	312.5	32.6	 16
631	  8	246.5	35.9	 16
632	  8	235.0	35.0	 16
633	  8	229.3	29.9	 16
634	  8	282.5	35.1	 16
635	  8	118.3	16.7	 16
636	  8	99.5	14.5	 16
637	  8	278.0	34.3	 16
638	  8	115.8	21.6	 16
639	  8	123.8	20.2	 16
640	  8	100.3	13.2	 16
641	  8	263.5	43.7	 16
642	  8	397.3	40.8	 16
643	  8	123.5	18.7	 16
644	  8	1056.0	99.8	 16
645	  8	493.3	61.1	 16
646	  8	560.5	95.1	 16
647	  8	315.5	29.7	 16
648	  8	648.8	58.5	 16
649	  8	209.3	39.4	 16
650	  8	167.0	25.2	 16
651	  8	156.8	19.5	 16
652	  8	165.8	22.1	 16
653	  8	517.3	106.2	 16
654	  8	107.3	19.8	 16
655	  8	112.3	11.8	 16
656	  8	125.0	18.8	 16
657	  8	115.5	16.0	 16
658	  8	141.3	26.0	 16
659	  8	329.5	43.4	 16
660	  8	191.0	19.8	 16
661	  8	260.5	47.1	 16
662	  8	119.8	37.3	 16
663	  8	109.8	18.5	 16
664	  8	169.8	23.0	 16
665	  8	270.8	36.5	 16
666	  8	294.5	43.7	 16
667	  8	1611.0	277.8	 16
668	  8	3702.5	758.3	 16
669	  8	211.5	23.6	 16
670	  8	514.0	78.2	 16
671	  8	103.8	12.9	 16
672	  8	199.3	27.8	 16
673	  8	241.8	37.6	 16
674	  8	109.8	20.5	 16
675	  8	114.8	16.0	 16
676	  8	149.8	21.9	 16
677	  8	116.0	22.6	 16
678	  8	1525.8	281.7	 16
679	  8	135.8	32.6	 16
680	  8	184.0	16.1	 16
681	  8	262.8	27.5	 16
682	  8	144.3	22.4	 16
683	  8	507.3	52.8	 16
684	  8	212.3	31.4	 16
685	  8	538.8	43.9	 16
686	  8	204.5	24.1	 16
687	  8	1356.3	119.2	 16
688	  8	211.8	27.6	 16
689	  8	222.3	28.1	 16
690	  8	362.3	25.1	 16
691	  8	337.0	33.8	 16
692	  8	249.3	32.7	 16
693	  8	265.5	50.4	 16
694	  8	109.8	18.3	 16
695	  8	127.3	19.7	 16
696	  8	107.3	12.8	 16
697	  8	102.0	13.0	 16
698	  8	506.8	62.7	 16
699	  8	179.8	20.6	 16
700	  8	245.5	23.4	 16
701	  8	174.8	22.4	 16
702	  8	174.5	89.0	 16
703	  8	112.8	19.8	 16
704	  8	154.0	19.8	 16
705	  8	131.8	22.5	 16
706	  8	317.5	48.1	 16
707	  8	273.0	46.6	 16
708	  8	142.0	23.8	 16
709	  8	447.3	77.9	 16
710	  8	208.5	34.2	 16
711	  8	6044.5	1278.7	 16
  0	  9	195.5	27.0	 16
  1	  9	2507.0	231.9	 16
  2	  9	162.0	19.7	 16
  3	  9	164.8	22.8	 16
  4	  9	95.3	14.5	 16
  5	  9	108.5	18.2	 16
  6	  9	1702.5	340.5	 16
  7	  9	94.5	11.0	 16
  8	  9	552.8	146.2	 16
  9	  9	121.0	15.9	 16
 10	  9	151.0	28.5	 16
 11	  9	112.8	69.7	 16
 12	  9	6698.8	2104.5	 16
 13	  9	144.5	27.9	 16
 14	  9	162.5	22.6	 16
 15	  9	209.0	88.7	 16
 16	  9	6562.5	2348.6	 16
 17	  9	175.5	135.3	 16
 18	  9	7804.0	496.7	 16
 19	  9	6725.8	994.4	 16
 20	  9	6378.5	858.7	 16
 21	  9	5538.3	2012.2	 16
 22	  9	145.8	18.7	 16
 23	  9	184.0	147.4	 16
 24	  9	6950.3	2458.5	 16
 25	  9	162.5	24.2	 16
 26	  9	169.8	25.0	 16
 27	  9	263.3	95.9	 16
 28	  9	6004.0	2248.0	 16
 29	  9	161.5	138.6	 16
 30	  9	7468.8	575.8	 16
 31	  9	6391.3	1098.6	 16
 32	  9	6094.5	1282.7	 16
 33	  9	5507.5	1966.9	 16
 34	  9	139.0	17.0	 16
 35	  9	141.0	121.6	 16
 36	  9	6401.0	2281.7	 16
 37	  9	139.0	18.2	 16
 38	  9	155.3	32.1	 16
 39	  9	137.3	22.5	 16
 40	  9	146.5	27.5	 16
 41	  9	172.3	123.4	 16
 42	  9	6580.0	2231.7	 16
 43	  9	158.3	15.7	 16
 44	  9	149.0	21.5	 16
 45	  9	205.8	80.9	 16
 46	  9	5640.3	1916.0	 16
 47	  9	81.5	10.6	 16
 48	  9	131.8	22.7	 16
 49	  9	184.3	65.8	 16
 50	  9	4480.3	1481.9	 16
 51	  9	224.3	42.4	 16
 52	  9	185.0	35.5	 16
 53	  9	120.0	58.9	 16
 54	  9	6797.8	313.0	 16
 55	  9	5990.8	768.4	 16
 56	  9	5086.5	1592.2	 16
 57	  9	143.8	25.6	 16
 58	  9	135.0	17.1	 16
 59	  9	76.5	12.4	 16
 60	  9	75.5	10.8	 16
 61	  9	105.8	43.3	 16
 62	  9	6859.3	1964.4	 16
 63	  9	165.8	20.7	 16
 64	  9	149.0	23.0	 16
 65	  9	180.8	25.7	 16
 66	  9	5945.3	1773.9	 16
 67	  9	108.3	24.3	 16
 68	  9	6607.3	1904.3	 16
 69	  9	159.5	56.4	 16
 70	  9	136.5	16.5	 16
 71	  9	160.5	19.3	 16
 72	  9	5521.8	1619.3	 16
 73	  9	81.3	12.4	 16
 74	  9	124.0	16.7	 16
 75	  9	129.3	18.0	 16
 76	  9	119.5	24.0	 16
 77	  9	121.5	15.1	 16
 78	  9	131.5	18.0	 16
 79	  9	103.5	22.4	 16
 80	  9	5823.3	1591.4	 16
 81	  9	150.0	28.0	 16
 82	  9	138.8	14.7	 16
 83	  9	152.8	26.0	 16
 84	  9	5241.8	1607.1	 16
 85	  9	72.3	11.7	 16
 86	  9	124.3	16.9	 16
 87	  9	145.5	21.7	 16
 88	  9	4867.3	1425.6	 16
 89	  9	149.3	30.6	 16
 90	  9	132.5	21.0	 16
 91	  9	71.8	9.0	 16
 92	  9	132.3	21.9	 16
 93	  9	135.3	25.7	 16
 94	  9	143.5	24.6	 16
 95	  9	4649.3	1361.0	 16
 96	  9	148.5	20.8	 16
 97	  9	76.0	12.7	 16
 98	  9	134.8	25.9	 16
 99	  9	144.3	20.6	 16
100	  9	136.5	15.8	 16
101	  9	4406.5	1294.0	 16
102	  9	142.0	32.9	 16
103	  9	111.5	25.8	 16
104	  9	5022.3	1488.6	 16
105	  9	147.5	24.8	 16
106	  9	156.0	17.0	 16
107	  9	175.3	23.9	 16
108	  9	4925.8	1385.2	 16
109	  9	91.3	12.8	 16
110	  9	80.0	16.8	 16
111	  9	888.5	96.0	 16
112	  9	1148.5	189.7	 16
113	  9	457.3	104.6	 16
114	  9	238.0	31.3	 16
115	  9	120.3	22.1	 16
116	  9	121.5	24.0	 16
117	  9	92.5	21.1	 16
118	  9	163.0	26.0	 16
119	  9	174.3	14.5	 16
120	  9	1203.8	328.0	 16
121	  9	156.8	23.6	 16
122	  9	118.5	24.4	 16
123	  9	117.8	28.0	 16
124	  9	265.3	55.7	 16
125	  9	99.3	19.7	 16
126	  9	140.5	22.4	 16
127	  9	664.8	180.6	 16
128	  9	92.8	12.2	 16
129	  9	117.3	14.5	 16
130	  9	142.5	33.6	 20
131	  9	304.3	73.4	 16
132	  9	906.3	309.2	 16
133	  9	181.8	33.2	 16
134	  9	122.8	23.9	 16
135	  9	104.8	21.7	 16
136	  9	128.3	18.5	 16
137	  9	221.5	73.5	 16
138	  9	71.0	9.7	 16
139	  9	107.5	22.3	 16
140	  9	120.0	19.1	 16
141	  9	225.3	46.6	 16
142	  9	140.0	33.6	 16
143	  9	372.0	116.6	 16
144	  9	342.5	59.0	 16
145	  9	298.5	50.7	 16
146	  9	180.5	28.0	 16
147	  9	163.3	44.2	 16
148	  9	310.5	69.1	 16
149	  9	179.0	55.3	 16
150	  9	325.0	80.7	 16
151	  9	379.3	422.9	 16
152	  9	9863.3	3563.6	 16
153	  9	120.3	31.2	 16
154	  9	482.8	113.2	 16
155	  9	4903.5	1766.0	 16
156	  9	196.8	27.7	 16
157	  9	1084.8	281.0	 16
158	  9	287.0	126.0	 16
159	  9	891.0	120.5	 16
160	  9	801.5	212.5	 16
161	  9	141.0	27.2	 16
162	  9	116.0	29.4	 16
163	  9	163.0	34.5	 16
164	  9	215.0	49.3	 16
165	  9	715.5	191.9	 16
166	  9	141.8	19.6	 16
167	  9	214.3	45.4	 16
168	  9	175.8	30.3	 16
169	  9	305.0	77.6	 16
170	  9	3105.5	1102.7	 16
171	  9	263.8	63.4	 16
172	  9	210.5	34.5	 16
173	  9	219.0	30.1	 16
174	  9	359.3	82.9	 16
175	  9	134.0	20.4	 16
176	  9	105.8	22.0	 16
177	  9	104.0	17.9	 16
178	  9	96.5	16.2	 16
179	  9	71.3	23.2	 16
180	  9	87.8	14.2	 16
181	  9	111.3	47.2	 16
182	  9	123.3	17.5	 16
183	  9	125.5	17.8	 16
184	  9	147.0	26.2	 16
185	  9	142.3	33.6	 16
186	  9	128.5	18.1	 16
187	  9	108.8	16.5	 16
188	  9	110.0	16.3	 16
189	  9	135.3	21.9	 16
190	  9	220.5	212.7	 16
191	  9	6807.0	2222.1	 16
192	  9	345.8	78.5	 16
193	  9	188.3	48.2	 16
194	  9	111.0	31.1	 16
195	  9	1232.5	379.9	 16
196	  9	122.3	15.0	 16
197	  9	160.3	23.7	 16
198	  9	583.3	133.2	 16
199	  9	267.0	62.8	 16
200	  9	105.8	15.8	 16
201	  9	214.8	43.2	 16
202	  9	115.0	20.8	 16
203	  9	130.5	21.2	 16
204	  9	212.8	19.1	 16
205	  9	335.5	42.2	 16
206	  9	2244.5	582.4	 16
207	  9	121.8	22.2	 16
208	  9	268.5	52.3	 16
209	  9	125.8	26.2	 16
210	  9	324.3	42.5	 16
211	  9	311.3	46.5	 16
212	  9	207.5	20.8	 16
213	  9	178.5	31.7	 16
214	  9	228.5	46.6	 16
215	  9	207.3	31.0	 16
216	  9	206.8	99.5	 16
217	  9	195.8	38.4	 16
218	  9	89.3	17.5	 16
219	  9	98.5	16.8	 16
220	  9	139.5	26.0	 16
221	  9	467.5	79.9	 16
222	  9	114.0	21.8	 16
223	  9	269.3	35.1	 16
224	  9	206.3	26.1	 16
225	  9	168.5	20.1	 16
226	  9	105.3	15.4	 16
227	  9	163.5	36.4	 16
228	  9	84.5	10.9	 16
229	  9	308.5	51.8	 16
230	  9	210.8	26.6	 16
231	  9	225.8	52.6	 16
232	  9	1025.0	143.9	 16
233	  9	439.3	80.7	 16
234	  9	192.5	37.6	 16
235	  9	185.5	25.0	 16
236	  9	233.0	36.0	 16
237	  9	406.5	40.1	 16
238	  9	547.5	60.2	 16
239	  9	209.8	25.1	 16
240	  9	213.8	29.0	 16
241	  9	216.3	40.8	 16
242	  9	178.0	55.8	 16
243	  9	175.8	35.3	 16
244	  9	129.3	17.0	 16
245	  9	255.3	50.6	 16
246	  9	121.8	31.1	 16
247	  9	7918.0	1806.8	 16
248	  9	224.5	39.0	 16
249	  9	181.5	30.9	 16
250	  9	495.8	122.9	 16
251	  9	371.3	68.7	 16
252	  9	339.0	77.2	 16
253	  9	416.0	64.0	 16
254	  9	108.5	16.2	 16
255	  9	94.8	9.8	 16
256	  9	131.3	30.6	 16
257	  9	120.8	21.9	 16
258	  9	153.0	33.0	 16
259	  9	154.3	14.9	 16
260	  9	140.0	34.5	 16
261	  9	139.5	24.1	 16
262	  9	80.3	11.6	 16
263	  9	123.8	15.4	 16
264	  9	264.3	42.8	 16
265	  9	92.5	10.5	 16
266	  9	240.0	35.9	 16
267	  9	293.5	47.5	 16
268	  9	166.3	26.7	 16
269	  9	228.5	36.7	 16
270	  9	107.8	20.1	 16
271	  9	118.3	17.0	 16
272	  9	1305.8	361.8	 16
273	  9	88.0	12.4	 16
274	  9	109.0	12.6	 16
275	  9	149.5	33.6	 16
276	  9	93.5	20.2	 16
277	  9	100.3	15.6	 16
278	  9	181.8	16.8	 16
279	  9	140.0	23.6	 16
280	  9	99.3	13.9	 16
281	  9	192.5	34.8	 16
282	  9	343.5	69.0	 16
283	  9	65.0	9.6	 16
284	  9	102.5	21.1	 16
285	  9	137.8	25.1	 16
286	  9	85.3	15.4	 16
287	  9	89.0	10.2	 16
288	  9	148.5	12.6	 16
289	  9	131.5	34.1	 16
290	  9	183.5	21.6	 16
291	  9	255.5	33.5	 16
292	  9	599.5	160.1	 16
293	  9	217.3	31.9	 16
294	  9	1085.3	182.7	 16
295	  9	479.5	59.9	 16
296	  9	326.8	40.7	 16
297	  9	638.3	94.1	 16
298	  9	114.0	30.6	 16
299	  9	493.8	77.9	 16
300	  9	3130.8	672.8	 16
301	  9	181.5	25.8	 16
302	  9	93.8	8.6	 16
303	  9	133.5	19.8	 16
304	  9	262.5	35.5	 16
305	  9	1049.5	88.0	 16
306	  9	223.0	39.9	 16
307	  9	147.8	23.1	 16
308	  9	5842.5	501.8	 16
309	  9	1708.0	154.5	 16
310	  9	6310.0	734.9	 16
311	  9	532.0	81.3	 16
312	  9	132.5	23.4	 16
313	  9	126.3	17.4	 16
314	  9	307.8	23.5	 16
315	  9	154.5	18.1	 16
316	  9	458.0	77.0	 16
317	  9	993.0	110.9	 16
318	  9	101.8	15.0	 16
319	  9	118.3	21.8	 16
320	  9	248.3	48.2	 16
321	  9	125.5	23.8	 16
322	  9	200.0	32.7	 16
323	  9	110.8	16.8	 16
324	  9	115.3	19.6	 16
325	  9	118.8	21.6	 16
326	  9	119.8	22.5	 16
327	  9	120.5	24.9	 16
328	  9	2145.0	272.6	 16
329	  9	252.0	29.2	 16
330	  9	176.0	26.8	 16
331	  9	116.8	21.2	 16
332	  9	324.8	40.2	 16
333	  9	550.8	49.4	 16
334	  9	148.0	24.2	 16
335	  9	101.0	14.5	 16
336	  9	95.3	12.4	 16
337	  9	83.3	19.1	 16
338	  9	99.5	17.3	 16
339	  9	155.3	16.5	 16
340	  9	130.3	16.6	 16
341	  9	142.0	22.7	 16
342	  9	417.3	45.9	 16
343	  9	213.3	35.8	 16
344	  9	560.3	54.5	 16
345	  9	116.3	17.3	 16
346	  9	370.5	43.8	 16
347	  9	208.8	33.7	 16
348	  9	819.5	79.5	 16
349	  9	140.3	23.4	 16
350	  9	3653.3	395.0	 16
351	  9	311.5	37.8	 16
352	  9	549.3	72.7	 16
353	  9	111.5	14.1	 16
354	  9	219.0	23.3	 16
355	  9	197.8	45.1	 16
356	  9	2571.0	530.2	 16
357	  9	166.8	23.1	 16
358	  9	1129.5	133.2	 16
359	  9	164.8	28.8	 16
360	  9	93.8	23.7	 16
361	  9	110.0	18.0	 16
362	  9	116.5	18.0	 16
363	  9	119.8	22.5	 16
364	  9	105.5	11.1	 16
365	  9	137.3	25.7	 16
366	  9	91.0	13.5	 16
367	  9	76.5	14.4	 16
368	  9	92.0	14.4	 16
369	  9	146.5	26.4	 16
370	  9	238.5	40.2	 16
371	  9	479.3	54.7	 16
372	  9	110.3	16.3	 16
373	  9	106.3	27.1	 16
374	  9	333.8	51.0	 16
375	  9	126.3	15.0	 16
376	  9	109.0	18.3	 16
377	  9	1039.5	86.7	 16
378	  9	11234.0	968.4	 16
379	  9	894.0	71.4	 16
380	  9	90.3	17.7	 16
381	  9	97.8	18.3	 16
382	  9	117.3	15.7	 16
383	  9	179.5	31.0	 16
384	  9	247.5	31.4	 16
385	  9	1047.3	111.5	 16
386	  9	473.8	50.1	 16
387	  9	759.3	60.5	 16
388	  9	247.3	33.7	 16
389	  9	181.8	29.6	 16
390	  9	101.3	15.6	 16
391	  9	285.8	111.1	 16
392	  9	109.0	19.0	 16
393	  9	90.5	16.1	 16
394	  9	5679.3	622.3	 16
395	  9	313.5	40.0	 16
396	  9	143.0	20.1	 16
397	  9	135.3	21.6	 16
398	  9	281.8	42.4	 16
399	  9	126.0	21.2	 16
400	  9	87.8	15.1	 16
401	  9	403.3	51.9	 16
402	  9	130.0	16.6	 16
403	  9	220.5	32.8	 16
404	  9	137.0	28.0	 16
405	  9	167.8	35.1	 16
406	  9	95.8	22.3	 16
407	  9	343.0	43.6	 16
408	  9	94.0	15.8	 16
409	  9	141.5	20.2	 16
410	  9	108.8	13.1	 16
411	  9	383.0	47.0	 16
412	  9	327.3	31.0	 16
413	  9	572.3	82.6	 16
414	  9	249.5	29.3	 16
415	  9	184.0	27.5	 16
416	  9	113.3	18.2	 16
417	  9	210.8	20.3	 16
418	  9	88.8	12.4	 16
419	  9	1987.3	219.1	 16
420	  9	717.8	140.1	 16
421	  9	175.5	24.8	 16
422	  9	100.3	16.6	 16
423	  9	339.5	67.7	 16
424	  9	2646.8	559.5	 16
425	  9	156.3	17.3	 16
426	  9	105.3	18.3	 16
427	  9	128.0	32.8	 16
428	  9	138.3	37.2	 16
429	  9	89.8	16.4	 16
430	  9	83.3	11.4	 16
431	  9	187.8	34.2	 16
432	  9	122.0	22.0	 16
433	  9	159.5	23.3	 16
434	  9	158.8	22.7	 16
435	  9	90.3	15.1	 16
436	  9	80.8	15.2	 16
437	  9	112.0	13.2	 16
438	  9	632.8	123.4	 16
439	  9	337.5	42.6	 16
440	  9	355.5	36.4	 16
441	  9	232.3	34.0	 16
442	  9	236.5	37.6	 16
443	  9	620.0	159.4	 16
444	  9	182.3	33.6	 16
445	  9	132.0	18.8	 16
446	  9	122.8	30.7	 16
447	  9	107.3	15.2	 16
448	  9	119.0	15.8	 16
449	  9	97.5	14.0	 16
450	  9	188.8	24.4	 16
451	  9	182.0	30.9	 16
452	  9	110.5	14.7	 16
453	  9	242.0	34.0	 16
454	  9	493.3	54.2	 16
455	  9	257.3	50.2	 16
456	  9	191.8	37.6	 16
457	  9	83.5	12.8	 16
458	  9	89.3	16.1	 16
459	  9	105.3	17.6	 16
460	  9	1043.8	133.6	 16
461	  9	131.0	19.4	 16
462	  9	228.8	48.5	 16
463	  9	292.0	36.3	 16
464	  9	136.0	30.9	 16
465	  9	336.8	46.4	 16
466	  9	372.3	78.3	 16
467	  9	98.3	22.2	 16
468	  9	133.0	19.2	 16
469	  9	130.5	22.2	 16
470	  9	118.3	17.2	 16
471	  9	466.8	82.5	 16
472	  9	231.0	46.9	 16
473	  9	250.8	33.7	 16
474	  9	3522.5	552.2	 16
475	  9	237.0	34.7	 16
476	  9	84.3	15.4	 16
477	  9	164.0	23.6	 16
478	  9	243.0	44.4	 16
479	  9	142.0	21.2	 16
480	  9	1129.0	199.0	 16
481	  9	91.3	16.8	 16
482	  9	141.3	16.5	 16
483	  9	106.5	16.0	 16
484	  9	404.5	68.7	 16
485	  9	261.3	34.9	 16
486	  9	174.8	23.8	 20
487	  9	219.0	29.2	 16
488	  9	224.0	41.7	 16
489	  9	142.0	21.3	 16
490	  9	469.5	67.6	 16
491	  9	129.8	17.9	 16
492	  9	198.0	29.9	 16
493	  9	565.8	73.6	 16
494	  9	709.3	78.1	 16
495	  9	302.0	39.0	 16
496	  9	291.5	51.3	 16
497	  9	236.8	41.7	 16
498	  9	251.5	33.7	 16
499	  9	174.5	30.5	 16
500	  9	614.8	85.8	 16
501	  9	113.0	25.2	 16
502	  9	123.8	20.8	 16
503	  9	139.8	20.7	 16
504	  9	250.8	45.1	 16
505	  9	192.0	32.8	 16
506	  9	587.3	89.7	 16
507	  9	847.5	200.5	 16
508	  9	871.8	170.3	 16
509	  9	109.3	21.4	 16
510	  9	1647.0	320.4	 16
511	  9	152.3	25.7	 16
512	  9	103.8	18.0	 16
513	  9	762.0	175.5	 16
514	  9	293.3	46.3	 16
515	  9	108.3	18.8	 16
516	  9	631.3	146.1	 16
517	  9	100.3	12.5	 16
518	  9	120.0	16.8	 16
519	  9	1037.5	218.8	 16
520	  9	320.0	42.1	 16
521	  9	120.3	13.0	 16
522	  9	152.8	31.7	 16
523	  9	112.0	25.7	 16
524	  9	137.5	27.8	 16
525	  9	137.5	17.6	 16
526	  9	1213.0	191.8	 16
527	  9	239.8	37.1	 16
528	  9	156.0	29.0	 16
529	  9	184.3	19.2	 16
530	  9	379.3	77.1	 16
531	  9	208.5	24.2	 16
532	  9	107.5	18.9	 16
533	  9	150.3	24.6	 16
534	  9	106.8	16.7	 16
535	  9	118.0	21.3	 16
536	  9	127.3	21.0	 16
537	  9	139.5	22.0	 16
538	  9	114.0	19.4	 16
539	  9	132.3	20.9	 16
540	  9	188.5	31.0	 16
541	  9	470.8	77.9	 16
542	  9	97.0	21.5	 16
543	  9	123.5	14.0	 16
544	  9	190.3	22.3	 16
545	  9	383.3	72.9	 16
546	  9	203.5	27.4	 16
547	  9	832.5	91.4	 16
548	  9	653.3	83.3	 16
549	  9	335.3	55.3	 12
550	  9	320.8	59.6	 16
551	  9	339.0	59.6	 16
552	  9	349.3	52.1	 16
553	  9	265.5	38.8	 16
554	  9	300.5	55.9	 16
555	  9	97.5	13.7	 16
556	  9	146.5	21.8	 16
557	  9	117.0	19.4	 16
558	  9	104.3	15.8	 16
559	  9	175.5	20.5	 16
560	  9	167.5	32.2	 16
561	  9	595.5	87.6	 16
562	  9	108.0	12.7	 16
563	  9	305.0	43.0	 16
564	  9	257.0	32.1	 16
565	  9	499.8	102.7	 16
566	  9	1854.3	475.0	 16
567	  9	128.8	42.8	 16
568	  9	96.5	20.3	 16
569	  9	137.8	20.0	 16
570	  9	407.3	35.5	 16
571	  9	553.5	113.8	 16
572	  9	1225.8	290.9	 16
573	  9	207.8	28.6	 16
574	  9	421.5	43.6	 16
575	  9	396.3	66.9	 16
576	  9	191.5	25.4	 16
577	  9	1112.5	250.6	 16
578	  9	109.8	21.0	 16
579	  9	95.0	14.1	 16
580	  9	502.5	75.3	 16
581	  9	1309.8	109.6	 16
582	  9	1288.8	89.0	 16
583	  9	354.3	30.2	 16
584	  9	418.0	63.6	 16
585	  9	420.3	50.6	 16
586	  9	340.0	79.1	 16
587	  9	126.5	19.7	 16
588	  9	322.3	40.9	 16
589	  9	229.5	36.5	 16
590	  9	117.5	18.9	 16
591	  9	175.3	27.7	 16
592	  9	109.3	23.4	 16
593	  9	215.3	34.6	 16
594	  9	171.5	28.4	 16
595	  9	402.8	56.3	 16
596	  9	1741.8	172.0	 16
597	  9	1981.5	470.6	 16
598	  9	137.0	17.5	 16
599	  9	451.3	30.7	 16
600	  9	470.5	65.0	 16
601	  9	210.3	23.3	 16
602	  9	345.3	49.3	 16
603	  9	280.3	57.5	 16
604	  9	877.8	218.7	 16
605	  9	126.5	26.7	 16
606	  9	280.5	32.1	 16
607	  9	106.8	18.3	 16
608	  9	114.5	21.9	 16
609	  9	128.0	20.7	 16
610	  9	217.0	34.7	 16
611	  9	251.8	222.1	 16
612	  9	300.8	77.8	 16
613	  9	434.0	47.7	 16
614	  9	161.0	21.0	 16
615	  9	154.0	29.1	 16
616	  9	322.3	40.7	 16
617	  9	234.0	31.7	 16
618	  9	180.5	28.0	 16
619	  9	160.8	25.9	 16
620	  9	226.8	18.9	 16
621	  9	202.8	36.6	 16
622	  9	179.0	18.6	 16
623	  9	176.5	31.1	 16
624	  9	110.3	13.7	 16
625	  9	131.3	13.9	 16
626	  9	105.0	19.9	 16
627	  9	388.5	47.4	 16
628	  9	524.0	56.2	 16
629	  9	180.0	21.7	 16
630	  9	345.5	29.3	 16
631	  9	287.0	23.3	 16
632	  9	2749.3	472.6	 16
633	  9	215.3	36.3	 16
634	  9	430.8	60.9	 16
635	  9	110.5	14.5	 16
636	  9	164.0	25.0	 16
637	  9	115.3	20.3	 16
638	  9	98.8	13.5	 16
639	  9	84.3	13.9	 16
640	  9	131.3	18.4	 16
641	  9	746.3	54.6	 16
642	  9	137.0	20.4	 16
643	  9	127.5	11.3	 16
644	  9	128.8	19.1	 16
645	  9	128.3	14.9	 16
646	  9	594.8	84.8	 16
647	  9	450.8	54.4	 16
648	  9	308.5	44.3	 16
649	  9	102.8	15.5	 16
650	  9	106.5	12.0	 16
651	  9	181.0	17.0	 16
652	  9	349.0	46.5	 16
653	  9	329.0	35.8	 16
654	  9	192.5	27.2	 16
655	  9	280.5	29.6	 16
656	  9	159.3	18.6	 16
657	  9	382.0	34.0	 16
658	  9	355.3	32.3	 16
659	  9	160.0	26.1	 16
660	  9	427.3	38.8	 16
661	  9	204.0	38.2	 16
662	  9	158.0	15.5	 16
663	  9	2117.3	297.7	 16
664	  9	195.5	20.8	 16
665	  9	159.5	25.6	 16
666	  9	118.3	15.4	 16
667	  9	363.3	51.8	 16
668	  9	1256.0	149.4	 16
669	  9	441.5	41.3	 16
670	  9	321.0	28.1	 16
671	  9	1146.3	144.1	 16
672	  9	515.5	52.2	 16
673	  9	333.5	28.6	 16
674	  9	346.8	42.5	 16
675	  9	1218.5	137.7	 16
676	  9	189.3	24.8	 16
677	  9	1871.3	220.3	 16
678	  9	180.0	35.8	 16
679	  9	233.8	42.2	 16
680	  9	743.3	92.4	 16
681	  9	3422.0	511.3	 16
682	  9	4390.3	542.1	 16
683	  9	4724.3	474.2	 16
684	  9	4699.5	584.1	 16
685	  9	676.3	79.8	 16
686	  9	297.8	45.9	 16
687	  9	148.5	52.8	 16
688	  9	139.8	21.2	 16
689	  9	175.3	20.1	 16
690	  9	113.5	15.9	 16
691	  9	247.5	26.8	 16
692	  9	119.3	18.5	 16
693	  9	339.0	46.1	 16
694	  9	254.8	23.3	 16
695	  9	137.8	26.8	 16
696	  9	201.8	25.5	 16
697	  9	1177.3	109.3	 16
698	  9	206.0	28.5	 16
699	  9	771.0	90.5	 16
700	  9	1554.0	148.5	 16
701	  9	277.0	39.0	 16
702	  9	105.5	21.4	 16
703	  9	122.0	23.6	 16
704	  9	157.8	22.0	 16
705	  9	229.0	25.1	 16
706	  9	125.8	19.5	 16
707	  9	180.8	27.3	 16
708	  9	182.8	24.8	 16
709	  9	278.3	26.3	 16
710	  9	247.0	23.3	 16
711	  9	217.0	37.7	 16
  0	 10	6190.0	1005.0	 16
  1	 10	282.0	37.9	 16
  2	 10	152.0	21.1	 16
  3	 10	163.0	32.8	 16
  4	 10	105.8	17.3	 16
  5	 10	99.8	23.1	 16
  6	 10	389.3	61.3	 16
  7	 10	106.5	18.1	 16
  8	 10	198.3	45.0	 16
  9	 10	132.5	18.6	 16
 10	 10	168.3	28.4	 16
 11	 10	109.0	59.6	 16
 12	 10	6378.3	1950.4	 16
 13	 10	176.8	31.3	 16
 14	 10	169.0	24.5	 16
 15	 10	204.5	62.2	 16
 16	 10	6441.3	2157.2	 16
 17	 10	146.5	108.8	 16
 18	 10	7028.0	2375.1	 16
 19	 10	181.5	25.6	 16
 20	 10	181.3	27.6	 16
 21	 10	153.8	18.7	 16
 22	 10	146.8	19.5	 16
 23	 10	176.3	130.0	 16
 24	 10	6787.3	2457.9	 16
 25	 10	153.3	30.5	 16
 26	 10	144.5	19.2	 16
 27	 10	219.0	104.6	 16
 28	 10	6161.5	2282.9	 16
 29	 10	139.5	130.1	 16
 30	 10	6670.0	2395.0	 16
 31	 10	168.5	21.4	 16
 32	 10	152.0	17.2	 16
 33	 10	168.0	12.1	 16
 34	 10	142.8	22.2	 16
 35	 10	150.3	120.8	 16
 36	 10	6190.8	2200.1	 16
 37	 10	154.5	24.7	 16
 38	 10	140.3	13.9	 16
 39	 10	189.5	70.8	 16
 40	 10	4974.3	1818.8	 16
 41	 10	154.0	115.5	 16
 42	 10	6474.0	2223.7	 16
 43	 10	146.8	19.3	 16
 44	 10	148.0	15.5	 16
 45	 10	178.8	63.0	 16
 46	 10	5474.5	1881.6	 16
 47	 10	81.3	12.5	 16
 48	 10	140.0	15.1	 16
 49	 10	202.8	67.5	 16
 50	 10	5090.5	1618.1	 16
 51	 10	213.8	31.4	 16
 52	 10	175.8	44.7	 16
 53	 10	166.3	71.3	 16
 54	 10	6120.0	1894.3	 16
 55	 10	157.0	16.2	 16
 56	 10	141.3	22.3	 16
 57	 10	134.5	12.1	 16
 58	 10	128.8	21.4	 16
 59	 10	92.0	20.5	 16
 60	 10	93.0	87.4	 16
 61	 10	105.3	43.4	 16
 62	 10	6605.0	1982.2	 16
 63	 10	135.5	31.6	 16
 64	 10	150.8	20.8	 16
 65	 10	157.0	32.0	 16
 66	 10	5546.8	1655.2	 16
 67	 10	130.0	31.8	 16
 68	 10	6159.3	1768.1	 16
 69	 10	147.5	22.1	 16
 70	 10	145.0	18.2	 16
 71	 10	160.5	24.6	 16
 72	 10	5228.8	1564.8	 16
 73	 10	82.8	15.6	 16
 74	 10	127.3	16.5	 16
 75	 10	130.8	16.6	 16
 76	 10	119.8	26.4	 16
 77	 10	132.5	14.5	 16
 78	 10	137.3	26.2	 16
 79	 10	87.3	15.2	 16
 80	 10	5460.5	1527.7	 16
 81	 10	139.3	18.2	 16
 82	 10	162.3	27.7	 16
 83	 10	177.0	119.5	 16
 84	 10	5086.0	1526.8	 16
 85	 10	81.5	14.2	 16
 86	 10	129.0	22.2	 16
 87	 10	150.8	21.9	 16
 88	 10	5154.5	1453.4	 16
 89	 10	132.3	12.3	 16
 90	 10	131.0	12.2	 16
 91	 10	73.5	16.6	 16
 92	 10	4563.8	1397.9	 16
 93	 10	140.3	19.4	 16
 94	 10	144.5	18.5	 16
 95	 10	4526.5	1329.0	 16
 96	 10	142.3	23.4	 16
 97	 10	88.3	23.3	 16
 98	 10	4711.0	1385.5	 16
 99	 10	126.5	22.9	 16
100	 10	143.0	26.8	 16
101	 10	4687.8	1364.5	 16
102	 10	139.8	24.6	 16
103	 10	114.0	38.1	 16
104	 10	5612.8	1615.6	 16
105	 10	154.5	17.2	 16
106	 10	151.0	28.5	 16
107	 10	144.5	32.6	 16
108	 10	5040.8	1416.7	 16
109	 10	78.5	8.5	 16
110	 10	69.0	9.8	 16
111	 10	333.5	40.1	 16
112	 10	458.0	82.4	 16
113	 10	153.3	18.1	 16
114	 10	347.0	49.6	 16
115	 10	133.5	25.0	 16
116	 10	100.3	11.4	 16
117	 10	111.8	18.6	 16
118	 10	153.5	18.2	 16
119	 10	232.0	38.8	 16
120	 10	219.3	38.4	 16
121	 10	103.5	22.6	 16
122	 10	94.0	14.9	 16
123	 10	115.5	33.2	 16
124	 10	115.8	15.5	 16
125	 10	97.3	19.3	 20
126	 10	120.8	18.9	 16
127	 10	92.3	18.2	 16
128	 10	70.8	14.3	 16
129	 10	107.8	19.8	 16
130	 10	123.3	16.4	 16
131	 10	136.5	19.5	 16
132	 10	181.3	30.6	 16
133	 10	102.5	15.3	 16
134	 10	80.0	11.5	 16
135	 10	77.8	15.9	 16
136	 10	98.8	21.1	 16
137	 10	125.3	26.6	 16
138	 10	96.5	19.4	 16
139	 10	111.0	21.8	 16
140	 10	89.5	17.4	 16
141	 10	115.5	23.0	 16
142	 10	145.8	32.9	 16
143	 10	357.5	123.7	 16
144	 10	402.3	81.6	 16
145	 10	154.8	22.3	 16
146	 10	170.8	30.6	 16
147	 10	128.3	40.2	 16
148	 10	295.0	107.2	 16
149	 10	173.5	40.3	 16
150	 10	226.0	61.8	 16
151	 10	121.8	49.0	 16
152	 10	2095.0	706.0	 16
153	 10	110.3	26.6	 16
154	 10	425.5	79.6	 16
155	 10	1094.0	385.1	 16
156	 10	122.3	31.5	 16
157	 10	529.3	99.3	 16
158	 10	282.3	112.9	 16
159	 10	676.0	74.8	 16
160	 10	709.8	178.1	 16
161	 10	92.5	17.5	 16
162	 10	98.3	17.2	 16
163	 10	109.3	16.0	 16
164	 10	142.8	23.7	 16
165	 10	414.8	102.1	 16
166	 10	116.8	18.6	 16
167	 10	159.8	17.5	 16
168	 10	241.0	55.0	 16
169	 10	522.5	74.7	 16
170	 10	735.8	209.4	 16
171	 10	317.8	57.9	 16
172	 10	173.3	30.9	 16
173	 10	109.5	23.5	 16
174	 10	145.3	25.2	 16
175	 10	160.0	25.1	 16
176	 10	132.8	35.3	 16
177	 10	144.8	123.0	 16
178	 10	98.3	16.3	 16
179	 10	96.0	13.7	 16
180	 10	97.3	20.8	 16
181	 10	171.5	26.6	 16
182	 10	162.0	23.9	 16
183	 10	192.8	43.0	 16
184	 10	182.3	29.3	 16
185	 10	160.0	17.6	 16
186	 10	147.3	18.0	 16
187	 10	151.0	24.1	 16
188	 10	165.0	30.6	 16
189	 10	170.8	27.6	 16
190	 10	203.5	40.7	 16
191	 10	2186.3	614.7	 16
192	 10	199.8	49.5	 16
193	 10	80.8	9.9	 16
194	 10	84.0	11.4	 16
195	 10	230.3	62.3	 16
196	 10	93.8	15.4	 16
197	 10	111.3	19.2	 16
198	 10	204.3	42.0	 16
199	 10	320.8	83.1	 16
200	 10	89.0	13.5	 16
201	 10	175.5	26.2	 16
202	 10	96.0	22.0	 16
203	 10	98.3	12.7	 16
204	 10	137.0	24.1	 16
205	 10	154.0	17.6	 16
206	 10	822.8	186.9	 16
207	 10	102.5	32.3	 16
208	 10	298.3	82.7	 16
209	 10	105.0	16.8	 16
210	 10	225.8	29.1	 16
211	 10	165.8	20.2	 16
212	 10	234.0	26.8	 16
213	 10	218.8	24.0	 16
214	 10	193.3	26.3	 16
215	 10	165.5	37.6	 16
216	 10	115.3	16.5	 16
217	 10	206.0	27.0	 16
218	 10	129.5	18.4	 16
219	 10	91.3	15.7	 16
220	 10	223.0	33.7	 16
221	 10	617.5	85.9	 16
222	 10	154.0	27.1	 16
223	 10	237.8	22.2	 16
224	 10	258.8	36.8	 16
225	 10	117.3	16.5	 16
226	 10	132.3	30.2	 16
227	 10	129.0	17.4	 16
228	 10	103.5	12.3	 16
229	 10	277.0	30.5	 16
230	 10	142.0	24.7	 16
231	 10	173.3	27.7	 16
232	 10	295.5	42.8	 16
233	 10	228.3	44.6	 16
234	 10	121.0	24.8	 16
235	 10	158.5	29.1	 16
236	 10	189.8	26.5	 16
237	 10	144.3	16.6	 16
238	 10	168.3	24.1	 16
239	 10	185.0	23.1	 16
240	 10	139.3	24.1	 16
241	 10	301.0	45.2	 16
242	 10	115.3	15.5	 16
243	 10	194.0	43.5	 16
244	 10	116.5	23.0	 16
245	 10	337.3	66.3	 16
246	 10	108.8	19.4	 16
247	 10	1526.8	293.9	 16
248	 10	194.5	28.2	 16
249	 10	134.0	22.9	 16
250	 10	144.3	26.3	 16
251	 10	290.3	44.7	 16
252	 10	178.3	45.7	 16
253	 10	436.3	76.4	 16
254	 10	83.8	12.4	 16
255	 10	97.3	19.8	 16
256	 10	204.8	38.6	 16
257	 10	99.8	12.5	 16
258	 10	133.8	28.0	 16
259	 10	117.0	16.1	 16
260	 10	110.0	20.8	 16
261	 10	117.0	18.3	 16
262	 10	80.5	13.0	 16
263	 10	82.5	15.4	 16
264	 10	122.0	16.7	 16
265	 10	102.3	14.6	 16
266	 10	378.3	52.4	 16
267	 10	363.8	61.9	 16
268	 10	130.5	16.9	 16
269	 10	294.5	63.9	 16
270	 10	95.0	14.2	 16
271	 10	85.8	11.1	 16
272	 10	337.5	84.6	 16
273	 10	81.0	15.4	 16
274	 10	107.3	17.2	 16
275	 10	107.3	25.8	 16
276	 10	76.5	12.0	 16
277	 10	95.0	16.0	 16
278	 10	148.8	32.5	 16
279	 10	198.5	32.8	 16
280	 10	91.5	11.5	 16
281	 10	147.3	26.6	 16
282	 10	285.5	58.3	 16
283	 10	73.8	18.3	 16
284	 10	115.3	20.8	 16
285	 10	95.0	12.5	 16
286	 10	89.0	17.1	 16
287	 10	110.5	20.4	 16
288	 10	151.5	28.7	 16
289	 10	109.0	16.8	 16
290	 10	183.3	25.2	 16
291	 10	290.3	44.9	 16
292	 10	557.5	61.0	 16
293	 10	158.5	37.5	 16
294	 10	2348.0	260.5	 16
295	 10	537.5	67.1	 16
296	 10	195.0	49.1	 16
297	 10	668.3	71.9	 16
298	 10	234.8	37.6	 16
299	 10	225.5	33.4	 16
300	 10	263.3	94.2	 16
301	 10	127.8	18.4	 16
302	 10	104.8	17.3	 16
303	 10	99.5	20.6	 16
304	 10	350.0	41.9	 16
305	 10	450.5	48.6	 16
306	 10	108.0	22.1	 16
307	 10	132.0	20.7	 16
308	 10	1836.3	190.4	 16
309	 10	366.3	32.5	 16
310	 10	1400.0	175.9	 16
311	 10	159.0	20.7	 16
312	 10	104.8	16.1	 16
313	 10	112.5	25.0	 16
314	 10	170.3	25.7	 16
315	 10	124.5	28.6	 16
316	 10	235.8	45.0	 16
317	 10	2225.8	254.8	 16
318	 10	103.5	21.6	 16
319	 10	121.3	18.5	 16
320	 10	162.5	24.9	 16
321	 10	186.8	38.8	 16
322	 10	255.3	32.0	 16
323	 10	90.5	14.9	 16
324	 10	261.8	34.0	 16
325	 10	150.3	18.9	 16
326	 10	104.5	17.4	 16
327	 10	106.3	23.6	 16
328	 10	639.5	79.3	 16
329	 10	142.0	28.1	 16
330	 10	115.0	18.8	 16
331	 10	102.3	21.2	 16
332	 10	221.3	31.7	 16
333	 10	525.0	68.1	 16
334	 10	122.3	28.0	 16
335	 10	90.8	13.8	 16
336	 10	93.0	15.0	 16
337	 10	87.0	15.4	 16
338	 10	118.0	26.4	 16
339	 10	229.0	27.6	 16
340	 10	619.8	81.2	 16
341	 10	101.5	16.2	 16
342	 10	181.5	17.4	 16
343	 10	137.3	22.9	 16
344	 10	859.5	143.7	 16
345	 10	98.3	22.5	 16
346	 10	401.3	46.2	 16
347	 10	137.5	27.6	 16
348	 10	536.0	57.8	 16
349	 10	157.5	16.2	 16
350	 10	751.5	139.8	 16
351	 10	189.8	34.6	 16
352	 10	268.5	44.1	 16
353	 10	90.0	13.6	 16
354	 10	155.3	21.9	 16
355	 10	254.3	27.6	 16
356	 10	393.3	42.0	 16
357	 10	190.5	27.4	 16
358	 10	217.5	30.7	 16
359	 10	324.0	36.2	 16
360	 10	107.3	17.1	 16
361	 10	276.8	37.8	 16
362	 10	80.5	14.1	 16
363	 10	94.3	16.3	 16
364	 10	102.0	17.0	 16
365	 10	103.3	21.4	 16
366	 10	75.8	12.9	 16
367	 10	75.0	10.8	 16
368	 10	97.3	20.7	 16
369	 10	143.5	19.4	 16
370	 10	243.5	37.2	 16
371	 10	185.8	24.5	 16
372	 10	114.0	22.1	 16
373	 10	96.5	15.0	 16
374	 10	114.3	17.7	 16
375	 10	176.3	27.1	 16
376	 10	96.5	13.4	 16
377	 10	604.3	67.1	 16
378	 10	1982.8	313.7	 16
379	 10	216.5	23.2	 16
380	 10	92.5	15.3	 16
381	 10	98.0	14.8	 16
382	 10	110.5	21.5	 16
383	 10	169.8	24.2	 16
384	 10	121.5	20.3	 16
385	 10	227.3	34.0	 16
386	 10	730.5	84.8	 16
387	 10	227.0	27.4	 16
388	 10	119.5	23.3	 16
389	 10	129.0	22.1	 16
390	 10	168.3	55.2	 16
391	 10	163.8	23.3	 16
392	 10	116.0	18.6	 16
393	 10	93.3	16.3	 16
394	 10	1825.3	214.4	 16
395	 10	430.0	34.6	 16
396	 10	126.3	20.6	 16
397	 10	130.3	20.3	 16
398	 10	184.8	27.1	 16
399	 10	100.3	21.0	 16
400	 10	91.5	14.5	 16
401	 10	469.8	57.7	 16
402	 10	279.5	50.8	 16
403	 10	116.5	39.9	 16
404	 10	237.0	37.1	 16
405	 10	206.0	33.3	 16
406	 10	98.0	20.4	 16
407	 10	134.5	18.0	 16
408	 10	100.8	21.3	 16
409	 10	136.3	21.1	 16
410	 10	276.5	66.3	 16
411	 10	527.0	61.3	 16
412	 10	292.3	48.7	 16
413	 10	147.0	19.3	 16
414	 10	292.5	37.6	 16
415	 10	128.0	15.8	 16
416	 10	202.5	28.0	 16
417	 10	146.5	20.8	 16
418	 10	95.5	16.6	 16
419	 10	331.3	48.2	 16
420	 10	277.5	34.6	 16
421	 10	159.0	27.3	 16
422	 10	86.3	14.1	 16
423	 10	123.5	19.7	 16
424	 10	320.8	56.5	 16
425	 10	91.5	17.2	 16
426	 10	93.0	11.0	 16
427	 10	113.3	19.4	 16
428	 10	169.5	88.6	 16
429	 10	100.5	19.8	 16
430	 10	92.0	14.2	 16
431	 10	335.8	47.9	 16
432	 10	111.3	20.6	 16
433	 10	107.0	21.4	 16
434	 10	103.0	21.9	 16
435	 10	78.5	14.6	 16
436	 10	86.3	12.4	 16
437	 10	124.8	25.4	 16
438	 10	375.0	51.2	 16
439	 10	371.0	33.6	 16
440	 10	178.3	21.5	 16
441	 10	145.8	18.5	 16
442	 10	124.5	21.4	 16
443	 10	289.8	31.5	 16
444	 10	86.0	13.8	 16
445	 10	158.8	28.1	 16
446	 10	102.3	10.3	 16
447	 10	138.3	19.9	 16
448	 10	82.3	12.9	 16
449	 10	108.5	21.8	 16
450	 10	190.5	27.3	 16
451	 10	137.5	17.7	 16
452	 10	110.5	19.0	 16
453	 10	240.5	24.3	 16
454	 10	463.8	52.7	 16
455	 10	225.0	32.9	 16
456	 10	473.8	77.9	 16
457	 10	80.0	12.9	 16
458	 10	93.3	20.2	 16
459	 10	86.0	11.3	 16
460	 10	454.0	78.0	 16
461	 10	103.5	18.3	 16
462	 10	123.5	27.8	 16
463	 10	145.3	18.5	 16
464	 10	103.3	22.1	 16
465	 10	114.8	18.0	 16
466	 10	654.0	63.9	 16
467	 10	113.8	19.4	 16
468	 10	96.5	20.9	 16
469	 10	102.0	17.9	 16
470	 10	87.8	16.0	 16
471	 10	139.5	17.4	 16
472	 10	369.8	44.3	 16
473	 10	171.8	32.8	 16
474	 10	610.0	113.7	 16
475	 10	154.8	21.8	 16
476	 10	91.3	18.2	 16
477	 10	113.3	24.9	 16
478	 10	131.3	19.5	 16
479	 10	91.3	14.3	 16
480	 10	191.3	35.0	 16
481	 10	89.0	18.5	 20
482	 10	147.3	27.1	 16
483	 10	81.0	12.3	 16
484	 10	207.0	30.0	 16
485	 10	137.0	19.6	 16
486	 10	180.8	29.6	 16
487	 10	113.5	20.9	 16
488	 10	156.0	24.0	 16
489	 10	121.0	11.8	 16
490	 10	329.3	58.2	 16
491	 10	115.5	25.1	 16
492	 10	137.3	33.9	 16
493	 10	508.5	53.4	 16
494	 10	1004.3	112.9	 16
495	 10	342.0	35.5	 16
496	 10	914.0	150.7	 16
497	 10	255.5	30.9	 16
498	 10	495.3	67.5	 16
499	 10	474.3	71.1	 16
500	 10	157.5	25.0	 16
501	 10	106.3	20.6	 16
502	 10	111.0	25.0	 16
503	 10	106.5	18.2	 16
504	 10	181.3	22.8	 16
505	 10	185.5	30.9	 16
506	 10	1270.8	237.8	 16
507	 10	137.0	20.5	 16
508	 10	274.8	44.0	 16
509	 10	116.0	67.4	 16
510	 10	524.3	62.3	 16
511	 10	215.5	38.1	 16
512	 10	88.3	14.0	 16
513	 10	109.0	17.9	 16
514	 10	521.3	59.5	 16
515	 10	91.8	22.2	 16
516	 10	111.0	30.5	 16
517	 10	108.5	16.0	 16
518	 10	94.3	18.2	 16
519	 10	211.0	40.6	 16
520	 10	330.5	375.6	 16
521	 10	107.0	18.4	 16
522	 10	261.0	44.3	 16
523	 10	92.8	12.6	 16
524	 10	147.3	24.4	 16
525	 10	233.8	38.7	 16
526	 10	456.3	65.5	 16
527	 10	224.3	42.0	 16
528	 10	199.0	38.5	 16
529	 10	151.3	19.4	 16
530	 10	255.8	43.8	 16
531	 10	124.5	22.7	 16
532	 10	120.8	19.3	 16
533	 10	137.8	46.3	 16
534	 10	97.3	19.6	 16
535	 10	88.3	24.8	 16
536	 10	115.3	15.4	 16
537	 10	126.3	20.3	 16
538	 10	101.3	17.8	 16
539	 10	118.8	17.1	 16
540	 10	146.3	105.5	 16
541	 10	210.8	36.4	 16
542	 10	97.0	14.0	 16
543	 10	129.0	24.9	 16
544	 10	116.0	18.8	 16
545	 10	112.8	19.7	 16
546	 10	387.3	62.7	 16
547	 10	620.5	110.5	 16
548	 10	221.3	45.4	 16
549	 10	370.8	43.0	 16
550	 10	199.3	25.5	 16
551	 10	298.0	99.6	 16
552	 10	306.8	52.0	 16
553	 10	222.5	24.1	 16
554	 10	234.0	44.7	 16
555	 10	106.0	19.0	 16
556	 10	98.8	22.2	 16
557	 10	183.5	32.7	 16
558	 10	94.3	16.0	 16
559	 10	122.3	19.8	 16
560	 10	123.0	29.9	 16
561	 10	459.8	80.3	 16
562	 10	89.8	14.8	 16
563	 10	159.0	19.3	 16
564	 10	190.5	26.1	 16
565	 10	315.8	52.3	 16
566	 10	204.8	39.9	 16
567	 10	103.3	14.7	 16
568	 10	97.5	22.0	 16
569	 10	298.5	44.9	 16
570	 10	311.3	41.4	 16
571	 10	541.0	82.3	 16
572	 10	654.8	120.4	 16
573	 10	143.0	17.4	 16
574	 10	365.3	33.8	 16
575	 10	347.8	63.8	 16
576	 10	151.0	17.5	 16
577	 10	644.0	125.2	 16
578	 10	107.5	18.6	 16
579	 10	99.0	15.4	 16
580	 10	405.3	49.2	 16
581	 10	848.5	89.1	 16
582	 10	395.8	42.7	 16
583	 10	154.0	31.7	 16
584	 10	172.8	33.4	 16
585	 10	226.8	27.2	 16
586	 10	221.0	41.1	 16
587	 10	85.0	13.6	 16
588	 10	301.8	60.7	 16
589	 10	157.5	41.1	 16
590	 10	127.3	18.6	 16
591	 10	128.8	17.4	 16
592	 10	99.3	16.5	 16
593	 10	208.5	65.1	 16
594	 10	250.8	60.3	 16
595	 10	465.3	57.4	 16
596	 10	253.3	42.0	 16
597	 10	241.0	37.0	 16
598	 10	135.3	18.8	 16
599	 10	927.8	84.4	 16
600	 10	991.5	157.5	 16
601	 10	275.8	58.6	 16
602	 10	255.5	33.7	 16
603	 10	175.8	28.9	 16
604	 10	108.0	22.2	 16
605	 10	118.5	20.3	 16
606	 10	791.5	141.6	 16
607	 10	130.8	19.1	 16
608	 10	162.3	36.3	 16
609	 10	117.8	32.8	 16
610	 10	726.3	560.5	 16
611	 10	294.3	50.1	 16
612	 10	157.0	27.7	 16
613	 10	219.8	28.5	 16
614	 10	111.3	17.6	 16
615	 10	110.0	7.7	 16
616	 10	159.8	26.0	 16
617	 10	171.8	32.2	 16
618	 10	135.8	22.2	 16
619	 10	115.0	20.2	 16
620	 10	175.5	21.9	 16
621	 10	218.5	23.2	 16
622	 10	132.0	23.2	 16
623	 10	112.0	18.6	 16
624	 10	142.8	34.0	 16
625	 10	133.8	28.9	 16
626	 10	102.3	22.4	 16
627	 10	168.5	30.0	 16
628	 10	531.8	59.9	 16
629	 10	196.3	24.1	 16
630	 10	186.5	22.4	 16
631	 10	499.3	55.9	 16
632	 10	437.8	78.6	 16
633	 10	143.5	23.2	 16
634	 10	792.3	90.9	 16
635	 10	114.3	23.5	 16
636	 10	125.3	17.5	 16
637	 10	94.0	20.4	 16
638	 10	93.0	17.7	 16
639	 10	92.3	14.0	 16
640	 10	145.5	21.3	 16
641	 10	704.5	69.2	 16
642	 10	94.5	14.8	 16
643	 10	144.5	22.9	 16
644	 10	230.5	29.9	 16
645	 10	128.3	20.8	 16
646	 10	189.0	21.4	 16
647	 10	247.5	55.5	 16
648	 10	219.5	41.0	 16
649	 10	97.0	15.3	 16
650	 10	94.0	14.9	 16
651	 10	93.0	13.0	 16
652	 10	155.8	21.3	 16
653	 10	291.8	31.3	 16
654	 10	211.0	20.2	 16
655	 10	170.0	21.8	 16
656	 10	133.3	17.3	 16
657	 10	122.5	17.0	 16
658	 10	521.3	63.9	 16
659	 10	124.3	14.9	 16
660	 10	242.5	28.6	 16
661	 10	131.0	20.4	 16
662	 10	165.8	25.0	 16
663	 10	874.0	108.0	 16
664	 10	147.3	15.0	 16
665	 10	184.5	47.6	 16
666	 10	137.0	29.4	 16
667	 10	593.3	73.4	 16
668	 10	419.0	35.4	 16
669	 10	320.0	35.2	 16
670	 10	879.8	171.0	 16
671	 10	265.3	25.6	 16
672	 10	394.0	35.9	 16
673	 10	297.8	37.0	 16
674	 10	153.3	28.5	 16
675	 10	371.8	57.9	 16
676	 10	318.5	53.1	 16
677	 10	711.0	117.0	 16
678	 10	107.3	15.6	 16
679	 10	110.0	14.5	 16
680	 10	1059.5	74.0	 16
681	 10	826.0	113.6	 16
682	 10	1017.5	130.8	 16
683	 10	1047.0	112.0	 16
684	 10	997.8	145.0	 16
685	 10	296.3	59.6	 16
686	 10	237.3	38.4	 16
687	 10	197.5	21.0	 16
688	 10	127.3	27.8	 16
689	 10	136.3	27.1	 16
690	 10	96.5	14.4	 16
691	 10	391.0	45.9	 16
692	 10	128.3	15.4	 16
693	 10	145.3	21.8	 16
694	 10	258.0	31.4	 16
695	 10	94.5	15.3	 16
696	 10	135.0	18.0	 16
697	 10	978.5	112.2	 16
698	 10	163.3	27.6	 16
699	 10	352.5	36.7	 16
700	 10	767.8	88.1	 16
701	 10	144.5	19.9	 16
702	 10	117.0	18.4	 16
703	 10	119.0	23.8	 16
704	 10	150.3	28.3	 16
705	 10	224.3	23.6	 16
706	 10	123.0	17.9	 16
707	 10	176.8	31.9	 16
708	 10	216.0	30.1	 16
709	 10	340.3	50.1	 16
710	 10	177.8	23.1	 16
711	 10	6065.3	1357.8	 16
  0	 11	159.5	19.9	 16
  1	 11	126.8	14.0	 16
  2	 11	223.5	36.8	 16
  3	 11	233.3	25.4	 16
  4	 11	127.5	25.8	 16
  5	 11	1673.8	309.4	 16
  6	 11	118.3	21.9	 16
  7	 11	578.0	76.8	 16
  8	 11	277.8	37.6	 16
  9	 11	145.8	23.8	 16
 10	 11	101.8	18.0	 16
 11	 11	70.8	17.0	 16
 12	 11	209.0	72.2	 16
 13	 11	6412.0	707.5	 16
 14	 11	6172.0	648.6	 16
 15	 11	5606.0	1971.5	 16
 16	 11	159.5	29.9	 16
 17	 11	75.0	11.6	 16
 18	 11	205.5	106.8	 16
 19	 11	6451.0	693.1	 16
 20	 11	6315.5	690.3	 16
 21	 11	5484.8	2082.5	 16
 22	 11	116.8	13.1	 16
 23	 11	148.5	121.0	 16
 24	 11	6399.8	2311.1	 16
 25	 11	142.5	24.3	 16
 26	 11	130.5	19.6	 16
 27	 11	215.3	118.8	 16
 28	 11	5747.0	2166.6	 16
 29	 11	74.3	10.5	 16
 30	 11	240.5	130.0	 16
 31	 11	6191.8	882.6	 16
 32	 11	6209.5	1293.5	 16
 33	 11	5412.5	2048.7	 16
 34	 11	148.0	30.1	 16
 35	 11	96.3	24.4	 16
 36	 11	194.5	90.8	 16
 37	 11	5784.0	1075.1	 16
 38	 11	6011.0	1243.3	 16
 39	 11	5030.0	1882.0	 16
 40	 11	138.3	24.8	 16
 41	 11	138.0	114.7	 16
 42	 11	6349.3	2197.5	 16
 43	 11	137.5	22.8	 16
 44	 11	147.3	25.1	 16
 45	 11	190.3	79.5	 16
 46	 11	5726.0	1914.3	 16
 47	 11	71.5	10.2	 16
 48	 11	144.0	23.5	 16
 49	 11	195.3	76.4	 16
 50	 11	5294.8	1654.1	 16
 51	 11	157.5	21.6	 16
 52	 11	138.3	24.5	 16
 53	 11	187.0	67.3	 16
 54	 11	5927.3	1845.9	 16
 55	 11	152.8	22.1	 16
 56	 11	137.0	17.3	 16
 57	 11	132.5	19.3	 16
 58	 11	130.3	17.5	 16
 59	 11	61.5	10.4	 16
 60	 11	91.5	17.1	 16
 61	 11	95.5	46.1	 16
 62	 11	6309.3	1861.0	 16
 63	 11	129.0	19.5	 16
 64	 11	139.5	22.9	 16
 65	 11	153.5	25.0	 16
 66	 11	5412.8	1639.8	 16
 67	 11	77.0	11.1	 16
 68	 11	140.3	20.0	 16
 69	 11	5620.8	451.6	 16
 70	 11	5511.0	428.6	 16
 71	 11	5325.0	1508.7	 16
 72	 11	154.3	22.7	 16
 73	 11	70.5	13.0	 16
 74	 11	133.0	17.8	 16
 75	 11	123.0	21.5	 16
 76	 11	127.3	30.2	 16
 77	 11	128.3	11.4	 16
 78	 11	132.3	23.7	 16
 79	 11	61.8	9.8	 16
 80	 11	143.5	21.5	 16
 81	 11	5396.5	383.8	 16
 82	 11	5499.5	386.8	 16
 83	 11	4860.0	1423.6	 16
 84	 11	137.0	22.5	 16
 85	 11	70.0	17.3	 16
 86	 11	138.5	22.2	 16
 87	 11	5257.3	618.7	 16
 88	 11	5993.3	595.2	 16
 89	 11	5038.3	1425.9	 16
 90	 11	149.0	29.3	 16
 91	 11	73.3	13.0	 16
 92	 11	132.5	24.1	 16
 93	 11	5036.3	571.7	 16
 94	 11	4858.0	1384.3	 16
 95	 11	155.5	22.9	 16
 96	 11	119.0	14.9	 16
 97	 11	70.8	20.1	 16
 98	 11	131.3	12.9	 16
 99	 11	5141.8	880.1	 16
100	 11	5002.8	1476.8	 16
101	 11	153.3	22.5	 16
102	 11	128.3	19.6	 16
103	 11	95.0	26.3	 16
104	 11	5571.8	1563.9	 16
105	 11	127.5	22.3	 16
106	 11	121.0	14.7	 16
107	 11	124.8	14.7	 16
108	 11	5151.3	1457.9	 16
109	 11	72.5	9.5	 16
110	 11	59.0	10.7	 16
111	 11	99.0	19.3	 16
112	 11	111.8	22.0	 16
113	 11	142.8	33.3	 16
114	 11	424.8	77.3	 16
115	 11	146.8	21.5	 16
116	 11	111.5	21.3	 16
117	 11	80.3	10.8	 16
118	 11	92.0	16.2	 16
119	 11	181.8	27.0	 16
120	 11	965.3	304.1	 20
121	 11	256.8	47.4	 16
122	 11	106.8	22.6	 16
123	 11	154.5	29.4	 16
124	 11	277.8	83.1	 16
125	 11	132.8	22.3	 16
126	 11	203.8	58.3	 16
127	 11	124.8	27.0	 16
128	 11	109.8	26.6	 16
129	 11	204.8	85.9	 16
130	 11	663.8	246.8	 16
131	 11	237.8	68.8	 16
132	 11	289.8	53.8	 16
133	 11	308.8	102.2	 16
134	 11	89.3	13.1	 16
135	 11	120.5	18.5	 16
136	 11	78.0	16.1	 16
137	 11	104.3	21.9	 16
138	 11	80.3	16.7	 16
139	 11	114.5	47.8	 16
140	 11	130.0	19.5	 16
141	 11	158.8	30.8	 16
142	 11	186.8	31.9	 16
143	 11	97.3	14.1	 16
144	 11	95.0	19.3	 16
145	 11	234.0	34.7	 16
146	 11	185.0	46.2	 16
147	 11	83.5	19.2	 16
148	 11	135.5	14.5	 16
149	 11	202.5	31.3	 16
150	 11	160.8	23.1	 16
151	 11	296.8	33.7	 16
152	 11	169.0	44.5	 16
153	 11	1007.0	406.4	 16
154	 11	10323.3	3474.2	 16
155	 11	89.5	16.9	 16
156	 11	134.3	30.0	 16
157	 11	475.8	51.5	 16
158	 11	1165.3	255.1	 16
159	 11	460.8	90.8	 16
160	 11	179.5	247.7	 16
161	 11	1754.8	597.2	 16
162	 11	113.5	21.0	 16
163	 11	94.3	17.1	 16
164	 11	84.3	15.3	 16
165	 11	125.3	15.7	 16
166	 11	168.8	30.0	 16
167	 11	121.0	17.1	 16
168	 11	89.3	21.0	 16
169	 11	110.0	26.5	 16
170	 11	1501.0	501.1	 16
171	 11	90.8	13.3	 16
172	 11	474.0	97.1	 16
173	 11	1801.3	611.5	 16
174	 11	192.8	35.8	 16
175	 11	341.5	38.2	 16
176	 11	232.3	37.9	 16
177	 11	162.5	48.3	 16
178	 11	667.0	193.5	 16
179	 11	147.0	19.0	 16
180	 11	306.5	36.6	 16
181	 11	1168.0	353.8	 16
182	 11	345.5	79.2	 16
183	 11	519.5	145.3	 16
184	 11	165.3	33.9	 16
185	 11	129.5	26.3	 16
186	 11	158.0	43.7	 16
187	 11	629.5	134.4	 16
188	 11	201.5	29.1	 16
189	 11	975.8	264.9	 16
190	 11	299.3	45.5	 16
191	 11	249.0	33.6	 16
192	 11	320.0	71.3	 16
193	 11	96.0	20.0	 16
194	 11	226.3	59.7	 16
195	 11	123.5	26.9	 16
196	 11	289.3	48.2	 16
197	 11	150.8	25.3	 16
198	 11	136.5	27.4	 16
199	 11	349.5	48.9	 16
200	 11	121.8	19.5	 16
201	 11	127.3	20.9	 16
202	 11	608.5	174.0	 16
203	 11	143.5	32.3	 16
204	 11	88.0	14.8	 16
205	 11	87.5	20.2	 16
206	 11	79.0	11.0	 16
207	 11	87.3	20.1	 16
208	 11	270.8	47.1	 16
209	 11	1094.5	199.6	 16
210	 11	113.3	16.0	 16
211	 11	109.3	11.7	 16
212	 11	162.5	26.5	 16
213	 11	321.3	34.9	 16
214	 11	392.0	56.5	 16
215	 11	329.5	23.6	 16
216	 11	450.5	45.8	 16
217	 11	172.3	29.5	 16
218	 11	143.8	22.1	 16
219	 11	117.5	22.5	 16
220	 11	115.3	14.7	 16
221	 11	424.0	92.0	 16
222	 11	193.8	35.7	 16
223	 11	543.8	106.1	 16
224	 11	93.0	16.3	 16
225	 11	236.0	33.2	 16
226	 11	263.5	49.9	 16
227	 11	163.5	25.5	 16
228	 11	169.0	18.7	 16
229	 11	206.3	33.1	 16
230	 11	638.0	87.4	 16
231	 11	443.0	64.3	 16
232	 11	234.3	28.6	 16
233	 11	285.3	38.2	 16
234	 11	239.8	46.8	 16
235	 11	2585.0	492.0	 16
236	 11	532.3	86.0	 16
237	 11	142.0	23.8	 16
238	 11	122.3	15.4	 16
239	 11	142.8	46.1	 16
240	 11	7471.0	1979.7	 16
241	 11	313.5	56.3	 16
242	 11	159.5	29.3	 16
243	 11	89.0	16.4	 16
244	 11	124.5	27.8	 16
245	 11	106.0	19.7	 16
246	 11	99.5	12.6	 16
247	 11	144.5	23.4	 16
248	 11	950.3	236.2	 16
249	 11	182.0	37.8	 16
250	 11	181.0	33.6	 16
251	 11	129.0	15.8	 16
252	 11	168.5	25.2	 16
253	 11	176.5	29.8	 16
254	 11	130.5	20.9	 16
255	 11	79.8	12.8	 16
256	 11	85.3	13.2	 16
257	 11	91.0	18.9	 16
258	 11	292.8	51.5	 16
259	 11	187.5	22.6	 16
260	 11	77.8	20.6	 16
261	 11	70.3	11.9	 16
262	 11	104.8	17.7	 16
263	 11	1468.3	363.7	 16
264	 11	108.3	17.7	 16
265	 11	136.5	32.9	 16
266	 11	1166.8	115.5	 16
267	 11	411.8	44.5	 16
268	 11	357.5	44.6	 16
269	 11	273.0	46.8	 16
270	 11	242.8	26.6	 16
271	 11	575.3	81.6	 16
272	 11	167.5	25.7	 16
273	 11	117.5	21.7	 16
274	 11	586.0	74.6	 16
275	 11	336.0	41.6	 16
276	 11	298.0	43.2	 16
277	 11	231.0	33.5	 16
278	 11	6284.8	1315.9	 16
279	 11	320.0	46.8	 16
280	 11	312.8	26.3	 16
281	 11	225.3	23.0	 16
282	 11	185.3	33.2	 16
283	 11	349.0	63.0	 16
284	 11	103.5	19.8	 16
285	 11	162.0	23.4	 16
286	 11	255.8	34.8	 16
287	 11	744.0	127.9	 16
288	 11	325.0	68.8	 16
289	 11	484.5	83.9	 16
290	 11	117.8	18.9	 16
291	 11	192.5	44.6	 16
292	 11	535.0	49.7	 16
293	 11	1163.3	201.0	 16
294	 11	379.8	63.7	 16
295	 11	1977.3	528.9	 16
296	 11	285.3	36.7	 16
297	 11	1109.8	220.2	 16
298	 11	122.0	26.8	 16
299	 11	179.3	20.3	 16
300	 11	454.0	28.0	 16
301	 11	117.8	19.0	 16
302	 11	365.3	64.2	 16
303	 11	202.5	26.9	 16
304	 11	361.8	29.8	 16
305	 11	576.3	62.1	 16
306	 11	238.3	37.1	 16
307	 11	181.0	35.3	 16
308	 11	402.5	39.8	 16
309	 11	381.8	39.0	 16
310	 11	84.8	13.8	 16
311	 11	153.3	15.6	 16
312	 11	129.3	14.6	 16
313	 11	474.0	69.7	 16
314	 11	143.3	23.8	 16
315	 11	88.5	15.4	 16
316	 11	94.3	23.6	 16
317	 11	168.5	26.3	 16
318	 11	125.8	18.6	 16
319	 11	93.5	12.6	 16
320	 11	136.3	21.0	 16
321	 11	158.5	31.6	 16
322	 11	121.3	21.6	 16
323	 11	1352.0	163.8	 16
324	 11	437.8	39.8	 16
325	 11	301.8	46.9	 16
326	 11	1267.8	189.0	 16
327	 11	136.3	25.2	 16
328	 11	103.8	21.4	 16
329	 11	166.8	23.0	 16
330	 11	2285.3	176.9	 16
331	 11	98.0	22.2	 16
332	 11	93.0	14.4	 16
333	 11	172.8	25.1	 16
334	 11	95.5	13.8	 16
335	 11	212.8	29.9	 16
336	 11	77.3	14.4	 16
337	 11	113.3	24.4	 16
338	 11	99.5	16.1	 16
339	 11	111.8	25.7	 16
340	 11	661.0	55.3	 16
341	 11	161.5	20.5	 16
342	 11	571.3	84.7	 16
343	 11	104.0	23.8	 16
344	 11	232.0	29.4	 16
345	 11	222.5	30.8	 16
346	 11	92.5	17.4	 16
347	 11	93.8	16.3	 16
348	 11	104.0	13.8	 16
349	 11	91.3	15.9	 16
350	 11	326.3	35.7	 16
351	 11	156.3	29.6	 16
352	 11	299.8	25.7	 16
353	 11	144.8	26.1	 16
354	 11	159.8	27.6	 16
355	 11	224.0	34.6	 12
356	 11	227.8	29.1	 16
357	 11	1075.0	162.1	 16
358	 11	1702.8	308.2	 16
359	 11	106.3	21.3	 16
360	 11	137.5	17.5	 16
361	 11	294.0	48.1	 16
362	 11	103.3	18.6	 16
363	 11	204.0	26.4	 16
364	 11	142.5	21.5	 16
365	 11	93.3	15.6	 16
366	 11	236.3	41.5	 16
367	 11	312.8	53.8	 16
368	 11	103.5	62.1	 16
369	 11	144.8	26.8	 16
370	 11	205.8	31.6	 16
371	 11	460.5	35.3	 16
372	 11	276.8	34.6	 16
373	 11	672.5	126.2	 16
374	 11	175.3	27.4	 16
375	 11	485.3	47.9	 16
376	 11	159.0	22.9	 16
377	 11	209.3	17.5	 16
378	 11	236.0	41.7	 16
379	 11	107.5	15.5	 16
380	 11	85.5	27.2	 16
381	 11	338.3	38.2	 16
382	 11	110.5	18.2	 16
383	 11	152.3	22.2	 16
384	 11	124.3	33.3	 16
385	 11	88.8	21.1	 16
386	 11	1202.3	116.9	 16
387	 11	155.5	26.1	 16
388	 11	104.8	21.7	 16
389	 11	115.0	17.1	 16
390	 11	276.8	48.4	 16
391	 11	183.0	42.6	 16
392	 11	118.0	20.2	 16
393	 11	1795.3	264.9	 16
394	 11	199.5	33.7	 16
395	 11	106.8	19.2	 16
396	 11	731.8	83.9	 16
397	 11	1372.8	101.3	 16
398	 11	423.5	42.4	 16
399	 11	252.0	24.5	 16
400	 11	418.8	39.2	 16
401	 11	228.5	35.4	 16
402	 11	96.0	10.2	 16
403	 11	131.8	23.2	 16
404	 11	95.0	15.8	 16
405	 11	98.3	19.9	 16
406	 11	112.0	20.6	 16
407	 11	963.3	97.4	 16
408	 11	99.5	15.2	 16
409	 11	137.0	25.3	 16
410	 11	278.8	38.3	 16
411	 11	171.0	30.1	 16
412	 11	186.3	38.6	 16
413	 11	95.3	14.6	 16
414	 11	91.8	19.2	 16
415	 11	234.0	23.2	 16
416	 11	235.0	32.0	 16
417	 11	157.5	22.7	 16
418	 11	253.0	32.5	 16
419	 11	163.5	20.1	 16
420	 11	97.8	11.9	 16
421	 11	209.3	29.8	 16
422	 11	85.8	12.3	 16
423	 11	412.3	80.2	 16
424	 11	364.8	41.1	 16
425	 11	224.8	26.4	 16
426	 11	225.3	28.6	 16
427	 11	288.5	29.2	 16
428	 11	154.3	26.9	 16
429	 11	220.5	33.2	 16
430	 11	114.0	22.9	 16
431	 11	94.0	18.3	 16
432	 11	173.5	25.3	 16
433	 11	130.0	22.8	 16
434	 11	84.3	11.1	 16
435	 11	164.5	24.9	 16
436	 11	360.0	40.2	 16
437	 11	445.3	70.2	 16
438	 11	320.3	35.3	 16
439	 11	468.8	40.7	 16
440	 11	196.3	35.5	 16
441	 11	602.0	79.5	 16
442	 11	349.0	39.7	 16
443	 11	1183.5	162.6	 16
444	 11	141.0	21.3	 16
445	 11	1266.0	187.2	 16
446	 11	228.0	44.7	 16
447	 11	105.0	23.5	 16
448	 11	98.5	21.0	 16
449	 11	102.5	16.4	 16
450	 11	150.5	21.1	 16
451	 11	364.0	39.5	 16
452	 11	206.5	20.1	 16
453	 11	133.0	25.8	 16
454	 11	133.0	33.1	 16
455	 11	407.0	69.9	 16
456	 11	185.3	23.4	 16
457	 11	263.3	32.4	 16
458	 11	588.3	89.6	 16
459	 11	126.0	21.4	 16
460	 11	109.5	21.2	 16
461	 11	95.3	21.9	 16
462	 11	215.3	25.5	 16
463	 11	663.3	65.9	 16
464	 11	595.5	64.5	 16
465	 11	120.3	23.8	 16
466	 11	326.0	40.3	 16
467	 11	87.3	13.2	 16
468	 11	262.3	40.4	 16
469	 11	1342.5	101.1	 16
470	 11	181.5	23.7	 16
471	 11	193.5	19.8	 16
472	 11	424.8	45.0	 16
473	 11	539.3	75.0	 16
474	 11	119.8	15.5	 16
475	 11	113.8	15.5	 16
476	 11	567.5	80.7	 20
477	 11	106.3	28.7	 16
478	 11	930.3	153.7	 16
479	 11	161.8	22.1	 16
480	 11	127.0	21.2	 16
481	 11	2095.0	405.9	 16
482	 11	255.0	42.4	 16
483	 11	161.8	21.8	 16
484	 11	91.8	14.1	 16
485	 11	116.8	13.9	 16
486	 11	663.0	104.1	 16
487	 11	157.0	23.5	 16
488	 11	167.3	29.4	 16
489	 11	96.8	21.7	 16
490	 11	172.5	28.5	 16
491	 11	169.0	23.1	 16
492	 11	314.5	36.1	 16
493	 11	189.3	38.7	 16
494	 11	537.0	54.5	 16
495	 11	135.0	22.5	 16
496	 11	1124.0	119.8	 16
497	 11	1196.5	75.8	 16
498	 11	1184.5	103.9	 16
499	 11	350.0	40.8	 16
500	 11	549.5	106.1	 16
501	 11	230.8	33.2	 16
502	 11	205.5	24.2	 16
503	 11	170.0	27.2	 16
504	 11	341.5	34.9	 16
505	 11	500.5	98.7	 16
506	 11	112.3	23.7	 16
507	 11	119.8	22.3	 16
508	 11	94.8	18.2	 16
509	 11	93.0	14.9	 16
510	 11	550.8	102.8	 16
511	 11	512.5	69.0	 16
512	 11	180.3	21.0	 16
513	 11	130.8	20.8	 16
514	 11	140.3	23.7	 16
515	 11	106.0	17.2	 16
516	 11	204.8	27.0	 16
517	 11	2039.3	329.5	 16
518	 11	128.5	19.5	 16
519	 11	913.3	163.0	 16
520	 11	1946.8	289.3	 16
521	 11	1284.3	132.5	 16
522	 11	159.5	33.1	 16
523	 11	101.3	18.2	 16
524	 11	197.0	28.2	 16
525	 11	97.0	24.2	 16
526	 11	103.0	19.1	 16
527	 11	98.3	20.0	 16
528	 11	152.8	19.4	 16
529	 11	363.5	51.9	 16
530	 11	344.3	72.7	 16
531	 11	115.5	25.4	 16
532	 11	350.0	64.4	 16
533	 11	93.5	16.1	 16
534	 11	141.8	24.1	 16
535	 11	107.3	20.2	 16
536	 11	394.5	49.8	 16
537	 11	358.0	45.9	 16
538	 11	130.0	18.1	 16
539	 11	1077.0	91.8	 16
540	 11	175.0	30.0	 16
541	 11	247.3	40.3	 16
542	 11	226.8	29.7	 16
543	 11	222.0	31.1	 16
544	 11	114.8	16.0	 16
545	 11	2582.8	499.0	 16
546	 11	216.8	35.5	 16
547	 11	241.0	29.7	 16
548	 11	237.5	37.7	 16
549	 11	155.0	35.4	 16
550	 11	324.3	72.5	 16
551	 11	180.8	77.3	 16
552	 11	101.5	23.9	 16
553	 11	281.0	66.0	 16
554	 11	245.3	25.5	 16
555	 11	156.3	26.1	 16
556	 11	370.3	99.6	 16
557	 11	163.5	32.4	 16
558	 11	815.3	126.9	 16
559	 11	540.5	103.6	 16
560	 11	778.0	66.5	 16
561	 11	1580.0	243.6	 16
562	 11	922.0	160.6	 16
563	 11	306.0	24.9	 16
564	 11	442.5	39.5	 16
565	 11	443.0	81.3	 16
566	 11	155.0	19.2	 16
567	 11	163.5	23.4	 16
568	 11	472.5	93.4	 16
569	 11	202.0	64.7	 16
570	 11	8013.8	1711.5	 16
571	 11	344.0	56.5	 16
572	 11	111.5	24.3	 16
573	 11	137.0	20.9	 16
574	 11	102.0	15.0	 16
575	 11	110.3	19.2	 16
576	 11	114.5	16.1	 16
577	 11	181.3	23.3	 16
578	 11	234.8	45.3	 16
579	 11	483.8	57.7	 16
580	 11	141.3	24.1	 16
581	 11	227.3	45.1	 16
582	 11	166.0	24.4	 16
583	 11	244.3	43.4	 16
584	 11	178.3	96.1	 16
585	 11	428.3	39.9	 16
586	 11	419.5	98.5	 16
587	 11	530.3	117.2	 16
588	 11	128.8	22.7	 16
589	 11	160.0	21.5	 16
590	 11	137.3	26.2	 16
591	 11	125.8	25.7	 16
592	 11	238.5	39.0	 16
593	 11	125.3	17.7	 16
594	 11	1218.8	230.2	 16
595	 11	261.0	29.7	 16
596	 11	535.3	77.4	 16
597	 11	448.5	46.0	 16
598	 11	237.8	37.8	 16
599	 11	472.0	37.8	 16
600	 11	135.0	25.7	 16
601	 11	228.0	38.3	 16
602	 11	1040.0	151.1	 16
603	 11	207.3	21.0	 16
604	 11	320.5	55.3	 16
605	 11	118.8	22.8	 16
606	 11	121.0	26.0	 16
607	 11	100.5	15.5	 16
608	 11	171.0	24.5	 16
609	 11	83.8	9.0	 16
610	 11	126.3	19.6	 16
611	 11	160.3	28.8	 16
612	 11	1175.3	194.9	 16
613	 11	361.3	43.6	 16
614	 11	113.3	18.9	 16
615	 11	217.3	32.7	 16
616	 11	96.8	22.3	 16
617	 11	115.0	13.6	 16
618	 11	138.8	29.3	 16
619	 11	544.0	72.9	 16
620	 11	114.3	18.5	 16
621	 11	124.0	22.2	 16
622	 11	165.3	31.0	 16
623	 11	97.0	15.8	 16
624	 11	162.5	16.4	 16
625	 11	452.3	105.3	 16
626	 11	149.5	23.9	 16
627	 11	1856.0	314.1	 16
628	 11	313.8	42.2	 16
629	 11	101.0	27.5	 16
630	 11	134.3	22.5	 16
631	 11	176.3	19.2	 16
632	 11	387.0	32.0	 16
633	 11	167.0	24.6	 16
634	 11	504.3	68.3	 16
635	 11	222.0	101.9	 16
636	 11	90.8	16.5	 16
637	 11	94.0	15.3	 16
638	 11	123.8	25.3	 16
639	 11	115.5	17.1	 16
640	 11	245.3	24.2	 16
641	 11	247.0	27.5	 16
642	 11	136.3	43.8	 16
643	 11	231.5	28.3	 16
644	 11	277.8	27.2	 16
645	 11	158.3	15.3	 16
646	 11	154.3	26.7	 16
647	 11	228.0	26.2	 16
648	 11	420.8	42.7	 16
649	 11	532.0	68.3	 16
650	 11	132.3	17.3	 16
651	 11	144.5	15.4	 16
652	 11	145.5	23.6	 16
653	 11	103.8	19.2	 16
654	 11	92.8	15.8	 16
655	 11	107.3	9.3	 16
656	 11	126.0	17.6	 16
657	 11	92.5	21.8	 16
658	 11	674.3	82.8	 16
659	 11	111.0	17.5	 16
660	 11	151.8	17.3	 16
661	 11	116.8	14.6	 16
662	 11	192.8	28.5	 16
663	 11	318.5	52.7	 16
664	 11	276.8	33.8	 16
665	 11	342.0	44.7	 16
666	 11	486.8	79.8	 16
667	 11	171.5	20.7	 16
668	 11	278.0	23.2	 16
669	 11	328.8	36.0	 16
670	 11	247.3	24.0	 16
671	 11	2682.3	284.1	 16
672	 11	1153.3	140.2	 16
673	 11	210.5	26.1	 16
674	 11	199.3	23.5	 16
675	 11	141.8	24.1	 16
676	 11	126.0	17.9	 16
677	 11	608.5	74.9	 16
678	 11	211.3	22.6	 16
679	 11	525.0	42.9	 16
680	 11	570.3	70.4	 16
681	 11	532.5	50.9	 16
682	 11	485.5	60.9	 16
683	 11	311.3	31.5	 16
684	 11	226.0	29.6	 16
685	 11	247.8	38.9	 16
686	 11	198.8	34.2	 16
687	 11	179.3	29.5	 16
688	 11	143.3	34.6	 16
689	 11	125.3	13.6	 16
690	 11	113.3	22.3	 16
691	 11	108.8	19.3	 16
692	 11	112.8	17.3	 16
693	 11	137.8	23.1	 16
694	 11	327.5	43.3	 16
695	 11	250.5	23.1	 16
696	 11	163.3	28.6	 16
697	 11	1413.0	196.7	 16
698	 11	424.3	38.1	 16
699	 11	1824.5	246.1	 16
700	 11	347.8	41.3	 16
701	 11	666.5	68.4	 16
702	 11	207.3	39.7	 16
703	 11	2493.8	383.5	 16
704	 11	145.3	20.2	 16
705	 11	234.0	25.7	 16
706	 11	151.0	17.4	 16
707	 11	144.0	17.6	 16
708	 11	739.8	62.0	 16
709	 11	310.3	24.3	 16
710	 11	309.3	35.8	 16
711	 11	204.3	40.3	 16
  0	 12	6527.0	1010.0	 16
  1	 12	117.8	16.0	 16
  2	 12	101.0	13.3	 16
  3	 12	129.8	33.2	 16
  4	 12	124.3	15.3	 16
  5	 12	277.0	49.7	 16
  6	 12	93.5	28.7	 16
  7	 12	191.5	28.1	 16
  8	 12	262.0	42.2	 16
  9	 12	131.3	51.2	 16
 10	 12	100.5	19.7	 16
 11	 12	68.8	14.7	 16
 12	 12	58.5	13.4	 16
 13	 12	59.3	9.9	 16
 14	 12	68.0	17.5	 16
 15	 12	74.3	13.3	 16
 16	 12	84.3	15.1	 16
 17	 12	74.0	14.8	 16
 18	 12	62.3	10.8	 16
 19	 12	63.0	12.0	 16
 20	 12	72.3	11.4	 16
 21	 12	67.3	14.5	 16
 22	 12	67.3	13.8	 16
 23	 12	58.5	8.9	 16
 24	 12	72.3	10.0	 16
 25	 12	64.8	10.4	 16
 26	 12	80.8	16.2	 16
 27	 12	64.3	10.2	 16
 28	 12	100.3	37.5	 16
 29	 12	66.3	11.3	 16
 30	 12	69.0	9.6	 16
 31	 12	82.0	12.6	 16
 32	 12	83.3	15.4	 16
 33	 12	79.0	10.5	 16
 34	 12	73.3	13.2	 16
 35	 12	92.8	34.2	 16
 36	 12	74.8	11.0	 16
 37	 12	81.0	9.4	 16
 38	 12	80.8	15.8	 16
 39	 12	76.3	12.3	 16
 40	 12	94.0	29.8	 16
 41	 12	70.3	18.3	 16
 42	 12	89.0	14.8	 16
 43	 12	74.3	11.3	 16
 44	 12	64.0	9.6	 16
 45	 12	67.8	15.4	 16
 46	 12	66.8	14.2	 16
 47	 12	72.5	13.1	 16
 48	 12	67.0	12.0	 16
 49	 12	65.3	12.6	 16
 50	 12	65.8	13.7	 16
 51	 12	73.3	12.7	 16
 52	 12	68.3	11.5	 16
 53	 12	58.3	8.7	 16
 54	 12	58.3	14.6	 16
 55	 12	60.8	8.7	 16
 56	 12	73.3	7.4	 16
 57	 12	69.0	14.9	 16
 58	 12	66.0	14.1	 16
 59	 12	58.0	10.7	 16
 60	 12	59.3	16.1	 16
 61	 12	68.5	16.3	 16
 62	 12	57.3	10.9	 16
 63	 12	78.3	34.0	 16
 64	 12	77.5	15.7	 16
 65	 12	68.5	9.1	 16
 66	 12	60.5	15.2	 16
 67	 12	83.5	16.7	 16
 68	 12	74.8	14.1	 16
 69	 12	67.3	10.9	 16
 70	 12	68.3	15.5	 16
 71	 12	80.5	16.3	 16
 72	 12	111.8	88.4	 16
 73	 12	57.3	15.3	 16
 74	 12	63.5	13.8	 16
 75	 12	66.3	9.9	 16
 76	 12	60.3	8.7	 16
 77	 12	65.3	11.3	 16
 78	 12	63.5	14.5	 16
 79	 12	73.0	13.9	 16
 80	 12	59.0	12.8	 16
 81	 12	67.8	9.7	 16
 82	 12	59.3	8.5	 16
 83	 12	73.0	11.0	 16
 84	 12	64.3	9.0	 16
 85	 12	64.5	8.2	 16
 86	 12	62.3	11.7	 16
 87	 12	66.8	8.7	 16
 88	 12	68.0	13.2	 16
 89	 12	73.3	15.8	 16
 90	 12	62.3	9.9	 16
 91	 12	55.8	10.0	 16
 92	 12	62.5	18.3	 16
 93	 12	66.3	13.5	 16
 94	 12	61.0	9.4	 16
 95	 12	64.3	15.7	 16
 96	 12	63.0	9.5	 16
 97	 12	60.3	13.8	 16
 98	 12	55.0	9.3	 16
 99	 12	69.3	15.9	 16
100	 12	66.3	7.1	 16
101	 12	56.5	8.7	 16
102	 12	60.3	12.6	 16
103	 12	56.0	9.8	 16
104	 12	51.0	4.5	 16
105	 12	71.5	14.4	 16
106	 12	68.5	21.0	 16
107	 12	67.3	10.1	 16
108	 12	76.5	18.4	 16
109	 12	68.0	11.1	 16
110	 12	68.8	16.0	 16
111	 12	83.5	12.9	 16
112	 12	101.5	20.8	 16
113	 12	267.8	28.9	 16
114	 12	302.5	39.0	 16
115	 12	144.3	28.9	 20
116	 12	87.5	22.6	 16
117	 12	80.0	9.8	 16
118	 12	85.0	17.7	 16
119	 12	166.0	27.5	 16
120	 12	269.8	52.4	 16
121	 12	198.5	46.5	 16
122	 12	103.0	17.0	 16
123	 12	128.8	45.9	 16
124	 12	373.5	112.8	 16
125	 12	109.3	12.1	 16
126	 12	146.0	26.2	 16
127	 12	104.3	22.3	 16
128	 12	96.8	14.8	 16
129	 12	155.8	33.0	 16
130	 12	121.0	13.7	 16
131	 12	249.5	91.3	 16
132	 12	1296.5	483.0	 16
133	 12	181.0	48.6	 16
134	 12	89.3	15.9	 16
135	 12	108.3	12.4	 16
136	 12	172.5	39.8	 16
137	 12	98.5	18.6	 16
138	 12	73.5	15.0	 16
139	 12	77.5	14.1	 16
140	 12	95.3	26.3	 16
141	 12	144.3	31.0	 16
142	 12	101.3	23.3	 16
143	 12	98.3	11.8	 16
144	 12	105.8	19.7	 16
145	 12	188.3	36.4	 16
146	 12	107.5	28.9	 16
147	 12	72.5	9.9	 16
148	 12	126.5	19.8	 16
149	 12	205.5	51.1	 16
150	 12	135.0	48.7	 16
151	 12	527.5	123.5	 16
152	 12	164.5	29.4	 16
153	 12	528.5	140.2	 16
154	 12	1855.0	647.3	 16
155	 12	89.0	19.3	 16
156	 12	98.5	26.4	 16
157	 12	205.5	37.4	 16
158	 12	755.5	162.4	 16
159	 12	354.8	65.8	 16
160	 12	93.3	16.0	 16
161	 12	343.0	98.8	 16
162	 12	100.3	14.3	 16
163	 12	75.3	9.7	 16
164	 12	107.3	21.1	 16
165	 12	92.5	13.5	 16
166	 12	158.0	26.7	 16
167	 12	72.8	15.0	 16
168	 12	97.3	21.6	 16
169	 12	96.3	18.3	 16
170	 12	246.0	69.8	 16
171	 12	82.0	15.4	 16
172	 12	202.3	27.5	 16
173	 12	198.3	54.4	 16
174	 12	125.8	28.1	 16
175	 12	175.8	34.9	 16
176	 12	175.5	26.4	 16
177	 12	198.5	29.1	 16
178	 12	203.5	33.1	 16
179	 12	133.3	26.1	 16
180	 12	234.0	46.4	 16
181	 12	641.0	161.0	 16
182	 12	120.3	19.7	 16
183	 12	125.0	21.3	 16
184	 12	227.0	27.0	 16
185	 12	118.3	23.1	 16
186	 12	125.5	51.1	 16
187	 12	537.5	111.8	 16
188	 12	153.0	21.7	 16
189	 12	287.8	57.3	 16
190	 12	176.3	21.2	 16
191	 12	131.0	25.1	 16
192	 12	207.0	49.7	 16
193	 12	80.0	13.5	 16
194	 12	140.3	28.8	 16
195	 12	87.3	12.6	 16
196	 12	164.5	37.9	 16
197	 12	87.0	15.5	 16
198	 12	185.0	48.6	 16
199	 12	530.0	118.5	 16
200	 12	100.5	21.2	 16
201	 12	129.3	18.7	 16
202	 12	133.0	26.2	 16
203	 12	93.3	15.8	 16
204	 12	82.3	16.8	 16
205	 12	94.3	10.0	 16
206	 12	91.0	13.7	 16
207	 12	111.5	22.1	 16
208	 12	206.8	79.5	 16
209	 12	763.3	154.6	 16
210	 12	99.0	18.2	 16
211	 12	102.0	23.4	 16
212	 12	345.3	37.4	 16
213	 12	240.3	21.8	 16
214	 12	308.3	54.0	 16
215	 12	479.0	91.4	 16
216	 12	610.3	63.7	 16
217	 12	255.8	52.4	 16
218	 12	111.0	22.5	 16
219	 12	110.8	23.9	 16
220	 12	84.3	13.7	 16
221	 12	178.0	22.4	 16
222	 12	103.5	14.9	 16
223	 12	116.8	17.3	 16
224	 12	88.3	11.4	 16
225	 12	122.3	22.2	 16
226	 12	156.5	31.4	 16
227	 12	142.0	23.6	 16
228	 12	142.3	17.8	 16
229	 12	201.8	24.4	 16
230	 12	501.8	71.3	 16
231	 12	282.3	51.1	 16
232	 12	156.0	22.1	 16
233	 12	132.3	19.6	 16
234	 12	200.8	70.5	 16
235	 12	2555.5	447.9	 16
236	 12	320.8	34.7	 16
237	 12	110.5	14.7	 16
238	 12	187.0	25.3	 16
239	 12	223.0	39.2	 16
240	 12	1109.5	285.3	 16
241	 12	181.8	20.7	 16
242	 12	191.0	35.1	 16
243	 12	109.3	18.0	 16
244	 12	180.3	30.9	 16
245	 12	177.0	28.4	 16
246	 12	106.5	28.4	 16
247	 12	107.0	16.2	 16
248	 12	166.0	27.8	 16
249	 12	85.3	12.3	 16
250	 12	125.8	57.8	 16
251	 12	105.3	9.7	 16
252	 12	114.5	15.1	 16
253	 12	145.0	23.5	 16
254	 12	119.0	23.4	 16
255	 12	76.3	13.8	 16
256	 12	86.8	14.4	 16
257	 12	80.3	11.3	 16
258	 12	127.0	16.7	 16
259	 12	126.0	23.4	 16
260	 12	76.3	16.1	 16
261	 12	91.8	12.3	 16
262	 12	115.0	18.7	 16
263	 12	248.0	41.9	 16
264	 12	84.0	10.5	 16
265	 12	132.5	22.1	 16
266	 12	779.0	57.4	 16
267	 12	285.5	34.0	 16
268	 12	311.8	34.7	 16
269	 12	379.5	59.8	 16
270	 12	213.5	23.9	 16
271	 12	269.5	41.0	 16
272	 12	126.5	18.9	 16
273	 12	99.5	15.0	 16
274	 12	418.0	44.0	 16
275	 12	742.0	56.8	 16
276	 12	248.8	41.6	 16
277	 12	169.5	32.1	 16
278	 12	1008.8	262.1	 16
279	 12	178.8	25.2	 16
280	 12	287.8	45.5	 16
281	 12	290.0	40.8	 16
282	 12	221.3	29.7	 16
283	 12	259.8	36.7	 16
284	 12	83.5	8.9	 16
285	 12	121.3	30.6	 16
286	 12	413.5	78.3	 16
287	 12	206.3	35.7	 16
288	 12	131.8	20.7	 16
289	 12	185.5	31.8	 16
290	 12	94.5	22.2	 16
291	 12	110.3	19.5	 16
292	 12	154.3	27.3	 16
293	 12	269.0	48.0	 16
294	 12	118.5	16.1	 16
295	 12	204.8	34.0	 16
296	 12	247.3	29.2	 16
297	 12	172.8	36.7	 16
298	 12	96.3	17.1	 16
299	 12	303.8	50.1	 16
300	 12	203.3	25.1	 16
301	 12	156.5	18.4	 16
302	 12	252.0	26.8	 16
303	 12	327.3	37.2	 16
304	 12	405.0	54.6	 16
305	 12	1534.3	157.8	 16
306	 12	323.3	38.4	 16
307	 12	156.8	25.1	 16
308	 12	302.3	43.9	 16
309	 12	271.0	42.1	 16
310	 12	85.8	16.5	 16
311	 12	166.3	22.4	 16
312	 12	130.3	23.1	 16
313	 12	398.0	43.5	 16
314	 12	105.3	15.9	 16
315	 12	98.0	10.8	 16
316	 12	96.5	15.6	 16
317	 12	177.8	24.9	 16
318	 12	77.0	11.4	 16
319	 12	105.5	18.1	 16
320	 12	77.3	13.0	 16
321	 12	128.5	20.0	 16
322	 12	130.3	21.1	 16
323	 12	467.8	48.3	 16
324	 12	673.3	95.1	 16
325	 12	118.3	20.7	 16
326	 12	200.3	36.5	 16
327	 12	196.5	23.5	 16
328	 12	95.0	19.5	 16
329	 12	145.8	23.3	 16
330	 12	568.5	91.7	 16
331	 12	100.8	17.4	 16
332	 12	107.8	17.9	 16
333	 12	152.3	19.3	 16
334	 12	90.8	14.8	 16
335	 12	158.0	25.8	 16
336	 12	85.5	17.8	 16
337	 12	86.8	17.3	 16
338	 12	81.0	13.2	 16
339	 12	86.0	13.4	 16
340	 12	131.8	21.3	 16
341	 12	295.5	29.1	 16
342	 12	255.0	37.2	 16
343	 12	92.0	18.8	 16
344	 12	115.8	25.8	 16
345	 12	144.3	23.5	 16
346	 12	88.3	15.9	 16
347	 12	98.0	17.4	 16
348	 12	128.3	23.0	 16
349	 12	75.0	16.0	 16
350	 12	2154.3	403.2	 16
351	 12	104.0	11.6	 16
352	 12	148.0	28.2	 16
353	 12	285.8	50.4	 16
354	 12	187.5	34.0	 16
355	 12	469.0	70.9	 16
356	 12	402.8	53.4	 16
357	 12	324.8	54.3	 16
358	 12	212.5	35.5	 16
359	 12	90.0	11.7	 16
360	 12	130.5	21.1	 16
361	 12	1602.8	289.2	 16
362	 12	118.3	19.5	 16
363	 12	81.3	20.7	 16
364	 12	110.8	23.1	 16
365	 12	85.3	13.6	 16
366	 12	292.3	43.2	 16
367	 12	143.0	22.0	 16
368	 12	93.3	15.6	 16
369	 12	176.3	21.9	 16
370	 12	131.8	25.9	 16
371	 12	466.5	27.5	 16
372	 12	396.5	45.3	 16
373	 12	127.8	43.6	 16
374	 12	130.3	11.6	 16
375	 12	292.0	30.1	 16
376	 12	134.5	27.9	 16
377	 12	355.8	25.6	 16
378	 12	177.8	26.7	 16
379	 12	105.0	19.6	 16
380	 12	83.0	20.5	 16
381	 12	183.8	27.0	 16
382	 12	172.8	31.0	 16
383	 12	115.8	16.8	 16
384	 12	280.3	26.8	 16
385	 12	86.3	13.8	 16
386	 12	209.0	49.5	 16
387	 12	96.0	14.4	 16
388	 12	117.5	24.1	 16
389	 12	125.8	21.8	 16
390	 12	150.5	27.0	 16
391	 12	118.3	20.5	 16
392	 12	104.3	22.0	 16
393	 12	226.8	34.6	 16
394	 12	236.8	21.1	 16
395	 12	123.5	18.9	 16
396	 12	305.0	38.0	 16
397	 12	641.0	68.5	 16
398	 12	682.3	42.7	 16
399	 12	182.5	20.1	 16
400	 12	243.5	44.0	 16
401	 12	118.0	15.0	 16
402	 12	108.3	23.5	 16
403	 12	93.8	17.7	 16
404	 12	99.5	20.8	 16
405	 12	90.0	13.6	 16
406	 12	81.3	12.3	 16
407	 12	81.3	9.1	 16
408	 12	104.5	22.2	 16
409	 12	195.0	27.5	 16
410	 12	484.5	52.2	 16
411	 12	241.0	37.2	 16
412	 12	134.0	14.9	 16
413	 12	97.0	19.4	 16
414	 12	77.3	11.4	 16
415	 12	189.0	34.0	 16
416	 12	179.0	18.5	 16
417	 12	245.3	36.6	 16
418	 12	268.3	35.8	 16
419	 12	129.3	21.7	 16
420	 12	101.8	31.0	 16
421	 12	306.3	40.0	 16
422	 12	84.0	15.8	 16
423	 12	197.0	31.3	 16
424	 12	595.3	67.3	 16
425	 12	321.5	38.7	 16
426	 12	384.5	55.5	 16
427	 12	127.8	17.6	 16
428	 12	198.3	68.2	 16
429	 12	138.5	33.0	 16
430	 12	175.0	34.8	 16
431	 12	106.3	21.5	 16
432	 12	98.0	16.8	 16
433	 12	115.5	18.4	 16
434	 12	91.3	18.0	 16
435	 12	228.0	28.9	 16
436	 12	167.0	19.7	 16
437	 12	156.3	19.7	 16
438	 12	1154.5	116.5	 16
439	 12	314.3	32.0	 16
440	 12	119.0	21.1	 16
441	 12	1357.3	86.4	 16
442	 12	135.0	15.5	 16
443	 12	346.0	42.0	 16
444	 12	102.3	12.5	 16
445	 12	853.0	117.2	 16
446	 12	162.5	31.0	 16
447	 12	106.5	19.8	 16
448	 12	117.0	18.9	 16
449	 12	94.3	14.3	 16
450	 12	138.3	26.9	 16
451	 12	223.0	39.3	 16
452	 12	109.3	84.2	 16
453	 12	113.3	22.2	 16
454	 12	148.3	26.2	 16
455	 12	99.8	20.4	 16
456	 12	103.0	14.7	 16
457	 12	172.5	28.4	 16
458	 12	240.8	27.1	 16
459	 12	109.3	23.5	 16
460	 12	89.3	11.7	 16
461	 12	232.5	43.2	 16
462	 12	317.5	40.4	 16
463	 12	1050.3	82.2	 16
464	 12	341.0	60.0	 16
465	 12	99.3	18.1	 16
466	 12	154.8	26.9	 16
467	 12	89.5	13.8	 16
468	 12	122.8	26.7	 16
469	 12	749.3	59.2	 16
470	 12	210.5	34.0	 16
471	 12	236.0	32.5	 20
472	 12	480.3	57.5	 16
473	 12	214.5	31.6	 16
474	 12	112.0	15.3	 16
475	 12	90.8	16.0	 16
476	 12	172.5	32.4	 16
477	 12	81.0	13.0	 16
478	 12	167.5	31.8	 16
479	 12	160.5	20.4	 16
480	 12	159.8	28.6	 16
481	 12	496.8	105.9	 16
482	 12	127.5	18.4	 16
483	 12	107.8	19.1	 16
484	 12	93.3	10.6	 16
485	 12	109.3	16.9	 16
486	 12	146.5	18.8	 16
487	 12	120.8	15.7	 16
488	 12	109.5	14.0	 16
489	 12	91.5	14.7	 16
490	 12	112.5	13.3	 16
491	 12	123.8	25.4	 16
492	 12	193.5	97.6	 16
493	 12	157.8	46.1	 16
494	 12	885.5	92.7	 16
495	 12	144.5	40.3	 16
496	 12	2832.3	118.5	 16
497	 12	2880.3	79.1	 16
498	 12	2799.8	344.2	 16
499	 12	181.8	33.5	 16
500	 12	196.5	29.8	 16
501	 12	110.8	14.2	 16
502	 12	201.3	30.5	 16
503	 12	118.3	20.4	 16
504	 12	192.3	34.8	 16
505	 12	101.3	17.4	 16
506	 12	115.3	18.5	 16
507	 12	99.5	16.3	 16
508	 12	127.8	167.6	 16
509	 12	109.5	22.8	 16
510	 12	251.3	40.4	 16
511	 12	514.5	59.1	 16
512	 12	131.8	23.1	 16
513	 12	172.3	18.4	 16
514	 12	159.8	24.5	 16
515	 12	127.0	25.8	 16
516	 12	150.5	23.6	 16
517	 12	382.5	51.6	 16
518	 12	149.0	16.8	 16
519	 12	138.0	18.9	 16
520	 12	150.0	59.0	 16
521	 12	293.5	41.3	 16
522	 12	250.3	31.0	 16
523	 12	95.8	16.4	 16
524	 12	1088.5	141.8	 16
525	 12	74.0	13.3	 16
526	 12	109.3	22.7	 16
527	 12	93.0	17.3	 16
528	 12	137.8	23.9	 16
529	 12	576.0	60.5	 16
530	 12	197.3	79.5	 16
531	 12	104.8	13.5	 16
532	 12	97.8	19.3	 16
533	 12	106.5	26.0	 16
534	 12	106.8	18.8	 16
535	 12	104.5	12.4	 16
536	 12	218.3	44.0	 16
537	 12	197.0	29.0	 16
538	 12	162.3	32.6	 16
539	 12	687.3	64.9	 16
540	 12	124.3	22.8	 16
541	 12	408.5	62.1	 16
542	 12	560.5	92.3	 16
543	 12	260.3	49.4	 16
544	 12	106.5	19.9	 16
545	 12	221.5	48.2	 16
546	 12	127.5	20.1	 16
547	 12	179.0	26.5	 16
548	 12	345.8	56.9	 16
549	 12	115.5	18.3	 16
550	 12	173.8	28.1	 16
551	 12	123.5	24.2	 16
552	 12	105.5	37.7	 16
553	 12	171.0	28.8	 16
554	 12	140.0	20.0	 16
555	 12	118.3	20.5	 16
556	 12	160.0	65.4	 16
557	 12	167.3	23.2	 16
558	 12	272.8	20.5	 16
559	 12	255.8	33.3	 16
560	 12	917.8	72.7	 16
561	 12	750.8	70.7	 16
562	 12	303.8	46.5	 16
563	 12	209.3	31.9	 16
564	 12	414.5	60.6	 16
565	 12	400.5	44.5	 16
566	 12	181.8	20.6	 16
567	 12	317.3	64.3	 16
568	 12	101.3	16.2	 16
569	 12	119.3	19.5	 16
570	 12	1316.3	188.5	 16
571	 12	506.0	55.3	 16
572	 12	113.3	23.9	 16
573	 12	137.3	22.6	 16
574	 12	119.0	20.0	 16
575	 12	101.5	20.0	 16
576	 12	89.5	16.3	 16
577	 12	133.5	26.0	 16
578	 12	251.0	25.0	 16
579	 12	206.5	40.3	 16
580	 12	185.3	26.5	 16
581	 12	269.5	40.3	 16
582	 12	116.3	23.9	 16
583	 12	328.3	46.9	 16
584	 12	200.0	31.2	 16
585	 12	787.8	173.8	 16
586	 12	622.3	54.5	 16
587	 12	201.5	32.4	 16
588	 12	168.3	19.1	 16
589	 12	141.3	15.2	 16
590	 12	166.3	21.9	 16
591	 12	127.8	20.9	 16
592	 12	183.5	24.3	 16
593	 12	142.3	28.0	 16
594	 12	721.0	132.5	 16
595	 12	172.0	25.3	 16
596	 12	157.3	29.5	 16
597	 12	278.0	36.5	 16
598	 12	296.8	49.0	 16
599	 12	272.3	27.3	 16
600	 12	374.8	60.9	 16
601	 12	235.8	34.9	 16
602	 12	439.8	70.6	 16
603	 12	144.8	23.4	 16
604	 12	122.8	16.3	 16
605	 12	100.0	17.3	 16
606	 12	265.5	322.4	 16
607	 12	109.5	19.8	 16
608	 12	154.0	24.7	 16
609	 12	87.3	12.8	 16
610	 12	106.8	25.4	 16
611	 12	109.8	20.3	 16
612	 12	296.8	66.0	 16
613	 12	529.5	91.7	 16
614	 12	152.5	54.3	 16
615	 12	178.0	28.7	 16
616	 12	98.0	20.2	 16
617	 12	184.8	58.2	 16
618	 12	126.0	19.2	 16
619	 12	806.5	144.0	 16
620	 12	147.0	19.2	 16
621	 12	111.3	16.8	 16
622	 12	86.8	10.0	 16
623	 12	105.0	16.4	 16
624	 12	95.0	14.9	 16
625	 12	109.0	12.1	 16
626	 12	180.8	22.2	 16
627	 12	212.3	35.4	 16
628	 12	199.3	27.9	 16
629	 12	105.8	20.1	 16
630	 12	123.0	126.1	 16
631	 12	158.8	24.4	 16
632	 12	124.8	25.3	 16
633	 12	195.8	37.9	 16
634	 12	267.8	33.3	 16
635	 12	118.3	12.2	 16
636	 12	84.8	20.1	 16
637	 12	109.3	27.3	 16
638	 12	148.3	25.8	 16
639	 12	137.3	15.4	 16
640	 12	517.5	64.6	 16
641	 12	215.5	40.8	 16
642	 12	104.3	12.4	 16
643	 12	147.0	18.0	 16
644	 12	190.0	19.2	 16
645	 12	106.0	13.4	 16
646	 12	219.8	28.0	 16
647	 12	376.8	37.4	 16
648	 12	362.0	38.5	 16
649	 12	504.8	38.9	 16
650	 12	214.8	24.0	 16
651	 12	159.0	22.9	 16
652	 12	133.3	19.2	 16
653	 12	95.0	18.5	 16
654	 12	106.0	13.2	 16
655	 12	133.8	22.0	 16
656	 12	115.8	20.2	 16
657	 12	77.3	10.9	 16
658	 12	216.3	28.8	 16
659	 12	141.5	24.5	 16
660	 12	138.5	20.7	 16
661	 12	149.5	28.1	 16
662	 12	212.5	27.1	 16
663	 12	315.3	31.3	 16
664	 12	354.3	71.6	 16
665	 12	162.8	12.7	 16
666	 12	338.3	41.9	 16
667	 12	110.8	19.9	 16
668	 12	165.5	29.8	 16
669	 12	170.3	21.1	 16
670	 12	176.8	24.1	 16
671	 12	904.5	157.5	 16
672	 12	1274.0	163.3	 16
673	 12	106.5	19.1	 16
674	 12	342.0	46.4	 16
675	 12	127.5	19.5	 16
676	 12	95.0	12.7	 16
677	 12	170.5	27.4	 16
678	 12	187.5	35.5	 16
679	 12	658.0	54.6	 16
680	 12	442.3	48.1	 16
681	 12	402.8	37.5	 16
682	 12	237.3	23.9	 16
683	 12	234.5	24.6	 16
684	 12	245.8	37.0	 16
685	 12	332.5	25.4	 16
686	 12	192.5	24.4	 16
687	 12	128.0	11.0	 16
688	 12	140.8	21.9	 16
689	 12	114.5	18.7	 16
690	 12	162.5	20.0	 16
691	 12	100.3	20.8	 16
692	 12	100.0	13.3	 16
693	 12	205.3	40.1	 16
694	 12	239.5	23.1	 16
695	 12	150.3	32.7	 16
696	 12	174.5	36.3	 16
697	 12	363.8	29.1	 16
698	 12	143.0	17.7	 16
699	 12	392.0	45.6	 16
700	 12	689.0	62.3	 16
701	 12	336.0	25.3	 16
702	 12	138.3	36.8	 16
703	 12	315.0	43.3	 16
704	 12	107.8	20.1	 16
705	 12	148.3	18.6	 16
706	 12	160.3	17.1	 16
707	 12	170.3	24.8	 16
708	 12	1113.8	104.0	 16
709	 12	239.5	36.3	 16
710	 12	249.0	85.6	 16
711	 12	6108.5	1361.0	 16
  0	 13	178.8	23.6	 16
  1	 13	360.3	41.9	 16
  2	 13	139.3	23.0	 16
  3	 13	213.0	37.3	 16
  4	 13	478.0	59.7	 16
  5	 13	1319.8	156.1	 16
  6	 13	100.0	15.0	 16
  7	 13	97.0	15.7	 16
  8	 13	243.5	21.7	 16
  9	 13	394.0	45.1	 16
 10	 13	117.8	23.1	 16
 11	 13	101.5	13.3	 16
 12	 13	88.5	13.6	 16
 13	 13	83.8	12.4	 16
 14	 13	88.5	20.2	 16
 15	 13	241.3	128.7	 16
 16	 13	1421.5	352.3	 16
 17	 13	153.0	19.3	 16
 18	 13	120.3	19.0	 16
 19	 13	128.3	32.4	 16
 20	 13	252.8	27.9	 16
 21	 13	401.5	95.8	 16
 22	 13	76.5	20.4	 16
 23	 13	79.5	12.4	 16
 24	 13	107.0	27.8	 16
 25	 13	168.8	27.1	 16
 26	 13	153.8	56.3	 16
 27	 13	1129.5	330.1	 16
 28	 13	936.0	338.3	 16
 29	 13	114.0	18.8	 16
 30	 13	107.3	46.7	 16
 31	 13	184.0	43.6	 16
 32	 13	198.0	37.2	 16
 33	 13	949.0	319.2	 16
 34	 13	768.5	244.4	 16
 35	 13	233.0	40.7	 16
 36	 13	290.5	112.6	 16
 37	 13	4101.0	1308.8	 16
 38	 13	868.8	239.1	 16
 39	 13	216.0	55.7	 16
 40	 13	145.5	37.0	 16
 41	 13	153.8	29.8	 16
 42	 13	151.3	35.1	 16
 43	 13	107.5	23.5	 16
 44	 13	134.8	26.9	 16
 45	 13	379.5	83.3	 16
 46	 13	313.3	40.5	 16
 47	 13	647.5	78.2	 16
 48	 13	279.5	41.2	 16
 49	 13	191.5	34.9	 16
 50	 13	117.5	34.4	 16
 51	 13	434.3	60.3	 16
 52	 13	308.0	40.3	 16
 53	 13	118.0	19.9	 16
 54	 13	185.0	11.6	 16
 55	 13	188.5	30.8	 16
 56	 13	101.5	17.3	 16
 57	 13	116.3	21.7	 16
 58	 13	76.3	12.2	 16
 59	 13	88.3	19.1	 16
 60	 13	106.8	22.5	 16
 61	 13	156.0	23.8	 16
 62	 13	243.3	35.0	 16
 63	 13	219.0	36.6	 16
 64	 13	279.3	44.7	 16
 65	 13	110.0	15.3	 16
 66	 13	238.0	28.5	 16
 67	 13	262.3	42.8	 16
 68	 13	287.5	61.6	 16
 69	 13	108.3	23.8	 16
 70	 13	81.5	7.9	 16
 71	 13	311.3	42.6	 16
 72	 13	94.8	16.6	 16
 73	 13	95.5	13.2	 16
 74	 13	146.5	25.8	 16
 75	 13	103.5	18.4	 16
 76	 13	1099.5	216.8	 16
 77	 13	396.8	78.0	 16
 78	 13	79.8	10.8	 16
 79	 13	80.3	15.8	 16
 80	 13	711.3	148.3	 16
 81	 13	105.3	19.3	 16
 82	 13	243.3	40.7	 16
 83	 13	167.5	29.0	 16
 84	 13	71.8	14.0	 16
 85	 13	92.8	16.3	 16
 86	 13	147.0	21.5	 16
 87	 13	125.5	19.0	 16
 88	 13	374.3	36.8	 16
 89	 13	648.3	74.4	 16
 90	 13	307.0	60.7	 16
 91	 13	475.5	83.2	 16
 92	 13	122.0	23.0	 16
 93	 13	144.5	28.9	 16
 94	 13	189.3	21.7	 16
 95	 13	120.5	14.7	 16
 96	 13	75.0	11.1	 16
 97	 13	78.5	15.2	 16
 98	 13	99.8	16.4	 16
 99	 13	103.0	18.6	 16
100	 13	88.3	15.6	 16
101	 13	120.8	23.9	 16
102	 13	111.3	19.9	 16
103	 13	286.3	51.8	 16
104	 13	92.8	16.5	 16
105	 13	89.3	17.1	 16
106	 13	150.5	24.2	 16
107	 13	213.3	50.3	 16
108	 13	526.0	108.6	 16
109	 13	91.0	15.6	 16
110	 13	109.5	14.8	 20
111	 13	164.5	27.5	 16
112	 13	162.3	19.1	 16
113	 13	109.3	18.3	 16
114	 13	84.0	19.1	 16
115	 13	111.8	12.3	 16
116	 13	147.3	35.5	 16
117	 13	134.3	23.7	 16
118	 13	90.3	21.0	 16
119	 13	176.0	33.3	 16
120	 13	186.5	27.7	 16
121	 13	289.3	57.5	 16
122	 13	196.3	44.2	 16
123	 13	214.5	65.2	 16
124	 13	282.3	62.5	 16
125	 13	1379.5	467.2	 16
126	 13	600.0	196.5	 16
127	 13	126.5	21.0	 16
128	 13	134.5	20.8	 16
129	 13	181.0	26.5	 16
130	 13	135.3	21.9	 16
131	 13	102.0	16.6	 16
132	 13	123.3	24.3	 16
133	 13	104.0	21.3	 16
134	 13	271.0	80.2	 16
135	 13	95.8	11.4	 16
136	 13	109.8	18.6	 16
137	 13	122.5	28.4	 16
138	 13	243.5	56.3	 16
139	 13	119.5	14.8	 16
140	 13	83.3	17.6	 16
141	 13	132.5	90.9	 16
142	 13	126.3	29.8	 16
143	 13	133.0	29.6	 16
144	 13	219.8	25.5	 16
145	 13	216.5	42.7	 16
146	 13	615.0	204.8	 16
147	 13	172.0	70.4	 16
148	 13	388.0	75.6	 16
149	 13	180.3	25.6	 16
150	 13	135.3	28.6	 16
151	 13	78.0	11.3	 16
152	 13	187.3	91.8	 16
153	 13	308.5	38.1	 16
154	 13	724.3	209.4	 16
155	 13	167.0	29.1	 16
156	 13	203.0	26.0	 16
157	 13	220.3	27.7	 16
158	 13	152.0	24.5	 16
159	 13	163.5	70.3	 16
160	 13	103.0	17.4	 16
161	 13	154.0	29.5	 16
162	 13	85.0	15.6	 16
163	 13	92.8	23.4	 16
164	 13	192.5	29.2	 16
165	 13	2394.5	879.2	 16
166	 13	150.8	20.3	 16
167	 13	120.3	23.5	 16
168	 13	116.0	19.7	 16
169	 13	299.0	94.8	 16
170	 13	92.3	18.7	 16
171	 13	145.3	20.6	 16
172	 13	146.8	36.2	 16
173	 13	76.3	11.1	 16
174	 13	151.5	25.3	 16
175	 13	203.0	25.3	 16
176	 13	151.0	22.3	 16
177	 13	118.0	128.2	 16
178	 13	107.8	16.5	 16
179	 13	120.0	18.1	 16
180	 13	159.8	34.5	 16
181	 13	201.0	32.0	 16
182	 13	168.3	27.2	 16
183	 13	127.0	28.2	 16
184	 13	90.8	12.5	 16
185	 13	107.3	19.7	 16
186	 13	617.3	90.7	 16
187	 13	2566.5	803.2	 16
188	 13	326.8	39.8	 16
189	 13	291.8	36.8	 16
190	 13	912.3	262.4	 16
191	 13	386.5	71.3	 16
192	 13	146.3	19.3	 16
193	 13	180.3	35.0	 16
194	 13	260.8	33.7	 16
195	 13	439.0	81.1	 16
196	 13	291.0	65.9	 16
197	 13	98.0	13.1	 16
198	 13	448.3	83.6	 16
199	 13	490.3	67.7	 16
200	 13	829.5	237.1	 16
201	 13	152.8	29.8	 16
202	 13	126.0	21.1	 16
203	 13	218.3	45.6	 16
204	 13	89.8	15.6	 16
205	 13	90.0	16.1	 16
206	 13	269.3	60.7	 16
207	 13	104.5	24.5	 16
208	 13	92.8	17.2	 16
209	 13	111.0	18.6	 16
210	 13	250.0	46.2	 16
211	 13	108.5	15.5	 16
212	 13	545.5	125.0	 16
213	 13	158.8	31.2	 16
214	 13	98.5	9.8	 16
215	 13	108.8	14.6	 16
216	 13	204.8	34.6	 16
217	 13	119.8	17.3	 16
218	 13	82.8	11.7	 16
219	 13	79.0	17.2	 16
220	 13	121.8	15.6	 16
221	 13	117.5	15.9	 16
222	 13	115.5	20.9	 16
223	 13	387.0	46.9	 16
224	 13	116.3	18.3	 16
225	 13	93.8	11.4	 16
226	 13	108.8	15.5	 16
227	 13	124.3	19.3	 16
228	 13	257.8	24.8	 16
229	 13	122.5	15.2	 16
230	 13	105.8	12.9	 16
231	 13	1805.8	340.0	 16
232	 13	1804.8	450.2	 16
233	 13	255.8	34.3	 16
234	 13	143.5	16.0	 16
235	 13	610.8	86.5	 16
236	 13	339.8	38.2	 16
237	 13	924.0	104.8	 16
238	 13	886.0	148.0	 16
239	 13	295.8	27.2	 16
240	 13	275.8	22.8	 16
241	 13	3278.3	539.5	 16
242	 13	3691.3	1037.7	 16
243	 13	201.0	30.4	 16
244	 13	178.0	32.7	 16
245	 13	109.3	21.2	 16
246	 13	515.5	127.2	 16
247	 13	1146.0	324.7	 16
248	 13	986.5	195.5	 16
249	 13	341.0	81.3	 16
250	 13	86.0	18.8	 16
251	 13	206.0	56.9	 16
252	 13	90.5	13.5	 16
253	 13	82.3	14.7	 16
254	 13	109.5	15.6	 16
255	 13	133.0	27.1	 16
256	 13	217.8	49.2	 16
257	 13	91.5	13.3	 16
258	 13	111.3	17.3	 16
259	 13	87.0	16.2	 16
260	 13	82.8	19.7	 16
261	 13	94.0	18.0	 16
262	 13	192.5	29.1	 16
263	 13	700.0	131.3	 16
264	 13	104.0	15.9	 16
265	 13	243.3	41.3	 16
266	 13	493.5	95.9	 16
267	 13	420.8	54.3	 16
268	 13	195.3	24.4	 16
269	 13	2187.5	446.7	 16
270	 13	168.0	25.8	 16
271	 13	289.5	32.5	 16
272	 13	349.3	44.1	 16
273	 13	267.3	43.7	 16
274	 13	152.0	25.0	 16
275	 13	233.5	39.0	 16
276	 13	4650.0	883.8	 16
277	 13	157.5	24.1	 16
278	 13	155.3	28.2	 16
279	 13	149.3	17.5	 16
280	 13	113.8	20.1	 16
281	 13	102.0	23.0	 16
282	 13	285.5	52.1	 16
283	 13	339.5	46.9	 16
284	 13	75.0	14.4	 16
285	 13	263.8	32.6	 16
286	 13	2219.8	453.3	 16
287	 13	672.5	100.8	 16
288	 13	126.0	18.1	 16
289	 13	159.3	29.9	 16
290	 13	103.3	18.0	 16
291	 13	98.0	20.7	 16
292	 13	165.8	30.0	 16
293	 13	100.5	18.1	 16
294	 13	515.8	90.1	 16
295	 13	413.0	50.2	 16
296	 13	285.5	40.7	 16
297	 13	219.5	57.4	 16
298	 13	302.8	43.0	 16
299	 13	243.8	35.3	 16
300	 13	1862.3	241.1	 16
301	 13	336.3	36.2	 16
302	 13	502.3	78.2	 16
303	 13	107.5	19.1	 16
304	 13	128.8	30.4	 16
305	 13	1091.5	188.5	 16
306	 13	169.5	22.2	 16
307	 13	142.3	19.6	 16
308	 13	143.3	18.0	 16
309	 13	409.3	43.3	 16
310	 13	447.8	40.7	 16
311	 13	194.0	26.4	 16
312	 13	168.5	24.6	 16
313	 13	175.0	20.8	 16
314	 13	1480.0	216.0	 16
315	 13	136.3	15.5	 16
316	 13	187.5	23.3	 16
317	 13	169.5	21.0	 16
318	 13	78.0	12.7	 16
319	 13	91.5	15.3	 16
320	 13	205.8	34.2	 16
321	 13	163.0	23.2	 16
322	 13	349.0	43.1	 16
323	 13	653.0	60.5	 16
324	 13	385.0	49.3	 16
325	 13	407.5	48.8	 16
326	 13	958.3	101.3	 16
327	 13	234.0	36.0	 16
328	 13	103.5	19.5	 16
329	 13	309.0	39.6	 16
330	 13	308.8	29.9	 16
331	 13	1250.8	143.2	 16
332	 13	182.3	30.8	 16
333	 13	262.8	33.0	 16
334	 13	123.3	23.2	 16
335	 13	92.5	14.8	 16
336	 13	101.8	17.9	 16
337	 13	134.5	27.7	 16
338	 13	480.3	68.6	 16
339	 13	800.3	74.9	 16
340	 13	1238.8	156.2	 16
341	 13	431.0	51.9	 16
342	 13	109.3	24.6	 16
343	 13	823.3	88.3	 16
344	 13	329.3	42.0	 16
345	 13	119.3	15.1	 16
346	 13	232.0	41.4	 16
347	 13	110.0	15.6	 16
348	 13	129.8	22.2	 16
349	 13	126.0	15.5	 16
350	 13	343.8	44.3	 16
351	 13	1387.5	158.9	 16
352	 13	155.8	34.4	 16
353	 13	373.0	54.7	 16
354	 13	2119.3	260.2	 16
355	 13	1530.0	203.7	 16
356	 13	505.0	100.9	 16
357	 13	746.5	61.2	 16
358	 13	152.3	20.3	 16
359	 13	112.5	21.5	 16
360	 13	119.3	18.9	 16
361	 13	566.5	50.9	 16
362	 13	258.5	40.4	 16
363	 13	206.0	32.2	 16
364	 13	159.3	19.7	 16
365	 13	98.8	17.3	 16
366	 13	122.8	28.6	 16
367	 13	431.8	51.4	 16
368	 13	109.0	16.7	 16
369	 13	93.8	18.1	 16
370	 13	333.8	32.8	 16
371	 13	471.8	58.3	 16
372	 13	212.8	26.8	 16
373	 13	155.0	37.1	 16
374	 13	174.3	27.4	 16
375	 13	221.3	28.9	 16
376	 13	228.3	24.8	 16
377	 13	311.5	27.1	 16
378	 13	342.0	56.2	 16
379	 13	325.0	46.5	 16
380	 13	324.8	34.1	 16
381	 13	99.0	16.0	 16
382	 13	196.0	34.2	 16
383	 13	188.8	18.8	 16
384	 13	563.8	59.2	 16
385	 13	184.3	29.4	 16
386	 13	133.0	27.4	 16
387	 13	161.3	26.2	 16
388	 13	315.0	41.8	 16
389	 13	122.5	21.2	 16
390	 13	332.3	52.4	 16
391	 13	432.8	64.8	 16
392	 13	111.5	16.1	 16
393	 13	158.0	25.6	 16
394	 13	171.3	23.1	 16
395	 13	193.0	30.7	 16
396	 13	453.0	60.2	 16
397	 13	415.5	53.2	 16
398	 13	221.5	25.4	 16
399	 13	242.0	25.0	 16
400	 13	384.3	36.9	 16
401	 13	1705.8	201.4	 16
402	 13	276.5	164.2	 16
403	 13	127.0	16.8	 16
404	 13	172.0	28.1	 16
405	 13	82.0	13.9	 16
406	 13	390.3	38.9	 16
407	 13	249.5	47.6	 16
408	 13	305.8	35.4	 16
409	 13	134.5	25.1	 16
410	 13	1583.0	240.6	 16
411	 13	141.5	23.3	 16
412	 13	155.3	24.6	 16
413	 13	522.8	45.1	 16
414	 13	186.8	29.6	 16
415	 13	286.3	47.9	 16
416	 13	109.5	20.0	 16
417	 13	164.0	17.7	 16
418	 13	528.5	61.1	 16
419	 13	245.0	30.5	 16
420	 13	1112.3	216.6	 16
421	 13	184.0	33.6	 16
422	 13	109.0	25.1	 16
423	 13	149.8	25.3	 16
424	 13	139.8	27.2	 16
425	 13	417.0	67.8	 16
426	 13	160.8	47.1	 16
427	 13	2124.8	350.6	 16
428	 13	244.8	38.6	 16
429	 13	216.5	32.4	 16
430	 13	215.0	28.2	 16
431	 13	367.0	49.5	 16
432	 13	254.3	24.4	 16
433	 13	3979.0	665.4	 16
434	 13	727.3	136.9	 16
435	 13	134.0	33.4	 16
436	 13	109.0	18.1	 16
437	 13	225.0	34.3	 16
438	 13	315.3	43.6	 16
439	 13	4980.8	783.4	 16
440	 13	148.8	177.7	 16
441	 13	204.3	16.6	 16
442	 13	371.3	52.2	 16
443	 13	186.3	38.4	 16
444	 13	188.5	27.5	 16
445	 13	191.0	28.4	 16
446	 13	1095.3	139.7	 16
447	 13	153.0	17.7	 16
448	 13	333.8	37.2	 16
449	 13	121.3	21.8	 16
450	 13	69.3	10.1	 16
451	 13	96.0	13.9	 16
452	 13	85.0	13.4	 16
453	 13	95.0	16.9	 16
454	 13	132.8	28.1	 16
455	 13	97.3	15.5	 16
456	 13	105.5	15.0	 16
457	 13	91.8	16.6	 16
458	 13	144.0	22.0	 16
459	 13	128.3	20.0	 16
460	 13	125.3	22.1	 16
461	 13	300.3	45.1	 16
462	 13	2997.8	367.2	 16
463	 13	681.0	110.7	 16
464	 13	153.0	27.2	 16
465	 13	497.8	63.1	 16
466	 13	1286.0	189.4	 20
467	 13	216.0	43.3	 16
468	 13	120.8	19.2	 16
469	 13	150.8	22.9	 16
470	 13	404.3	30.6	 16
471	 13	423.8	63.5	 16
472	 13	101.8	17.6	 16
473	 13	953.3	95.7	 16
474	 13	372.3	45.2	 16
475	 13	143.0	29.4	 16
476	 13	117.5	18.5	 16
477	 13	97.0	18.6	 16
478	 13	203.5	28.8	 16
479	 13	167.3	42.6	 16
480	 13	14937.0	2067.0	 16
481	 13	138.8	19.0	 16
482	 13	350.5	61.2	 16
483	 13	120.0	17.8	 16
484	 13	133.8	18.5	 16
485	 13	147.8	21.9	 16
486	 13	163.3	19.3	 16
487	 13	158.3	29.2	 16
488	 13	127.3	19.6	 16
489	 13	130.3	23.7	 16
490	 13	275.8	64.2	 16
491	 13	120.3	23.9	 16
492	 13	175.8	28.4	 16
493	 13	98.3	14.8	 16
494	 13	165.0	28.2	 16
495	 13	250.8	40.5	 16
496	 13	146.8	27.1	 16
497	 13	156.0	23.0	 16
498	 13	141.8	18.7	 16
499	 13	413.8	74.5	 16
500	 13	149.5	17.2	 16
501	 13	100.3	20.8	 16
502	 13	194.8	36.4	 16
503	 13	95.8	20.5	 16
504	 13	80.0	17.2	 16
505	 13	103.3	19.1	 16
506	 13	877.5	150.4	 16
507	 13	438.8	81.5	 16
508	 13	165.8	30.5	 16
509	 13	255.8	36.4	 16
510	 13	115.3	18.3	 16
511	 13	156.3	26.8	 16
512	 13	288.8	33.0	 16
513	 13	281.3	39.1	 16
514	 13	664.8	79.2	 16
515	 13	556.0	62.0	 16
516	 13	744.3	57.9	 16
517	 13	164.3	16.1	 16
518	 13	188.3	33.6	 16
519	 13	109.5	14.1	 16
520	 13	296.3	42.2	 16
521	 13	193.3	41.9	 16
522	 13	257.3	40.1	 16
523	 13	354.0	60.9	 16
524	 13	753.3	92.3	 16
525	 13	93.8	19.3	 16
526	 13	162.5	36.4	 16
527	 13	191.5	34.2	 16
528	 13	378.3	31.6	 16
529	 13	169.8	27.1	 16
530	 13	110.8	16.3	 16
531	 13	139.0	19.3	 16
532	 13	314.5	50.6	 16
533	 13	159.0	22.4	 16
534	 13	227.3	28.1	 16
535	 13	991.3	188.6	 16
536	 13	134.5	29.7	 16
537	 13	159.3	21.8	 16
538	 13	199.0	30.6	 16
539	 13	260.5	32.5	 16
540	 13	231.8	22.8	 16
541	 13	248.8	36.0	 16
542	 13	115.8	28.2	 16
543	 13	91.0	17.5	 16
544	 13	99.8	16.8	 16
545	 13	175.5	26.8	 16
546	 13	206.5	26.0	 16
547	 13	807.8	53.6	 16
548	 13	3014.0	327.5	 16
549	 13	908.5	171.0	 16
550	 13	253.0	24.2	 16
551	 13	432.3	69.6	 16
552	 13	145.3	16.6	 16
553	 13	1119.0	332.7	 16
554	 13	91.0	23.9	 16
555	 13	98.3	14.8	 16
556	 13	144.3	21.4	 16
557	 13	196.5	22.8	 16
558	 13	100.3	17.6	 16
559	 13	223.8	31.5	 16
560	 13	143.5	22.1	 16
561	 13	136.3	22.3	 16
562	 13	114.3	17.5	 16
563	 13	137.3	19.6	 16
564	 13	323.8	35.9	 16
565	 13	287.5	48.9	 16
566	 13	2490.3	594.8	 16
567	 13	1123.0	195.4	 16
568	 13	303.0	38.9	 16
569	 13	577.0	122.3	 16
570	 13	115.0	21.6	 16
571	 13	98.8	18.9	 16
572	 13	159.3	29.4	 16
573	 13	210.0	45.0	 16
574	 13	162.3	22.4	 16
575	 13	184.3	35.9	 16
576	 13	141.0	26.3	 16
577	 13	167.0	26.2	 16
578	 13	282.5	50.1	 16
579	 13	290.5	37.3	 16
580	 13	211.3	28.7	 16
581	 13	178.0	27.2	 16
582	 13	137.3	29.9	 16
583	 13	107.0	24.2	 16
584	 13	391.0	49.0	 16
585	 13	356.3	47.1	 16
586	 13	371.8	40.6	 16
587	 13	550.8	97.8	 16
588	 13	98.5	13.9	 16
589	 13	232.3	33.0	 16
590	 13	236.8	24.7	 16
591	 13	3382.5	598.3	 16
592	 13	3260.8	590.3	 16
593	 13	146.5	31.9	 16
594	 13	576.3	79.8	 16
595	 13	153.8	25.6	 16
596	 13	198.0	18.3	 16
597	 13	2347.5	373.7	 16
598	 13	155.3	22.9	 16
599	 13	180.3	31.0	 16
600	 13	307.8	48.1	 16
601	 13	343.5	31.8	 16
602	 13	298.5	35.2	 16
603	 13	307.8	29.8	 16
604	 13	208.8	30.9	 16
605	 13	711.3	90.1	 16
606	 13	141.0	19.8	 16
607	 13	130.5	21.1	 16
608	 13	365.5	85.0	 16
609	 13	120.3	19.8	 16
610	 13	93.3	14.4	 16
611	 13	87.3	10.4	 16
612	 13	117.5	17.0	 16
613	 13	181.8	26.7	 16
614	 13	173.0	20.4	 16
615	 13	598.0	110.1	 16
616	 13	484.8	83.2	 16
617	 13	140.0	22.6	 16
618	 13	102.0	20.1	 16
619	 13	618.8	70.5	 16
620	 13	114.8	17.3	 16
621	 13	125.0	15.6	 16
622	 13	422.3	49.0	 16
623	 13	390.3	60.9	 16
624	 13	234.0	28.3	 16
625	 13	155.5	26.0	 16
626	 13	91.0	11.9	 16
627	 13	111.3	21.0	 16
628	 13	107.3	18.5	 16
629	 13	193.3	28.2	 16
630	 13	2515.0	354.4	 16
631	 13	1488.5	228.8	 16
632	 13	166.3	29.1	 16
633	 13	894.5	86.7	 16
634	 13	840.3	88.1	 16
635	 13	285.3	31.0	 16
636	 13	179.8	30.5	 16
637	 13	540.5	83.3	 16
638	 13	371.8	42.5	 16
639	 13	360.8	56.7	 16
640	 13	351.5	41.3	 16
641	 13	788.3	91.4	 16
642	 13	163.0	29.6	 16
643	 13	120.5	51.8	 16
644	 13	180.3	30.7	 16
645	 13	165.3	25.8	 16
646	 13	126.5	15.5	 16
647	 13	322.8	50.5	 16
648	 13	189.3	38.9	 16
649	 13	111.5	15.7	 16
650	 13	97.0	14.3	 16
651	 13	171.5	19.4	 16
652	 13	680.5	59.9	 16
653	 13	150.3	18.0	 16
654	 13	125.8	15.1	 16
655	 13	97.0	18.0	 16
656	 13	99.0	17.2	 16
657	 13	113.8	19.6	 16
658	 13	850.0	55.5	 16
659	 13	390.5	59.9	 16
660	 13	560.5	75.9	 16
661	 13	456.0	33.9	 16
662	 13	535.8	35.1	 16
663	 13	980.8	110.6	 16
664	 13	1210.0	190.2	 16
665	 13	1115.5	108.5	 16
666	 13	2142.5	257.5	 16
667	 13	131.3	19.5	 16
668	 13	150.0	17.9	 16
669	 13	94.0	10.9	 16
670	 13	168.3	23.5	 16
671	 13	142.5	18.3	 16
672	 13	230.3	26.2	 16
673	 13	231.8	23.0	 16
674	 13	111.8	17.6	 16
675	 13	226.5	35.5	 16
676	 13	171.3	18.3	 16
677	 13	258.8	33.1	 16
678	 13	405.5	32.0	 12
679	 13	540.0	46.3	 16
680	 13	397.3	60.9	 16
681	 13	108.0	14.5	 16
682	 13	455.5	71.0	 16
683	 13	170.3	23.5	 16
684	 13	684.0	129.0	 16
685	 13	126.8	23.0	 16
686	 13	90.8	12.0	 16
687	 13	161.3	32.0	 16
688	 13	186.0	29.0	 16
689	 13	1450.0	241.3	 16
690	 13	341.5	34.2	 16
691	 13	353.8	43.5	 16
692	 13	897.5	121.0	 16
693	 13	1330.5	163.7	 16
694	 13	592.5	96.9	 16
695	 13	193.3	29.4	 16
696	 13	274.0	37.2	 16
697	 13	189.8	28.2	 16
698	 13	482.0	73.1	 16
699	 13	359.3	37.1	 16
700	 13	397.0	38.6	 16
701	 13	310.0	29.3	 16
702	 13	1930.0	173.1	 16
703	 13	155.5	22.2	 16
704	 13	212.8	28.8	 16
705	 13	187.3	21.5	 16
706	 13	351.3	70.5	 16
707	 13	808.5	131.9	 16
708	 13	298.8	41.7	 16
709	 13	205.0	25.3	 16
710	 13	208.3	28.6	 16
711	 13	187.0	26.9	 16
  0	 14	6603.0	822.8	 16
  1	 14	575.0	54.6	 16
  2	 14	164.0	19.6	 16
  3	 14	148.3	18.9	 16
  4	 14	525.5	45.5	 16
  5	 14	702.5	78.2	 16
  6	 14	112.8	18.8	 16
  7	 14	95.5	16.5	 16
  8	 14	302.5	60.0	 16
  9	 14	201.5	23.9	 16
 10	 14	116.5	26.8	 16
 11	 14	107.3	10.3	 16
 12	 14	91.3	15.6	 16
 13	 14	79.8	14.6	 16
 14	 14	101.8	19.4	 16
 15	 14	530.3	91.3	 16
 16	 14	1391.3	318.9	 16
 17	 14	225.8	116.5	 16
 18	 14	115.0	16.5	 16
 19	 14	108.0	15.4	 16
 20	 14	214.8	32.1	 16
 21	 14	176.3	26.7	 16
 22	 14	96.5	17.4	 16
 23	 14	96.3	17.9	 16
 24	 14	95.5	16.6	 16
 25	 14	91.5	16.2	 16
 26	 14	145.3	22.5	 16
 27	 14	145.3	25.8	 16
 28	 14	112.8	17.0	 16
 29	 14	95.3	20.8	 16
 30	 14	92.3	14.5	 16
 31	 14	124.0	25.2	 16
 32	 14	202.8	44.9	 16
 33	 14	140.0	29.6	 16
 34	 14	240.0	79.1	 16
 35	 14	103.5	62.4	 16
 36	 14	276.5	44.6	 16
 37	 14	545.5	221.5	 16
 38	 14	243.0	54.3	 16
 39	 14	171.0	32.5	 16
 40	 14	90.8	19.0	 16
 41	 14	323.0	69.2	 16
 42	 14	89.0	13.0	 16
 43	 14	95.8	18.4	 16
 44	 14	134.8	37.1	 16
 45	 14	441.0	69.8	 16
 46	 14	328.3	36.2	 16
 47	 14	699.8	55.3	 16
 48	 14	2035.5	555.7	 16
 49	 14	145.8	27.3	 16
 50	 14	115.3	21.2	 16
 51	 14	191.3	22.1	 16
 52	 14	259.5	41.0	 16
 53	 14	102.0	11.0	 16
 54	 14	135.0	19.2	 16
 55	 14	145.5	20.9	 16
 56	 14	85.5	13.0	 16
 57	 14	123.0	34.3	 16
 58	 14	78.3	11.4	 16
 59	 14	85.3	16.7	 16
 60	 14	97.3	12.8	 16
 61	 14	170.0	27.2	 16
 62	 14	308.5	29.4	 16
 63	 14	247.3	24.2	 16
 64	 14	110.8	20.0	 16
 65	 14	90.3	16.8	 16
 66	 14	156.5	26.0	 16
 67	 14	176.5	22.0	 16
 68	 14	122.5	17.1	 16
 69	 14	93.0	13.9	 16
 70	 14	82.5	15.4	 16
 71	 14	167.3	26.8	 16
 72	 14	90.0	13.9	 16
 73	 14	102.0	19.5	 16
 74	 14	100.3	11.9	 16
 75	 14	103.5	18.2	 16
 76	 14	152.3	27.8	 16
 77	 14	335.8	76.4	 16
 78	 14	81.3	14.7	 16
 79	 14	83.3	13.0	 16
 80	 14	190.5	25.8	 16
 81	 14	100.0	14.4	 16
 82	 14	100.5	14.4	 16
 83	 14	85.5	15.0	 16
 84	 14	75.0	14.0	 16
 85	 14	71.8	7.1	 16
 86	 14	130.8	22.5	 16
 87	 14	97.8	18.2	 16
 88	 14	276.0	27.4	 16
 89	 14	547.3	89.4	 16
 90	 14	161.5	20.6	 16
 91	 14	170.8	18.4	 16
 92	 14	105.3	17.2	 16
 93	 14	203.0	26.3	 16
 94	 14	420.8	53.2	 16
 95	 14	131.3	20.3	 16
 96	 14	88.3	16.3	 16
 97	 14	89.3	13.1	 16
 98	 14	84.3	12.2	 16
 99	 14	102.8	19.1	 16
100	 14	87.3	13.8	 16
101	 14	113.3	16.7	 16
102	 14	84.3	8.4	 16
103	 14	361.8	49.4	 16
104	 14	114.5	26.9	 16
105	 14	97.0	20.7	 20
106	 14	117.5	30.8	 16
107	 14	85.8	11.6	 16
108	 14	106.0	22.5	 16
109	 14	80.8	11.3	 16
110	 14	87.3	13.8	 16
111	 14	94.3	20.9	 16
112	 14	121.5	25.0	 16
113	 14	94.8	16.0	 16
114	 14	134.5	30.6	 16
115	 14	80.3	15.1	 16
116	 14	115.3	15.8	 16
117	 14	154.3	22.3	 16
118	 14	130.0	27.8	 16
119	 14	192.8	30.9	 16
120	 14	151.8	25.2	 16
121	 14	171.8	21.9	 16
122	 14	133.3	30.8	 16
123	 14	105.0	26.3	 16
124	 14	197.3	57.4	 16
125	 14	381.5	74.4	 16
126	 14	224.3	27.8	 16
127	 14	211.8	30.8	 16
128	 14	160.5	34.9	 16
129	 14	197.0	22.9	 16
130	 14	116.3	20.9	 16
131	 14	94.0	14.0	 16
132	 14	100.3	16.4	 16
133	 14	109.3	33.4	 16
134	 14	219.3	53.7	 16
135	 14	111.5	28.8	 16
136	 14	104.8	25.9	 16
137	 14	245.3	107.1	 16
138	 14	743.8	187.1	 16
139	 14	173.0	25.3	 16
140	 14	106.0	24.3	 16
141	 14	76.8	16.2	 16
142	 14	87.8	19.7	 16
143	 14	106.8	18.9	 16
144	 14	141.0	34.8	 16
145	 14	284.0	45.5	 16
146	 14	193.8	50.1	 16
147	 14	131.3	36.0	 16
148	 14	199.5	23.2	 16
149	 14	163.0	16.0	 16
150	 14	230.8	65.7	 16
151	 14	83.5	12.4	 16
152	 14	98.3	20.0	 16
153	 14	148.0	19.4	 16
154	 14	183.8	41.3	 16
155	 14	167.3	31.9	 16
156	 14	205.0	32.4	 16
157	 14	343.8	57.3	 16
158	 14	434.0	66.4	 16
159	 14	249.0	58.1	 16
160	 14	87.5	14.5	 16
161	 14	121.5	16.6	 16
162	 14	134.8	24.3	 16
163	 14	96.5	18.3	 16
164	 14	129.8	28.5	 16
165	 14	167.8	56.3	 16
166	 14	109.0	16.8	 16
167	 14	167.5	24.4	 16
168	 14	130.3	23.7	 16
169	 14	90.3	15.7	 16
170	 14	97.5	17.4	 16
171	 14	84.0	12.4	 16
172	 14	157.0	43.4	 16
173	 14	84.3	15.7	 16
174	 14	102.3	17.7	 16
175	 14	123.0	27.0	 16
176	 14	183.0	33.5	 16
177	 14	175.8	26.9	 16
178	 14	82.0	14.3	 16
179	 14	101.8	20.3	 16
180	 14	175.5	19.5	 16
181	 14	297.3	140.6	 16
182	 14	3921.8	1360.2	 16
183	 14	83.8	13.4	 16
184	 14	168.8	26.6	 16
185	 14	99.5	12.2	 16
186	 14	176.3	18.6	 16
187	 14	282.5	46.9	 16
188	 14	250.3	39.4	 16
189	 14	350.3	69.5	 16
190	 14	245.0	45.3	 16
191	 14	411.8	101.2	 16
192	 14	92.3	12.8	 16
193	 14	120.3	24.2	 16
194	 14	216.0	34.5	 16
195	 14	199.8	44.0	 16
196	 14	470.3	109.1	 16
197	 14	127.0	31.2	 16
198	 14	237.8	32.6	 16
199	 14	801.3	157.4	 16
200	 14	289.0	66.1	 16
201	 14	83.0	13.1	 16
202	 14	184.3	35.1	 16
203	 14	144.5	23.9	 16
204	 14	99.0	16.0	 16
205	 14	78.0	18.0	 16
206	 14	191.5	43.5	 16
207	 14	83.3	15.0	 16
208	 14	81.0	10.1	 16
209	 14	99.0	16.5	 16
210	 14	187.3	37.0	 16
211	 14	109.5	25.4	 16
212	 14	210.8	41.7	 16
213	 14	108.3	17.2	 16
214	 14	68.3	12.9	 16
215	 14	105.0	17.3	 16
216	 14	96.3	13.0	 16
217	 14	87.0	12.2	 16
218	 14	96.3	17.3	 16
219	 14	113.3	22.5	 16
220	 14	108.3	16.8	 16
221	 14	111.0	19.5	 16
222	 14	147.8	36.7	 16
223	 14	607.8	76.2	 16
224	 14	114.0	16.5	 16
225	 14	120.8	20.1	 16
226	 14	122.5	18.4	 16
227	 14	130.5	29.8	 16
228	 14	309.3	52.2	 16
229	 14	163.5	31.8	 16
230	 14	99.8	18.9	 16
231	 14	352.3	46.1	 16
232	 14	456.0	61.0	 16
233	 14	415.5	54.6	 16
234	 14	228.8	22.8	 16
235	 14	463.3	34.2	 16
236	 14	427.0	55.8	 16
237	 14	1226.5	93.5	 16
238	 14	1276.3	105.1	 16
239	 14	442.8	64.3	 16
240	 14	329.3	37.6	 16
241	 14	799.0	179.7	 16
242	 14	821.5	182.2	 16
243	 14	248.5	42.1	 16
244	 14	109.5	19.1	 16
245	 14	92.5	14.6	 16
246	 14	253.8	48.4	 16
247	 14	108.0	21.9	 16
248	 14	113.5	19.6	 16
249	 14	102.8	15.2	 16
250	 14	87.5	12.8	 16
251	 14	123.8	35.0	 16
252	 14	86.0	18.8	 16
253	 14	103.5	18.8	 16
254	 14	135.0	17.3	 16
255	 14	148.0	26.4	 16
256	 14	132.3	22.0	 16
257	 14	116.3	17.2	 16
258	 14	98.3	16.9	 16
259	 14	68.5	13.1	 16
260	 14	75.8	18.9	 16
261	 14	83.0	18.4	 16
262	 14	142.8	34.1	 16
263	 14	338.0	64.5	 16
264	 14	96.0	16.4	 16
265	 14	171.8	28.6	 16
266	 14	193.8	47.9	 16
267	 14	814.5	115.9	 16
268	 14	256.8	29.4	 16
269	 14	677.3	106.0	 16
270	 14	179.8	31.2	 16
271	 14	149.3	21.5	 16
272	 14	300.5	36.9	 16
273	 14	213.8	100.9	 16
274	 14	111.0	20.9	 16
275	 14	119.3	27.3	 16
276	 14	336.0	48.9	 16
277	 14	101.5	18.3	 16
278	 14	89.5	13.7	 16
279	 14	112.3	16.5	 16
280	 14	97.3	16.7	 16
281	 14	105.0	17.3	 16
282	 14	461.0	57.6	 16
283	 14	398.8	59.0	 16
284	 14	76.8	16.3	 16
285	 14	284.0	27.9	 16
286	 14	2693.5	596.0	 16
287	 14	330.8	48.3	 16
288	 14	171.0	23.0	 16
289	 14	237.5	27.6	 16
290	 14	94.0	22.6	 16
291	 14	82.8	15.0	 16
292	 14	91.0	15.2	 16
293	 14	82.0	13.7	 16
294	 14	205.5	26.7	 16
295	 14	235.3	23.2	 16
296	 14	419.5	69.5	 16
297	 14	94.8	19.6	 16
298	 14	97.0	18.6	 16
299	 14	188.0	31.8	 16
300	 14	525.5	77.1	 16
301	 14	259.0	27.8	 16
302	 14	104.5	16.4	 16
303	 14	88.3	7.8	 16
304	 14	172.5	25.6	 16
305	 14	162.3	33.3	 16
306	 14	165.0	22.1	 16
307	 14	220.5	41.5	 16
308	 14	112.5	17.3	 16
309	 14	222.8	36.3	 16
310	 14	266.5	32.9	 16
311	 14	151.5	21.7	 16
312	 14	159.8	24.3	 16
313	 14	144.5	22.8	 16
314	 14	171.8	28.9	 16
315	 14	121.5	27.6	 16
316	 14	124.8	24.3	 16
317	 14	140.0	18.6	 16
318	 14	83.0	20.1	 16
319	 14	84.3	12.6	 16
320	 14	158.0	20.7	 16
321	 14	136.3	21.7	 16
322	 14	164.3	27.6	 16
323	 14	359.0	33.5	 16
324	 14	298.8	29.0	 16
325	 14	791.3	66.6	 16
326	 14	268.5	32.4	 16
327	 14	177.5	27.8	 16
328	 14	101.5	24.6	 16
329	 14	121.0	28.4	 16
330	 14	92.5	20.2	 16
331	 14	480.0	44.1	 16
332	 14	202.8	30.8	 16
333	 14	160.5	22.8	 16
334	 14	111.8	15.6	 16
335	 14	80.5	12.2	 16
336	 14	84.0	17.7	 16
337	 14	168.3	22.5	 16
338	 14	181.3	31.4	 16
339	 14	3072.3	266.6	 16
340	 14	639.0	71.2	 16
341	 14	288.8	38.9	 16
342	 14	104.8	15.1	 16
343	 14	118.8	20.1	 16
344	 14	150.0	27.8	 16
345	 14	136.3	23.7	 16
346	 14	138.5	23.4	 16
347	 14	103.3	18.3	 16
348	 14	182.0	24.7	 16
349	 14	142.0	27.8	 16
350	 14	177.3	28.1	 16
351	 14	432.0	76.9	 16
352	 14	86.3	16.6	 16
353	 14	242.0	33.6	 16
354	 14	136.3	40.3	 16
355	 14	408.8	48.1	 16
356	 14	1347.5	71.7	 16
357	 14	985.5	100.4	 16
358	 14	146.8	18.8	 16
359	 14	87.5	12.0	 16
360	 14	113.3	61.0	 16
361	 14	247.5	41.9	 16
362	 14	154.0	21.9	 16
363	 14	97.0	15.8	 16
364	 14	121.5	25.1	 16
365	 14	231.3	32.0	 16
366	 14	126.0	25.7	 16
367	 14	269.5	28.5	 16
368	 14	96.5	14.5	 16
369	 14	89.8	18.0	 16
370	 14	203.3	28.5	 16
371	 14	283.8	32.1	 16
372	 14	215.8	24.6	 16
373	 14	263.8	38.2	 16
374	 14	162.8	26.9	 16
375	 14	130.3	23.5	 16
376	 14	166.8	20.2	 16
377	 14	554.0	48.6	 16
378	 14	294.0	26.5	 16
379	 14	198.0	22.8	 16
380	 14	192.8	24.2	 16
381	 14	99.5	15.1	 16
382	 14	213.0	18.3	 16
383	 14	137.8	15.3	 16
384	 14	267.8	26.0	 16
385	 14	160.5	24.6	 16
386	 14	120.3	16.8	 16
387	 14	208.3	40.8	 16
388	 14	411.5	39.6	 16
389	 14	145.3	19.2	 16
390	 14	135.3	17.7	 16
391	 14	131.5	38.5	 16
392	 14	98.3	26.2	 16
393	 14	156.0	21.4	 16
394	 14	186.8	28.9	 16
395	 14	166.5	24.8	 16
396	 14	271.0	37.0	 16
397	 14	508.0	83.2	 16
398	 14	302.5	32.5	 16
399	 14	151.8	19.0	 16
400	 14	149.8	31.1	 16
401	 14	348.3	40.0	 16
402	 14	103.3	13.1	 16
403	 14	114.0	25.5	 16
404	 14	118.3	37.9	 16
405	 14	99.0	16.1	 16
406	 14	449.3	40.8	 16
407	 14	539.8	56.2	 16
408	 14	110.5	16.6	 16
409	 14	145.5	32.7	 16
410	 14	158.3	21.0	 16
411	 14	154.0	23.0	 16
412	 14	140.5	29.2	 16
413	 14	131.0	26.3	 16
414	 14	111.3	23.4	 16
415	 14	185.8	27.0	 16
416	 14	104.8	19.6	 16
417	 14	105.3	24.0	 16
418	 14	310.5	37.2	 16
419	 14	135.8	18.3	 16
420	 14	208.3	30.2	 16
421	 14	108.3	20.0	 16
422	 14	104.0	18.8	 16
423	 14	109.8	17.7	 16
424	 14	128.8	20.0	 16
425	 14	275.0	30.1	 16
426	 14	116.0	21.9	 16
427	 14	224.0	40.3	 16
428	 14	330.5	28.7	 16
429	 14	273.5	33.6	 16
430	 14	176.3	57.6	 16
431	 14	303.0	27.4	 16
432	 14	222.3	24.5	 16
433	 14	681.0	125.6	 16
434	 14	541.3	39.1	 16
435	 14	146.3	27.7	 16
436	 14	103.8	10.0	 16
437	 14	138.3	20.2	 16
438	 14	363.8	35.7	 16
439	 14	298.3	62.9	 16
440	 14	97.8	15.3	 16
441	 14	128.0	14.7	 16
442	 14	215.0	30.6	 16
443	 14	132.8	18.5	 16
444	 14	324.5	49.5	 16
445	 14	99.0	10.8	 16
446	 14	297.8	53.0	 16
447	 14	124.8	17.7	 16
448	 14	128.5	30.6	 16
449	 14	103.0	21.0	 16
450	 14	92.5	14.4	 16
451	 14	98.0	11.3	 16
452	 14	82.5	11.7	 16
453	 14	90.3	10.7	 16
454	 14	144.3	24.6	 16
455	 14	241.3	24.0	 16
456	 14	101.3	15.3	 16
457	 14	75.5	14.0	 16
458	 14	138.5	21.2	 16
459	 14	111.3	14.7	 16
460	 14	113.3	18.3	 16
461	 14	112.3	18.0	 20
462	 14	366.5	60.7	 16
463	 14	157.3	28.0	 16
464	 14	153.3	26.7	 16
465	 14	129.3	14.7	 16
466	 14	141.3	16.8	 16
467	 14	155.0	23.7	 16
468	 14	150.8	20.9	 16
469	 14	170.5	150.8	 16
470	 14	582.0	80.3	 16
471	 14	168.3	41.5	 16
472	 14	105.0	21.4	 16
473	 14	252.8	29.3	 16
474	 14	191.0	26.5	 16
475	 14	134.0	10.3	 16
476	 14	120.5	19.6	 16
477	 14	104.0	16.5	 16
478	 14	103.5	17.5	 16
479	 14	127.0	33.0	 16
480	 14	4699.8	1129.4	 16
481	 14	108.5	17.0	 16
482	 14	85.0	11.4	 16
483	 14	76.5	11.6	 16
484	 14	102.3	15.4	 16
485	 14	131.3	21.6	 16
486	 14	150.3	29.8	 16
487	 14	153.8	17.2	 16
488	 14	199.8	28.4	 16
489	 14	117.8	25.9	 16
490	 14	133.3	31.7	 16
491	 14	159.5	24.4	 16
492	 14	136.0	27.8	 16
493	 14	96.3	14.8	 16
494	 14	99.3	19.7	 16
495	 14	218.0	34.2	 16
496	 14	187.5	40.2	 16
497	 14	86.8	17.8	 16
498	 14	103.5	14.8	 16
499	 14	277.3	53.3	 16
500	 14	157.3	22.4	 16
501	 14	95.5	15.5	 16
502	 14	97.5	13.7	 16
503	 14	113.3	22.4	 16
504	 14	91.0	15.1	 16
505	 14	113.8	21.8	 16
506	 14	495.5	56.6	 16
507	 14	130.3	22.7	 16
508	 14	112.8	22.2	 16
509	 14	123.8	18.8	 16
510	 14	275.0	44.0	 16
511	 14	140.5	24.4	 16
512	 14	178.8	28.6	 16
513	 14	182.5	28.9	 16
514	 14	650.3	94.5	 16
515	 14	497.5	54.0	 16
516	 14	198.0	22.6	 16
517	 14	94.8	21.8	 16
518	 14	108.5	25.8	 16
519	 14	127.5	19.2	 16
520	 14	126.3	23.7	 16
521	 14	172.5	27.1	 16
522	 14	338.3	48.9	 16
523	 14	307.3	37.8	 16
524	 14	234.3	39.0	 16
525	 14	98.8	15.7	 16
526	 14	123.5	34.9	 16
527	 14	106.5	14.1	 16
528	 14	223.3	21.2	 16
529	 14	404.0	611.6	 16
530	 14	95.8	15.0	 16
531	 14	107.5	13.3	 16
532	 14	125.0	22.3	 16
533	 14	154.3	43.9	 16
534	 14	213.0	26.8	 16
535	 14	152.5	31.1	 16
536	 14	143.8	19.9	 16
537	 14	175.8	21.1	 16
538	 14	218.8	28.1	 16
539	 14	149.3	22.2	 16
540	 14	141.0	14.6	 16
541	 14	168.8	33.9	 16
542	 14	103.0	22.2	 16
543	 14	101.3	23.9	 16
544	 14	121.0	19.1	 16
545	 14	88.3	20.4	 16
546	 14	111.0	14.3	 16
547	 14	621.8	106.6	 16
548	 14	1729.8	229.1	 16
549	 14	536.5	52.8	 16
550	 14	249.0	26.6	 16
551	 14	269.8	33.8	 16
552	 14	277.5	35.4	 16
553	 14	254.8	54.5	 16
554	 14	92.0	15.0	 16
555	 14	127.5	19.8	 16
556	 14	304.5	42.9	 16
557	 14	351.0	53.9	 16
558	 14	96.3	14.7	 16
559	 14	337.3	48.1	 16
560	 14	127.3	21.2	 16
561	 14	112.0	14.1	 16
562	 14	113.3	20.4	 16
563	 14	135.3	19.9	 16
564	 14	620.0	75.2	 16
565	 14	170.3	18.8	 16
566	 14	332.0	41.1	 16
567	 14	1639.8	304.6	 16
568	 14	152.0	19.9	 16
569	 14	146.0	22.3	 16
570	 14	101.0	20.2	 16
571	 14	99.3	19.2	 16
572	 14	122.0	20.0	 16
573	 14	166.3	26.0	 16
574	 14	192.0	31.0	 16
575	 14	173.8	25.6	 16
576	 14	111.8	19.9	 16
577	 14	86.5	13.3	 16
578	 14	791.3	60.7	 16
579	 14	432.8	59.4	 16
580	 14	153.8	22.8	 16
581	 14	119.8	17.8	 16
582	 14	178.0	30.6	 16
583	 14	141.0	21.8	 16
584	 14	237.5	47.0	 16
585	 14	295.3	34.3	 16
586	 14	260.8	38.7	 16
587	 14	198.8	28.1	 16
588	 14	109.8	25.1	 16
589	 14	113.0	16.1	 16
590	 14	146.8	30.4	 16
591	 14	393.5	73.9	 16
592	 14	730.8	130.1	 16
593	 14	133.5	15.8	 16
594	 14	204.3	29.0	 16
595	 14	151.3	14.2	 16
596	 14	117.0	17.7	 16
597	 14	120.8	18.4	 16
598	 14	123.0	25.5	 16
599	 14	158.3	24.0	 16
600	 14	188.3	73.1	 16
601	 14	231.5	43.9	 16
602	 14	405.0	69.3	 16
603	 14	122.0	20.3	 16
604	 14	316.0	36.9	 16
605	 14	163.0	21.1	 16
606	 14	102.5	16.1	 16
607	 14	110.3	21.8	 16
608	 14	97.3	17.3	 16
609	 14	95.8	20.3	 16
610	 14	87.8	15.7	 16
611	 14	106.3	22.0	 16
612	 14	93.8	13.7	 16
613	 14	117.3	23.4	 16
614	 14	113.0	14.8	 16
615	 14	126.3	24.2	 16
616	 14	395.5	47.5	 16
617	 14	111.8	13.8	 16
618	 14	107.0	14.8	 16
619	 14	320.3	29.5	 16
620	 14	110.3	19.0	 16
621	 14	99.3	11.7	 16
622	 14	155.3	21.2	 16
623	 14	147.5	19.1	 16
624	 14	123.0	30.6	 16
625	 14	98.0	15.9	 16
626	 14	105.0	17.9	 16
627	 14	86.0	10.0	 16
628	 14	95.3	13.5	 16
629	 14	103.5	18.6	 16
630	 14	1077.8	149.5	 16
631	 14	147.3	22.3	 16
632	 14	149.0	23.1	 16
633	 14	568.0	35.4	 16
634	 14	726.3	85.2	 16
635	 14	177.0	24.7	 16
636	 14	149.5	20.9	 16
637	 14	115.5	23.2	 16
638	 14	295.0	34.8	 16
639	 14	206.5	22.2	 16
640	 14	178.3	13.4	 16
641	 14	317.5	35.8	 16
642	 14	123.5	17.6	 16
643	 14	170.0	27.8	 16
644	 14	191.3	23.3	 16
645	 14	155.0	26.4	 16
646	 14	159.0	23.2	 16
647	 14	161.3	21.1	 16
648	 14	193.3	27.1	 16
649	 14	99.5	11.1	 16
650	 14	107.3	14.6	 16
651	 14	120.0	14.8	 16
652	 14	492.0	45.5	 16
653	 14	175.3	17.4	 16
654	 14	99.0	8.7	 16
655	 14	105.3	14.6	 16
656	 14	85.8	13.0	 16
657	 14	122.5	22.2	 16
658	 14	200.0	27.4	 16
659	 14	198.5	27.8	 16
660	 14	1177.8	131.6	 16
661	 14	354.8	32.7	 16
662	 14	670.8	71.5	 16
663	 14	379.0	30.8	 16
664	 14	256.3	47.3	 16
665	 14	656.8	100.7	 16
666	 14	538.5	70.3	 16
667	 14	112.8	19.7	 16
668	 14	180.0	29.2	 16
669	 14	97.3	13.0	 16
670	 14	282.3	44.8	 16
671	 14	121.8	14.9	 16
672	 14	160.3	19.3	 16
673	 14	190.5	26.8	 16
674	 14	110.3	15.5	 16
675	 14	116.8	19.3	 16
676	 14	95.3	8.0	 16
677	 14	148.8	32.3	 16
678	 14	195.3	22.6	 16
679	 14	745.0	59.1	 16
680	 14	266.5	48.3	 16
681	 14	98.5	18.0	 16
682	 14	158.8	22.4	 16
683	 14	159.5	23.1	 16
684	 14	173.3	20.4	 16
685	 14	122.3	15.3	 16
686	 14	112.3	18.5	 16
687	 14	161.8	24.7	 16
688	 14	159.5	17.8	 16
689	 14	227.3	31.1	 16
690	 14	237.3	25.4	 16
691	 14	274.5	39.0	 16
692	 14	518.3	59.5	 16
693	 14	658.0	61.7	 16
694	 14	182.5	20.3	 16
695	 14	124.8	21.7	 16
696	 14	138.3	25.6	 16
697	 14	270.5	30.8	 16
698	 14	759.0	69.9	 16
699	 14	1321.5	145.2	 16
700	 14	250.8	28.9	 16
701	 14	322.0	48.4	 16
702	 14	851.8	75.2	 16
703	 14	127.0	17.8	 16
704	 14	294.8	28.8	 16
705	 14	285.8	50.8	 16
706	 14	406.5	46.4	 16
707	 14	502.5	69.4	 16
708	 14	217.3	54.5	 16
709	 14	140.5	21.3	 16
710	 14	120.0	6.4	 16
711	 14	5453.0	1409.1	 16
  0	 15	159.8	25.0	 16
  1	 15	322.0	58.6	 16
  2	 15	106.0	19.1	 16
  3	 15	155.5	17.8	 16
  4	 15	297.3	37.8	 16
  5	 15	181.0	26.1	 16
  6	 15	348.5	34.3	 16
  7	 15	1250.0	295.4	 16
  8	 15	170.8	25.1	 16
  9	 15	222.5	33.6	 16
 10	 15	88.5	16.1	 16
 11	 15	255.8	49.6	 16
 12	 15	154.3	28.5	 16
 13	 15	120.3	11.2	 16
 14	 15	85.8	17.8	 16
 15	 15	172.5	20.2	 16
 16	 15	230.0	30.9	 16
 17	 15	191.8	19.3	 16
 18	 15	276.5	69.9	 16
 19	 15	212.8	31.4	 16
 20	 15	211.5	50.5	 16
 21	 15	113.8	48.2	 16
 22	 15	143.3	31.1	 16
 23	 15	156.3	32.1	 16
 24	 15	400.5	32.2	 16
 25	 15	249.0	35.7	 16
 26	 15	169.8	25.8	 16
 27	 15	117.8	28.0	 16
 28	 15	654.8	185.1	 16
 29	 15	1232.5	402.0	 16
 30	 15	160.5	31.3	 16
 31	 15	224.0	47.0	 16
 32	 15	101.5	17.6	 16
 33	 15	97.0	14.2	 16
 34	 15	152.5	27.1	 16
 35	 15	131.3	30.3	 16
 36	 15	145.0	33.4	 16
 37	 15	140.0	39.8	 16
 38	 15	2525.3	853.5	 16
 39	 15	375.3	100.0	 16
 40	 15	76.3	12.7	 16
 41	 15	147.0	20.9	 16
 42	 15	126.3	16.7	 16
 43	 15	209.3	24.1	 16
 44	 15	210.8	53.2	 16
 45	 15	209.3	26.1	 16
 46	 15	382.3	64.4	 16
 47	 15	243.8	102.6	 16
 48	 15	1976.5	441.9	 16
 49	 15	344.5	69.2	 16
 50	 15	411.5	87.6	 16
 51	 15	419.3	62.7	 16
 52	 15	226.8	27.3	 16
 53	 15	183.0	29.7	 16
 54	 15	139.3	25.1	 16
 55	 15	85.5	17.7	 16
 56	 15	140.5	21.7	 16
 57	 15	239.8	43.5	 16
 58	 15	2472.3	726.7	 16
 59	 15	133.0	22.2	 16
 60	 15	224.3	52.9	 16
 61	 15	234.8	19.5	 16
 62	 15	237.3	18.5	 16
 63	 15	106.0	16.2	 16
 64	 15	224.5	29.5	 16
 65	 15	118.8	21.5	 16
 66	 15	88.5	14.2	 16
 67	 15	172.0	25.9	 16
 68	 15	342.8	38.6	 16
 69	 15	196.8	27.1	 16
 70	 15	234.8	25.6	 16
 71	 15	318.8	35.4	 16
 72	 15	218.3	43.4	 16
 73	 15	453.3	61.4	 16
 74	 15	1221.0	243.4	 16
 75	 15	95.3	13.2	 16
 76	 15	1405.8	357.3	 16
 77	 15	103.8	16.9	 16
 78	 15	78.3	14.4	 16
 79	 15	174.3	28.2	 16
 80	 15	216.8	31.1	 16
 81	 15	297.0	60.6	 16
 82	 15	77.3	12.4	 16
 83	 15	78.0	16.2	 16
 84	 15	611.5	165.8	 16
 85	 15	414.8	83.3	 16
 86	 15	568.8	96.1	 16
 87	 15	196.5	33.3	 16
 88	 15	102.0	13.4	 16
 89	 15	155.5	27.4	 16
 90	 15	132.0	22.5	 16
 91	 15	337.0	46.6	 16
 92	 15	90.3	17.9	 16
 93	 15	143.0	24.7	 16
 94	 15	839.8	141.2	 16
 95	 15	414.8	74.6	 16
 96	 15	119.3	11.6	 16
 97	 15	124.3	13.3	 16
 98	 15	503.5	121.7	 16
 99	 15	101.3	20.0	 16
100	 15	177.3	205.7	 20
101	 15	2664.3	1067.1	 16
102	 15	356.8	118.9	 16
103	 15	368.5	308.3	 16
104	 15	2481.5	959.2	 16
105	 15	346.5	87.5	 16
106	 15	270.0	62.8	 16
107	 15	97.3	18.3	 16
108	 15	98.5	16.5	 16
109	 15	130.0	49.8	 16
110	 15	109.5	21.9	 16
111	 15	218.0	40.3	 16
112	 15	196.0	22.8	 16
113	 15	132.8	31.2	 16
114	 15	296.8	38.8	 16
115	 15	290.5	69.6	 16
116	 15	185.0	41.0	 16
117	 15	188.3	95.4	 16
118	 15	360.3	110.2	 16
119	 15	84.5	11.6	 16
120	 15	135.0	53.7	 16
121	 15	280.0	72.5	 16
122	 15	109.5	19.6	 16
123	 15	135.5	19.4	 16
124	 15	303.3	42.2	 16
125	 15	145.0	23.3	 16
126	 15	156.8	31.3	 16
127	 15	90.8	12.8	 16
128	 15	145.3	25.4	 16
129	 15	83.5	20.3	 16
130	 15	107.0	15.8	 16
131	 15	137.5	41.7	 16
132	 15	611.0	206.1	 16
133	 15	114.0	20.4	 16
134	 15	96.0	17.0	 16
135	 15	97.8	15.4	 16
136	 15	139.0	30.4	 16
137	 15	789.8	264.4	 16
138	 15	170.8	26.2	 16
139	 15	211.5	48.5	 16
140	 15	98.5	22.0	 16
141	 15	175.0	33.8	 16
142	 15	159.0	15.7	 16
143	 15	249.3	31.4	 16
144	 15	358.8	62.4	 16
145	 15	432.0	75.8	 16
146	 15	399.0	130.7	 16
147	 15	94.0	27.4	 16
148	 15	361.0	45.9	 16
149	 15	403.5	87.9	 16
150	 15	212.8	32.9	 16
151	 15	318.8	71.3	 16
152	 15	184.8	29.4	 16
153	 15	168.0	25.9	 16
154	 15	361.8	104.7	 16
155	 15	110.3	14.8	 16
156	 15	97.5	25.4	 16
157	 15	593.8	117.8	 16
158	 15	230.0	47.0	 16
159	 15	1772.5	577.4	 16
160	 15	175.5	65.3	 16
161	 15	188.3	27.0	 12
162	 15	250.5	42.7	 16
163	 15	165.8	45.0	 16
164	 15	89.5	16.7	 16
165	 15	128.0	21.0	 16
166	 15	161.8	54.1	 16
167	 15	105.3	18.2	 16
168	 15	680.0	210.4	 16
169	 15	575.0	143.1	 16
170	 15	153.5	25.7	 16
171	 15	107.8	15.9	 16
172	 15	134.3	19.7	 16
173	 15	96.5	12.4	 16
174	 15	74.3	12.5	 16
175	 15	100.0	24.4	 16
176	 15	150.5	33.2	 16
177	 15	311.8	91.5	 16
178	 15	590.8	163.7	 16
179	 15	218.5	29.5	 16
180	 15	206.0	37.0	 16
181	 15	150.3	75.0	 16
182	 15	620.3	107.4	 16
183	 15	243.5	116.1	 16
184	 15	127.0	18.0	 16
185	 15	149.8	30.6	 16
186	 15	242.8	58.0	 16
187	 15	97.8	20.2	 16
188	 15	165.0	26.5	 16
189	 15	614.5	169.7	 16
190	 15	249.3	43.6	 16
191	 15	92.8	7.8	 16
192	 15	239.8	29.7	 16
193	 15	193.0	29.6	 16
194	 15	251.3	45.2	 16
195	 15	391.0	78.1	 16
196	 15	155.0	21.1	 16
197	 15	105.0	20.5	 16
198	 15	111.0	22.3	 16
199	 15	85.8	13.6	 16
200	 15	147.3	59.3	 16
201	 15	2086.3	566.2	 16
202	 15	199.8	28.0	 16
203	 15	195.8	39.3	 16
204	 15	95.3	17.5	 16
205	 15	200.0	34.4	 16
206	 15	162.0	24.9	 16
207	 15	254.8	42.5	 16
208	 15	196.8	26.9	 16
209	 15	248.0	47.5	 16
210	 15	427.3	124.0	 16
211	 15	321.0	84.1	 16
212	 15	378.5	107.2	 16
213	 15	118.3	23.7	 16
214	 15	443.0	105.3	 16
215	 15	92.5	20.8	 16
216	 15	1474.8	372.1	 16
217	 15	166.0	26.8	 16
218	 15	255.0	51.8	 16
219	 15	553.0	82.7	 16
220	 15	1140.8	296.3	 16
221	 15	424.5	53.5	 16
222	 15	236.0	26.6	 16
223	 15	330.3	60.6	 16
224	 15	81.8	11.8	 16
225	 15	209.3	42.2	 16
226	 15	92.8	12.6	 16
227	 15	183.5	41.9	 16
228	 15	189.3	48.3	 16
229	 15	854.5	149.5	 16
230	 15	281.8	35.0	 16
231	 15	116.3	16.5	 16
232	 15	97.8	14.8	 16
233	 15	91.3	20.0	 16
234	 15	797.0	145.7	 16
235	 15	728.5	156.0	 16
236	 15	1760.5	280.6	 16
237	 15	541.3	119.2	 16
238	 15	222.5	21.3	 16
239	 15	214.8	46.6	 16
240	 15	220.8	25.6	 16
241	 15	438.5	94.5	 16
242	 15	2068.3	492.9	 16
243	 15	135.5	31.5	 16
244	 15	173.5	18.8	 16
245	 15	104.0	14.0	 16
246	 15	191.5	35.9	 16
247	 15	127.5	19.2	 16
248	 15	712.3	168.9	 16
249	 15	1660.8	336.1	 16
250	 15	106.0	15.7	 16
251	 15	212.5	27.0	 16
252	 15	177.3	33.4	 16
253	 15	462.3	106.8	 16
254	 15	2382.5	451.1	 16
255	 15	439.3	38.6	 16
256	 15	280.0	33.1	 16
257	 15	1055.0	165.8	 16
258	 15	113.0	21.7	 16
259	 15	77.5	12.4	 16
260	 15	92.8	17.4	 16
261	 15	135.8	17.4	 16
262	 15	158.3	22.2	 16
263	 15	221.0	28.5	 16
264	 15	480.3	50.0	 16
265	 15	310.0	61.4	 16
266	 15	100.8	13.3	 16
267	 15	161.0	36.8	 16
268	 15	241.5	39.4	 16
269	 15	196.5	37.4	 16
270	 15	133.3	20.5	 16
271	 15	131.3	15.3	 16
272	 15	895.3	181.0	 16
273	 15	98.8	15.2	 16
274	 15	448.5	40.4	 16
275	 15	475.8	74.1	 16
276	 15	262.8	53.9	 16
277	 15	154.5	22.9	 16
278	 15	89.3	11.1	 16
279	 15	220.3	34.4	 16
280	 15	347.3	42.2	 16
281	 15	215.5	29.4	 16
282	 15	271.8	49.1	 16
283	 15	126.0	23.5	 16
284	 15	101.3	20.4	 16
285	 15	243.3	30.1	 16
286	 15	142.0	21.4	 16
287	 15	381.3	54.3	 16
288	 15	877.3	111.2	 16
289	 15	130.3	21.6	 16
290	 15	139.8	23.0	 16
291	 15	95.8	16.8	 16
292	 15	923.8	267.0	 16
293	 15	2139.3	446.0	 16
294	 15	397.8	54.6	 16
295	 15	125.3	16.8	 16
296	 15	809.5	140.4	 16
297	 15	522.8	50.7	 16
298	 15	303.3	34.3	 16
299	 15	194.5	27.5	 16
300	 15	93.0	15.5	 16
301	 15	151.3	17.5	 16
302	 15	91.5	13.2	 16
303	 15	78.5	14.0	 16
304	 15	1284.8	313.4	 16
305	 15	80.0	12.5	 16
306	 15	116.0	17.0	 16
307	 15	110.5	18.5	 16
308	 15	12744.0	2143.8	 16
309	 15	236.3	32.0	 16
310	 15	1454.8	125.7	 16
311	 15	666.3	75.4	 16
312	 15	291.8	39.9	 16
313	 15	211.3	38.3	 16
314	 15	418.8	68.3	 16
315	 15	157.5	23.3	 16
316	 15	672.5	86.9	 16
317	 15	507.0	63.1	 16
318	 15	235.3	31.8	 16
319	 15	170.5	21.1	 16
320	 15	112.3	11.9	 16
321	 15	188.5	30.8	 16
322	 15	498.0	39.1	 16
323	 15	197.5	42.7	 16
324	 15	1389.3	147.3	 16
325	 15	173.3	27.8	 16
326	 15	223.5	38.5	 16
327	 15	763.5	105.0	 16
328	 15	101.8	16.7	 16
329	 15	88.8	18.1	 16
330	 15	1110.8	139.7	 16
331	 15	154.3	19.7	 16
332	 15	2058.8	161.8	 16
333	 15	480.0	74.3	 16
334	 15	248.5	40.6	 16
335	 15	99.8	20.0	 16
336	 15	117.3	20.2	 16
337	 15	658.5	45.0	 16
338	 15	933.5	59.3	 16
339	 15	963.0	58.7	 16
340	 15	765.5	109.4	 16
341	 15	234.3	21.7	 16
342	 15	186.5	32.7	 16
343	 15	93.5	17.6	 16
344	 15	115.8	19.2	 16
345	 15	218.3	35.0	 16
346	 15	2678.8	237.2	 16
347	 15	95.3	13.0	 16
348	 15	1927.8	252.1	 16
349	 15	300.3	39.1	 16
350	 15	316.8	37.6	 16
351	 15	200.8	30.3	 16
352	 15	128.8	26.5	 16
353	 15	471.8	47.7	 16
354	 15	95.3	17.3	 16
355	 15	824.8	107.6	 16
356	 15	691.8	54.0	 16
357	 15	553.0	109.0	 16
358	 15	499.5	76.6	 16
359	 15	245.8	39.4	 16
360	 15	75.0	9.5	 16
361	 15	235.5	36.1	 16
362	 15	302.0	29.7	 16
363	 15	112.8	15.1	 16
364	 15	436.8	54.8	 16
365	 15	136.0	18.1	 16
366	 15	337.8	58.2	 16
367	 15	437.8	51.6	 16
368	 15	265.5	44.9	 16
369	 15	361.0	25.0	 16
370	 15	124.8	27.8	 16
371	 15	119.0	21.8	 16
372	 15	331.3	49.8	 16
373	 15	467.0	42.8	 16
374	 15	110.8	26.1	 16
375	 15	267.3	26.3	 16
376	 15	380.8	60.7	 16
377	 15	171.8	27.1	 16
378	 15	170.8	30.2	 16
379	 15	455.5	75.5	 16
380	 15	117.8	23.2	 16
381	 15	105.3	21.3	 16
382	 15	90.3	21.1	 16
383	 15	172.3	35.9	 16
384	 15	167.5	18.7	 16
385	 15	906.0	101.9	 16
386	 15	185.8	26.1	 16
387	 15	607.8	56.2	 16
388	 15	274.8	49.0	 16
389	 15	337.3	45.2	 16
390	 15	92.0	13.6	 16
391	 15	142.8	21.7	 16
392	 15	150.8	18.6	 16
393	 15	1646.3	202.4	 16
394	 15	5846.5	672.8	 16
395	 15	194.0	23.9	 16
396	 15	207.5	26.4	 16
397	 15	231.3	25.6	 16
398	 15	145.3	34.8	 16
399	 15	219.5	24.3	 16
400	 15	197.8	23.9	 16
401	 15	345.3	36.5	 16
402	 15	251.5	39.1	 16
403	 15	191.3	31.8	 16
404	 15	315.3	30.2	 16
405	 15	303.8	34.9	 16
406	 15	245.8	25.8	 16
407	 15	1109.0	111.9	 16
408	 15	1230.0	168.5	 16
409	 15	176.0	23.9	 16
410	 15	794.8	87.4	 16
411	 15	434.8	65.3	 16
412	 15	177.3	41.6	 16
413	 15	1256.0	133.7	 16
414	 15	143.3	18.6	 16
415	 15	806.5	69.4	 16
416	 15	323.8	45.7	 16
417	 15	241.8	31.8	 16
418	 15	203.3	22.2	 16
419	 15	253.0	29.0	 16
420	 15	95.8	10.9	 16
421	 15	173.3	27.1	 16
422	 15	103.8	10.1	 16
423	 15	235.8	42.2	 16
424	 15	1183.3	202.1	 16
425	 15	127.0	13.0	 16
426	 15	94.5	16.0	 16
427	 15	298.3	26.0	 16
428	 15	118.5	20.3	 16
429	 15	186.5	21.3	 16
430	 15	179.8	24.8	 16
431	 15	13947.3	2395.1	 16
432	 15	166.3	28.9	 16
433	 15	381.8	383.5	 16
434	 15	545.3	65.4	 16
435	 15	966.8	100.8	 16
436	 15	359.0	54.8	 16
437	 15	868.0	44.0	 16
438	 15	294.0	36.6	 16
439	 15	522.8	58.5	 16
440	 15	22042.0	3557.8	 16
441	 15	848.3	75.5	 16
442	 15	112.3	15.0	 16
443	 15	205.5	24.1	 16
444	 15	545.8	50.6	 16
445	 15	1015.8	103.1	 16
446	 15	468.5	73.6	 16
447	 15	425.5	43.6	 16
448	 15	473.8	51.6	 16
449	 15	1503.5	153.2	 16
450	 15	1614.8	157.3	 16
451	 15	1103.0	183.2	 16
452	 15	122.0	19.6	 16
453	 15	201.0	35.4	 16
454	 15	184.3	30.2	 16
455	 15	271.3	21.9	 16
456	 15	94.8	17.5	 20
457	 15	100.0	19.6	 16
458	 15	418.8	76.7	 16
459	 15	141.8	20.6	 16
460	 15	142.8	28.0	 16
461	 15	230.5	36.6	 16
462	 15	126.0	23.1	 16
463	 15	85.3	22.8	 16
464	 15	145.8	28.3	 16
465	 15	145.8	27.3	 16
466	 15	201.5	28.2	 16
467	 15	186.8	32.0	 16
468	 15	541.8	81.1	 16
469	 15	403.3	52.4	 16
470	 15	234.5	38.0	 16
471	 15	162.8	25.0	 16
472	 15	194.5	35.6	 16
473	 15	114.5	15.9	 16
474	 15	664.0	83.2	 16
475	 15	287.8	35.5	 16
476	 15	111.8	19.0	 16
477	 15	490.5	42.4	 16
478	 15	429.8	33.3	 16
479	 15	428.5	49.4	 16
480	 15	312.5	72.1	 16
481	 15	2697.3	543.0	 16
482	 15	302.5	57.5	 16
483	 15	131.0	19.8	 16
484	 15	177.3	20.5	 12
485	 15	102.3	11.4	 16
486	 15	139.0	24.3	 16
487	 15	224.5	18.3	 16
488	 15	205.3	20.5	 16
489	 15	567.8	34.7	 16
490	 15	828.0	119.3	 16
491	 15	93.8	17.5	 16
492	 15	339.0	43.2	 16
493	 15	688.3	75.2	 16
494	 15	147.0	17.7	 16
495	 15	91.3	15.8	 16
496	 15	303.5	68.6	 16
497	 15	133.8	29.7	 16
498	 15	108.8	17.4	 16
499	 15	98.0	20.6	 16
500	 15	107.3	21.3	 16
501	 15	192.5	26.6	 16
502	 15	137.0	31.1	 16
503	 15	188.0	30.6	 16
504	 15	1802.3	367.9	 16
505	 15	281.8	48.5	 16
506	 15	174.3	22.2	 16
507	 15	696.8	95.1	 16
508	 15	1044.8	117.2	 16
509	 15	192.5	35.0	 16
510	 15	193.0	32.6	 16
511	 15	116.8	19.6	 16
512	 15	91.3	17.7	 16
513	 15	129.8	16.7	 16
514	 15	147.3	24.2	 16
515	 15	118.5	28.7	 16
516	 15	600.5	110.1	 16
517	 15	385.3	69.8	 16
518	 15	135.0	26.0	 16
519	 15	267.3	41.7	 16
520	 15	113.3	29.4	 16
521	 15	133.3	22.1	 16
522	 15	182.5	29.8	 16
523	 15	322.5	59.4	 16
524	 15	108.3	20.0	 16
525	 15	465.3	57.5	 16
526	 15	321.8	48.6	 16
527	 15	257.8	38.0	 16
528	 15	541.0	90.3	 16
529	 15	143.3	49.8	 16
530	 15	541.5	48.1	 16
531	 15	325.3	56.2	 16
532	 15	155.3	23.5	 16
533	 15	121.0	19.6	 16
534	 15	130.3	18.2	 16
535	 15	578.3	68.6	 16
536	 15	601.5	95.6	 16
537	 15	396.8	53.2	 16
538	 15	641.3	68.9	 16
539	 15	312.3	46.6	 16
540	 15	758.0	95.7	 16
541	 15	95.0	22.5	 16
542	 15	217.0	34.7	 16
543	 15	99.5	21.5	 16
544	 15	168.8	23.9	 16
545	 15	181.3	33.2	 16
546	 15	178.5	31.7	 16
547	 15	488.0	55.4	 16
548	 15	451.5	72.8	 16
549	 15	126.3	16.4	 16
550	 15	111.5	25.5	 16
551	 15	108.0	16.7	 16
552	 15	231.3	42.7	 16
553	 15	94.0	13.9	 16
554	 15	1544.3	363.0	 16
555	 15	719.3	134.6	 16
556	 15	1506.0	206.0	 16
557	 15	450.3	60.5	 16
558	 15	166.0	26.2	 16
559	 15	208.3	33.5	 16
560	 15	100.8	13.1	 16
561	 15	387.8	87.6	 16
562	 15	275.5	29.9	 16
563	 15	306.3	51.9	 16
564	 15	339.3	34.8	 16
565	 15	260.5	46.1	 16
566	 15	111.3	15.0	 16
567	 15	229.3	27.6	 16
568	 15	200.8	33.2	 16
569	 15	224.0	30.9	 16
570	 15	562.3	91.7	 16
571	 15	372.3	37.0	 16
572	 15	640.8	98.5	 16
573	 15	502.8	110.4	 16
574	 15	96.8	13.7	 16
575	 15	121.3	34.5	 16
576	 15	188.8	32.2	 16
577	 15	398.8	48.5	 16
578	 15	182.8	40.5	 16
579	 15	394.5	44.7	 16
580	 15	385.8	47.2	 16
581	 15	171.8	54.0	 16
582	 15	149.5	19.7	 16
583	 15	199.8	29.7	 16
584	 15	246.0	38.8	 16
585	 15	150.5	22.0	 16
586	 15	367.0	74.0	 16
587	 15	1238.8	228.5	 16
588	 15	136.8	20.3	 16
589	 15	83.5	17.6	 16
590	 15	90.5	16.1	 16
591	 15	177.3	29.1	 16
592	 15	300.0	48.5	 16
593	 15	1208.5	173.2	 16
594	 15	248.5	28.6	 16
595	 15	555.0	77.3	 16
596	 15	213.5	20.6	 16
597	 15	504.0	74.0	 16
598	 15	517.3	97.7	 16
599	 15	261.5	27.6	 16
600	 15	2640.0	440.1	 16
601	 15	470.3	55.0	 16
602	 15	713.3	110.8	 16
603	 15	87.5	10.7	 16
604	 15	306.5	40.8	 16
605	 15	439.0	50.2	 16
606	 15	139.8	28.2	 16
607	 15	983.3	169.1	 16
608	 15	665.5	88.0	 16
609	 15	469.0	84.2	 16
610	 15	107.8	17.8	 16
611	 15	148.0	18.0	 16
612	 15	105.3	20.4	 16
613	 15	311.3	36.9	 16
614	 15	132.5	32.0	 16
615	 15	191.5	28.2	 16
616	 15	316.3	29.1	 16
617	 15	468.3	60.1	 16
618	 15	133.5	20.3	 16
619	 15	714.5	103.6	 16
620	 15	324.0	54.1	 16
621	 15	185.0	63.4	 16
622	 15	14370.0	1736.3	 16
623	 15	1036.3	163.7	 16
624	 15	115.0	19.5	 16
625	 15	141.0	19.0	 16
626	 15	143.5	19.2	 16
627	 15	168.3	28.7	 16
628	 15	448.8	73.5	 16
629	 15	154.3	22.3	 16
630	 15	370.8	35.0	 16
631	 15	182.0	27.8	 16
632	 15	139.3	17.8	 16
633	 15	747.3	65.2	 16
634	 15	736.0	59.3	 16
635	 15	352.5	36.1	 16
636	 15	535.8	75.5	 16
637	 15	437.5	68.6	 16
638	 15	395.0	42.0	 16
639	 15	254.8	73.6	 16
640	 15	180.0	25.5	 16
641	 15	351.8	39.3	 16
642	 15	173.3	28.3	 16
643	 15	131.0	17.0	 16
644	 15	542.8	57.1	 16
645	 15	325.0	30.8	 16
646	 15	558.0	70.9	 16
647	 15	167.0	35.3	 16
648	 15	476.0	44.5	 16
649	 15	135.0	18.7	 16
650	 15	117.5	12.9	 16
651	 15	113.3	20.7	 16
652	 15	123.0	12.9	 16
653	 15	382.0	42.5	 16
654	 15	142.5	23.7	 16
655	 15	112.0	18.7	 16
656	 15	306.3	35.9	 16
657	 15	136.0	26.0	 16
658	 15	225.3	18.9	 16
659	 15	127.5	22.3	 16
660	 15	648.8	64.9	 16
661	 15	254.8	26.8	 16
662	 15	1378.0	160.2	 16
663	 15	474.0	67.1	 16
664	 15	207.3	25.1	 16
665	 15	930.8	151.9	 16
666	 15	109.0	14.8	 16
667	 15	114.8	14.5	 16
668	 15	143.3	22.5	 16
669	 15	167.0	25.5	 16
670	 15	148.0	20.2	 16
671	 15	853.3	88.5	 16
672	 15	323.3	27.6	 16
673	 15	215.8	22.8	 16
674	 15	442.8	54.8	 16
675	 15	1319.8	180.2	 16
676	 15	255.3	26.2	 16
677	 15	209.0	24.8	 16
678	 15	235.5	28.2	 16
679	 15	138.0	19.7	 16
680	 15	106.0	19.3	 16
681	 15	117.5	18.9	 16
682	 15	127.0	27.0	 16
683	 15	645.5	69.6	 16
684	 15	319.3	45.3	 16
685	 15	754.3	88.9	 16
686	 15	6844.8	667.1	 16
687	 15	298.5	55.2	 16
688	 15	130.3	16.8	 16
689	 15	170.8	29.7	 16
690	 15	2638.0	338.8	 16
691	 15	217.3	39.1	 16
692	 15	424.3	45.3	 16
693	 15	756.5	105.1	 16
694	 15	823.8	98.9	 16
695	 15	169.3	23.0	 16
696	 15	175.3	28.7	 16
697	 15	246.5	27.2	 16
698	 15	267.8	47.1	 16
699	 15	161.3	24.6	 16
700	 15	148.3	22.8	 16
701	 15	157.3	21.9	 16
702	 15	471.0	66.5	 16
703	 15	113.3	14.6	 16
704	 15	736.0	81.5	 16
705	 15	592.8	44.2	 16
706	 15	227.0	40.7	 16
707	 15	163.3	23.1	 16
708	 15	738.5	105.4	 16
709	 15	104.3	10.2	 16
710	 15	154.3	22.5	 16
711	 15	184.3	22.9	 16
  0	 16	6506.3	899.5	 16
  1	 16	93.5	10.6	 16
  2	 16	82.0	15.0	 16
  3	 16	101.0	21.1	 16
  4	 16	185.0	55.3	 16
  5	 16	482.8	72.2	 16
  6	 16	281.0	41.1	 16
  7	 16	204.5	23.2	 16
  8	 16	148.3	21.0	 16
  9	 16	191.0	44.4	 16
 10	 16	98.8	13.9	 16
 11	 16	116.5	26.3	 16
 12	 16	376.0	80.1	 16
 13	 16	103.5	16.4	 16
 14	 16	77.3	11.8	 16
 15	 16	102.3	22.1	 16
 16	 16	278.3	49.3	 16
 17	 16	142.0	25.3	 16
 18	 16	137.8	27.0	 16
 19	 16	163.8	20.3	 16
 20	 16	156.8	32.6	 16
 21	 16	96.0	12.8	 16
 22	 16	103.3	11.0	 16
 23	 16	93.0	15.1	 16
 24	 16	219.3	45.9	 16
 25	 16	120.0	24.5	 16
 26	 16	112.3	22.1	 16
 27	 16	89.5	19.4	 16
 28	 16	198.0	31.1	 16
 29	 16	273.3	57.9	 16
 30	 16	212.3	51.4	 16
 31	 16	380.0	118.5	 16
 32	 16	103.0	22.0	 16
 33	 16	83.3	29.8	 16
 34	 16	115.0	17.6	 16
 35	 16	172.8	27.8	 16
 36	 16	179.3	31.9	 16
 37	 16	96.5	17.7	 16
 38	 16	138.0	73.7	 16
 39	 16	180.5	40.9	 16
 40	 16	76.0	11.8	 16
 41	 16	89.3	16.7	 16
 42	 16	117.3	17.1	 16
 43	 16	172.3	30.1	 16
 44	 16	265.8	44.0	 16
 45	 16	187.0	28.7	 16
 46	 16	214.5	30.6	 16
 47	 16	336.5	76.0	 16
 48	 16	1570.5	362.7	 16
 49	 16	186.5	39.7	 16
 50	 16	147.0	24.6	 16
 51	 16	343.0	35.7	 16
 52	 16	375.3	65.0	 16
 53	 16	342.0	65.8	 16
 54	 16	90.8	19.7	 16
 55	 16	89.0	16.8	 16
 56	 16	154.0	24.4	 16
 57	 16	213.5	31.8	 16
 58	 16	588.8	120.4	 16
 59	 16	199.8	39.2	 16
 60	 16	114.0	17.2	 16
 61	 16	110.5	21.7	 16
 62	 16	148.5	20.9	 16
 63	 16	103.0	22.6	 16
 64	 16	250.3	32.9	 16
 65	 16	97.3	26.1	 16
 66	 16	85.8	13.8	 16
 67	 16	373.8	46.2	 16
 68	 16	317.3	52.9	 16
 69	 16	355.0	49.4	 16
 70	 16	295.8	38.3	 16
 71	 16	227.5	23.8	 16
 72	 16	476.3	31.9	 16
 73	 16	943.8	351.2	 16
 74	 16	2123.5	421.6	 16
 75	 16	101.8	15.0	 16
 76	 16	877.8	177.1	 16
 77	 16	168.3	33.0	 16
 78	 16	84.3	11.8	 16
 79	 16	107.0	16.0	 16
 80	 16	126.3	33.5	 16
 81	 16	217.0	40.9	 16
 82	 16	88.5	19.3	 16
 83	 16	93.0	18.1	 16
 84	 16	88.8	17.0	 16
 85	 16	116.3	22.5	 16
 86	 16	121.5	26.8	 16
 87	 16	94.5	17.8	 16
 88	 16	93.8	14.9	 16
 89	 16	100.8	16.3	 16
 90	 16	166.0	27.7	 16
 91	 16	182.8	29.2	 16
 92	 16	123.0	19.4	 16
 93	 16	128.8	18.5	 16
 94	 16	162.3	25.6	 16
 95	 16	474.3	138.8	 20
 96	 16	125.3	14.9	 16
 97	 16	145.8	29.4	 16
 98	 16	242.3	48.0	 16
 99	 16	110.8	19.5	 16
100	 16	120.3	45.9	 16
101	 16	492.8	198.8	 16
102	 16	100.0	15.0	 16
103	 16	108.0	29.7	 16
104	 16	312.0	78.6	 16
105	 16	253.0	34.4	 16
106	 16	179.3	41.5	 16
107	 16	85.0	21.6	 16
108	 16	137.0	24.2	 16
109	 16	110.3	16.4	 16
110	 16	87.5	19.5	 16
111	 16	200.8	53.1	 16
112	 16	274.3	80.6	 16
113	 16	155.3	20.2	 16
114	 16	265.3	59.6	 16
115	 16	536.3	151.2	 16
116	 16	145.5	20.0	 16
117	 16	266.5	79.3	 16
118	 16	430.5	126.1	 16
119	 16	93.8	17.1	 16
120	 16	103.5	28.2	 16
121	 16	193.3	39.3	 16
122	 16	92.3	9.9	 16
123	 16	99.3	21.2	 16
124	 16	145.3	20.2	 16
125	 16	118.5	16.1	 16
126	 16	191.5	30.4	 16
127	 16	107.3	16.6	 16
128	 16	132.8	31.1	 16
129	 16	85.5	13.4	 16
130	 16	95.3	18.4	 16
131	 16	94.0	23.0	 16
132	 16	178.5	51.7	 16
133	 16	91.8	14.3	 16
134	 16	95.5	13.9	 16
135	 16	77.5	14.4	 16
136	 16	87.0	19.0	 16
137	 16	348.3	104.4	 16
138	 16	102.3	13.9	 16
139	 16	121.3	25.0	 16
140	 16	75.8	15.1	 16
141	 16	104.0	21.0	 16
142	 16	131.8	45.0	 16
143	 16	422.5	35.7	 16
144	 16	383.8	42.3	 16
145	 16	292.5	63.5	 16
146	 16	143.0	24.8	 16
147	 16	144.0	42.2	 16
148	 16	424.8	35.3	 16
149	 16	275.3	43.1	 16
150	 16	152.0	29.4	 16
151	 16	218.5	45.7	 16
152	 16	93.5	20.3	 16
153	 16	121.5	19.0	 16
154	 16	179.3	46.8	 16
155	 16	103.3	19.6	 16
156	 16	86.8	25.9	 16
157	 16	395.8	60.2	 16
158	 16	291.3	30.3	 16
159	 16	735.3	197.2	 16
160	 16	205.5	25.9	 16
161	 16	155.5	28.0	 16
162	 16	178.0	32.7	 16
163	 16	178.3	35.2	 16
164	 16	92.5	29.3	 16
165	 16	107.0	20.9	 16
166	 16	107.5	24.0	 16
167	 16	117.5	43.0	 16
168	 16	194.8	35.0	 16
169	 16	196.5	32.0	 16
170	 16	93.3	17.3	 16
171	 16	86.0	17.4	 16
172	 16	192.0	43.6	 16
173	 16	132.8	27.2	 16
174	 16	86.5	14.6	 16
175	 16	78.0	12.5	 16
176	 16	110.3	53.7	 16
177	 16	390.5	113.5	 16
178	 16	720.0	216.2	 16
179	 16	180.5	47.6	 16
180	 16	150.0	23.6	 16
181	 16	166.0	24.8	 16
182	 16	272.8	33.0	 16
183	 16	276.5	43.4	 16
184	 16	198.0	27.3	 16
185	 16	107.5	17.6	 16
186	 16	112.0	25.1	 16
187	 16	109.0	16.1	 16
188	 16	138.3	27.9	 16
189	 16	270.0	29.6	 16
190	 16	252.5	41.8	 16
191	 16	155.0	56.2	 16
192	 16	196.0	19.4	 16
193	 16	143.0	23.6	 16
194	 16	477.5	83.8	 16
195	 16	226.5	41.0	 16
196	 16	105.3	17.5	 16
197	 16	93.5	12.7	 16
198	 16	91.8	16.1	 16
199	 16	83.3	65.7	 16
200	 16	81.0	15.5	 16
201	 16	243.5	39.0	 16
202	 16	353.3	60.4	 16
203	 16	120.3	22.6	 16
204	 16	92.5	16.6	 16
205	 16	234.5	50.4	 16
206	 16	135.0	20.2	 16
207	 16	185.0	29.3	 16
208	 16	214.3	28.2	 16
209	 16	162.3	23.0	 16
210	 16	93.5	16.4	 16
211	 16	92.5	14.6	 16
212	 16	87.3	13.1	 16
213	 16	88.0	13.8	 16
214	 16	123.3	17.0	 16
215	 16	86.3	11.9	 16
216	 16	179.5	28.3	 16
217	 16	251.5	44.0	 16
218	 16	357.3	89.7	 16
219	 16	398.3	63.7	 16
220	 16	939.5	184.9	 16
221	 16	177.8	24.6	 16
222	 16	330.5	67.1	 16
223	 16	159.3	38.0	 16
224	 16	85.8	13.7	 16
225	 16	97.3	15.6	 16
226	 16	114.0	19.0	 16
227	 16	106.3	19.6	 16
228	 16	167.5	40.6	 16
229	 16	1237.8	227.3	 16
230	 16	220.3	44.3	 16
231	 16	116.3	17.6	 16
232	 16	111.3	19.5	 16
233	 16	88.3	26.3	 16
234	 16	191.0	23.9	 16
235	 16	516.8	86.9	 16
236	 16	1782.3	338.3	 16
237	 16	284.3	43.4	 16
238	 16	107.3	17.6	 16
239	 16	236.0	33.0	 16
240	 16	264.8	50.1	 16
241	 16	141.5	24.7	 16
242	 16	477.5	76.5	 16
243	 16	190.8	23.7	 16
244	 16	148.3	22.2	 16
245	 16	156.8	22.4	 16
246	 16	101.8	19.1	 16
247	 16	200.0	26.3	 16
248	 16	164.0	20.8	 16
249	 16	571.0	120.8	 16
250	 16	144.3	23.9	 16
251	 16	163.3	29.1	 16
252	 16	127.5	30.0	 16
253	 16	455.0	103.3	 16
254	 16	2765.3	450.7	 16
255	 16	469.8	73.8	 16
256	 16	287.8	34.9	 16
257	 16	468.3	82.6	 16
258	 16	104.5	16.8	 16
259	 16	74.3	9.8	 16
260	 16	84.5	13.0	 16
261	 16	172.0	35.2	 16
262	 16	116.0	16.6	 16
263	 16	142.5	20.5	 16
264	 16	235.0	30.7	 16
265	 16	157.0	30.2	 16
266	 16	81.3	28.1	 16
267	 16	145.3	30.7	 16
268	 16	219.3	25.9	 16
269	 16	293.8	34.6	 16
270	 16	104.0	25.3	 16
271	 16	98.8	22.2	 16
272	 16	435.0	52.5	 16
273	 16	124.8	26.1	 16
274	 16	295.8	35.1	 16
275	 16	278.5	25.5	 16
276	 16	220.3	26.5	 16
277	 16	118.8	13.9	 16
278	 16	86.5	10.0	 16
279	 16	190.0	34.2	 16
280	 16	493.0	59.5	 16
281	 16	285.0	43.8	 16
282	 16	194.3	29.2	 16
283	 16	115.5	12.5	 16
284	 16	106.0	13.8	 16
285	 16	149.5	24.6	 16
286	 16	116.0	15.4	 16
287	 16	202.5	32.9	 16
288	 16	1147.8	197.5	 16
289	 16	207.3	30.9	 16
290	 16	115.0	20.3	 16
291	 16	106.0	15.9	 16
292	 16	556.0	91.6	 16
293	 16	679.3	120.4	 16
294	 16	145.8	28.7	 16
295	 16	97.0	15.2	 16
296	 16	226.0	33.8	 16
297	 16	264.3	36.2	 16
298	 16	195.3	20.4	 16
299	 16	169.0	24.5	 16
300	 16	88.5	12.8	 16
301	 16	126.0	20.2	 16
302	 16	76.3	15.1	 16
303	 16	74.3	12.2	 16
304	 16	417.3	66.5	 16
305	 16	77.0	13.5	 16
306	 16	98.0	13.4	 16
307	 16	108.5	15.4	 16
308	 16	3113.3	402.2	 16
309	 16	255.5	37.6	 16
310	 16	738.3	68.6	 16
311	 16	509.5	67.3	 16
312	 16	272.3	46.4	 16
313	 16	102.3	18.6	 16
314	 16	106.3	20.9	 16
315	 16	203.0	34.8	 16
316	 16	792.5	76.6	 16
317	 16	644.3	75.3	 16
318	 16	141.3	22.6	 16
319	 16	246.5	33.3	 16
320	 16	147.3	37.6	 16
321	 16	215.5	24.8	 16
322	 16	495.8	45.9	 16
323	 16	116.5	23.6	 16
324	 16	249.5	33.0	 16
325	 16	331.3	42.8	 16
326	 16	303.3	40.6	 16
327	 16	483.8	61.7	 16
328	 16	78.5	10.7	 16
329	 16	105.3	17.5	 16
330	 16	543.5	58.1	 16
331	 16	147.5	57.0	 16
332	 16	336.8	45.7	 16
333	 16	687.3	57.0	 16
334	 16	157.8	20.0	 16
335	 16	110.3	18.5	 16
336	 16	148.0	30.2	 16
337	 16	602.5	50.2	 16
338	 16	188.0	28.3	 16
339	 16	183.3	26.7	 16
340	 16	130.5	29.7	 16
341	 16	115.8	21.6	 16
342	 16	144.3	29.5	 16
343	 16	92.0	17.6	 16
344	 16	134.8	26.9	 16
345	 16	239.0	26.5	 16
346	 16	1633.8	251.8	 16
347	 16	102.3	15.8	 16
348	 16	173.0	32.0	 16
349	 16	137.8	24.1	 16
350	 16	115.5	18.0	 16
351	 16	238.8	20.9	 16
352	 16	126.3	28.1	 16
353	 16	246.3	23.3	 16
354	 16	83.3	11.8	 16
355	 16	153.8	31.6	 16
356	 16	464.0	39.4	 16
357	 16	322.0	34.6	 16
358	 16	343.0	45.1	 16
359	 16	258.8	40.3	 16
360	 16	95.3	15.1	 16
361	 16	146.3	23.7	 16
362	 16	122.8	31.3	 16
363	 16	94.8	14.9	 16
364	 16	228.8	78.4	 16
365	 16	106.3	24.3	 16
366	 16	229.3	28.6	 16
367	 16	359.3	38.0	 16
368	 16	86.3	19.4	 16
369	 16	96.0	19.6	 16
370	 16	89.3	12.1	 16
371	 16	114.8	19.9	 16
372	 16	337.3	47.7	 16
373	 16	149.5	19.2	 16
374	 16	86.3	16.5	 16
375	 16	815.3	112.2	 16
376	 16	148.3	31.4	 16
377	 16	120.5	27.0	 16
378	 16	116.8	12.9	 16
379	 16	143.0	21.6	 16
380	 16	77.0	14.0	 16
381	 16	75.5	15.8	 16
382	 16	77.3	13.9	 16
383	 16	115.0	19.3	 16
384	 16	233.5	32.2	 16
385	 16	152.5	19.8	 16
386	 16	234.5	21.0	 16
387	 16	434.8	43.9	 16
388	 16	448.3	36.6	 16
389	 16	263.8	43.2	 16
390	 16	107.0	13.4	 16
391	 16	208.3	40.2	 16
392	 16	158.0	27.2	 16
393	 16	304.0	33.7	 16
394	 16	1631.8	207.2	 16
395	 16	253.0	41.8	 16
396	 16	2431.0	420.0	 16
397	 16	114.5	19.6	 16
398	 16	121.3	16.9	 16
399	 16	145.0	37.2	 16
400	 16	201.3	28.5	 16
401	 16	175.0	30.2	 16
402	 16	169.0	21.5	 16
403	 16	227.3	35.5	 16
404	 16	542.8	67.0	 16
405	 16	486.5	39.8	 16
406	 16	170.0	26.2	 16
407	 16	121.0	16.3	 16
408	 16	470.5	49.8	 16
409	 16	122.3	24.4	 16
410	 16	218.5	25.0	 16
411	 16	121.0	26.2	 16
412	 16	93.0	16.4	 16
413	 16	189.0	32.6	 16
414	 16	131.8	21.1	 16
415	 16	518.5	70.1	 16
416	 16	217.5	28.0	 16
417	 16	131.3	51.3	 16
418	 16	215.5	30.9	 16
419	 16	226.0	35.8	 16
420	 16	132.3	36.9	 16
421	 16	94.3	20.0	 16
422	 16	98.5	37.6	 16
423	 16	524.3	92.8	 16
424	 16	278.3	48.5	 16
425	 16	120.3	19.3	 16
426	 16	96.3	16.7	 16
427	 16	346.8	55.3	 16
428	 16	112.8	26.3	 16
429	 16	162.3	21.9	 16
430	 16	156.8	38.0	 16
431	 16	2904.3	327.7	 16
432	 16	104.8	21.4	 16
433	 16	101.0	15.0	 16
434	 16	1212.8	139.6	 16
435	 16	604.8	50.9	 16
436	 16	224.3	23.4	 16
437	 16	760.3	86.5	 16
438	 16	493.5	43.6	 16
439	 16	6999.8	916.5	 16
440	 16	7514.5	1231.4	 16
441	 16	757.0	42.9	 16
442	 16	116.3	27.4	 16
443	 16	144.8	24.5	 16
444	 16	360.3	40.7	 16
445	 16	1285.0	153.6	 16
446	 16	340.3	50.5	 16
447	 16	256.5	32.7	 16
448	 16	246.5	33.1	 16
449	 16	312.5	51.3	 16
450	 16	372.3	54.3	 16
451	 16	405.5	66.5	 20
452	 16	176.5	31.5	 16
453	 16	358.5	45.0	 16
454	 16	278.3	30.9	 16
455	 16	109.3	14.6	 16
456	 16	74.3	20.4	 16
457	 16	103.3	14.1	 16
458	 16	308.0	39.5	 16
459	 16	103.0	16.6	 16
460	 16	149.8	27.1	 16
461	 16	277.0	32.5	 16
462	 16	170.3	21.7	 16
463	 16	97.3	16.9	 16
464	 16	109.3	15.6	 16
465	 16	119.8	19.2	 16
466	 16	106.3	15.9	 16
467	 16	122.8	24.9	 16
468	 16	228.3	28.8	 16
469	 16	381.5	54.8	 16
470	 16	161.3	30.2	 16
471	 16	132.5	26.5	 16
472	 16	339.0	56.6	 16
473	 16	112.3	22.6	 16
474	 16	222.0	30.1	 16
475	 16	443.5	53.3	 16
476	 16	97.5	16.2	 16
477	 16	209.3	34.2	 16
478	 16	598.0	54.0	 16
479	 16	327.3	62.6	 16
480	 16	156.5	38.7	 16
481	 16	274.8	46.0	 16
482	 16	139.0	34.3	 16
483	 16	82.8	13.9	 16
484	 16	200.0	38.8	 16
485	 16	105.0	17.3	 16
486	 16	125.5	30.8	 16
487	 16	187.3	23.2	 16
488	 16	185.0	25.1	 16
489	 16	586.3	43.1	 16
490	 16	807.0	117.5	 16
491	 16	99.3	16.3	 16
492	 16	395.3	39.0	 16
493	 16	1004.0	176.6	 16
494	 16	110.0	13.7	 16
495	 16	113.0	18.1	 16
496	 16	116.5	16.5	 16
497	 16	83.5	13.8	 16
498	 16	92.5	14.7	 16
499	 16	99.0	15.0	 16
500	 16	120.0	20.2	 16
501	 16	255.0	32.5	 16
502	 16	116.3	15.3	 16
503	 16	101.8	19.7	 16
504	 16	114.3	20.7	 16
505	 16	186.8	34.9	 16
506	 16	124.0	19.8	 16
507	 16	166.8	37.1	 16
508	 16	645.5	99.1	 16
509	 16	172.8	27.0	 16
510	 16	172.0	26.8	 16
511	 16	90.5	16.4	 16
512	 16	91.5	16.0	 16
513	 16	125.3	31.7	 16
514	 16	137.0	17.5	 16
515	 16	81.8	13.4	 16
516	 16	183.8	31.1	 16
517	 16	96.5	11.7	 16
518	 16	110.3	23.4	 16
519	 16	119.0	20.0	 16
520	 16	133.0	24.6	 16
521	 16	100.5	16.3	 16
522	 16	336.8	213.4	 16
523	 16	106.5	14.1	 16
524	 16	100.0	18.1	 16
525	 16	238.0	38.5	 16
526	 16	191.5	22.2	 16
527	 16	370.3	43.2	 16
528	 16	179.8	25.5	 16
529	 16	106.5	20.1	 16
530	 16	747.8	95.7	 16
531	 16	833.8	141.7	 16
532	 16	127.0	23.1	 16
533	 16	148.3	25.5	 16
534	 16	162.0	27.2	 16
535	 16	681.8	95.8	 16
536	 16	129.0	17.7	 16
537	 16	355.0	43.9	 16
538	 16	834.3	121.2	 16
539	 16	467.5	52.5	 16
540	 16	859.5	160.4	 16
541	 16	88.8	16.7	 16
542	 16	159.5	31.5	 16
543	 16	97.0	19.4	 16
544	 16	174.5	34.9	 16
545	 16	191.5	23.9	 16
546	 16	145.3	29.9	 16
547	 16	381.0	51.7	 16
548	 16	322.0	82.8	 16
549	 16	115.3	14.1	 16
550	 16	139.5	22.7	 16
551	 16	117.5	17.0	 16
552	 16	240.3	56.3	 16
553	 16	102.5	13.2	 16
554	 16	888.0	112.7	 16
555	 16	504.5	58.6	 16
556	 16	1131.5	206.3	 16
557	 16	223.5	50.7	 16
558	 16	216.0	121.1	 16
559	 16	177.5	30.8	 16
560	 16	94.3	12.1	 16
561	 16	110.0	17.8	 16
562	 16	421.8	57.9	 16
563	 16	132.5	33.3	 16
564	 16	178.8	31.1	 16
565	 16	193.0	51.3	 16
566	 16	89.5	13.1	 16
567	 16	301.5	46.9	 16
568	 16	207.5	30.0	 16
569	 16	293.3	45.6	 16
570	 16	327.8	38.9	 16
571	 16	321.3	47.3	 16
572	 16	206.3	27.9	 16
573	 16	102.0	21.5	 16
574	 16	145.3	64.8	 16
575	 16	107.8	22.2	 16
576	 16	153.0	28.4	 16
577	 16	738.3	138.8	 16
578	 16	152.3	28.1	 16
579	 16	212.5	39.5	 16
580	 16	369.0	65.6	 16
581	 16	155.3	23.0	 16
582	 16	123.0	20.8	 16
583	 16	180.0	23.3	 16
584	 16	185.5	23.2	 16
585	 16	181.5	21.4	 16
586	 16	213.3	24.0	 16
587	 16	308.0	38.8	 16
588	 16	141.0	36.1	 16
589	 16	94.3	14.3	 16
590	 16	92.5	16.7	 16
591	 16	188.3	31.4	 16
592	 16	177.8	52.9	 16
593	 16	1241.3	183.6	 16
594	 16	548.0	53.6	 16
595	 16	811.5	80.4	 16
596	 16	252.5	37.1	 16
597	 16	197.5	32.8	 16
598	 16	191.5	31.2	 16
599	 16	187.3	32.4	 16
600	 16	503.0	108.5	 16
601	 16	361.5	52.0	 16
602	 16	587.8	75.1	 16
603	 16	135.3	90.1	 16
604	 16	164.3	23.5	 16
605	 16	262.5	34.6	 16
606	 16	141.0	28.5	 16
607	 16	131.0	14.8	 16
608	 16	187.5	27.8	 16
609	 16	295.5	43.7	 16
610	 16	105.5	19.6	 16
611	 16	223.5	45.9	 16
612	 16	104.0	17.1	 16
613	 16	143.3	14.3	 16
614	 16	102.5	21.6	 16
615	 16	118.8	16.6	 16
616	 16	180.3	23.0	 16
617	 16	381.0	53.3	 16
618	 16	124.8	23.6	 16
619	 16	370.5	60.3	 16
620	 16	189.0	27.5	 16
621	 16	127.0	18.6	 16
622	 16	4930.0	664.4	 16
623	 16	748.5	91.4	 16
624	 16	138.3	17.7	 16
625	 16	201.5	27.5	 16
626	 16	240.8	26.9	 16
627	 16	147.8	21.7	 16
628	 16	765.5	66.8	 16
629	 16	148.0	16.9	 16
630	 16	382.8	83.1	 16
631	 16	235.5	32.2	 16
632	 16	126.8	19.7	 16
633	 16	317.3	33.5	 16
634	 16	306.8	36.0	 16
635	 16	492.5	37.4	 16
636	 16	266.8	37.7	 16
637	 16	162.5	18.4	 16
638	 16	423.5	31.8	 16
639	 16	220.5	25.2	 16
640	 16	232.5	25.0	 16
641	 16	809.5	104.7	 16
642	 16	290.8	28.2	 16
643	 16	118.3	19.5	 16
644	 16	320.5	38.8	 16
645	 16	134.5	28.9	 16
646	 16	117.5	14.8	 16
647	 16	284.5	44.2	 16
648	 16	226.5	39.0	 16
649	 16	127.5	20.3	 16
650	 16	86.3	13.2	 16
651	 16	95.0	14.5	 16
652	 16	116.3	19.6	 16
653	 16	472.3	41.1	 16
654	 16	156.8	23.4	 16
655	 16	96.3	16.0	 16
656	 16	159.5	17.2	 16
657	 16	200.0	21.3	 16
658	 16	197.8	20.9	 16
659	 16	132.5	24.4	 16
660	 16	369.3	47.0	 16
661	 16	156.5	26.8	 16
662	 16	348.3	20.8	 16
663	 16	652.3	49.4	 16
664	 16	353.0	55.2	 16
665	 16	756.8	98.1	 16
666	 16	155.3	22.3	 16
667	 16	91.5	16.7	 16
668	 16	110.8	14.6	 16
669	 16	117.5	17.7	 16
670	 16	95.0	7.5	 16
671	 16	271.0	27.9	 16
672	 16	271.8	37.9	 16
673	 16	136.5	17.3	 16
674	 16	565.8	93.6	 16
675	 16	266.5	47.9	 16
676	 16	177.3	25.4	 16
677	 16	136.8	18.4	 16
678	 16	125.5	17.3	 16
679	 16	122.0	15.8	 16
680	 16	84.0	14.1	 16
681	 16	116.3	20.4	 16
682	 16	110.0	17.1	 16
683	 16	306.0	31.5	 16
684	 16	195.0	31.3	 16
685	 16	267.3	36.0	 16
686	 16	680.5	119.5	 16
687	 16	733.0	111.0	 16
688	 16	132.5	22.4	 16
689	 16	100.0	13.0	 16
690	 16	388.8	60.5	 16
691	 16	156.3	17.9	 16
692	 16	637.3	84.5	 16
693	 16	220.8	32.8	 16
694	 16	602.5	67.2	 16
695	 16	166.5	21.8	 16
696	 16	312.5	30.3	 16
697	 16	172.0	20.7	 16
698	 16	157.5	24.0	 16
699	 16	115.3	21.7	 16
700	 16	160.5	24.9	 16
701	 16	217.5	26.7	 16
702	 16	3205.8	325.5	 16
703	 16	162.0	27.9	 16
704	 16	1160.5	102.9	 16
705	 16	1475.3	79.8	 16
706	 16	478.0	65.8	 16
707	 16	154.8	23.9	 16
708	 16	366.0	37.3	 16
709	 16	109.0	17.5	 16
710	 16	150.3	20.5	 16
711	 16	4983.0	1141.0	 16
  0	 17	177.3	32.4	 16
  1	 17	254.0	47.4	 16
  2	 17	125.3	17.4	 16
  3	 17	527.0	51.6	 16
  4	 17	216.3	24.2	 16
  5	 17	223.0	27.8	 16
  6	 17	144.8	25.6	 16
  7	 17	97.3	12.5	 16
  8	 17	132.5	17.9	 16
  9	 17	124.0	21.2	 16
 10	 17	76.3	11.4	 16
 11	 17	134.5	33.4	 16
 12	 17	90.5	16.4	 16
 13	 17	97.5	19.4	 16
 14	 17	279.0	64.6	 16
 15	 17	98.0	16.0	 16
 16	 17	212.0	27.6	 16
 17	 17	236.8	50.5	 16
 18	 17	254.8	41.6	 16
 19	 17	364.0	34.9	 16
 20	 17	301.5	45.4	 16
 21	 17	141.3	26.9	 16
 22	 17	162.0	39.9	 16
 23	 17	108.0	30.8	 16
 24	 17	301.0	84.4	 16
 25	 17	91.3	12.9	 16
 26	 17	141.0	30.9	 16
 27	 17	89.5	33.5	 16
 28	 17	656.5	220.8	 16
 29	 17	75.8	18.1	 16
 30	 17	93.0	17.0	 16
 31	 17	93.0	16.5	 16
 32	 17	82.8	18.1	 16
 33	 17	139.3	123.6	 16
 34	 17	6320.3	2169.3	 16
 35	 17	732.8	224.0	 16
 36	 17	125.0	20.9	 16
 37	 17	193.3	37.4	 16
 38	 17	133.8	24.0	 16
 39	 17	734.0	216.7	 16
 40	 17	88.3	12.8	 16
 41	 17	97.5	15.7	 16
 42	 17	85.3	13.8	 16
 43	 17	199.8	39.9	 16
 44	 17	572.8	113.3	 16
 45	 17	317.3	59.2	 16
 46	 17	875.5	220.1	 16
 47	 17	240.8	24.8	 16
 48	 17	242.8	53.1	 16
 49	 17	171.8	43.0	 16
 50	 17	1537.0	412.6	 16
 51	 17	311.0	45.4	 16
 52	 17	232.0	47.4	 16
 53	 17	88.8	14.9	 16
 54	 17	101.5	14.6	 16
 55	 17	133.5	25.7	 16
 56	 17	404.0	75.7	 16
 57	 17	91.3	16.4	 16
 58	 17	136.3	22.7	 16
 59	 17	107.5	18.4	 16
 60	 17	274.3	39.4	 16
 61	 17	208.8	40.9	 16
 62	 17	146.0	24.1	 16
 63	 17	597.3	136.4	 16
 64	 17	151.5	16.8	 16
 65	 17	126.0	18.0	 16
 66	 17	151.3	31.1	 16
 67	 17	413.5	33.3	 16
 68	 17	437.8	56.9	 16
 69	 17	1221.0	100.4	 16
 70	 17	1217.0	182.9	 16
 71	 17	856.3	145.4	 16
 72	 17	368.3	45.1	 16
 73	 17	152.8	25.7	 16
 74	 17	851.8	126.3	 16
 75	 17	185.8	26.6	 16
 76	 17	626.0	117.8	 16
 77	 17	184.3	41.5	 16
 78	 17	98.3	20.1	 16
 79	 17	93.0	26.0	 16
 80	 17	177.3	33.4	 16
 81	 17	96.0	23.6	 16
 82	 17	115.3	25.2	 16
 83	 17	2653.3	712.1	 16
 84	 17	72.3	10.9	 16
 85	 17	68.5	8.5	 16
 86	 17	125.0	25.6	 16
 87	 17	795.8	170.6	 16
 88	 17	302.0	49.7	 16
 89	 17	672.5	125.3	 16
 90	 17	144.5	20.9	 20
 91	 17	411.5	100.1	 16
 92	 17	309.5	38.5	 16
 93	 17	303.8	82.2	 16
 94	 17	109.0	47.0	 16
 95	 17	277.8	57.7	 16
 96	 17	409.3	386.7	 16
 97	 17	3898.5	1534.8	 16
 98	 17	190.3	28.6	 16
 99	 17	391.5	162.4	 16
100	 17	998.3	194.8	 16
101	 17	1721.3	710.9	 16
102	 17	135.0	25.7	 16
103	 17	80.5	14.7	 16
104	 17	93.3	43.9	 16
105	 17	211.8	39.4	 16
106	 17	74.0	13.6	 16
107	 17	94.8	20.9	 16
108	 17	139.0	28.0	 16
109	 17	262.0	64.1	 16
110	 17	100.5	19.1	 16
111	 17	167.3	28.5	 16
112	 17	237.5	63.5	 16
113	 17	86.5	13.9	 16
114	 17	176.3	51.3	 16
115	 17	327.8	89.6	 16
116	 17	126.5	25.3	 16
117	 17	195.3	33.1	 16
118	 17	174.3	45.2	 16
119	 17	98.3	17.1	 16
120	 17	97.3	22.1	 16
121	 17	100.8	35.1	 16
122	 17	350.3	123.6	 16
123	 17	132.3	35.1	 16
124	 17	409.3	114.7	 16
125	 17	200.5	21.3	 16
126	 17	150.5	21.0	 16
127	 17	215.0	63.0	 16
128	 17	109.3	18.2	 16
129	 17	162.0	45.9	 16
130	 17	213.5	34.0	 16
131	 17	337.3	76.8	 16
132	 17	134.3	22.4	 16
133	 17	146.3	27.8	 16
134	 17	158.0	21.0	 16
135	 17	137.8	23.2	 16
136	 17	159.5	34.1	 16
137	 17	176.5	34.5	 16
138	 17	142.8	22.3	 16
139	 17	87.3	10.8	 16
140	 17	82.3	14.2	 16
141	 17	145.8	32.3	 16
142	 17	134.8	31.9	 16
143	 17	100.3	15.8	 16
144	 17	126.0	27.6	 16
145	 17	99.0	37.2	 16
146	 17	409.8	40.3	 16
147	 17	151.3	23.8	 16
148	 17	199.0	26.4	 16
149	 17	117.3	21.4	 16
150	 17	100.5	15.6	 16
151	 17	103.0	17.7	 16
152	 17	173.0	26.1	 16
153	 17	180.3	13.3	 16
154	 17	120.3	20.5	 16
155	 17	112.3	15.2	 16
156	 17	131.0	35.4	 16
157	 17	833.5	150.1	 16
158	 17	339.8	52.5	 16
159	 17	728.0	167.4	 16
160	 17	195.3	26.2	 16
161	 17	139.0	24.4	 16
162	 17	274.8	70.0	 16
163	 17	124.0	21.7	 16
164	 17	145.8	30.9	 16
165	 17	74.0	12.1	 16
166	 17	93.5	13.2	 16
167	 17	149.8	34.2	 16
168	 17	76.8	11.1	 16
169	 17	148.3	35.7	 16
170	 17	2895.0	366.2	 16
171	 17	1152.5	179.7	 16
172	 17	404.3	41.6	 16
173	 17	1199.8	240.1	 16
174	 17	204.5	22.2	 16
175	 17	228.0	56.8	 16
176	 17	651.0	50.3	 16
177	 17	616.5	99.2	 16
178	 17	653.8	74.0	 16
179	 17	728.3	209.7	 16
180	 17	313.3	57.9	 16
181	 17	208.0	34.4	 16
182	 17	124.0	19.7	 16
183	 17	112.0	14.3	 16
184	 17	96.3	15.0	 16
185	 17	221.0	51.8	 16
186	 17	203.5	63.2	 16
187	 17	4944.5	1583.5	 16
188	 17	83.0	12.2	 16
189	 17	170.5	29.5	 16
190	 17	99.5	22.7	 16
191	 17	337.8	58.5	 16
192	 17	208.5	23.5	 16
193	 17	678.5	224.2	 16
194	 17	3191.0	716.3	 16
195	 17	251.0	24.3	 16
196	 17	144.3	33.2	 16
197	 17	119.8	28.2	 16
198	 17	411.0	50.3	 16
199	 17	930.5	203.9	 16
200	 17	200.8	47.2	 16
201	 17	132.8	31.1	 16
202	 17	258.0	53.3	 16
203	 17	720.0	149.9	 16
204	 17	134.3	96.2	 16
205	 17	128.0	22.4	 16
206	 17	160.3	17.8	 16
207	 17	97.5	13.7	 16
208	 17	140.0	27.6	 16
209	 17	119.3	22.8	 16
210	 17	819.3	230.3	 16
211	 17	94.3	23.3	 16
212	 17	316.5	45.2	 16
213	 17	200.8	36.1	 16
214	 17	328.3	59.6	 16
215	 17	89.3	17.0	 16
216	 17	122.8	37.1	 16
217	 17	1862.0	346.4	 16
218	 17	120.3	18.6	 16
219	 17	148.3	16.6	 16
220	 17	151.8	18.0	 16
221	 17	89.3	18.8	 16
222	 17	106.0	16.1	 16
223	 17	78.0	11.4	 16
224	 17	78.8	14.4	 16
225	 17	93.5	14.1	 16
226	 17	109.0	17.4	 16
227	 17	117.5	26.5	 16
228	 17	1480.0	202.5	 16
229	 17	1532.5	357.4	 16
230	 17	179.0	18.8	 16
231	 17	1507.0	301.8	 16
232	 17	161.5	30.1	 16
233	 17	1129.8	232.0	 16
234	 17	785.5	65.7	 16
235	 17	914.8	201.1	 16
236	 17	94.5	18.1	 16
237	 17	338.8	51.8	 16
238	 17	94.8	33.1	 16
239	 17	464.5	76.0	 16
240	 17	154.8	24.9	 16
241	 17	202.5	31.1	 16
242	 17	525.0	108.5	 16
243	 17	486.5	87.5	 16
244	 17	106.5	12.4	 16
245	 17	285.3	54.2	 16
246	 17	624.3	129.6	 16
247	 17	85.0	18.2	 16
248	 17	129.8	19.2	 16
249	 17	212.3	33.4	 16
250	 17	226.0	30.1	 16
251	 17	225.0	34.2	 16
252	 17	160.3	28.6	 16
253	 17	1977.5	529.3	 16
254	 17	529.0	98.6	 16
255	 17	149.3	30.4	 16
256	 17	164.5	15.9	 16
257	 17	153.8	28.0	 16
258	 17	312.3	46.0	 16
259	 17	104.0	14.0	 16
260	 17	139.8	14.7	 16
261	 17	256.8	36.7	 16
262	 17	117.3	18.3	 16
263	 17	81.3	20.3	 16
264	 17	123.0	21.2	 16
265	 17	144.0	28.4	 16
266	 17	179.0	50.1	 16
267	 17	100.3	16.2	 16
268	 17	399.0	72.5	 16
269	 17	902.5	96.2	 16
270	 17	289.3	31.2	 16
271	 17	319.0	45.8	 16
272	 17	377.5	90.5	 16
273	 17	82.0	15.9	 16
274	 17	117.3	23.2	 16
275	 17	127.3	21.6	 16
276	 17	379.0	64.3	 16
277	 17	313.0	41.2	 16
278	 17	369.3	48.6	 16
279	 17	255.5	42.0	 16
280	 17	160.0	26.5	 16
281	 17	512.3	83.6	 16
282	 17	406.8	71.4	 16
283	 17	87.3	9.9	 16
284	 17	165.8	35.4	 16
285	 17	89.5	14.7	 16
286	 17	84.0	15.1	 16
287	 17	157.3	28.4	 16
288	 17	103.3	16.7	 16
289	 17	100.0	18.6	 16
290	 17	260.8	26.0	 16
291	 17	116.3	17.7	 16
292	 17	152.8	23.2	 16
293	 17	227.5	42.0	 16
294	 17	78.8	13.2	 16
295	 17	161.5	30.9	 16
296	 17	108.5	18.0	 16
297	 17	95.0	17.4	 16
298	 17	79.3	13.3	 16
299	 17	147.5	22.3	 16
300	 17	175.5	30.3	 16
301	 17	258.5	35.5	 16
302	 17	154.0	20.3	 16
303	 17	152.3	29.4	 16
304	 17	228.3	26.4	 16
305	 17	523.8	57.9	 16
306	 17	426.0	65.3	 16
307	 17	2803.3	287.3	 16
308	 17	3301.0	262.9	 16
309	 17	3023.5	511.8	 16
310	 17	295.5	24.8	 16
311	 17	241.8	39.1	 16
312	 17	155.3	30.3	 16
313	 17	241.5	23.4	 16
314	 17	187.0	29.6	 16
315	 17	143.8	24.0	 16
316	 17	1225.8	116.5	 16
317	 17	212.8	36.9	 16
318	 17	219.0	36.6	 16
319	 17	104.0	21.5	 16
320	 17	151.0	24.7	 16
321	 17	150.5	35.3	 16
322	 17	170.8	20.7	 16
323	 17	139.5	22.0	 16
324	 17	84.0	15.8	 16
325	 17	86.0	8.2	 16
326	 17	90.3	13.3	 16
327	 17	116.3	27.3	 16
328	 17	98.3	17.6	 16
329	 17	143.5	25.7	 16
330	 17	220.5	36.2	 16
331	 17	222.0	28.3	 16
332	 17	132.5	19.2	 16
333	 17	278.8	32.7	 16
334	 17	126.8	18.3	 16
335	 17	203.0	33.3	 16
336	 17	844.0	89.2	 16
337	 17	349.0	37.9	 16
338	 17	480.3	48.6	 16
339	 17	3022.5	202.0	 16
340	 17	109.3	24.0	 16
341	 17	134.5	21.3	 16
342	 17	308.3	34.7	 16
343	 17	149.5	21.6	 16
344	 17	144.0	22.8	 16
345	 17	135.0	25.5	 16
346	 17	125.8	19.2	 16
347	 17	156.8	19.4	 16
348	 17	257.0	32.4	 16
349	 17	556.3	78.6	 16
350	 17	90.3	13.0	 16
351	 17	316.8	55.6	 16
352	 17	3662.8	349.9	 16
353	 17	80.3	13.9	 16
354	 17	444.5	48.8	 16
355	 17	99.3	18.8	 16
356	 17	203.5	22.9	 16
357	 17	258.0	28.5	 16
358	 17	232.3	27.9	 16
359	 17	117.3	18.8	 16
360	 17	151.5	25.1	 16
361	 17	216.5	23.4	 16
362	 17	232.8	33.3	 16
363	 17	219.5	37.0	 16
364	 17	184.0	23.8	 16
365	 17	1034.3	155.2	 16
366	 17	192.3	24.7	 16
367	 17	158.8	30.1	 16
368	 17	112.0	21.8	 16
369	 17	280.5	29.6	 16
370	 17	123.8	23.6	 16
371	 17	139.3	21.4	 16
372	 17	215.8	26.5	 16
373	 17	255.0	32.4	 16
374	 17	122.5	22.6	 16
375	 17	265.5	20.1	 16
376	 17	99.0	19.1	 16
377	 17	268.5	41.0	 16
378	 17	838.0	124.2	 16
379	 17	87.3	12.9	 16
380	 17	106.8	17.1	 16
381	 17	202.0	24.4	 16
382	 17	302.5	37.5	 16
383	 17	283.5	39.0	 16
384	 17	3682.0	555.0	 16
385	 17	443.0	32.4	 16
386	 17	210.3	44.2	 16
387	 17	1779.8	161.2	 16
388	 17	92.0	14.9	 16
389	 17	219.8	31.0	 16
390	 17	145.0	25.9	 16
391	 17	207.5	37.3	 16
392	 17	110.0	18.5	 16
393	 17	131.5	19.3	 16
394	 17	270.8	27.7	 16
395	 17	671.5	94.8	 16
396	 17	318.8	39.2	 16
397	 17	116.5	21.6	 16
398	 17	121.0	25.8	 16
399	 17	125.5	37.4	 16
400	 17	915.0	101.8	 16
401	 17	102.0	17.0	 16
402	 17	328.3	27.3	 16
403	 17	116.3	32.3	 16
404	 17	218.5	17.4	 16
405	 17	116.5	16.6	 16
406	 17	78.3	12.3	 16
407	 17	871.3	146.6	 16
408	 17	111.5	15.2	 16
409	 17	92.8	17.8	 16
410	 17	84.5	13.0	 16
411	 17	486.5	73.1	 16
412	 17	219.0	21.2	 16
413	 17	183.3	15.3	 16
414	 17	346.3	39.3	 16
415	 17	515.5	88.7	 16
416	 17	96.0	14.1	 16
417	 17	93.3	22.8	 16
418	 17	152.5	14.2	 16
419	 17	109.5	20.5	 16
420	 17	246.3	43.9	 16
421	 17	366.0	55.6	 16
422	 17	294.0	32.7	 16
423	 17	317.0	40.3	 16
424	 17	707.8	99.7	 16
425	 17	350.3	59.9	 16
426	 17	215.0	25.0	 16
427	 17	131.3	15.5	 16
428	 17	111.3	17.3	 16
429	 17	98.5	15.8	 16
430	 17	415.3	44.2	 16
431	 17	497.3	54.4	 16
432	 17	254.5	23.9	 16
433	 17	86.3	17.4	 16
434	 17	215.0	25.1	 16
435	 17	169.3	22.6	 16
436	 17	201.3	28.3	 16
437	 17	246.3	40.8	 16
438	 17	408.5	45.2	 16
439	 17	127.3	18.7	 16
440	 17	203.8	25.6	 16
441	 17	1298.3	171.7	 16
442	 17	619.5	37.8	 16
443	 17	468.3	42.4	 16
444	 17	176.8	23.8	 16
445	 17	291.0	47.0	 16
446	 17	154.5	27.9	 20
447	 17	163.5	26.3	 16
448	 17	180.5	21.7	 16
449	 17	257.3	66.3	 16
450	 17	4147.3	822.3	 16
451	 17	159.5	30.1	 16
452	 17	743.5	90.3	 16
453	 17	155.8	18.7	 16
454	 17	118.5	17.1	 16
455	 17	238.8	37.8	 16
456	 17	7224.5	1221.3	 16
457	 17	88.0	15.3	 16
458	 17	101.0	20.9	 16
459	 17	943.0	118.8	 16
460	 17	165.3	26.1	 16
461	 17	102.3	16.8	 16
462	 17	188.5	33.5	 16
463	 17	218.3	31.5	 16
464	 17	103.8	20.4	 16
465	 17	177.5	21.0	 16
466	 17	127.3	14.8	 16
467	 17	338.8	54.0	 16
468	 17	123.8	17.0	 16
469	 17	101.8	17.3	 16
470	 17	603.8	82.2	 16
471	 17	103.3	27.5	 16
472	 17	296.5	49.1	 16
473	 17	177.5	29.5	 16
474	 17	855.0	99.9	 16
475	 17	2435.0	263.8	 16
476	 17	226.3	26.9	 16
477	 17	200.5	30.8	 16
478	 17	714.5	186.2	 16
479	 17	1189.8	118.0	 16
480	 17	2361.3	318.1	 16
481	 17	217.3	72.5	 16
482	 17	409.0	46.0	 16
483	 17	217.3	40.4	 16
484	 17	155.5	22.4	 16
485	 17	239.5	33.9	 16
486	 17	208.5	45.9	 16
487	 17	356.8	67.9	 16
488	 17	137.0	29.4	 16
489	 17	415.3	69.2	 16
490	 17	186.5	27.6	 16
491	 17	342.3	56.0	 16
492	 17	100.3	29.9	 16
493	 17	195.3	19.3	 16
494	 17	354.0	31.3	 16
495	 17	908.8	66.3	 16
496	 17	316.8	40.0	 16
497	 17	1375.8	264.9	 16
498	 17	160.3	17.2	 16
499	 17	122.5	25.7	 16
500	 17	162.5	28.3	 16
501	 17	278.8	54.9	 16
502	 17	119.5	14.5	 16
503	 17	196.3	23.4	 16
504	 17	133.3	24.0	 16
505	 17	83.3	13.1	 16
506	 17	98.8	19.3	 16
507	 17	238.5	446.0	 16
508	 17	82.8	13.9	 16
509	 17	102.5	25.0	 16
510	 17	418.3	44.6	 16
511	 17	305.8	58.3	 16
512	 17	196.3	32.5	 16
513	 17	101.3	14.4	 16
514	 17	126.3	27.3	 16
515	 17	194.0	32.1	 16
516	 17	169.3	23.5	 16
517	 17	95.5	17.1	 16
518	 17	2889.3	402.3	 16
519	 17	151.8	28.6	 16
520	 17	372.3	35.3	 16
521	 17	124.3	19.7	 16
522	 17	143.0	20.7	 16
523	 17	359.5	47.8	 16
524	 17	94.8	13.2	 16
525	 17	669.0	93.9	 16
526	 17	547.8	64.0	 16
527	 17	345.8	63.6	 16
528	 17	437.3	62.0	 16
529	 17	120.8	13.7	 16
530	 17	887.0	156.0	 16
531	 17	196.5	72.3	 16
532	 17	99.0	12.0	 16
533	 17	190.0	29.7	 16
534	 17	142.5	21.7	 16
535	 17	102.3	19.1	 16
536	 17	104.0	16.6	 16
537	 17	196.5	39.6	 16
538	 17	100.8	13.5	 16
539	 17	192.5	30.6	 16
540	 17	198.0	21.7	 16
541	 17	314.0	46.1	 16
542	 17	233.5	37.0	 16
543	 17	165.5	29.9	 16
544	 17	176.3	22.9	 16
545	 17	342.0	57.6	 16
546	 17	232.3	37.6	 16
547	 17	168.3	25.5	 16
548	 17	245.8	33.8	 16
549	 17	255.3	26.7	 16
550	 17	227.8	24.5	 16
551	 17	525.0	71.7	 16
552	 17	581.8	64.6	 16
553	 17	282.0	49.8	 16
554	 17	445.8	49.0	 16
555	 17	750.8	95.7	 16
556	 17	337.5	36.6	 16
557	 17	136.8	26.8	 16
558	 17	370.3	54.3	 16
559	 17	1483.3	291.9	 16
560	 17	214.3	37.3	 16
561	 17	101.8	24.0	 16
562	 17	228.8	42.0	 16
563	 17	560.3	59.7	 16
564	 17	523.0	80.8	 16
565	 17	153.5	21.5	 16
566	 17	155.0	20.4	 16
567	 17	147.3	28.3	 16
568	 17	93.3	14.7	 16
569	 17	401.8	82.6	 16
570	 17	121.3	21.4	 16
571	 17	108.3	23.4	 16
572	 17	159.5	29.6	 16
573	 17	486.3	71.2	 16
574	 17	213.5	33.7	 16
575	 17	806.5	51.0	 16
576	 17	390.8	74.3	 16
577	 17	142.8	21.2	 16
578	 17	178.0	37.6	 16
579	 17	347.0	27.1	 16
580	 17	936.3	99.3	 16
581	 17	260.0	48.8	 16
582	 17	578.3	105.3	 16
583	 17	268.0	26.9	 16
584	 17	595.3	59.4	 16
585	 17	630.5	87.6	 16
586	 17	284.0	41.7	 16
587	 17	140.0	23.4	 16
588	 17	219.5	75.3	 16
589	 17	133.0	20.8	 16
590	 17	396.0	39.2	 16
591	 17	271.3	53.5	 16
592	 17	174.3	48.1	 16
593	 17	737.0	250.1	 16
594	 17	143.8	15.9	 16
595	 17	271.0	28.8	 16
596	 17	550.8	41.8	 16
597	 17	735.8	82.4	 16
598	 17	182.5	24.1	 16
599	 17	314.8	54.3	 16
600	 17	333.5	39.1	 16
601	 17	656.0	63.1	 16
602	 17	1253.5	176.4	 16
603	 17	482.3	38.1	 16
604	 17	237.0	27.8	 16
605	 17	1981.0	282.1	 16
606	 17	477.8	59.3	 16
607	 17	136.8	20.7	 16
608	 17	411.5	59.5	 16
609	 17	121.3	14.6	 16
610	 17	95.0	13.8	 16
611	 17	1370.3	253.7	 16
612	 17	108.0	14.6	 16
613	 17	94.8	21.2	 12
614	 17	127.5	69.7	 16
615	 17	630.0	75.5	 16
616	 17	146.0	17.0	 16
617	 17	447.5	41.7	 16
618	 17	531.5	54.9	 16
619	 17	350.8	37.8	 16
620	 17	298.3	48.2	 16
621	 17	1218.8	109.4	 16
622	 17	536.5	54.0	 16
623	 17	189.3	28.2	 16
624	 17	1479.5	156.4	 16
625	 17	984.8	125.3	 16
626	 17	143.5	19.8	 16
627	 17	173.3	20.9	 16
628	 17	274.5	41.3	 16
629	 17	213.5	29.1	 16
630	 17	521.8	79.2	 16
631	 17	138.5	22.5	 16
632	 17	100.3	14.4	 16
633	 17	175.8	97.9	 16
634	 17	145.3	23.5	 16
635	 17	485.5	53.9	 16
636	 17	110.5	11.7	 16
637	 17	113.3	12.9	 16
638	 17	183.3	36.2	 16
639	 17	744.3	76.8	 16
640	 17	268.0	31.5	 16
641	 17	1083.5	102.9	 16
642	 17	754.0	73.3	 16
643	 17	186.0	22.5	 16
644	 17	182.3	47.0	 16
645	 17	106.3	16.4	 16
646	 17	180.3	23.3	 16
647	 17	271.3	15.7	 16
648	 17	313.5	27.5	 16
649	 17	283.3	26.9	 16
650	 17	162.5	14.4	 16
651	 17	139.8	24.3	 16
652	 17	761.5	63.7	 16
653	 17	322.3	47.9	 16
654	 17	441.0	43.0	 16
655	 17	148.3	20.7	 16
656	 17	83.3	10.4	 16
657	 17	232.8	33.4	 16
658	 17	103.8	17.5	 16
659	 17	262.3	32.4	 16
660	 17	264.3	30.3	 16
661	 17	207.0	52.2	 16
662	 17	672.8	66.8	 16
663	 17	228.3	37.2	 16
664	 17	134.0	17.1	 16
665	 17	181.3	28.2	 16
666	 17	984.3	106.9	 16
667	 17	1220.0	164.6	 16
668	 17	112.0	18.9	 16
669	 17	109.3	21.3	 16
670	 17	125.0	19.5	 16
671	 17	1712.5	173.1	 16
672	 17	1808.0	236.5	 16
673	 17	169.3	25.3	 16
674	 17	222.3	30.2	 16
675	 17	308.0	26.1	 16
676	 17	295.0	40.2	 16
677	 17	655.3	146.4	 16
678	 17	486.5	67.6	 16
679	 17	248.5	32.4	 16
680	 17	315.8	38.0	 16
681	 17	304.0	58.5	 16
682	 17	277.3	35.0	 16
683	 17	238.3	39.1	 16
684	 17	536.5	67.4	 16
685	 17	401.5	59.7	 16
686	 17	150.3	23.5	 16
687	 17	435.5	58.0	 16
688	 17	786.8	116.4	 16
689	 17	111.0	19.8	 16
690	 17	127.5	22.4	 16
691	 17	336.0	57.2	 16
692	 17	228.0	33.8	 16
693	 17	255.3	33.6	 16
694	 17	1405.5	223.1	 16
695	 17	200.5	27.7	 16
696	 17	520.8	51.3	 16
697	 17	596.3	51.8	 16
698	 17	1033.8	97.1	 16
699	 17	273.5	51.4	 16
700	 17	174.0	28.5	 16
701	 17	117.0	15.2	 16
702	 17	479.8	53.6	 16
703	 17	170.3	30.0	 16
704	 17	245.5	34.9	 16
705	 17	317.3	38.3	 16
706	 17	199.8	28.0	 16
707	 17	339.5	33.3	 16
708	 17	196.5	21.6	 16
709	 17	284.3	51.0	 16
710	 17	183.3	29.8	 16
711	 17	179.3	23.3	 16
  0	 18	6216.8	894.5	 16
  1	 18	136.5	19.6	 16
  2	 18	100.3	19.0	 16
  3	 18	542.5	48.9	 16
  4	 18	140.3	15.6	 16
  5	 18	182.5	28.2	 16
  6	 18	211.0	36.4	 16
  7	 18	125.5	20.0	 16
  8	 18	130.5	24.2	 16
  9	 18	103.8	18.2	 16
 10	 18	99.0	21.3	 16
 11	 18	93.5	15.0	 16
 12	 18	107.0	22.5	 16
 13	 18	141.0	26.9	 16
 14	 18	127.5	31.7	 16
 15	 18	89.5	17.4	 16
 16	 18	219.0	48.1	 16
 17	 18	159.0	21.3	 16
 18	 18	133.5	26.4	 16
 19	 18	443.8	50.4	 16
 20	 18	282.5	31.1	 16
 21	 18	142.8	30.2	 16
 22	 18	91.0	17.9	 16
 23	 18	113.8	26.8	 16
 24	 18	270.8	69.1	 16
 25	 18	101.8	16.9	 16
 26	 18	152.0	25.8	 16
 27	 18	85.8	16.9	 16
 28	 18	129.5	25.0	 16
 29	 18	69.0	14.1	 16
 30	 18	101.0	13.1	 16
 31	 18	88.5	11.4	 16
 32	 18	90.0	17.8	 16
 33	 18	91.5	20.2	 16
 34	 18	1642.8	531.4	 16
 35	 18	711.3	170.2	 16
 36	 18	162.3	30.2	 16
 37	 18	227.0	30.9	 16
 38	 18	151.3	27.7	 16
 39	 18	227.3	53.0	 16
 40	 18	104.3	10.7	 16
 41	 18	116.0	23.9	 16
 42	 18	78.8	19.3	 16
 43	 18	194.8	101.6	 16
 44	 18	191.0	29.3	 16
 45	 18	230.5	31.4	 16
 46	 18	246.5	25.9	 16
 47	 18	275.3	31.1	 16
 48	 18	219.5	26.9	 16
 49	 18	129.8	12.1	 16
 50	 18	156.3	55.8	 16
 51	 18	199.5	28.5	 16
 52	 18	225.0	27.3	 16
 53	 18	90.3	12.5	 16
 54	 18	101.5	13.2	 16
 55	 18	104.8	15.5	 16
 56	 18	187.3	36.0	 16
 57	 18	88.3	25.9	 16
 58	 18	97.0	16.2	 16
 59	 18	96.0	17.6	 16
 60	 18	167.0	29.6	 16
 61	 18	114.0	10.9	 16
 62	 18	107.0	23.2	 16
 63	 18	203.3	39.9	 16
 64	 18	90.0	14.2	 16
 65	 18	128.3	17.8	 16
 66	 18	192.3	29.4	 16
 67	 18	130.8	21.1	 16
 68	 18	132.5	19.5	 16
 69	 18	605.5	55.3	 16
 70	 18	571.5	42.2	 16
 71	 18	289.8	45.4	 16
 72	 18	279.3	41.8	 16
 73	 18	185.3	44.9	 16
 74	 18	256.8	24.1	 16
 75	 18	183.3	29.8	 16
 76	 18	154.3	33.5	 16
 77	 18	133.3	18.3	 16
 78	 18	92.5	16.3	 16
 79	 18	104.8	19.4	 16
 80	 18	149.8	21.2	 16
 81	 18	105.5	17.3	 16
 82	 18	70.3	8.9	 16
 83	 18	133.5	18.5	 16
 84	 18	82.0	13.4	 16
 85	 18	99.3	27.8	 20
 86	 18	139.8	32.6	 16
 87	 18	130.5	17.1	 16
 88	 18	166.5	19.9	 16
 89	 18	175.8	36.6	 16
 90	 18	155.5	32.4	 16
 91	 18	383.8	65.4	 16
 92	 18	408.3	27.4	 16
 93	 18	360.5	93.1	 16
 94	 18	117.3	24.0	 16
 95	 18	195.0	30.8	 16
 96	 18	267.8	36.3	 16
 97	 18	562.0	217.8	 16
 98	 18	219.0	40.8	 16
 99	 18	337.5	68.2	 16
100	 18	295.8	61.7	 16
101	 18	668.5	200.4	 16
102	 18	156.5	34.4	 16
103	 18	90.8	15.2	 16
104	 18	88.0	22.8	 16
105	 18	147.8	41.4	 16
106	 18	97.0	16.6	 16
107	 18	95.0	17.8	 16
108	 18	114.0	22.2	 16
109	 18	151.5	30.7	 16
110	 18	112.0	26.6	 16
111	 18	255.8	47.7	 16
112	 18	600.0	192.6	 16
113	 18	103.0	16.4	 16
114	 18	130.0	31.5	 16
115	 18	210.3	36.0	 16
116	 18	137.3	19.3	 16
117	 18	140.3	22.0	 16
118	 18	120.0	67.9	 16
119	 18	226.0	68.4	 16
120	 18	112.5	32.4	 16
121	 18	83.3	13.2	 16
122	 18	89.8	18.2	 16
123	 18	159.0	33.2	 16
124	 18	319.3	119.2	 16
125	 18	616.3	186.6	 16
126	 18	167.3	26.9	 16
127	 18	162.8	34.9	 16
128	 18	89.3	16.8	 16
129	 18	95.3	22.0	 16
130	 18	123.3	25.6	 16
131	 18	240.0	54.5	 16
132	 18	116.8	17.0	 16
133	 18	126.3	30.4	 16
134	 18	106.0	16.5	 16
135	 18	129.3	63.1	 16
136	 18	100.5	15.9	 16
137	 18	117.3	19.2	 16
138	 18	115.5	14.3	 16
139	 18	98.8	17.3	 16
140	 18	103.0	24.0	 16
141	 18	86.0	15.4	 16
142	 18	114.8	20.8	 16
143	 18	87.5	13.0	 16
144	 18	143.5	24.2	 16
145	 18	95.5	25.4	 16
146	 18	115.3	20.0	 16
147	 18	128.0	25.1	 16
148	 18	223.5	24.1	 16
149	 18	104.3	18.1	 16
150	 18	127.5	15.7	 16
151	 18	149.0	21.8	 16
152	 18	152.3	32.4	 16
153	 18	234.3	45.2	 16
154	 18	122.8	20.6	 16
155	 18	118.0	15.7	 16
156	 18	147.3	21.5	 16
157	 18	250.8	58.6	 16
158	 18	146.5	17.8	 16
159	 18	184.0	74.8	 16
160	 18	481.3	115.7	 16
161	 18	133.3	20.0	 16
162	 18	317.8	64.5	 16
163	 18	115.0	20.9	 16
164	 18	109.0	22.8	 16
165	 18	81.5	12.1	 16
166	 18	91.0	16.5	 16
167	 18	125.3	28.4	 16
168	 18	80.3	11.9	 16
169	 18	130.3	29.5	 16
170	 18	332.3	52.8	 16
171	 18	247.0	184.6	 16
172	 18	1502.3	340.1	 16
173	 18	615.8	97.8	 16
174	 18	186.0	29.1	 16
175	 18	487.3	127.7	 16
176	 18	1647.5	240.2	 16
177	 18	710.8	93.3	 16
178	 18	676.8	86.4	 16
179	 18	357.3	75.1	 16
180	 18	190.5	40.5	 16
181	 18	179.3	21.0	 16
182	 18	169.0	19.0	 16
183	 18	169.0	31.1	 16
184	 18	119.8	21.7	 16
185	 18	128.0	23.1	 16
186	 18	133.5	46.0	 16
187	 18	174.3	46.0	 16
188	 18	91.5	16.2	 16
189	 18	208.3	44.6	 16
190	 18	77.8	10.0	 16
191	 18	181.3	20.2	 16
192	 18	159.3	19.5	 16
193	 18	440.8	129.3	 16
194	 18	2269.5	497.8	 16
195	 18	364.3	48.3	 16
196	 18	125.3	15.2	 16
197	 18	89.8	17.7	 16
198	 18	156.5	23.9	 16
199	 18	291.0	38.5	 16
200	 18	205.5	27.2	 16
201	 18	198.8	34.7	 16
202	 18	367.5	34.6	 16
203	 18	312.8	24.8	 16
204	 18	147.3	29.0	 16
205	 18	215.3	21.6	 16
206	 18	401.3	74.0	 16
207	 18	81.8	16.6	 16
208	 18	82.5	18.0	 16
209	 18	105.0	20.6	 16
210	 18	452.8	115.4	 16
211	 18	86.3	16.7	 16
212	 18	182.5	34.3	 16
213	 18	107.5	17.7	 16
214	 18	116.0	13.8	 16
215	 18	95.3	24.9	 16
216	 18	87.0	16.8	 16
217	 18	326.3	51.2	 16
218	 18	115.5	17.5	 16
219	 18	93.0	14.0	 16
220	 18	110.8	17.0	 16
221	 18	105.5	24.9	 16
222	 18	97.5	32.8	 16
223	 18	76.5	11.5	 16
224	 18	72.3	13.4	 16
225	 18	93.0	12.9	 16
226	 18	112.8	25.5	 16
227	 18	98.8	17.9	 16
228	 18	580.3	135.1	 16
229	 18	450.0	132.0	 16
230	 18	178.0	44.1	 16
231	 18	1866.8	314.2	 16
232	 18	298.3	31.9	 16
233	 18	1094.8	159.9	 16
234	 18	1146.3	147.7	 16
235	 18	225.8	34.6	 16
236	 18	108.5	20.2	 16
237	 18	693.3	150.8	 16
238	 18	82.0	15.3	 16
239	 18	332.8	50.0	 16
240	 18	109.5	12.8	 16
241	 18	177.0	33.3	 16
242	 18	579.3	47.7	 16
243	 18	735.8	148.7	 16
244	 18	150.5	29.5	 16
245	 18	128.5	21.2	 16
246	 18	215.3	49.4	 16
247	 18	72.3	9.6	 16
248	 18	115.0	20.3	 16
249	 18	116.0	20.0	 16
250	 18	114.5	26.5	 16
251	 18	104.0	19.5	 16
252	 18	103.0	26.4	 16
253	 18	160.8	43.3	 16
254	 18	168.5	29.7	 16
255	 18	119.3	17.8	 16
256	 18	237.3	38.3	 16
257	 18	98.3	18.0	 16
258	 18	256.8	41.8	 16
259	 18	100.0	21.2	 16
260	 18	206.5	32.0	 16
261	 18	797.8	128.5	 16
262	 18	262.5	58.2	 16
263	 18	87.3	6.4	 16
264	 18	89.3	17.0	 16
265	 18	159.3	17.3	 16
266	 18	94.3	15.6	 16
267	 18	85.5	14.4	 16
268	 18	141.5	24.5	 16
269	 18	562.5	63.7	 16
270	 18	263.0	32.0	 16
271	 18	83.5	12.3	 16
272	 18	87.3	18.5	 16
273	 18	94.3	13.2	 16
274	 18	98.0	14.4	 16
275	 18	176.8	27.4	 16
276	 18	294.0	36.1	 16
277	 18	191.5	28.6	 16
278	 18	223.8	37.9	 16
279	 18	196.3	32.6	 16
280	 18	125.0	15.1	 16
281	 18	431.8	55.1	 16
282	 18	173.3	37.5	 16
283	 18	89.0	20.6	 16
284	 18	117.0	17.7	 16
285	 18	84.0	15.4	 16
286	 18	93.8	18.0	 16
287	 18	118.3	22.1	 16
288	 18	128.3	20.1	 16
289	 18	116.3	14.6	 16
290	 18	227.3	29.9	 16
291	 18	208.3	29.1	 16
292	 18	124.8	19.2	 16
293	 18	102.5	15.0	 16
294	 18	89.3	15.1	 16
295	 18	125.8	22.9	 16
296	 18	81.3	13.8	 16
297	 18	108.8	93.6	 16
298	 18	85.0	15.2	 16
299	 18	137.5	24.7	 16
300	 18	91.5	17.7	 16
301	 18	171.0	14.5	 16
302	 18	105.5	52.5	 16
303	 18	269.3	47.3	 16
304	 18	265.0	31.5	 16
305	 18	104.5	16.1	 16
306	 18	145.8	23.4	 16
307	 18	142.0	22.3	 16
308	 18	175.3	28.0	 16
309	 18	152.3	38.7	 16
310	 18	337.3	56.6	 16
311	 18	195.0	39.1	 16
312	 18	222.3	25.9	 16
313	 18	222.3	24.4	 16
314	 18	262.3	54.6	 16
315	 18	262.5	44.5	 16
316	 18	1315.0	85.4	 16
317	 18	170.8	37.5	 16
318	 18	100.0	18.6	 16
319	 18	94.0	22.4	 16
320	 18	117.8	18.6	 16
321	 18	121.0	25.3	 16
322	 18	124.8	23.4	 16
323	 18	126.3	16.2	 16
324	 18	93.5	17.5	 16
325	 18	77.0	17.7	 16
326	 18	91.5	15.5	 16
327	 18	92.0	21.4	 16
328	 18	101.5	22.3	 16
329	 18	129.0	18.1	 16
330	 18	181.0	22.3	 16
331	 18	189.5	22.6	 16
332	 18	127.8	20.6	 16
333	 18	183.3	21.8	 16
334	 18	123.3	18.0	 16
335	 18	204.0	31.8	 16
336	 18	323.5	52.2	 16
337	 18	142.0	20.9	 16
338	 18	216.3	36.7	 16
339	 18	839.8	90.5	 16
340	 18	160.0	34.0	 16
341	 18	117.3	16.0	 16
342	 18	315.3	35.5	 16
343	 18	123.8	21.6	 16
344	 18	121.8	19.8	 16
345	 18	124.8	18.7	 16
346	 18	139.0	46.1	 16
347	 18	228.0	28.6	 16
348	 18	285.3	42.3	 16
349	 18	629.8	84.1	 16
350	 18	100.3	12.7	 16
351	 18	219.8	38.7	 16
352	 18	1457.0	150.4	 16
353	 18	111.0	22.4	 16
354	 18	488.0	89.3	 16
355	 18	126.0	27.7	 16
356	 18	193.3	22.9	 16
357	 18	151.8	23.9	 16
358	 18	151.3	24.9	 16
359	 18	130.8	25.6	 16
360	 18	172.5	23.4	 16
361	 18	247.5	41.3	 16
362	 18	102.8	21.9	 16
363	 18	1176.8	137.6	 16
364	 18	872.3	63.9	 16
365	 18	283.5	39.6	 16
366	 18	210.8	27.3	 16
367	 18	149.5	19.3	 16
368	 18	97.8	15.4	 16
369	 18	169.8	27.0	 16
370	 18	103.0	14.3	 16
371	 18	101.3	22.4	 16
372	 18	180.0	27.5	 16
373	 18	114.5	14.8	 16
374	 18	81.8	16.7	 16
375	 18	122.5	13.4	 16
376	 18	75.5	14.2	 16
377	 18	316.3	37.9	 16
378	 18	96.5	21.5	 16
379	 18	77.0	14.2	 16
380	 18	169.8	19.2	 16
381	 18	422.5	44.1	 16
382	 18	148.0	32.9	 16
383	 18	401.8	35.8	 16
384	 18	765.3	130.9	 16
385	 18	826.3	67.4	 16
386	 18	458.5	54.6	 16
387	 18	669.8	53.9	 16
388	 18	94.0	12.2	 16
389	 18	336.3	37.7	 16
390	 18	176.8	24.8	 16
391	 18	235.5	26.4	 16
392	 18	101.5	14.4	 16
393	 18	135.3	64.4	 16
394	 18	190.8	42.2	 16
395	 18	416.8	49.9	 16
396	 18	351.0	24.6	 16
397	 18	111.0	18.1	 16
398	 18	114.0	26.1	 16
399	 18	111.5	20.4	 16
400	 18	144.3	30.2	 16
401	 18	116.3	18.8	 16
402	 18	473.8	62.0	 16
403	 18	195.5	32.8	 16
404	 18	577.3	44.7	 16
405	 18	93.3	20.8	 16
406	 18	90.3	9.7	 16
407	 18	183.0	22.6	 16
408	 18	96.5	18.8	 16
409	 18	84.5	10.7	 16
410	 18	98.0	13.7	 16
411	 18	148.0	32.8	 16
412	 18	247.3	27.5	 16
413	 18	216.0	32.5	 16
414	 18	270.8	35.9	 16
415	 18	103.3	12.4	 16
416	 18	94.5	15.8	 16
417	 18	98.8	19.5	 16
418	 18	130.5	23.1	 16
419	 18	117.3	18.9	 16
420	 18	235.3	39.1	 16
421	 18	304.8	39.3	 16
422	 18	522.5	51.9	 16
423	 18	578.3	65.9	 16
424	 18	441.0	48.1	 16
425	 18	210.8	28.3	 16
426	 18	161.5	24.4	 16
427	 18	109.8	19.1	 16
428	 18	100.3	15.0	 16
429	 18	101.5	13.4	 16
430	 18	472.5	53.6	 16
431	 18	441.8	47.3	 16
432	 18	238.8	32.7	 16
433	 18	114.0	22.7	 16
434	 18	204.0	18.9	 16
435	 18	212.8	30.7	 16
436	 18	215.0	41.0	 16
437	 18	209.3	30.0	 16
438	 18	299.3	21.2	 16
439	 18	124.0	15.9	 16
440	 18	159.0	23.9	 16
441	 18	189.5	24.1	 20
442	 18	676.8	85.6	 16
443	 18	391.8	47.9	 16
444	 18	144.8	18.9	 16
445	 18	242.8	30.3	 16
446	 18	129.0	21.8	 16
447	 18	120.8	22.2	 16
448	 18	198.8	33.0	 16
449	 18	125.5	20.5	 16
450	 18	235.3	47.2	 16
451	 18	122.0	21.7	 16
452	 18	431.3	42.2	 16
453	 18	166.5	33.2	 16
454	 18	116.3	18.2	 16
455	 18	106.3	20.4	 16
456	 18	1266.0	198.6	 16
457	 18	91.8	18.5	 16
458	 18	155.0	24.5	 16
459	 18	297.0	43.1	 16
460	 18	296.8	44.1	 16
461	 18	239.5	43.1	 16
462	 18	231.3	37.6	 16
463	 18	291.5	37.8	 16
464	 18	81.0	15.4	 16
465	 18	104.8	11.4	 16
466	 18	114.0	19.0	 16
467	 18	478.0	58.7	 16
468	 18	145.0	25.4	 16
469	 18	113.5	30.8	 16
470	 18	243.0	42.8	 16
471	 18	141.8	21.8	 16
472	 18	192.3	21.8	 16
473	 18	138.5	22.2	 16
474	 18	304.8	40.9	 16
475	 18	1170.8	105.7	 16
476	 18	198.8	26.8	 16
477	 18	121.3	26.7	 16
478	 18	541.5	53.9	 16
479	 18	288.5	60.4	 16
480	 18	1460.0	253.7	 16
481	 18	246.0	22.4	 16
482	 18	558.5	60.1	 16
483	 18	254.8	31.2	 16
484	 18	129.0	27.0	 16
485	 18	275.0	41.1	 16
486	 18	152.3	42.3	 16
487	 18	409.0	53.2	 16
488	 18	106.5	18.6	 16
489	 18	228.0	36.3	 16
490	 18	240.8	38.1	 16
491	 18	171.0	21.7	 16
492	 18	111.3	49.2	 16
493	 18	185.0	30.4	 16
494	 18	239.3	39.4	 16
495	 18	497.0	49.3	 16
496	 18	234.3	33.7	 16
497	 18	179.3	27.2	 16
498	 18	152.8	19.8	 16
499	 18	105.3	14.8	 16
500	 18	140.8	24.1	 16
501	 18	132.3	19.3	 16
502	 18	145.5	29.1	 16
503	 18	152.8	34.4	 16
504	 18	119.3	18.0	 16
505	 18	82.8	13.6	 16
506	 18	85.5	14.4	 16
507	 18	85.8	14.0	 16
508	 18	92.0	17.8	 16
509	 18	86.8	13.2	 16
510	 18	152.0	30.2	 16
511	 18	515.3	60.8	 16
512	 18	129.5	13.7	 16
513	 18	99.0	21.4	 16
514	 18	127.5	17.9	 16
515	 18	231.5	29.3	 16
516	 18	184.3	15.9	 16
517	 18	87.0	11.3	 16
518	 18	614.5	94.8	 16
519	 18	134.0	76.7	 16
520	 18	346.3	45.4	 16
521	 18	121.0	24.0	 16
522	 18	123.0	22.9	 16
523	 18	270.0	31.8	 16
524	 18	107.5	18.5	 16
525	 18	225.8	29.1	 16
526	 18	173.5	16.0	 16
527	 18	114.3	16.2	 16
528	 18	366.3	53.8	 16
529	 18	111.3	19.5	 16
530	 18	169.8	100.6	 16
531	 18	146.5	31.3	 16
532	 18	137.0	46.5	 16
533	 18	228.8	25.2	 16
534	 18	196.3	23.0	 16
535	 18	106.8	22.8	 16
536	 18	140.8	25.4	 16
537	 18	107.0	18.0	 16
538	 18	94.5	20.0	 16
539	 18	119.0	16.1	 16
540	 18	185.8	22.7	 16
541	 18	517.8	41.3	 16
542	 18	304.3	49.6	 16
543	 18	120.8	17.2	 16
544	 18	83.0	15.1	 16
545	 18	322.8	54.4	 16
546	 18	368.3	43.3	 16
547	 18	325.5	56.8	 16
548	 18	210.5	27.3	 16
549	 18	239.0	59.3	 16
550	 18	385.3	37.0	 16
551	 18	233.0	35.7	 16
552	 18	171.5	33.1	 16
553	 18	117.3	16.1	 16
554	 18	169.3	31.9	 16
555	 18	475.5	87.5	 16
556	 18	781.0	155.2	 16
557	 18	115.5	18.9	 16
558	 18	209.8	32.9	 16
559	 18	895.3	100.9	 16
560	 18	213.3	26.3	 16
561	 18	144.0	36.1	 16
562	 18	222.8	36.4	 16
563	 18	453.8	46.0	 16
564	 18	177.8	22.3	 16
565	 18	161.8	24.9	 16
566	 18	181.0	23.6	 16
567	 18	152.3	24.2	 16
568	 18	113.8	17.8	 16
569	 18	137.0	30.1	 16
570	 18	123.0	19.5	 16
571	 18	120.5	21.0	 16
572	 18	311.8	44.1	 16
573	 18	282.8	31.9	 16
574	 18	258.0	32.7	 16
575	 18	857.3	72.3	 16
576	 18	373.3	28.0	 16
577	 18	520.0	101.9	 16
578	 18	159.3	19.8	 16
579	 18	147.3	32.2	 16
580	 18	847.0	67.4	 16
581	 18	281.3	52.9	 16
582	 18	550.5	106.7	 16
583	 18	428.3	37.8	 16
584	 18	595.8	49.6	 16
585	 18	680.3	117.6	 16
586	 18	273.8	37.4	 16
587	 18	163.3	23.7	 16
588	 18	96.3	12.9	 16
589	 18	120.8	17.3	 16
590	 18	238.5	31.0	 16
591	 18	105.0	16.6	 16
592	 18	131.3	23.7	 16
593	 18	113.5	18.3	 16
594	 18	154.8	26.6	 16
595	 18	235.5	40.2	 16
596	 18	624.0	58.8	 16
597	 18	445.8	79.6	 16
598	 18	165.5	28.1	 16
599	 18	284.8	67.5	 16
600	 18	265.8	41.6	 16
601	 18	585.0	77.1	 16
602	 18	872.3	90.7	 16
603	 18	442.5	69.5	 16
604	 18	283.8	39.0	 16
605	 18	656.5	70.3	 16
606	 18	531.5	165.7	 16
607	 18	156.3	25.0	 16
608	 18	324.5	36.9	 16
609	 18	170.0	34.5	 16
610	 18	105.8	10.3	 16
611	 18	650.3	124.1	 16
612	 18	118.3	23.2	 16
613	 18	98.3	19.9	 16
614	 18	141.3	18.6	 16
615	 18	269.5	42.2	 16
616	 18	273.3	35.0	 16
617	 18	301.5	37.9	 16
618	 18	213.8	25.3	 16
619	 18	128.0	9.9	 16
620	 18	1388.5	174.5	 16
621	 18	276.3	80.0	 16
622	 18	1190.0	148.3	 16
623	 18	182.5	37.0	 16
624	 18	801.8	109.2	 16
625	 18	1314.5	122.2	 16
626	 18	198.3	36.0	 16
627	 18	120.8	22.2	 16
628	 18	532.5	42.9	 16
629	 18	247.8	38.3	 16
630	 18	541.8	88.0	 16
631	 18	154.3	24.0	 16
632	 18	91.5	17.1	 16
633	 18	92.0	20.1	 16
634	 18	104.8	16.7	 16
635	 18	187.5	28.8	 16
636	 18	102.3	19.8	 16
637	 18	119.5	16.3	 16
638	 18	123.3	18.7	 16
639	 18	434.8	46.2	 16
640	 18	256.5	17.6	 16
641	 18	185.8	22.6	 16
642	 18	287.5	34.4	 16
643	 18	204.5	23.6	 16
644	 18	104.0	13.0	 16
645	 18	92.3	13.9	 16
646	 18	186.5	21.4	 16
647	 18	247.5	42.2	 16
648	 18	226.0	28.5	 16
649	 18	221.0	17.5	 16
650	 18	257.5	20.4	 16
651	 18	118.8	23.7	 16
652	 18	587.3	37.9	 16
653	 18	285.8	22.8	 16
654	 18	190.3	19.7	 16
655	 18	110.3	14.7	 16
656	 18	103.3	16.1	 16
657	 18	393.8	37.7	 16
658	 18	94.5	9.6	 16
659	 18	122.8	15.2	 16
660	 18	160.8	30.3	 16
661	 18	113.0	15.4	 16
662	 18	173.5	20.5	 16
663	 18	114.0	15.7	 16
664	 18	142.5	16.5	 16
665	 18	290.0	37.4	 16
666	 18	300.5	36.3	 16
667	 18	120.5	20.4	 16
668	 18	112.0	10.8	 16
669	 18	175.3	33.7	 16
670	 18	157.3	24.3	 16
671	 18	377.3	45.3	 16
672	 18	345.0	45.5	 16
673	 18	140.8	22.0	 16
674	 18	144.0	22.0	 16
675	 18	314.3	41.1	 16
676	 18	178.5	27.3	 16
677	 18	1308.0	135.4	 16
678	 18	159.0	16.7	 16
679	 18	162.5	30.5	 16
680	 18	137.3	19.9	 16
681	 18	210.0	21.0	 16
682	 18	287.8	28.5	 16
683	 18	199.8	34.7	 16
684	 18	358.5	38.6	 16
685	 18	285.0	31.0	 16
686	 18	143.5	24.0	 16
687	 18	244.8	31.8	 16
688	 18	469.8	33.1	 16
689	 18	108.5	19.9	 16
690	 18	146.0	22.2	 16
691	 18	134.3	18.4	 16
692	 18	164.0	18.8	 16
693	 18	215.0	32.8	 16
694	 18	194.0	30.9	 16
695	 18	145.8	24.7	 16
696	 18	773.5	67.2	 16
697	 18	303.5	30.6	 16
698	 18	296.3	34.2	 16
699	 18	198.8	25.0	 16
700	 18	111.0	22.6	 16
701	 18	122.5	17.8	 16
702	 18	408.0	34.0	 16
703	 18	118.0	13.1	 16
704	 18	457.5	48.4	 16
705	 18	702.0	75.1	 16
706	 18	222.5	37.6	 16
707	 18	366.8	35.0	 16
708	 18	151.0	27.3	 16
709	 18	273.8	23.3	 16
710	 18	2484.0	344.3	 16
711	 18	5605.3	1269.4	 16
  0	 19	166.0	25.9	 16
  1	 19	100.3	11.4	 16
  2	 19	176.3	23.1	 16
  3	 19	508.3	41.2	 16
  4	 19	330.3	33.5	 16
  5	 19	963.3	164.2	 16
  6	 19	165.5	21.1	 16
  7	 19	164.5	24.6	 16
  8	 19	111.5	30.1	 16
  9	 19	81.3	11.9	 16
 10	 19	100.3	16.1	 16
 11	 19	328.3	70.6	 16
 12	 19	301.5	64.3	 16
 13	 19	240.0	42.4	 16
 14	 19	224.0	28.4	 16
 15	 19	1661.5	450.0	 16
 16	 19	461.5	57.1	 16
 17	 19	264.0	64.0	 16
 18	 19	451.0	98.7	 16
 19	 19	758.5	172.3	 16
 20	 19	183.5	59.0	 16
 21	 19	288.5	40.2	 16
 22	 19	829.8	264.4	 16
 23	 19	80.8	14.2	 16
 24	 19	102.5	18.0	 16
 25	 19	222.5	59.4	 16
 26	 19	101.5	17.9	 16
 27	 19	106.3	18.5	 16
 28	 19	80.5	10.9	 16
 29	 19	107.0	25.5	 16
 30	 19	277.8	42.0	 16
 31	 19	271.0	68.1	 16
 32	 19	116.5	26.5	 16
 33	 19	254.0	39.6	 16
 34	 19	1537.8	579.2	 16
 35	 19	478.3	52.4	 16
 36	 19	1215.5	371.2	 16
 37	 19	312.3	59.2	 16
 38	 19	1198.8	265.6	 16
 39	 19	1920.3	529.7	 16
 40	 19	394.8	100.5	 16
 41	 19	118.3	22.8	 16
 42	 19	87.3	15.8	 16
 43	 19	137.0	19.9	 16
 44	 19	141.3	29.3	 16
 45	 19	121.0	21.9	 16
 46	 19	252.8	35.0	 16
 47	 19	1365.3	231.7	 16
 48	 19	5448.0	1391.6	 16
 49	 19	2161.5	689.6	 16
 50	 19	199.3	46.3	 16
 51	 19	525.8	103.7	 16
 52	 19	232.8	66.1	 16
 53	 19	413.3	65.7	 16
 54	 19	116.3	18.1	 16
 55	 19	174.0	32.1	 16
 56	 19	222.3	33.5	 16
 57	 19	209.8	35.4	 16
 58	 19	564.0	76.7	 16
 59	 19	826.5	180.2	 16
 60	 19	389.0	89.5	 16
 61	 19	104.5	18.8	 16
 62	 19	221.5	21.9	 16
 63	 19	400.8	80.4	 16
 64	 19	135.5	41.5	 16
 65	 19	198.5	26.1	 16
 66	 19	120.3	21.6	 16
 67	 19	99.3	17.4	 16
 68	 19	258.5	59.0	 16
 69	 19	1030.8	183.0	 16
 70	 19	769.8	167.3	 16
 71	 19	953.5	89.1	 16
 72	 19	609.8	71.3	 16
 73	 19	905.0	129.8	 16
 74	 19	194.0	21.9	 16
 75	 19	381.8	37.0	 16
 76	 19	218.5	26.0	 16
 77	 19	179.0	31.3	 16
 78	 19	195.3	32.1	 16
 79	 19	100.8	15.5	 16
 80	 19	83.0	15.9	 20
 81	 19	125.0	21.4	 16
 82	 19	255.3	80.9	 16
 83	 19	746.0	226.4	 16
 84	 19	273.5	119.5	 16
 85	 19	1012.0	407.5	 16
 86	 19	103.5	13.4	 16
 87	 19	143.8	25.0	 16
 88	 19	138.3	43.0	 16
 89	 19	478.0	125.2	 16
 90	 19	895.3	1201.1	 16
 91	 19	12133.3	4982.3	 16
 92	 19	109.3	21.7	 16
 93	 19	143.5	29.8	 16
 94	 19	199.0	28.7	 16
 95	 19	705.5	300.9	 16
 96	 19	1907.5	633.3	 16
 97	 19	156.5	18.3	 16
 98	 19	151.3	20.1	 16
 99	 19	150.3	29.1	 16
100	 19	168.0	32.7	 16
101	 19	433.3	133.4	 16
102	 19	796.3	53.9	 16
103	 19	600.0	114.9	 16
104	 19	187.3	32.1	 16
105	 19	268.8	54.3	 16
106	 19	283.0	42.9	 16
107	 19	240.5	78.1	 16
108	 19	98.0	16.6	 16
109	 19	145.5	14.4	 16
110	 19	211.5	78.6	 16
111	 19	628.3	320.3	 16
112	 19	5326.8	2208.5	 16
113	 19	560.3	107.2	 16
114	 19	577.0	42.0	 16
115	 19	609.5	52.6	 16
116	 19	529.5	149.9	 16
117	 19	223.3	59.4	 16
118	 19	127.8	52.2	 16
119	 19	677.8	260.5	 16
120	 19	80.0	15.0	 16
121	 19	95.8	28.3	 16
122	 19	214.8	46.7	 16
123	 19	152.3	26.1	 16
124	 19	134.3	18.6	 16
125	 19	160.0	25.9	 16
126	 19	161.0	47.8	 16
127	 19	377.8	38.8	 16
128	 19	322.8	88.2	 16
129	 19	134.3	26.5	 16
130	 19	195.8	29.8	 16
131	 19	455.8	89.9	 16
132	 19	200.8	39.3	 16
133	 19	127.5	20.1	 16
134	 19	170.0	38.6	 16
135	 19	78.8	12.7	 16
136	 19	112.8	33.2	 16
137	 19	207.5	40.8	 16
138	 19	354.8	295.5	 16
139	 19	2886.5	868.1	 16
140	 19	248.0	75.4	 16
141	 19	1286.0	493.3	 16
142	 19	94.5	18.4	 16
143	 19	145.3	15.3	 16
144	 19	97.0	13.4	 16
145	 19	252.8	47.7	 16
146	 19	172.0	19.5	 16
147	 19	292.0	66.3	 16
148	 19	136.3	20.1	 16
149	 19	145.0	25.4	 16
150	 19	272.5	32.6	 16
151	 19	865.8	197.2	 16
152	 19	364.5	68.1	 16
153	 19	864.3	304.8	 16
154	 19	149.8	22.8	 16
155	 19	131.5	20.1	 16
156	 19	153.3	33.1	 16
157	 19	946.3	223.2	 16
158	 19	1460.5	485.3	 16
159	 19	209.0	36.2	 16
160	 19	777.3	210.6	 16
161	 19	203.0	82.1	 16
162	 19	620.5	99.7	 16
163	 19	804.3	168.1	 16
164	 19	543.5	135.2	 16
165	 19	97.0	14.9	 16
166	 19	142.3	90.7	 16
167	 19	123.8	40.7	 16
168	 19	2844.5	1063.0	 16
169	 19	105.5	26.9	 16
170	 19	164.0	20.9	 16
171	 19	204.8	29.3	 16
172	 19	620.8	106.9	 16
173	 19	1701.8	475.3	 16
174	 19	362.5	113.9	 16
175	 19	109.8	23.8	 16
176	 19	155.3	51.4	 16
177	 19	110.3	30.1	 16
178	 19	386.8	62.1	 16
179	 19	316.3	31.5	 16
180	 19	1175.0	256.3	 16
181	 19	242.3	24.6	 16
182	 19	208.5	59.1	 16
183	 19	4085.0	1390.7	 16
184	 19	232.0	62.4	 16
185	 19	144.0	28.1	 16
186	 19	373.8	71.4	 16
187	 19	797.5	194.6	 16
188	 19	101.3	12.7	 16
189	 19	109.3	27.5	 16
190	 19	164.3	32.5	 16
191	 19	200.5	36.0	 16
192	 19	565.8	105.7	 16
193	 19	678.3	172.1	 16
194	 19	412.3	88.4	 16
195	 19	767.5	252.6	 16
196	 19	106.5	21.6	 16
197	 19	348.0	41.5	 16
198	 19	284.0	62.7	 16
199	 19	209.3	28.7	 16
200	 19	915.0	260.5	 16
201	 19	698.8	155.1	 16
202	 19	638.5	120.0	 16
203	 19	307.3	40.7	 16
204	 19	318.0	43.2	 16
205	 19	256.3	43.8	 16
206	 19	115.8	21.3	 16
207	 19	158.8	29.8	 16
208	 19	292.5	54.4	 16
209	 19	164.3	27.8	 16
210	 19	110.5	16.3	 16
211	 19	150.0	23.9	 16
212	 19	111.0	27.2	 16
213	 19	122.8	16.3	 16
214	 19	139.3	21.2	 16
215	 19	215.3	36.4	 16
216	 19	101.8	15.4	 16
217	 19	621.3	128.1	 16
218	 19	199.5	37.2	 16
219	 19	172.0	27.3	 16
220	 19	127.3	29.4	 16
221	 19	151.3	23.0	 16
222	 19	291.5	43.3	 16
223	 19	95.8	14.1	 16
224	 19	127.5	23.4	 16
225	 19	96.3	13.4	 16
226	 19	116.3	22.8	 16
227	 19	262.0	44.9	 16
228	 19	106.0	17.3	 16
229	 19	409.0	83.8	 16
230	 19	297.0	72.9	 16
231	 19	1119.8	281.9	 16
232	 19	122.3	31.5	 16
233	 19	97.5	15.2	 16
234	 19	98.5	19.3	 16
235	 19	263.3	38.1	 16
236	 19	131.5	28.9	 16
237	 19	140.0	23.2	 16
238	 19	260.5	26.9	 16
239	 19	133.0	33.8	 16
240	 19	217.5	28.1	 16
241	 19	210.8	35.6	 16
242	 19	106.0	15.9	 16
243	 19	178.8	29.0	 16
244	 19	340.0	54.7	 16
245	 19	120.0	21.9	 16
246	 19	151.8	23.8	 16
247	 19	93.5	13.9	 16
248	 19	1235.3	227.0	 16
249	 19	134.0	21.0	 16
250	 19	76.5	13.0	 16
251	 19	82.3	13.2	 16
252	 19	91.5	18.5	 16
253	 19	91.0	14.8	 16
254	 19	66.0	11.7	 16
255	 19	105.5	15.1	 16
256	 19	187.3	37.1	 16
257	 19	440.3	89.6	 16
258	 19	123.0	22.0	 16
259	 19	620.8	46.4	 16
260	 19	369.0	62.0	 16
261	 19	335.5	43.6	 16
262	 19	519.3	96.7	 16
263	 19	110.0	16.4	 16
264	 19	113.0	26.7	 16
265	 19	127.8	24.3	 16
266	 19	119.5	26.2	 16
267	 19	167.5	23.0	 16
268	 19	141.5	22.8	 16
269	 19	455.5	55.0	 16
270	 19	597.0	66.7	 16
271	 19	179.5	39.5	 16
272	 19	839.5	128.4	 16
273	 19	237.3	54.3	 16
274	 19	214.8	40.7	 16
275	 19	278.3	33.3	 16
276	 19	870.8	106.8	 16
277	 19	110.0	20.3	 16
278	 19	342.5	67.7	 16
279	 19	191.3	30.7	 16
280	 19	349.0	62.3	 16
281	 19	106.3	22.4	 16
282	 19	103.0	19.9	 16
283	 19	101.8	12.4	 16
284	 19	116.3	17.3	 16
285	 19	338.8	60.8	 16
286	 19	101.8	21.4	 16
287	 19	162.3	36.7	 16
288	 19	127.5	18.4	 16
289	 19	223.0	32.9	 16
290	 19	269.0	44.7	 16
291	 19	485.3	74.7	 16
292	 19	106.3	16.4	 16
293	 19	155.5	20.8	 16
294	 19	116.8	20.7	 16
295	 19	126.8	16.0	 16
296	 19	131.5	18.7	 16
297	 19	91.5	13.2	 16
298	 19	79.0	15.9	 16
299	 19	192.3	34.6	 16
300	 19	76.5	13.9	 16
301	 19	119.5	16.3	 16
302	 19	248.8	33.8	 16
303	 19	380.8	56.8	 16
304	 19	131.8	18.6	 16
305	 19	118.8	16.1	 16
306	 19	411.8	53.6	 16
307	 19	96.5	26.9	 16
308	 19	405.8	71.9	 16
309	 19	193.3	34.8	 16
310	 19	237.3	52.0	 16
311	 19	81.5	21.5	 16
312	 19	553.8	97.1	 16
313	 19	97.5	17.6	 16
314	 19	141.3	25.4	 16
315	 19	153.3	25.8	 16
316	 19	139.3	21.2	 16
317	 19	2919.3	258.7	 16
318	 19	359.0	45.1	 16
319	 19	158.5	22.6	 16
320	 19	190.8	43.9	 16
321	 19	940.3	92.6	 16
322	 19	142.0	21.7	 16
323	 19	151.8	12.5	 16
324	 19	178.5	28.2	 16
325	 19	100.3	17.1	 16
326	 19	474.8	68.3	 16
327	 19	161.5	13.2	 16
328	 19	105.5	17.7	 16
329	 19	182.8	22.8	 16
330	 19	104.0	15.0	 16
331	 19	233.5	30.8	 16
332	 19	112.3	14.2	 16
333	 19	260.5	36.3	 16
334	 19	377.5	48.5	 16
335	 19	1333.5	131.3	 16
336	 19	90.8	15.7	 16
337	 19	154.5	24.3	 16
338	 19	320.0	45.4	 16
339	 19	1201.8	78.3	 16
340	 19	289.8	48.3	 16
341	 19	100.5	20.5	 16
342	 19	93.5	20.5	 16
343	 19	202.0	192.7	 16
344	 19	83.0	15.0	 16
345	 19	94.5	46.3	 16
346	 19	68.5	10.6	 16
347	 19	78.8	11.2	 16
348	 19	542.3	51.7	 16
349	 19	167.0	25.3	 16
350	 19	143.5	29.9	 16
351	 19	337.0	31.5	 16
352	 19	131.3	19.2	 16
353	 19	554.3	62.7	 16
354	 19	125.3	18.9	 16
355	 19	283.3	21.0	 16
356	 19	444.0	47.5	 16
357	 19	307.0	27.2	 16
358	 19	5357.5	890.2	 16
359	 19	494.3	46.3	 16
360	 19	109.3	17.1	 16
361	 19	226.0	40.7	 16
362	 19	233.3	45.4	 16
363	 19	502.3	97.7	 16
364	 19	103.0	15.6	 16
365	 19	143.5	18.0	 16
366	 19	123.5	21.4	 16
367	 19	113.8	26.0	 16
368	 19	115.3	16.4	 16
369	 19	483.0	49.4	 16
370	 19	140.5	26.2	 16
371	 19	201.0	27.8	 16
372	 19	194.0	19.3	 16
373	 19	318.3	45.8	 16
374	 19	1335.5	168.2	 16
375	 19	132.8	24.6	 16
376	 19	647.3	96.8	 16
377	 19	202.8	35.5	 16
378	 19	225.0	32.5	 16
379	 19	154.8	18.2	 16
380	 19	2735.8	248.1	 16
381	 19	763.5	89.5	 16
382	 19	82.0	9.7	 16
383	 19	197.0	22.0	 16
384	 19	130.3	19.9	 16
385	 19	221.5	25.2	 16
386	 19	121.0	20.9	 16
387	 19	1303.0	101.2	 16
388	 19	276.8	34.6	 16
389	 19	143.5	25.0	 16
390	 19	91.5	23.1	 16
391	 19	158.8	28.2	 16
392	 19	261.8	21.1	 16
393	 19	2093.8	238.8	 16
394	 19	113.8	15.2	 16
395	 19	481.5	52.3	 16
396	 19	275.3	50.3	 16
397	 19	113.8	22.2	 16
398	 19	156.0	25.6	 16
399	 19	714.8	62.0	 16
400	 19	886.5	86.6	 16
401	 19	92.8	17.6	 16
402	 19	422.0	67.8	 16
403	 19	172.5	25.4	 16
404	 19	184.3	20.7	 16
405	 19	116.3	17.7	 16
406	 19	172.8	32.1	 16
407	 19	376.0	37.0	 16
408	 19	1006.0	76.5	 16
409	 19	562.5	55.8	 16
410	 19	110.0	15.9	 16
411	 19	198.5	22.4	 16
412	 19	505.8	52.3	 16
413	 19	217.0	30.3	 16
414	 19	478.3	55.3	 16
415	 19	130.5	17.9	 16
416	 19	244.0	36.0	 16
417	 19	109.5	20.8	 16
418	 19	176.3	25.9	 16
419	 19	120.3	22.2	 16
420	 19	433.3	76.1	 16
421	 19	120.5	21.2	 16
422	 19	123.0	17.0	 16
423	 19	837.0	122.1	 16
424	 19	468.5	56.4	 16
425	 19	128.5	19.5	 16
426	 19	141.3	18.8	 16
427	 19	150.3	31.0	 16
428	 19	342.5	36.6	 16
429	 19	306.5	38.4	 16
430	 19	125.0	21.2	 16
431	 19	287.5	55.4	 16
432	 19	105.8	16.4	 16
433	 19	404.0	45.7	 16
434	 19	149.3	20.7	 16
435	 19	118.0	24.0	 16
436	 19	397.0	69.0	 20
437	 19	262.3	147.4	 16
438	 19	121.8	19.5	 16
439	 19	87.0	17.8	 16
440	 19	229.3	37.6	 16
441	 19	563.3	91.8	 16
442	 19	192.3	20.3	 16
443	 19	329.8	106.3	 16
444	 19	621.0	83.4	 16
445	 19	181.5	22.8	 16
446	 19	233.0	33.3	 16
447	 19	157.8	20.5	 16
448	 19	160.0	17.3	 16
449	 19	191.8	28.2	 16
450	 19	122.5	19.3	 16
451	 19	660.0	80.2	 16
452	 19	106.0	12.0	 16
453	 19	116.8	34.7	 16
454	 19	86.3	13.7	 16
455	 19	135.8	19.5	 16
456	 19	191.0	29.5	 16
457	 19	95.5	19.0	 16
458	 19	240.0	49.9	 16
459	 19	127.0	20.6	 16
460	 19	138.5	25.0	 16
461	 19	94.5	21.3	 16
462	 19	295.0	39.1	 16
463	 19	156.3	25.5	 16
464	 19	211.3	27.9	 16
465	 19	419.8	43.5	 16
466	 19	99.5	13.3	 16
467	 19	96.3	18.4	 16
468	 19	347.5	48.8	 16
469	 19	235.8	29.4	 16
470	 19	708.0	71.3	 16
471	 19	652.5	108.3	 16
472	 19	270.3	50.4	 16
473	 19	462.5	66.5	 16
474	 19	130.8	23.1	 16
475	 19	640.8	63.1	 16
476	 19	163.3	17.2	 16
477	 19	299.8	37.3	 16
478	 19	618.0	82.6	 16
479	 19	775.0	151.4	 16
480	 19	373.3	37.2	 16
481	 19	150.0	22.7	 16
482	 19	117.3	25.3	 16
483	 19	116.5	23.5	 16
484	 19	112.0	24.2	 16
485	 19	894.5	125.4	 16
486	 19	1050.3	225.0	 16
487	 19	275.8	27.9	 16
488	 19	1571.3	278.5	 16
489	 19	457.3	39.0	 16
490	 19	182.3	24.3	 16
491	 19	502.3	52.1	 16
492	 19	359.0	53.0	 16
493	 19	202.8	33.3	 16
494	 19	203.0	28.2	 16
495	 19	227.8	34.1	 16
496	 19	7070.3	1145.1	 16
497	 19	1981.8	344.1	 16
498	 19	1367.8	267.0	 16
499	 19	107.3	24.7	 16
500	 19	93.0	15.9	 16
501	 19	121.8	16.9	 16
502	 19	106.0	16.6	 16
503	 19	191.0	25.0	 16
504	 19	163.3	25.3	 16
505	 19	239.5	40.3	 16
506	 19	184.0	26.7	 16
507	 19	650.3	61.2	 16
508	 19	562.0	75.0	 16
509	 19	2394.0	370.6	 16
510	 19	121.8	30.3	 16
511	 19	296.5	26.5	 16
512	 19	166.5	49.8	 16
513	 19	117.5	22.2	 16
514	 19	286.3	26.4	 16
515	 19	130.8	25.2	 16
516	 19	1356.0	139.6	 16
517	 19	1597.5	302.8	 16
518	 19	103.0	11.7	 16
519	 19	99.3	16.1	 16
520	 19	506.5	83.1	 16
521	 19	126.3	22.2	 16
522	 19	125.3	15.6	 16
523	 19	1742.0	242.0	 16
524	 19	138.5	29.3	 16
525	 19	1032.3	138.8	 16
526	 19	134.3	15.4	 16
527	 19	201.5	28.2	 16
528	 19	240.8	27.9	 16
529	 19	433.3	64.3	 16
530	 19	176.3	33.3	 16
531	 19	454.8	47.7	 16
532	 19	216.8	44.2	 16
533	 19	248.3	51.8	 16
534	 19	284.3	24.9	 16
535	 19	289.3	61.0	 16
536	 19	108.0	17.7	 16
537	 19	174.5	19.0	 16
538	 19	106.5	19.4	 16
539	 19	224.8	31.2	 16
540	 19	310.5	32.7	 16
541	 19	203.0	35.1	 16
542	 19	271.0	49.9	 16
543	 19	80.8	14.2	 16
544	 19	222.5	173.2	 16
545	 19	324.0	39.9	 16
546	 19	185.3	25.8	 16
547	 19	154.8	125.2	 16
548	 19	115.8	23.7	 16
549	 19	675.5	152.9	 16
550	 19	144.5	29.2	 16
551	 19	541.0	66.2	 16
552	 19	154.3	86.6	 16
553	 19	442.8	68.9	 16
554	 19	190.3	30.0	 16
555	 19	116.8	23.8	 16
556	 19	258.3	32.5	 16
557	 19	682.3	158.5	 16
558	 19	606.5	113.3	 16
559	 19	1851.5	243.0	 16
560	 19	560.3	92.6	 16
561	 19	194.8	32.1	 16
562	 19	335.3	56.8	 16
563	 19	289.3	34.9	 16
564	 19	140.8	21.0	 16
565	 19	85.3	10.1	 16
566	 19	136.0	16.8	 16
567	 19	253.5	51.3	 16
568	 19	2695.8	565.2	 16
569	 19	270.8	64.8	 16
570	 19	98.5	20.5	 16
571	 19	264.3	23.0	 16
572	 19	236.0	27.1	 16
573	 19	130.0	21.0	 16
574	 19	467.0	46.2	 16
575	 19	260.3	34.8	 16
576	 19	257.5	37.6	 16
577	 19	206.5	20.0	 16
578	 19	188.3	26.3	 16
579	 19	296.0	43.1	 16
580	 19	450.3	75.3	 16
581	 19	605.5	79.9	 16
582	 19	252.3	35.0	 16
583	 19	145.5	22.2	 16
584	 19	159.0	18.2	 16
585	 19	186.3	31.4	 16
586	 19	459.5	77.4	 16
587	 19	446.5	70.8	 16
588	 19	303.5	60.2	 16
589	 19	102.3	13.8	 16
590	 19	724.8	97.6	 16
591	 19	983.5	183.4	 16
592	 19	179.5	33.3	 16
593	 19	2567.8	548.8	 16
594	 19	115.3	72.1	 16
595	 19	164.5	25.9	 16
596	 19	400.8	49.7	 16
597	 19	195.3	28.9	 16
598	 19	174.5	26.5	 16
599	 19	215.0	27.4	 16
600	 19	206.3	36.4	 16
601	 19	195.5	24.3	 16
602	 19	510.5	88.6	 16
603	 19	224.3	31.1	 16
604	 19	180.8	34.1	 16
605	 19	649.5	121.5	 16
606	 19	191.3	21.7	 16
607	 19	936.8	157.7	 16
608	 19	475.0	88.3	 16
609	 19	215.8	41.8	 16
610	 19	176.0	29.0	 16
611	 19	112.0	14.0	 16
612	 19	108.3	17.9	 16
613	 19	173.3	23.7	 16
614	 19	2176.0	539.7	 16
615	 19	685.0	82.3	 16
616	 19	1163.3	101.2	 16
617	 19	856.3	107.4	 16
618	 19	478.8	82.1	 16
619	 19	149.0	48.9	 16
620	 19	101.3	20.6	 16
621	 19	633.8	97.1	 16
622	 19	1236.5	271.3	 16
623	 19	218.5	38.3	 16
624	 19	423.8	44.1	 16
625	 19	280.8	40.3	 16
626	 19	165.5	23.5	 16
627	 19	102.8	15.7	 16
628	 19	111.0	17.8	 16
629	 19	215.8	30.8	 16
630	 19	175.0	26.6	 16
631	 19	128.5	18.0	 16
632	 19	289.5	39.2	 16
633	 19	417.3	49.9	 16
634	 19	353.5	27.3	 16
635	 19	342.0	37.6	 16
636	 19	393.8	34.2	 16
637	 19	189.5	29.0	 16
638	 19	123.8	18.7	 16
639	 19	171.3	30.0	 16
640	 19	388.3	65.2	 16
641	 19	1276.3	114.9	 16
642	 19	433.5	32.8	 16
643	 19	389.5	25.4	 16
644	 19	315.3	43.9	 16
645	 19	251.0	29.8	 16
646	 19	403.0	60.3	 16
647	 19	1237.3	118.8	 16
648	 19	329.5	34.2	 16
649	 19	229.0	28.6	 16
650	 19	245.3	35.9	 16
651	 19	251.3	35.0	 16
652	 19	228.3	30.4	 16
653	 19	240.3	33.4	 16
654	 19	221.5	32.8	 16
655	 19	277.0	24.0	 16
656	 19	270.5	32.2	 16
657	 19	311.0	32.4	 16
658	 19	214.8	22.0	 16
659	 19	247.5	32.1	 16
660	 19	127.0	17.3	 16
661	 19	114.0	18.2	 16
662	 19	384.3	46.8	 16
663	 19	116.0	13.6	 16
664	 19	91.3	15.8	 16
665	 19	124.0	19.7	 16
666	 19	940.3	83.3	 16
667	 19	247.8	25.3	 16
668	 19	99.0	15.2	 16
669	 19	162.0	15.6	 16
670	 19	229.0	28.4	 16
671	 19	327.0	32.7	 16
672	 19	163.8	19.5	 16
673	 19	125.5	16.9	 16
674	 19	282.3	38.0	 16
675	 19	179.0	20.0	 16
676	 19	347.0	27.8	 16
677	 19	591.3	36.6	 16
678	 19	135.3	28.9	 16
679	 19	100.8	15.0	 16
680	 19	101.5	11.9	 16
681	 19	143.0	18.1	 16
682	 19	268.3	31.7	 16
683	 19	117.0	15.6	 16
684	 19	814.3	93.1	 16
685	 19	129.8	22.3	 16
686	 19	116.8	18.8	 16
687	 19	222.0	34.2	 16
688	 19	155.5	22.0	 16
689	 19	141.3	21.8	 16
690	 19	141.8	22.4	 16
691	 19	119.5	32.7	 16
692	 19	1041.8	157.9	 16
693	 19	1144.0	184.5	 16
694	 19	429.5	52.6	 16
695	 19	451.0	49.1	 16
696	 19	354.5	52.9	 16
697	 19	314.3	37.4	 16
698	 19	138.3	25.7	 16
699	 19	213.5	28.4	 16
700	 19	698.5	86.5	 16
701	 19	150.5	35.1	 16
702	 19	138.0	19.0	 16
703	 19	204.3	20.1	 16
704	 19	848.0	230.6	 16
705	 19	97.3	12.3	 16
706	 19	116.3	16.1	 16
707	 19	386.3	57.7	 16
708	 19	1779.5	407.1	 16
709	 19	376.0	41.7	 16
710	 19	331.0	34.8	 16
711	 19	196.0	28.0	 16
  0	 20	6512.0	1043.9	 16
  1	 20	153.3	27.3	 16
  2	 20	207.5	31.1	 16
  3	 20	987.3	132.7	 16
  4	 20	830.3	88.4	 16
  5	 20	257.0	42.4	 16
  6	 20	102.8	18.0	 16
  7	 20	107.0	28.0	 16
  8	 20	93.5	16.5	 16
  9	 20	110.8	23.6	 16
 10	 20	124.5	24.2	 16
 11	 20	99.3	15.0	 16
 12	 20	130.8	22.0	 16
 13	 20	128.3	20.1	 16
 14	 20	348.8	31.6	 16
 15	 20	462.8	49.1	 16
 16	 20	281.3	32.7	 16
 17	 20	285.0	38.3	 16
 18	 20	418.5	50.1	 16
 19	 20	910.5	222.0	 16
 20	 20	207.5	42.7	 16
 21	 20	413.3	109.7	 16
 22	 20	198.3	36.6	 16
 23	 20	89.3	9.8	 16
 24	 20	148.3	58.0	 16
 25	 20	348.0	78.2	 16
 26	 20	96.5	26.3	 16
 27	 20	89.3	17.6	 16
 28	 20	100.0	15.8	 16
 29	 20	105.8	22.4	 16
 30	 20	221.3	32.7	 16
 31	 20	240.5	48.5	 16
 32	 20	139.3	20.3	 16
 33	 20	365.8	74.7	 16
 34	 20	564.5	160.6	 16
 35	 20	3913.8	1115.7	 16
 36	 20	214.5	41.3	 16
 37	 20	321.0	49.3	 16
 38	 20	321.0	56.2	 16
 39	 20	513.0	85.9	 16
 40	 20	340.0	57.7	 16
 41	 20	119.0	24.5	 16
 42	 20	90.8	13.0	 16
 43	 20	142.8	25.1	 16
 44	 20	353.0	97.2	 16
 45	 20	107.5	12.2	 16
 46	 20	94.3	12.6	 16
 47	 20	492.3	144.1	 16
 48	 20	2931.0	561.8	 16
 49	 20	394.3	106.8	 16
 50	 20	155.5	26.1	 16
 51	 20	252.3	39.2	 16
 52	 20	274.3	112.1	 16
 53	 20	1352.0	284.5	 16
 54	 20	235.8	45.9	 16
 55	 20	386.3	67.3	 16
 56	 20	132.0	25.4	 16
 57	 20	189.5	35.6	 16
 58	 20	429.5	50.0	 16
 59	 20	514.5	52.5	 16
 60	 20	1183.5	282.2	 16
 61	 20	93.8	14.2	 16
 62	 20	357.8	42.3	 16
 63	 20	418.5	48.3	 16
 64	 20	200.5	37.4	 16
 65	 20	139.8	21.4	 16
 66	 20	90.0	13.2	 16
 67	 20	88.8	21.3	 16
 68	 20	154.8	33.9	 16
 69	 20	349.8	44.8	 16
 70	 20	422.3	44.3	 16
 71	 20	170.0	21.7	 16
 72	 20	312.3	185.1	 16
 73	 20	2205.8	303.1	 16
 74	 20	280.0	30.6	 16
 75	 20	312.8	39.0	 20
 76	 20	239.0	34.3	 16
 77	 20	220.3	49.0	 16
 78	 20	271.3	73.1	 16
 79	 20	97.0	19.4	 16
 80	 20	96.8	18.0	 16
 81	 20	128.8	27.3	 16
 82	 20	108.8	55.1	 16
 83	 20	294.3	53.1	 16
 84	 20	311.3	43.6	 16
 85	 20	155.5	36.6	 16
 86	 20	99.3	14.5	 16
 87	 20	105.3	25.8	 16
 88	 20	139.3	19.0	 16
 89	 20	196.8	48.1	 16
 90	 20	259.5	343.5	 16
 91	 20	3758.3	1609.7	 16
 92	 20	118.0	26.6	 16
 93	 20	99.3	17.1	 16
 94	 20	155.0	20.7	 16
 95	 20	349.3	185.9	 16
 96	 20	652.8	188.7	 16
 97	 20	142.0	34.8	 16
 98	 20	273.8	44.9	 16
 99	 20	376.8	100.2	 16
100	 20	140.0	28.5	 16
101	 20	366.3	295.8	 16
102	 20	1674.5	274.9	 16
103	 20	662.3	98.4	 16
104	 20	271.0	63.4	 16
105	 20	150.3	21.7	 16
106	 20	146.3	33.9	 16
107	 20	100.3	21.1	 16
108	 20	113.0	18.1	 16
109	 20	141.3	18.3	 16
110	 20	139.0	21.8	 16
111	 20	249.8	63.7	 16
112	 20	1025.5	411.2	 16
113	 20	182.5	34.3	 16
114	 20	262.8	32.0	 16
115	 20	292.8	31.0	 16
116	 20	259.0	57.8	 16
117	 20	104.3	17.0	 16
118	 20	72.0	11.8	 16
119	 20	140.8	27.8	 16
120	 20	91.0	17.7	 16
121	 20	92.0	15.5	 16
122	 20	103.0	18.6	 16
123	 20	123.0	17.2	 16
124	 20	105.3	15.6	 16
125	 20	200.8	136.4	 16
126	 20	1256.5	341.0	 16
127	 20	451.0	37.4	 16
128	 20	285.0	73.0	 16
129	 20	91.3	18.8	 16
130	 20	140.3	24.5	 16
131	 20	242.3	44.9	 16
132	 20	152.3	24.6	 16
133	 20	95.5	17.9	 16
134	 20	91.8	16.4	 16
135	 20	105.3	17.2	 16
136	 20	99.3	17.7	 16
137	 20	110.3	20.4	 16
138	 20	225.0	68.9	 16
139	 20	724.8	98.8	 16
140	 20	626.3	127.4	 16
141	 20	109.3	15.0	 16
142	 20	77.5	14.1	 16
143	 20	112.3	22.5	 16
144	 20	103.3	15.3	 16
145	 20	142.5	24.7	 16
146	 20	115.5	23.5	 16
147	 20	93.0	13.4	 16
148	 20	145.0	27.7	 16
149	 20	147.5	19.1	 16
150	 20	174.5	23.8	 16
151	 20	217.5	50.3	 16
152	 20	197.8	26.3	 16
153	 20	224.3	35.7	 16
154	 20	162.3	22.7	 16
155	 20	157.5	22.8	 16
156	 20	171.0	28.7	 16
157	 20	379.5	78.8	 16
158	 20	112.8	21.5	 16
159	 20	133.3	25.1	 16
160	 20	392.8	92.7	 16
161	 20	267.8	80.4	 16
162	 20	900.5	93.6	 16
163	 20	1655.0	397.1	 16
164	 20	415.5	75.7	 16
165	 20	99.8	17.1	 16
166	 20	127.5	28.1	 16
167	 20	92.8	21.3	 16
168	 20	392.0	145.9	 16
169	 20	85.8	17.7	 16
170	 20	203.5	25.5	 16
171	 20	579.3	109.7	 16
172	 20	230.5	46.8	 16
173	 20	530.8	113.0	 16
174	 20	313.3	98.8	 16
175	 20	103.3	16.4	 16
176	 20	92.0	19.0	 16
177	 20	90.3	38.7	 16
178	 20	698.8	123.9	 16
179	 20	377.0	44.9	 16
180	 20	755.0	105.4	 16
181	 20	187.8	15.1	 16
182	 20	184.0	24.5	 16
183	 20	585.8	181.1	 16
184	 20	141.8	15.1	 16
185	 20	102.8	14.8	 16
186	 20	153.8	37.5	 16
187	 20	235.5	29.0	 16
188	 20	113.0	14.8	 16
189	 20	94.8	16.3	 16
190	 20	94.3	10.0	 16
191	 20	132.0	22.9	 16
192	 20	247.3	35.1	 16
193	 20	262.8	29.2	 16
194	 20	322.0	81.2	 16
195	 20	158.8	35.5	 16
196	 20	112.5	18.3	 16
197	 20	459.8	90.8	 16
198	 20	308.0	45.1	 16
199	 20	170.3	20.4	 16
200	 20	183.8	17.9	 16
201	 20	505.3	35.3	 16
202	 20	805.8	106.6	 16
203	 20	141.3	29.9	 16
204	 20	140.5	22.6	 16
205	 20	222.3	59.4	 16
206	 20	122.3	17.3	 16
207	 20	94.5	14.5	 16
208	 20	199.0	41.2	 16
209	 20	134.8	21.1	 16
210	 20	107.0	20.2	 16
211	 20	292.3	54.8	 16
212	 20	83.3	10.7	 16
213	 20	84.3	16.1	 16
214	 20	92.0	14.6	 16
215	 20	130.3	15.0	 16
216	 20	90.5	13.7	 16
217	 20	109.5	16.0	 16
218	 20	106.0	20.1	 16
219	 20	154.3	28.4	 16
220	 20	217.8	36.3	 16
221	 20	215.3	24.2	 16
222	 20	134.0	22.8	 16
223	 20	99.0	20.0	 16
224	 20	95.5	14.7	 16
225	 20	108.0	20.4	 16
226	 20	114.0	29.9	 16
227	 20	597.0	165.4	 16
228	 20	126.8	26.0	 16
229	 20	565.0	94.8	 16
230	 20	116.8	16.1	 16
231	 20	159.0	48.9	 16
232	 20	107.3	18.6	 16
233	 20	106.8	14.8	 16
234	 20	102.8	21.3	 16
235	 20	197.8	33.0	 16
236	 20	74.3	15.0	 16
237	 20	150.3	53.5	 16
238	 20	1035.8	179.4	 16
239	 20	166.3	16.7	 16
240	 20	495.8	47.8	 16
241	 20	442.0	79.3	 16
242	 20	84.5	17.6	 16
243	 20	112.0	21.1	 16
244	 20	264.5	44.5	 16
245	 20	111.0	16.9	 16
246	 20	245.5	44.0	 16
247	 20	88.0	10.7	 16
248	 20	448.0	55.8	 16
249	 20	152.0	39.4	 16
250	 20	76.0	9.9	 16
251	 20	122.0	21.7	 16
252	 20	139.8	25.8	 16
253	 20	85.0	17.2	 16
254	 20	87.0	16.2	 16
255	 20	138.0	19.4	 16
256	 20	132.3	21.3	 16
257	 20	106.0	22.4	 16
258	 20	90.5	20.7	 16
259	 20	386.8	47.2	 16
260	 20	272.3	24.5	 16
261	 20	276.5	32.6	 16
262	 20	249.5	26.7	 16
263	 20	106.0	24.3	 16
264	 20	116.3	15.9	 16
265	 20	147.3	20.0	 16
266	 20	88.3	14.9	 16
267	 20	138.3	37.3	 16
268	 20	134.5	17.6	 16
269	 20	168.3	22.5	 16
270	 20	247.3	28.3	 16
271	 20	158.0	26.0	 16
272	 20	667.0	83.6	 16
273	 20	124.5	23.1	 16
274	 20	133.5	24.9	 16
275	 20	224.0	29.9	 16
276	 20	254.0	34.8	 16
277	 20	117.5	18.4	 16
278	 20	88.5	13.3	 16
279	 20	166.0	24.4	 16
280	 20	173.8	16.5	 16
281	 20	137.3	51.6	 16
282	 20	88.0	18.8	 16
283	 20	111.8	23.3	 16
284	 20	95.8	18.7	 16
285	 20	114.3	15.3	 16
286	 20	88.5	15.1	 16
287	 20	216.0	19.3	 16
288	 20	114.5	19.1	 16
289	 20	185.3	31.7	 16
290	 20	162.0	16.0	 12
291	 20	220.0	31.2	 16
292	 20	103.0	25.9	 16
293	 20	97.3	18.8	 16
294	 20	177.3	33.9	 16
295	 20	105.5	15.7	 16
296	 20	102.3	17.3	 16
297	 20	73.5	14.3	 16
298	 20	97.0	19.0	 16
299	 20	140.0	16.2	 16
300	 20	105.5	21.1	 16
301	 20	99.5	21.2	 16
302	 20	147.5	17.7	 16
303	 20	223.5	28.4	 16
304	 20	163.3	21.4	 16
305	 20	204.8	28.8	 16
306	 20	179.8	28.3	 16
307	 20	100.5	16.8	 16
308	 20	157.3	32.3	 16
309	 20	274.8	42.0	 16
310	 20	108.0	17.6	 16
311	 20	83.5	10.1	 16
312	 20	109.5	20.2	 16
313	 20	82.5	14.1	 16
314	 20	107.3	10.1	 16
315	 20	141.0	24.9	 16
316	 20	97.3	14.2	 16
317	 20	272.0	51.5	 16
318	 20	246.8	33.3	 16
319	 20	127.8	19.2	 16
320	 20	686.5	93.8	 16
321	 20	756.5	71.2	 16
322	 20	294.5	37.8	 16
323	 20	167.5	24.3	 16
324	 20	157.5	24.5	 16
325	 20	96.8	17.1	 16
326	 20	380.8	43.2	 16
327	 20	171.5	33.0	 16
328	 20	109.5	18.1	 16
329	 20	83.3	12.4	 16
330	 20	106.0	19.7	 16
331	 20	149.0	27.2	 16
332	 20	94.5	16.9	 16
333	 20	114.8	26.6	 16
334	 20	523.5	65.4	 16
335	 20	2586.5	163.5	 16
336	 20	98.0	17.3	 16
337	 20	76.5	13.5	 16
338	 20	438.5	52.0	 16
339	 20	341.5	54.8	 16
340	 20	256.8	39.3	 16
341	 20	84.3	40.0	 16
342	 20	93.5	20.9	 16
343	 20	104.5	16.0	 16
344	 20	97.8	22.0	 16
345	 20	91.3	25.4	 16
346	 20	73.0	13.5	 16
347	 20	90.5	22.0	 16
348	 20	271.5	36.5	 16
349	 20	100.3	15.5	 16
350	 20	134.0	15.9	 16
351	 20	181.8	25.4	 16
352	 20	89.8	14.2	 16
353	 20	203.3	35.7	 16
354	 20	113.3	20.2	 16
355	 20	124.0	25.9	 16
356	 20	374.3	28.3	 16
357	 20	320.8	55.7	 16
358	 20	599.0	142.2	 16
359	 20	478.8	60.0	 16
360	 20	102.5	13.9	 16
361	 20	123.5	15.3	 16
362	 20	101.5	10.5	 16
363	 20	160.3	37.1	 16
364	 20	136.5	20.7	 16
365	 20	187.8	23.0	 16
366	 20	282.0	29.3	 16
367	 20	148.5	22.8	 16
368	 20	78.0	12.3	 16
369	 20	696.5	45.8	 16
370	 20	102.8	23.7	 16
371	 20	204.3	29.4	 16
372	 20	119.5	20.1	 16
373	 20	190.5	30.8	 16
374	 20	214.0	35.1	 16
375	 20	109.0	17.4	 16
376	 20	181.3	28.4	 16
377	 20	151.0	19.0	 16
378	 20	100.3	23.6	 16
379	 20	100.0	16.8	 16
380	 20	374.3	36.7	 16
381	 20	251.0	48.2	 16
382	 20	73.5	22.4	 16
383	 20	175.5	20.1	 16
384	 20	121.0	17.7	 16
385	 20	160.0	18.9	 16
386	 20	117.8	22.0	 16
387	 20	261.8	27.5	 16
388	 20	116.3	22.7	 16
389	 20	106.5	17.4	 16
390	 20	85.0	11.7	 16
391	 20	156.0	73.0	 16
392	 20	306.5	16.7	 16
393	 20	167.3	31.7	 16
394	 20	121.0	22.1	 16
395	 20	429.5	51.9	 16
396	 20	127.5	23.7	 16
397	 20	114.0	22.6	 16
398	 20	107.0	17.1	 16
399	 20	1313.5	89.8	 16
400	 20	282.0	41.7	 16
401	 20	95.0	17.2	 16
402	 20	93.0	14.0	 16
403	 20	131.3	19.1	 16
404	 20	89.3	11.8	 16
405	 20	88.3	15.4	 16
406	 20	81.0	13.8	 16
407	 20	205.3	35.9	 16
408	 20	317.8	35.7	 16
409	 20	246.5	30.6	 16
410	 20	118.5	21.0	 16
411	 20	273.5	38.4	 16
412	 20	1219.5	126.8	 16
413	 20	314.0	27.8	 16
414	 20	500.3	60.6	 16
415	 20	163.0	32.8	 16
416	 20	379.8	34.0	 16
417	 20	146.0	26.8	 16
418	 20	133.8	18.1	 16
419	 20	103.3	12.5	 16
420	 20	432.5	57.6	 16
421	 20	104.0	13.2	 16
422	 20	114.3	21.8	 16
423	 20	402.3	52.5	 16
424	 20	255.5	26.5	 16
425	 20	121.3	28.3	 16
426	 20	106.3	14.6	 16
427	 20	254.0	61.0	 16
428	 20	260.8	24.9	 16
429	 20	193.8	25.7	 16
430	 20	102.3	15.8	 16
431	 20	261.3	39.6	 20
432	 20	152.0	23.2	 16
433	 20	451.0	40.0	 16
434	 20	110.0	20.2	 16
435	 20	130.0	23.0	 16
436	 20	130.5	27.9	 16
437	 20	133.0	24.4	 16
438	 20	96.3	19.0	 16
439	 20	85.3	11.2	 16
440	 20	105.0	21.1	 16
441	 20	295.0	29.5	 16
442	 20	290.3	40.4	 16
443	 20	136.8	27.6	 16
444	 20	607.8	61.8	 16
445	 20	251.3	36.8	 16
446	 20	244.3	28.3	 16
447	 20	222.3	30.2	 16
448	 20	175.8	27.2	 16
449	 20	201.3	28.6	 16
450	 20	202.3	33.8	 16
451	 20	201.5	27.8	 16
452	 20	118.0	13.8	 16
453	 20	77.5	16.0	 16
454	 20	82.8	15.6	 16
455	 20	141.8	13.0	 16
456	 20	146.5	29.4	 16
457	 20	120.8	22.5	 16
458	 20	100.0	15.5	 16
459	 20	165.3	42.6	 16
460	 20	139.0	24.8	 16
461	 20	104.3	14.9	 16
462	 20	289.8	29.2	 16
463	 20	204.5	22.9	 16
464	 20	105.8	18.8	 16
465	 20	168.0	29.7	 16
466	 20	106.3	15.6	 16
467	 20	97.0	15.8	 16
468	 20	321.0	69.6	 16
469	 20	127.0	19.8	 16
470	 20	519.8	77.2	 16
471	 20	1417.5	239.4	 16
472	 20	219.8	44.5	 16
473	 20	267.5	32.0	 16
474	 20	125.3	15.3	 16
475	 20	277.8	37.0	 16
476	 20	297.8	41.6	 16
477	 20	450.5	77.2	 16
478	 20	344.5	70.5	 16
479	 20	141.0	22.4	 16
480	 20	421.3	42.7	 16
481	 20	108.8	21.9	 16
482	 20	81.5	14.5	 16
483	 20	111.0	21.0	 16
484	 20	108.3	20.7	 16
485	 20	694.8	82.1	 16
486	 20	563.5	73.9	 16
487	 20	353.5	52.3	 16
488	 20	2730.3	465.5	 16
489	 20	540.5	76.1	 16
490	 20	147.0	81.7	 16
491	 20	816.5	67.5	 16
492	 20	156.3	20.5	 16
493	 20	628.8	38.8	 16
494	 20	516.0	69.6	 16
495	 20	164.0	20.9	 16
496	 20	990.5	176.9	 16
497	 20	165.0	28.3	 16
498	 20	197.3	40.6	 16
499	 20	136.5	37.6	 16
500	 20	136.3	35.6	 16
501	 20	124.0	27.6	 16
502	 20	113.8	22.4	 16
503	 20	149.5	30.7	 16
504	 20	213.8	31.1	 16
505	 20	241.8	32.9	 16
506	 20	154.0	30.9	 16
507	 20	260.5	44.0	 16
508	 20	183.5	43.9	 16
509	 20	521.8	71.2	 16
510	 20	112.5	23.5	 16
511	 20	372.5	61.9	 16
512	 20	129.8	28.5	 16
513	 20	154.5	23.2	 16
514	 20	149.3	20.4	 16
515	 20	145.3	23.5	 16
516	 20	2138.0	290.5	 16
517	 20	300.0	58.8	 16
518	 20	108.0	19.3	 16
519	 20	97.5	19.0	 16
520	 20	113.8	24.1	 16
521	 20	99.5	16.6	 16
522	 20	128.5	21.5	 16
523	 20	441.3	84.2	 16
524	 20	96.3	10.1	 16
525	 20	163.3	27.7	 16
526	 20	108.0	18.9	 16
527	 20	192.5	26.2	 16
528	 20	950.8	136.5	 16
529	 20	816.3	96.8	 16
530	 20	213.0	27.5	 16
531	 20	319.8	43.7	 16
532	 20	165.3	23.4	 16
533	 20	122.5	22.5	 16
534	 20	115.3	18.0	 16
535	 20	111.3	14.3	 16
536	 20	156.5	20.9	 16
537	 20	224.5	35.1	 16
538	 20	134.5	17.7	 16
539	 20	127.5	25.4	 16
540	 20	125.8	24.4	 16
541	 20	179.0	34.6	 16
542	 20	255.8	36.9	 16
543	 20	92.8	9.3	 16
544	 20	90.5	10.7	 16
545	 20	118.0	14.7	 16
546	 20	109.5	19.9	 16
547	 20	127.3	19.7	 16
548	 20	129.8	19.2	 16
549	 20	135.8	23.2	 16
550	 20	160.5	26.9	 16
551	 20	181.8	39.8	 16
552	 20	96.3	17.7	 16
553	 20	270.5	35.4	 16
554	 20	135.5	19.5	 16
555	 20	104.3	14.8	 16
556	 20	262.5	31.9	 16
557	 20	202.0	106.9	 16
558	 20	202.3	46.0	 16
559	 20	504.0	111.3	 16
560	 20	289.8	44.0	 16
561	 20	163.0	41.1	 16
562	 20	277.3	27.9	 16
563	 20	148.3	25.7	 16
564	 20	217.8	33.3	 16
565	 20	104.5	21.6	 16
566	 20	121.3	23.0	 16
567	 20	164.0	29.2	 16
568	 20	1211.8	206.2	 16
569	 20	160.0	19.5	 16
570	 20	87.8	14.6	 16
571	 20	284.0	34.0	 16
572	 20	182.8	36.1	 16
573	 20	156.0	25.5	 16
574	 20	366.3	48.9	 16
575	 20	308.0	82.3	 16
576	 20	402.0	46.8	 16
577	 20	131.0	21.2	 16
578	 20	140.5	20.0	 16
579	 20	206.0	36.1	 16
580	 20	490.3	62.7	 16
581	 20	519.3	79.3	 16
582	 20	235.3	31.4	 16
583	 20	157.5	28.3	 16
584	 20	142.0	21.6	 16
585	 20	138.0	26.7	 16
586	 20	651.3	93.1	 16
587	 20	304.3	37.0	 16
588	 20	115.0	26.2	 16
589	 20	108.0	17.3	 16
590	 20	1112.5	145.5	 16
591	 20	257.8	50.9	 16
592	 20	190.8	28.9	 16
593	 20	234.5	47.9	 16
594	 20	97.5	15.0	 16
595	 20	187.0	33.4	 16
596	 20	84.8	21.3	 16
597	 20	142.3	16.6	 16
598	 20	126.0	22.1	 16
599	 20	241.0	43.1	 16
600	 20	556.5	95.5	 16
601	 20	418.0	41.7	 16
602	 20	983.0	107.2	 16
603	 20	377.8	60.5	 16
604	 20	112.0	16.4	 16
605	 20	265.0	43.8	 16
606	 20	213.8	31.0	 16
607	 20	973.3	207.6	 16
608	 20	1167.3	180.0	 16
609	 20	232.5	31.7	 16
610	 20	166.5	21.5	 16
611	 20	103.3	13.1	 16
612	 20	92.8	12.3	 16
613	 20	112.3	16.6	 16
614	 20	166.3	32.6	 16
615	 20	333.3	23.8	 16
616	 20	469.5	47.8	 16
617	 20	291.0	54.0	 16
618	 20	255.3	28.2	 16
619	 20	252.3	25.0	 16
620	 20	221.8	167.5	 16
621	 20	126.0	23.3	 16
622	 20	224.0	41.3	 16
623	 20	131.0	15.4	 16
624	 20	164.5	12.9	 16
625	 20	194.3	26.4	 16
626	 20	181.8	25.2	 16
627	 20	108.5	15.3	 16
628	 20	100.8	21.3	 16
629	 20	143.3	21.2	 16
630	 20	165.0	19.2	 16
631	 20	248.3	26.5	 16
632	 20	455.3	127.6	 16
633	 20	491.8	49.6	 16
634	 20	465.3	46.7	 16
635	 20	508.8	63.7	 16
636	 20	790.3	64.2	 16
637	 20	133.8	28.0	 16
638	 20	148.5	16.5	 16
639	 20	171.3	25.7	 16
640	 20	254.3	41.0	 16
641	 20	3164.0	241.8	 16
642	 20	624.3	95.4	 16
643	 20	659.3	57.6	 16
644	 20	709.3	58.4	 16
645	 20	281.5	38.6	 16
646	 20	483.0	56.3	 16
647	 20	977.3	96.4	 16
648	 20	554.0	46.5	 16
649	 20	424.0	47.8	 16
650	 20	176.3	19.5	 16
651	 20	445.0	44.0	 16
652	 20	347.3	45.2	 16
653	 20	168.3	17.8	 16
654	 20	154.5	25.6	 16
655	 20	149.5	24.0	 16
656	 20	287.3	34.3	 16
657	 20	253.0	25.2	 16
658	 20	224.5	30.2	 16
659	 20	182.0	18.5	 16
660	 20	120.0	13.9	 16
661	 20	165.3	22.7	 16
662	 20	135.5	20.6	 16
663	 20	132.8	18.6	 16
664	 20	85.8	15.4	 16
665	 20	108.3	15.1	 16
666	 20	568.5	74.9	 16
667	 20	156.8	30.0	 16
668	 20	162.0	84.2	 16
669	 20	133.3	14.3	 16
670	 20	198.5	24.0	 16
671	 20	781.0	106.7	 16
672	 20	196.0	26.1	 16
673	 20	102.5	73.7	 16
674	 20	98.3	15.8	 16
675	 20	163.0	29.2	 16
676	 20	213.0	26.5	 16
677	 20	201.3	31.3	 16
678	 20	181.5	23.1	 16
679	 20	115.0	19.2	 16
680	 20	89.5	10.9	 16
681	 20	123.0	22.4	 16
682	 20	121.5	19.6	 16
683	 20	239.5	29.2	 16
684	 20	150.8	25.6	 16
685	 20	123.8	26.1	 16
686	 20	214.5	44.6	 16
687	 20	132.3	18.5	 16
688	 20	130.5	20.4	 16
689	 20	223.8	17.8	 16
690	 20	136.3	16.7	 16
691	 20	134.3	24.0	 16
692	 20	474.5	39.5	 16
693	 20	456.3	43.7	 16
694	 20	420.5	39.8	 16
695	 20	202.8	25.4	 16
696	 20	272.0	38.3	 16
697	 20	109.8	14.8	 16
698	 20	101.8	20.1	 16
699	 20	225.8	28.5	 16
700	 20	402.3	38.4	 16
701	 20	113.0	16.2	 16
702	 20	152.5	26.7	 16
703	 20	310.3	34.5	 16
704	 20	653.8	71.6	 16
705	 20	100.3	24.5	 16
706	 20	117.0	20.2	 16
707	 20	243.3	20.8	 16
708	 20	309.5	52.3	 16
709	 20	248.3	34.3	 16
710	 20	187.0	24.6	 16
711	 20	6023.5	1458.3	 16
  0	 21	182.0	29.8	 16
  1	 21	809.0	58.2	 16
  2	 21	860.8	87.6	 16
  3	 21	232.5	32.6	 16
  4	 21	402.8	54.5	 16
  5	 21	183.0	23.8	 16
  6	 21	192.5	29.7	 16
  7	 21	259.8	28.1	 16
  8	 21	214.3	34.2	 16
  9	 21	95.3	20.2	 16
 10	 21	206.5	32.0	 16
 11	 21	140.3	23.8	 16
 12	 21	196.8	41.7	 16
 13	 21	111.3	38.9	 16
 14	 21	154.0	24.8	 16
 15	 21	133.5	21.0	 16
 16	 21	123.5	15.6	 16
 17	 21	127.3	21.9	 16
 18	 21	179.0	28.8	 16
 19	 21	250.5	73.2	 16
 20	 21	254.0	82.2	 16
 21	 21	129.0	36.1	 16
 22	 21	439.0	97.1	 16
 23	 21	91.0	11.4	 16
 24	 21	179.0	25.2	 16
 25	 21	1094.3	323.0	 16
 26	 21	96.5	17.2	 16
 27	 21	229.5	48.8	 16
 28	 21	89.8	12.7	 16
 29	 21	120.3	17.4	 16
 30	 21	638.8	75.1	 16
 31	 21	483.3	132.6	 16
 32	 21	85.8	17.8	 16
 33	 21	252.0	54.3	 16
 34	 21	175.0	29.3	 16
 35	 21	106.8	24.8	 16
 36	 21	91.3	14.0	 16
 37	 21	97.0	17.7	 16
 38	 21	313.0	38.2	 16
 39	 21	710.5	122.0	 16
 40	 21	1121.5	49.3	 16
 41	 21	473.3	39.3	 16
 42	 21	912.0	269.6	 16
 43	 21	161.0	31.9	 16
 44	 21	115.5	15.6	 16
 45	 21	119.0	22.3	 16
 46	 21	224.3	34.5	 16
 47	 21	212.0	26.1	 16
 48	 21	291.3	36.8	 16
 49	 21	171.0	21.6	 16
 50	 21	135.3	22.2	 16
 51	 21	223.8	29.6	 16
 52	 21	239.3	30.7	 16
 53	 21	121.0	23.0	 16
 54	 21	198.3	33.3	 16
 55	 21	610.0	166.0	 16
 56	 21	579.0	75.4	 16
 57	 21	312.5	31.8	 16
 58	 21	754.3	62.1	 16
 59	 21	1333.5	339.1	 16
 60	 21	208.0	42.7	 16
 61	 21	183.8	29.9	 16
 62	 21	379.5	59.5	 16
 63	 21	411.3	74.0	 16
 64	 21	139.8	71.5	 16
 65	 21	156.5	23.9	 16
 66	 21	123.5	19.0	 16
 67	 21	120.5	20.3	 16
 68	 21	869.5	150.5	 16
 69	 21	509.5	68.5	 16
 70	 21	171.5	44.0	 20
 71	 21	88.3	18.5	 16
 72	 21	125.3	29.4	 16
 73	 21	159.3	39.7	 16
 74	 21	127.8	21.8	 16
 75	 21	105.0	18.9	 16
 76	 21	95.0	15.0	 16
 77	 21	158.3	34.4	 16
 78	 21	319.3	105.7	 16
 79	 21	147.5	33.2	 16
 80	 21	151.5	23.0	 16
 81	 21	231.3	84.5	 16
 82	 21	373.0	36.4	 16
 83	 21	502.3	36.9	 16
 84	 21	529.5	152.0	 16
 85	 21	241.5	32.8	 16
 86	 21	232.5	29.6	 16
 87	 21	284.5	56.0	 16
 88	 21	115.5	37.3	 16
 89	 21	152.5	21.4	 16
 90	 21	210.8	116.6	 16
 91	 21	1100.0	122.7	 16
 92	 21	499.3	87.0	 16
 93	 21	374.3	95.6	 16
 94	 21	325.3	31.9	 16
 95	 21	274.3	58.0	 16
 96	 21	164.0	32.3	 16
 97	 21	149.3	38.2	 16
 98	 21	120.8	22.7	 16
 99	 21	87.3	14.8	 16
100	 21	101.3	17.2	 16
101	 21	118.5	22.9	 16
102	 21	122.3	28.7	 16
103	 21	121.5	30.0	 16
104	 21	269.8	56.9	 16
105	 21	251.0	73.3	 16
106	 21	189.5	15.8	 16
107	 21	123.3	23.7	 16
108	 21	106.3	16.6	 16
109	 21	193.5	39.2	 16
110	 21	114.5	19.9	 16
111	 21	182.3	174.1	 16
112	 21	2092.0	809.2	 16
113	 21	106.8	19.3	 16
114	 21	99.8	19.5	 16
115	 21	102.5	18.5	 16
116	 21	90.0	15.0	 16
117	 21	136.3	33.3	 16
118	 21	87.5	12.1	 16
119	 21	98.5	21.7	 16
120	 21	147.3	19.3	 16
121	 21	300.5	253.4	 16
122	 21	3879.8	1511.6	 16
123	 21	123.3	17.4	 16
124	 21	199.0	84.2	 16
125	 21	1864.8	740.2	 16
126	 21	107.8	18.6	 16
127	 21	131.5	23.3	 16
128	 21	112.0	36.7	 16
129	 21	295.3	63.6	 16
130	 21	126.3	16.0	 16
131	 21	168.0	30.2	 16
132	 21	322.3	90.8	 16
133	 21	1244.3	89.2	 16
134	 21	522.3	84.0	 16
135	 21	253.5	37.8	 16
136	 21	553.3	330.1	 16
137	 21	7808.3	2751.5	 16
138	 21	140.8	36.4	 16
139	 21	412.0	70.6	 16
140	 21	158.3	32.4	 16
141	 21	122.3	18.7	 16
142	 21	224.0	51.5	 16
143	 21	119.8	18.7	 16
144	 21	282.5	63.9	 16
145	 21	106.3	15.0	 16
146	 21	115.3	24.6	 16
147	 21	249.5	38.5	 16
148	 21	186.3	24.0	 16
149	 21	416.5	45.3	 16
150	 21	172.0	23.5	 16
151	 21	325.0	46.3	 16
152	 21	570.5	105.5	 16
153	 21	170.0	31.0	 16
154	 21	133.3	19.3	 16
155	 21	277.5	41.2	 16
156	 21	519.5	356.8	 16
157	 21	1152.5	319.0	 16
158	 21	139.3	30.9	 16
159	 21	104.3	22.6	 16
160	 21	131.5	19.6	 16
161	 21	182.3	20.2	 16
162	 21	518.3	134.3	 16
163	 21	76.0	17.7	 16
164	 21	101.5	22.5	 16
165	 21	62.3	9.2	 16
166	 21	91.0	11.6	 16
167	 21	376.3	86.1	 16
168	 21	182.3	32.3	 16
169	 21	131.5	35.8	 16
170	 21	662.3	83.8	 16
171	 21	489.0	79.4	 16
172	 21	328.5	59.8	 16
173	 21	398.8	104.0	 16
174	 21	275.8	73.9	 16
175	 21	162.3	47.5	 16
176	 21	357.0	54.2	 16
177	 21	104.3	12.2	 16
178	 21	101.5	18.4	 16
179	 21	243.8	49.0	 16
180	 21	224.3	36.4	 16
181	 21	121.3	21.0	 16
182	 21	181.3	23.3	 16
183	 21	186.3	27.1	 16
184	 21	120.5	22.6	 16
185	 21	89.8	18.0	 16
186	 21	94.0	11.2	 16
187	 21	139.8	22.5	 16
188	 21	89.8	17.0	 16
189	 21	162.5	27.3	 16
190	 21	384.5	53.4	 16
191	 21	452.8	88.7	 16
192	 21	428.3	65.8	 16
193	 21	377.3	70.9	 16
194	 21	130.0	19.0	 16
195	 21	88.0	15.6	 16
196	 21	162.0	24.7	 16
197	 21	175.0	20.8	 16
198	 21	320.5	47.4	 16
199	 21	1268.0	329.5	 16
200	 21	119.3	21.9	 16
201	 21	214.5	57.0	 16
202	 21	141.3	32.3	 16
203	 21	2034.5	641.4	 16
204	 21	91.0	13.0	 16
205	 21	137.0	23.3	 16
206	 21	172.5	28.9	 16
207	 21	191.8	20.1	 16
208	 21	534.5	95.7	 16
209	 21	218.8	37.2	 16
210	 21	190.5	33.5	 16
211	 21	91.8	18.8	 16
212	 21	113.8	22.2	 16
213	 21	200.3	24.0	 16
214	 21	237.5	45.6	 16
215	 21	105.0	17.3	 16
216	 21	274.3	38.6	 16
217	 21	162.0	15.6	 16
218	 21	376.3	80.2	 16
219	 21	159.0	23.1	 16
220	 21	276.3	42.5	 16
221	 21	131.0	25.0	 16
222	 21	133.3	18.0	 16
223	 21	207.5	35.3	 16
224	 21	373.5	59.9	 16
225	 21	104.3	18.5	 16
226	 21	87.0	11.4	 16
227	 21	85.3	13.6	 16
228	 21	152.3	42.8	 16
229	 21	546.8	86.2	 16
230	 21	3643.0	886.8	 16
231	 21	642.5	160.3	 16
232	 21	757.5	236.5	 16
233	 21	186.0	20.0	 16
234	 21	298.8	66.6	 16
235	 21	170.3	42.4	 16
236	 21	88.5	18.5	 16
237	 21	126.3	19.7	 16
238	 21	126.3	18.5	 16
239	 21	111.3	19.5	 16
240	 21	97.0	16.6	 16
241	 21	198.0	29.5	 16
242	 21	214.8	28.6	 16
243	 21	200.8	33.6	 16
244	 21	204.3	25.6	 16
245	 21	172.3	23.7	 16
246	 21	205.5	53.8	 16
247	 21	288.0	47.7	 16
248	 21	213.5	26.2	 16
249	 21	443.5	83.3	 16
250	 21	127.0	24.6	 16
251	 21	92.8	12.8	 16
252	 21	102.3	22.5	 16
253	 21	117.8	16.1	 16
254	 21	75.3	11.3	 16
255	 21	101.0	14.2	 16
256	 21	162.3	20.8	 16
257	 21	114.5	26.2	 16
258	 21	288.0	42.7	 16
259	 21	165.8	21.6	 16
260	 21	132.3	25.0	 16
261	 21	110.3	22.3	 16
262	 21	356.8	67.3	 16
263	 21	434.5	83.5	 16
264	 21	67.0	11.1	 16
265	 21	106.3	19.9	 16
266	 21	169.3	26.1	 16
267	 21	137.0	22.2	 16
268	 21	140.8	15.6	 16
269	 21	318.8	37.4	 16
270	 21	395.0	73.1	 16
271	 21	328.3	57.5	 16
272	 21	91.0	19.0	 16
273	 21	111.8	21.7	 16
274	 21	213.3	32.6	 16
275	 21	192.8	25.9	 16
276	 21	467.5	58.1	 16
277	 21	148.3	25.6	 16
278	 21	104.5	12.5	 16
279	 21	151.5	36.7	 16
280	 21	91.5	16.6	 16
281	 21	306.0	59.9	 16
282	 21	113.0	27.8	 16
283	 21	95.0	11.1	 16
284	 21	74.0	12.7	 16
285	 21	95.5	16.3	 16
286	 21	246.8	47.8	 16
287	 21	303.5	45.2	 16
288	 21	491.3	64.4	 16
289	 21	189.0	23.2	 16
290	 21	189.0	30.5	 16
291	 21	243.3	37.2	 16
292	 21	114.3	35.2	 16
293	 21	1053.3	189.1	 16
294	 21	309.3	40.9	 16
295	 21	143.0	22.7	 16
296	 21	284.3	33.6	 16
297	 21	85.8	15.6	 16
298	 21	100.8	19.6	 16
299	 21	213.3	30.8	 16
300	 21	164.5	34.1	 16
301	 21	273.0	37.4	 16
302	 21	601.5	62.6	 16
303	 21	1180.8	201.6	 16
304	 21	909.3	140.4	 16
305	 21	289.8	43.9	 16
306	 21	375.0	45.7	 16
307	 21	114.5	25.7	 16
308	 21	100.0	15.4	 16
309	 21	340.8	48.5	 16
310	 21	336.3	46.5	 16
311	 21	477.5	80.7	 16
312	 21	146.3	23.6	 16
313	 21	668.3	121.6	 16
314	 21	95.3	17.1	 16
315	 21	109.8	15.2	 16
316	 21	160.0	31.7	 16
317	 21	586.8	90.9	 16
318	 21	3101.0	391.8	 16
319	 21	197.0	29.1	 16
320	 21	312.5	47.4	 16
321	 21	3302.5	303.2	 16
322	 21	2922.8	334.5	 16
323	 21	1176.5	144.7	 16
324	 21	119.0	23.0	 16
325	 21	714.3	72.8	 16
326	 21	930.8	110.9	 16
327	 21	198.3	33.0	 16
328	 21	126.3	19.5	 16
329	 21	89.8	18.0	 16
330	 21	101.8	27.1	 16
331	 21	280.3	25.0	 16
332	 21	321.5	32.0	 16
333	 21	175.5	36.3	 16
334	 21	340.8	49.0	 16
335	 21	399.5	49.6	 16
336	 21	87.3	12.2	 16
337	 21	216.8	39.7	 16
338	 21	358.3	39.9	 16
339	 21	115.8	24.1	 16
340	 21	205.3	26.8	 16
341	 21	197.0	23.3	 16
342	 21	95.8	13.7	 16
343	 21	97.3	18.5	 16
344	 21	239.0	30.5	 16
345	 21	113.5	13.7	 16
346	 21	438.0	54.1	 16
347	 21	176.3	29.2	 16
348	 21	1212.0	128.2	 16
349	 21	1257.8	111.8	 16
350	 21	170.0	21.1	 16
351	 21	93.5	17.2	 16
352	 21	316.5	54.7	 16
353	 21	527.3	50.9	 16
354	 21	118.5	11.1	 16
355	 21	1282.0	306.9	 16
356	 21	194.0	24.1	 16
357	 21	379.5	52.6	 16
358	 21	425.3	77.5	 16
359	 21	282.5	42.8	 16
360	 21	939.3	128.9	 16
361	 21	1332.0	252.3	 16
362	 21	129.8	23.2	 16
363	 21	110.3	18.7	 16
364	 21	120.5	26.5	 16
365	 21	201.0	29.2	 16
366	 21	186.3	32.4	 16
367	 21	379.0	28.9	 16
368	 21	221.0	37.9	 16
369	 21	197.8	39.8	 16
370	 21	176.5	57.6	 16
371	 21	350.5	38.8	 16
372	 21	186.3	31.2	 16
373	 21	82.3	13.4	 16
374	 21	233.0	20.4	 16
375	 21	204.8	26.3	 16
376	 21	176.8	26.0	 16
377	 21	273.5	27.3	 16
378	 21	166.5	25.3	 16
379	 21	121.3	19.5	 16
380	 21	123.0	15.8	 16
381	 21	81.3	8.4	 16
382	 21	87.3	14.5	 16
383	 21	185.3	22.3	 16
384	 21	116.0	21.0	 16
385	 21	138.0	25.7	 16
386	 21	97.5	20.8	 16
387	 21	113.8	19.3	 16
388	 21	156.3	25.1	 16
389	 21	201.0	34.2	 16
390	 21	98.3	17.6	 16
391	 21	88.3	17.9	 16
392	 21	251.0	58.6	 16
393	 21	333.8	37.8	 16
394	 21	89.3	15.0	 16
395	 21	120.5	17.2	 16
396	 21	1517.0	235.6	 16
397	 21	3755.8	628.8	 16
398	 21	429.3	49.5	 16
399	 21	482.8	75.9	 16
400	 21	315.3	40.1	 16
401	 21	149.0	27.4	 16
402	 21	151.0	28.8	 16
403	 21	207.3	33.0	 16
404	 21	245.5	44.4	 16
405	 21	115.3	23.4	 16
406	 21	162.3	27.6	 16
407	 21	177.3	30.6	 16
408	 21	166.3	19.8	 16
409	 21	111.0	18.6	 16
410	 21	105.8	19.7	 16
411	 21	98.8	15.8	 16
412	 21	196.0	30.5	 16
413	 21	196.5	21.4	 16
414	 21	97.5	15.9	 16
415	 21	158.8	19.4	 16
416	 21	168.5	29.6	 16
417	 21	301.8	54.1	 16
418	 21	445.0	55.3	 16
419	 21	461.8	62.5	 16
420	 21	117.3	15.5	 16
421	 21	182.0	32.6	 16
422	 21	160.3	16.8	 16
423	 21	197.3	32.2	 16
424	 21	713.0	84.6	 16
425	 21	239.8	37.9	 16
426	 21	247.3	28.1	 20
427	 21	235.3	36.8	 16
428	 21	246.3	38.8	 16
429	 21	226.0	23.8	 16
430	 21	191.5	26.4	 16
431	 21	257.8	36.8	 16
432	 21	963.0	162.8	 16
433	 21	901.8	61.8	 16
434	 21	903.8	59.3	 16
435	 21	861.3	60.9	 16
436	 21	162.3	22.7	 16
437	 21	259.8	33.5	 16
438	 21	135.5	27.0	 16
439	 21	179.8	21.3	 16
440	 21	251.8	20.4	 16
441	 21	232.0	30.6	 16
442	 21	123.0	19.6	 16
443	 21	97.3	12.4	 16
444	 21	304.8	33.0	 16
445	 21	98.0	14.2	 16
446	 21	240.3	37.4	 16
447	 21	213.0	27.2	 16
448	 21	243.5	74.2	 16
449	 21	23044.0	2971.9	 16
450	 21	525.3	55.1	 16
451	 21	216.3	30.5	 16
452	 21	202.3	28.6	 16
453	 21	106.3	16.2	 16
454	 21	86.8	16.3	 16
455	 21	153.0	87.0	 16
456	 21	204.3	19.9	 16
457	 21	150.3	21.7	 16
458	 21	266.8	35.9	 16
459	 21	287.8	38.6	 16
460	 21	147.5	32.4	 16
461	 21	1058.3	144.5	 16
462	 21	492.3	62.0	 16
463	 21	1163.8	154.6	 16
464	 21	99.0	14.0	 16
465	 21	114.0	20.1	 16
466	 21	106.0	17.4	 16
467	 21	101.0	20.7	 16
468	 21	275.0	48.2	 16
469	 21	148.5	29.2	 16
470	 21	240.3	41.3	 16
471	 21	86.3	9.4	 16
472	 21	156.3	15.8	 16
473	 21	233.5	32.8	 16
474	 21	120.0	21.5	 16
475	 21	146.3	19.3	 16
476	 21	1855.5	145.1	 16
477	 21	2194.5	185.3	 16
478	 21	600.3	65.0	 16
479	 21	334.3	32.2	 16
480	 21	183.8	24.4	 16
481	 21	95.0	12.3	 16
482	 21	115.5	16.0	 16
483	 21	170.8	28.9	 16
484	 21	104.5	17.7	 16
485	 21	121.3	19.6	 16
486	 21	203.0	24.5	 16
487	 21	750.0	67.3	 16
488	 21	245.5	40.4	 16
489	 21	220.0	40.6	 16
490	 21	537.5	72.0	 16
491	 21	332.0	60.2	 16
492	 21	477.3	63.0	 16
493	 21	192.3	35.1	 16
494	 21	307.5	32.9	 16
495	 21	154.5	34.2	 16
496	 21	268.5	47.1	 16
497	 21	100.0	16.3	 16
498	 21	123.3	17.8	 16
499	 21	194.0	20.9	 16
500	 21	328.5	50.3	 16
501	 21	252.3	46.5	 16
502	 21	163.0	26.7	 16
503	 21	246.3	27.6	 16
504	 21	118.0	19.5	 16
505	 21	205.5	27.6	 16
506	 21	147.5	29.1	 16
507	 21	232.8	36.7	 16
508	 21	336.0	39.0	 16
509	 21	158.3	31.5	 16
510	 21	185.0	26.2	 16
511	 21	4821.5	600.9	 16
512	 21	273.3	53.8	 16
513	 21	135.3	21.2	 16
514	 21	144.3	19.1	 16
515	 21	107.8	19.4	 16
516	 21	382.8	52.1	 16
517	 21	109.5	20.9	 16
518	 21	176.3	35.6	 16
519	 21	93.3	17.8	 16
520	 21	597.5	74.9	 16
521	 21	579.0	60.6	 16
522	 21	484.8	50.4	 16
523	 21	123.0	20.4	 16
524	 21	104.5	10.9	 16
525	 21	149.5	19.3	 16
526	 21	152.0	25.9	 16
527	 21	633.8	84.7	 16
528	 21	1710.8	243.9	 16
529	 21	416.5	39.1	 16
530	 21	423.8	35.3	 16
531	 21	142.5	18.0	 16
532	 21	5863.0	945.6	 16
533	 21	95.3	20.9	 16
534	 21	102.8	15.8	 16
535	 21	129.0	26.4	 16
536	 21	158.3	26.7	 16
537	 21	170.8	27.1	 16
538	 21	115.5	16.4	 16
539	 21	168.3	32.2	 16
540	 21	85.3	16.6	 16
541	 21	117.3	18.0	 16
542	 21	97.5	14.1	 16
543	 21	350.3	47.7	 16
544	 21	192.0	36.2	 16
545	 21	429.0	32.9	 16
546	 21	409.3	55.9	 16
547	 21	185.5	106.5	 16
548	 21	198.3	30.2	 16
549	 21	5600.5	1392.0	 16
550	 21	555.8	85.5	 16
551	 21	1703.0	427.3	 16
552	 21	411.8	76.3	 16
553	 21	141.5	27.4	 16
554	 21	107.3	20.4	 16
555	 21	106.8	13.5	 16
556	 21	91.3	16.2	 16
557	 21	88.3	14.0	 16
558	 21	108.3	15.0	 16
559	 21	140.3	22.3	 16
560	 21	180.8	18.5	 16
561	 21	115.3	28.9	 16
562	 21	588.3	102.8	 16
563	 21	291.5	26.8	 16
564	 21	259.3	44.7	 16
565	 21	128.0	21.2	 16
566	 21	344.8	70.7	 16
567	 21	114.3	21.9	 16
568	 21	409.3	69.7	 16
569	 21	128.3	16.6	 16
570	 21	92.5	16.6	 16
571	 21	121.5	17.4	 16
572	 21	347.8	75.8	 16
573	 21	186.0	29.0	 16
574	 21	325.5	45.6	 16
575	 21	260.3	31.0	 16
576	 21	145.0	33.9	 16
577	 21	490.8	56.0	 16
578	 21	198.5	13.2	 16
579	 21	460.3	68.7	 16
580	 21	528.8	111.7	 16
581	 21	109.8	21.4	 16
582	 21	93.5	21.2	 16
583	 21	503.8	97.4	 16
584	 21	184.8	247.6	 16
585	 21	810.5	119.0	 16
586	 21	197.0	32.5	 16
587	 21	158.3	29.8	 16
588	 21	119.8	44.1	 16
589	 21	163.8	19.2	 16
590	 21	200.5	27.9	 16
591	 21	843.0	80.9	 16
592	 21	495.3	91.2	 16
593	 21	353.0	31.4	 16
594	 21	208.0	35.8	 16
595	 21	255.0	34.9	 16
596	 21	174.8	25.6	 16
597	 21	139.8	48.5	 16
598	 21	198.3	39.5	 16
599	 21	276.0	45.2	 16
600	 21	124.8	27.9	 16
601	 21	129.5	22.4	 16
602	 21	198.3	24.9	 16
603	 21	258.3	50.2	 16
604	 21	152.5	20.1	 16
605	 21	221.5	36.4	 16
606	 21	265.8	38.8	 16
607	 21	227.8	26.9	 16
608	 21	696.5	67.9	 16
609	 21	319.5	37.1	 16
610	 21	257.3	28.1	 16
611	 21	350.8	48.5	 16
612	 21	506.0	45.5	 16
613	 21	592.3	63.3	 16
614	 21	1221.3	132.9	 16
615	 21	446.0	41.0	 16
616	 21	576.8	47.1	 16
617	 21	263.0	25.5	 16
618	 21	128.3	24.8	 16
619	 21	1334.8	102.6	 16
620	 21	214.5	29.5	 16
621	 21	164.0	23.6	 16
622	 21	236.0	27.9	 16
623	 21	446.0	89.7	 16
624	 21	166.0	27.8	 16
625	 21	212.0	27.4	 16
626	 21	238.3	29.5	 16
627	 21	292.3	33.8	 16
628	 21	141.0	18.3	 16
629	 21	171.5	27.0	 16
630	 21	148.0	17.2	 16
631	 21	164.5	29.6	 16
632	 21	181.3	22.6	 16
633	 21	122.3	21.1	 16
634	 21	97.3	19.1	 16
635	 21	347.5	57.4	 16
636	 21	1752.5	349.0	 16
637	 21	371.3	38.0	 16
638	 21	183.8	40.9	 16
639	 21	121.8	26.5	 16
640	 21	107.0	15.0	 16
641	 21	598.8	54.7	 16
642	 21	155.3	17.8	 16
643	 21	92.5	12.5	 16
644	 21	103.5	18.4	 16
645	 21	111.8	16.6	 16
646	 21	248.5	31.3	 16
647	 21	118.5	17.7	 16
648	 21	176.8	25.7	 16
649	 21	185.0	27.3	 16
650	 21	210.5	26.4	 16
651	 21	228.8	33.9	 16
652	 21	491.8	44.0	 16
653	 21	538.5	55.0	 16
654	 21	135.3	21.6	 16
655	 21	206.3	30.6	 16
656	 21	158.5	22.4	 16
657	 21	476.8	39.0	 16
658	 21	256.8	31.3	 16
659	 21	252.8	40.2	 16
660	 21	207.3	25.7	 16
661	 21	148.5	57.8	 16
662	 21	1134.5	95.4	 16
663	 21	2637.3	235.5	 16
664	 21	907.3	103.1	 16
665	 21	107.0	16.4	 16
666	 21	157.0	24.9	 16
667	 21	818.0	84.9	 16
668	 21	95.3	15.4	 16
669	 21	122.3	13.2	 16
670	 21	115.8	13.4	 16
671	 21	193.8	33.0	 16
672	 21	597.0	43.3	 16
673	 21	156.0	20.1	 16
674	 21	1684.0	125.2	 16
675	 21	266.5	20.9	 16
676	 21	246.3	19.4	 16
677	 21	417.5	74.3	 16
678	 21	148.5	14.3	 16
679	 21	188.5	23.5	 16
680	 21	89.8	12.9	 16
681	 21	136.5	22.0	 16
682	 21	280.3	34.7	 16
683	 21	93.3	17.2	 16
684	 21	86.3	12.3	 16
685	 21	89.3	16.5	 16
686	 21	125.0	15.9	 16
687	 21	463.3	37.5	 16
688	 21	234.3	22.6	 16
689	 21	239.3	25.1	 16
690	 21	1124.8	113.3	 16
691	 21	317.8	51.9	 16
692	 21	162.5	18.2	 16
693	 21	350.0	44.9	 16
694	 21	302.8	51.2	 16
695	 21	119.3	13.8	 16
696	 21	4280.8	528.8	 16
697	 21	676.5	63.5	 16
698	 21	191.8	31.7	 16
699	 21	116.0	29.0	 16
700	 21	149.0	20.3	 16
701	 21	250.5	36.3	 16
702	 21	237.8	28.7	 16
703	 21	322.0	36.9	 16
704	 21	373.8	41.1	 16
705	 21	236.5	41.7	 16
706	 21	477.5	38.6	 16
707	 21	370.3	29.9	 16
708	 21	228.0	28.6	 16
709	 21	533.0	62.2	 16
710	 21	937.5	84.2	 16
711	 21	199.0	25.5	 16
  0	 22	6448.3	768.2	 16
  1	 22	901.5	53.1	 16
  2	 22	205.8	32.6	 16
  3	 22	157.5	18.2	 16
  4	 22	625.5	75.6	 16
  5	 22	103.5	14.5	 16
  6	 22	131.3	21.2	 16
  7	 22	186.3	28.2	 16
  8	 22	372.5	61.2	 16
  9	 22	197.5	22.9	 16
 10	 22	249.8	29.3	 16
 11	 22	240.8	37.4	 16
 12	 22	174.0	37.6	 16
 13	 22	97.3	22.2	 16
 14	 22	171.3	30.2	 16
 15	 22	85.3	18.9	 16
 16	 22	88.5	16.4	 16
 17	 22	212.3	29.3	 16
 18	 22	175.8	28.4	 16
 19	 22	116.8	27.5	 16
 20	 22	82.8	12.3	 16
 21	 22	137.5	20.2	 16
 22	 22	225.3	45.7	 16
 23	 22	92.5	25.1	 16
 24	 22	112.8	13.8	 16
 25	 22	283.5	60.0	 16
 26	 22	95.0	15.2	 16
 27	 22	123.5	25.6	 16
 28	 22	96.5	17.0	 16
 29	 22	97.3	24.2	 16
 30	 22	627.5	88.7	 16
 31	 22	547.0	142.6	 16
 32	 22	123.5	40.3	 16
 33	 22	173.3	20.0	 16
 34	 22	164.0	26.2	 16
 35	 22	99.8	15.4	 16
 36	 22	111.0	21.1	 16
 37	 22	91.8	14.9	 16
 38	 22	286.3	64.4	 16
 39	 22	796.3	41.7	 16
 40	 22	811.3	98.0	 16
 41	 22	384.0	81.7	 16
 42	 22	125.8	31.0	 16
 43	 22	95.0	14.2	 16
 44	 22	79.5	12.5	 16
 45	 22	94.3	22.1	 16
 46	 22	240.8	50.9	 16
 47	 22	160.5	25.9	 16
 48	 22	118.0	21.4	 16
 49	 22	105.5	17.1	 16
 50	 22	101.3	18.1	 16
 51	 22	185.5	30.1	 16
 52	 22	184.8	22.5	 16
 53	 22	89.8	14.9	 16
 54	 22	109.0	19.0	 16
 55	 22	131.0	17.7	 16
 56	 22	264.0	29.3	 16
 57	 22	392.0	36.3	 16
 58	 22	149.0	22.8	 16
 59	 22	320.3	62.2	 16
 60	 22	103.8	18.8	 16
 61	 22	104.3	23.8	 16
 62	 22	167.8	19.8	 16
 63	 22	177.0	24.5	 16
 64	 22	121.5	18.1	 16
 65	 22	134.3	25.0	 20
 66	 22	133.0	19.3	 16
 67	 22	201.8	128.2	 16
 68	 22	1132.5	364.2	 16
 69	 22	318.3	29.1	 16
 70	 22	204.0	55.3	 16
 71	 22	77.3	14.2	 16
 72	 22	117.0	24.9	 16
 73	 22	128.0	27.5	 16
 74	 22	104.3	22.0	 16
 75	 22	96.5	19.7	 16
 76	 22	85.5	18.5	 16
 77	 22	176.5	83.6	 16
 78	 22	393.8	123.3	 16
 79	 22	131.5	27.3	 16
 80	 22	222.5	25.5	 16
 81	 22	432.5	121.8	 16
 82	 22	544.3	82.0	 16
 83	 22	408.5	56.8	 16
 84	 22	395.8	63.7	 16
 85	 22	274.8	106.4	 16
 86	 22	210.5	32.6	 16
 87	 22	347.3	94.3	 16
 88	 22	119.8	32.6	 16
 89	 22	181.0	48.5	 16
 90	 22	260.0	213.8	 16
 91	 22	1343.0	162.0	 16
 92	 22	814.8	256.8	 16
 93	 22	152.8	32.0	 16
 94	 22	214.8	49.6	 16
 95	 22	256.3	52.0	 16
 96	 22	151.0	23.1	 16
 97	 22	149.0	28.1	 16
 98	 22	91.3	16.0	 16
 99	 22	74.0	13.6	 16
100	 22	90.3	14.0	 16
101	 22	86.3	14.3	 16
102	 22	95.0	17.5	 16
103	 22	93.8	24.7	 16
104	 22	185.8	40.7	 16
105	 22	439.5	85.7	 16
106	 22	323.3	69.3	 16
107	 22	94.3	17.7	 16
108	 22	96.5	17.6	 16
109	 22	168.0	32.6	 16
110	 22	96.0	11.0	 16
111	 22	118.3	19.5	 16
112	 22	215.5	73.0	 16
113	 22	87.3	17.6	 16
114	 22	174.3	26.8	 16
115	 22	114.5	14.8	 16
116	 22	101.8	17.1	 16
117	 22	98.0	17.2	 16
118	 22	76.0	13.9	 16
119	 22	70.0	17.0	 16
120	 22	164.0	37.9	 16
121	 22	299.5	52.7	 16
122	 22	218.8	63.0	 16
123	 22	99.5	15.5	 16
124	 22	93.3	16.1	 16
125	 22	202.8	47.9	 16
126	 22	93.3	14.3	 16
127	 22	84.5	12.6	 16
128	 22	131.3	66.1	 16
129	 22	602.5	177.9	 16
130	 22	95.3	20.2	 16
131	 22	101.8	22.4	 16
132	 22	187.5	74.9	 16
133	 22	1027.0	139.2	 16
134	 22	381.8	68.2	 16
135	 22	202.0	32.7	 16
136	 22	234.5	69.2	 16
137	 22	1585.0	568.3	 16
138	 22	117.0	21.4	 16
139	 22	162.5	26.8	 16
140	 22	110.3	14.1	 16
141	 22	74.8	13.3	 16
142	 22	106.3	14.7	 16
143	 22	129.5	23.8	 16
144	 22	595.0	155.5	 16
145	 22	164.3	23.0	 16
146	 22	137.5	118.1	 16
147	 22	118.5	21.8	 16
148	 22	164.8	24.6	 16
149	 22	299.5	29.1	 16
150	 22	168.0	44.2	 16
151	 22	178.5	32.4	 16
152	 22	404.8	78.9	 16
153	 22	167.8	25.5	 16
154	 22	86.5	11.7	 16
155	 22	157.3	27.8	 16
156	 22	217.5	23.2	 16
157	 22	228.0	29.8	 16
158	 22	144.5	34.1	 16
159	 22	114.3	25.6	 16
160	 22	146.3	27.0	 16
161	 22	217.8	30.4	 16
162	 22	492.5	113.4	 16
163	 22	89.5	18.5	 16
164	 22	74.3	12.7	 16
165	 22	74.8	23.4	 16
166	 22	98.5	17.7	 16
167	 22	371.5	58.1	 16
168	 22	156.3	91.1	 16
169	 22	130.3	38.7	 16
170	 22	565.5	97.5	 16
171	 22	200.8	37.0	 16
172	 22	180.3	31.9	 16
173	 22	363.0	48.9	 16
174	 22	387.0	54.4	 16
175	 22	153.0	67.8	 16
176	 22	382.8	35.5	 16
177	 22	166.3	22.2	 16
178	 22	107.3	15.7	 16
179	 22	112.3	15.7	 16
180	 22	199.3	18.9	 16
181	 22	244.5	51.5	 16
182	 22	194.5	23.2	 16
183	 22	150.0	25.8	 16
184	 22	107.8	22.1	 16
185	 22	110.0	26.0	 16
186	 22	86.3	15.3	 16
187	 22	91.5	15.8	 16
188	 22	91.3	21.1	 16
189	 22	270.3	58.5	 16
190	 22	113.8	26.9	 16
191	 22	325.5	79.4	 16
192	 22	350.8	83.1	 16
193	 22	363.3	63.3	 16
194	 22	114.3	25.2	 16
195	 22	102.3	11.8	 16
196	 22	102.0	13.0	 16
197	 22	155.8	21.9	 16
198	 22	196.5	33.2	 16
199	 22	638.5	122.3	 16
200	 22	96.8	12.5	 16
201	 22	112.0	19.3	 16
202	 22	83.3	14.6	 16
203	 22	125.8	28.0	 16
204	 22	91.3	15.2	 16
205	 22	111.5	15.0	 16
206	 22	208.3	40.3	 16
207	 22	133.3	20.9	 16
208	 22	440.3	48.4	 16
209	 22	336.3	41.9	 16
210	 22	535.8	105.5	 16
211	 22	82.0	9.7	 16
212	 22	82.0	9.7	 16
213	 22	125.0	12.9	 16
214	 22	93.3	18.2	 16
215	 22	121.5	18.5	 16
216	 22	407.0	74.8	 16
217	 22	108.0	15.3	 16
218	 22	91.5	15.2	 16
219	 22	79.0	10.9	 16
220	 22	171.0	27.6	 16
221	 22	104.0	13.1	 16
222	 22	92.5	15.8	 16
223	 22	86.8	11.6	 16
224	 22	141.3	24.1	 16
225	 22	97.8	13.4	 16
226	 22	76.3	12.3	 16
227	 22	87.0	10.6	 16
228	 22	143.3	17.5	 16
229	 22	657.3	75.1	 16
230	 22	709.0	138.2	 16
231	 22	152.3	28.4	 16
232	 22	145.8	27.2	 16
233	 22	204.3	29.6	 16
234	 22	292.0	37.3	 16
235	 22	123.8	16.2	 16
236	 22	69.5	12.7	 16
237	 22	104.3	15.2	 16
238	 22	88.8	12.7	 16
239	 22	96.0	18.8	 16
240	 22	109.5	20.6	 16
241	 22	160.8	29.3	 16
242	 22	283.3	35.2	 16
243	 22	239.0	44.3	 16
244	 22	348.8	41.5	 16
245	 22	179.5	19.1	 16
246	 22	257.8	38.7	 16
247	 22	225.5	43.1	 16
248	 22	292.3	34.8	 16
249	 22	249.0	34.2	 16
250	 22	121.3	18.5	 16
251	 22	109.0	24.2	 16
252	 22	89.0	18.8	 16
253	 22	85.5	17.6	 16
254	 22	103.0	13.7	 16
255	 22	114.0	18.1	 16
256	 22	140.5	24.9	 16
257	 22	120.3	21.2	 16
258	 22	232.3	41.0	 16
259	 22	141.0	24.8	 16
260	 22	109.8	19.1	 16
261	 22	94.3	13.0	 16
262	 22	152.5	25.6	 16
263	 22	144.5	41.8	 16
264	 22	74.8	18.2	 16
265	 22	99.5	15.0	 16
266	 22	184.3	24.7	 16
267	 22	726.0	160.5	 16
268	 22	172.5	46.3	 16
269	 22	167.3	23.6	 16
270	 22	148.8	21.1	 16
271	 22	105.5	14.8	 16
272	 22	85.3	11.0	 16
273	 22	112.3	22.7	 16
274	 22	207.3	30.2	 16
275	 22	165.0	29.3	 16
276	 22	262.0	42.0	 16
277	 22	114.5	17.1	 16
278	 22	106.8	14.9	 16
279	 22	111.5	19.6	 16
280	 22	120.3	21.1	 16
281	 22	113.5	19.9	 16
282	 22	97.8	14.9	 16
283	 22	119.0	15.7	 16
284	 22	78.0	15.5	 16
285	 22	137.5	29.7	 16
286	 22	107.8	19.2	 16
287	 22	173.3	24.7	 16
288	 22	156.3	26.2	 16
289	 22	209.0	23.9	 16
290	 22	249.5	33.3	 16
291	 22	218.5	36.1	 16
292	 22	148.5	27.9	 16
293	 22	313.5	49.9	 16
294	 22	217.8	25.8	 16
295	 22	133.0	21.8	 16
296	 22	283.8	31.1	 16
297	 22	113.5	18.1	 16
298	 22	107.8	13.7	 16
299	 22	191.3	32.9	 16
300	 22	110.5	17.0	 16
301	 22	208.3	17.9	 16
302	 22	1433.3	143.6	 16
303	 22	454.5	54.7	 16
304	 22	516.3	40.2	 16
305	 22	184.5	37.7	 16
306	 22	227.0	26.6	 16
307	 22	107.5	18.3	 16
308	 22	79.5	11.9	 16
309	 22	262.8	35.3	 16
310	 22	219.3	22.8	 16
311	 22	262.8	42.5	 16
312	 22	191.3	28.2	 16
313	 22	376.8	57.8	 16
314	 22	87.3	18.5	 16
315	 22	92.3	12.0	 16
316	 22	123.0	22.1	 16
317	 22	1363.0	204.2	 16
318	 22	716.8	95.8	 16
319	 22	204.5	21.5	 16
320	 22	205.0	32.2	 16
321	 22	373.0	34.8	 16
322	 22	494.3	70.3	 16
323	 22	216.3	31.6	 16
324	 22	127.0	23.1	 16
325	 22	689.3	61.0	 16
326	 22	240.8	28.5	 16
327	 22	128.8	28.8	 16
328	 22	86.3	13.8	 16
329	 22	85.0	15.6	 16
330	 22	82.0	14.6	 16
331	 22	195.3	37.3	 16
332	 22	188.3	78.1	 16
333	 22	107.3	17.3	 16
334	 22	141.5	36.5	 16
335	 22	1811.8	264.5	 16
336	 22	94.8	15.1	 16
337	 22	379.3	50.6	 16
338	 22	876.0	88.9	 16
339	 22	95.0	12.7	 16
340	 22	358.8	53.1	 16
341	 22	140.5	23.8	 16
342	 22	169.0	27.8	 16
343	 22	129.5	36.8	 16
344	 22	118.3	17.0	 16
345	 22	104.3	23.0	 16
346	 22	296.3	34.8	 16
347	 22	160.3	32.0	 16
348	 22	227.8	29.8	 16
349	 22	248.8	54.8	 16
350	 22	184.3	16.1	 16
351	 22	112.0	25.7	 16
352	 22	161.0	24.6	 16
353	 22	222.8	26.7	 16
354	 22	284.3	40.3	 16
355	 22	292.8	47.5	 16
356	 22	152.3	28.4	 16
357	 22	675.3	51.5	 16
358	 22	376.5	33.6	 16
359	 22	279.3	41.0	 16
360	 22	523.5	42.8	 16
361	 22	242.0	36.0	 16
362	 22	193.5	36.2	 16
363	 22	107.3	14.1	 16
364	 22	115.5	18.2	 16
365	 22	271.8	43.0	 16
366	 22	155.8	28.3	 16
367	 22	137.3	22.1	 16
368	 22	177.5	22.9	 16
369	 22	104.8	18.9	 16
370	 22	231.5	33.5	 16
371	 22	173.0	18.6	 16
372	 22	151.3	75.5	 16
373	 22	75.8	11.9	 16
374	 22	229.5	31.8	 16
375	 22	279.3	43.2	 16
376	 22	190.3	19.3	 16
377	 22	337.0	40.1	 16
378	 22	190.3	31.8	 16
379	 22	128.3	18.3	 16
380	 22	143.3	17.9	 16
381	 22	104.8	13.7	 16
382	 22	78.8	23.2	 16
383	 22	112.5	16.8	 16
384	 22	106.3	22.6	 16
385	 22	133.0	18.0	 16
386	 22	86.3	11.5	 16
387	 22	186.3	30.5	 16
388	 22	184.3	22.5	 16
389	 22	162.0	25.9	 16
390	 22	127.5	20.8	 16
391	 22	88.0	14.3	 16
392	 22	228.8	35.4	 16
393	 22	212.3	27.1	 16
394	 22	87.8	16.7	 16
395	 22	183.5	24.9	 16
396	 22	270.3	38.3	 16
397	 22	128.8	28.8	 16
398	 22	144.5	24.1	 16
399	 22	210.5	24.4	 16
400	 22	107.5	15.2	 16
401	 22	104.0	15.7	 16
402	 22	78.5	12.6	 16
403	 22	134.5	28.6	 16
404	 22	496.8	35.0	 16
405	 22	114.5	17.1	 16
406	 22	154.5	30.6	 16
407	 22	180.5	26.2	 16
408	 22	132.8	24.8	 16
409	 22	91.3	35.0	 16
410	 22	104.5	17.4	 16
411	 22	119.8	18.8	 16
412	 22	192.3	32.2	 16
413	 22	160.8	24.5	 16
414	 22	121.0	21.7	 16
415	 22	125.0	21.4	 16
416	 22	93.3	10.8	 16
417	 22	489.8	49.8	 16
418	 22	1421.0	117.1	 16
419	 22	1653.5	304.4	 12
420	 22	151.5	24.5	 16
421	 22	348.3	50.9	 20
422	 22	161.5	33.4	 16
423	 22	247.0	49.3	 16
424	 22	617.5	69.6	 16
425	 22	163.0	31.2	 16
426	 22	261.0	42.3	 16
427	 22	203.3	27.4	 16
428	 22	535.8	39.1	 16
429	 22	856.5	106.5	 16
430	 22	263.3	38.7	 16
431	 22	130.5	23.7	 16
432	 22	396.3	38.8	 16
433	 22	1295.0	63.3	 16
434	 22	1353.5	88.8	 16
435	 22	1298.8	124.4	 16
436	 22	195.5	25.8	 16
437	 22	179.8	35.1	 16
438	 22	107.8	17.6	 16
439	 22	209.8	26.0	 16
440	 22	251.3	39.1	 16
441	 22	201.5	36.9	 16
442	 22	143.0	20.9	 16
443	 22	111.3	24.6	 16
444	 22	126.8	21.1	 16
445	 22	130.8	74.8	 16
446	 22	103.8	22.1	 16
447	 22	179.8	21.3	 16
448	 22	232.5	35.7	 16
449	 22	10012.3	1387.6	 16
450	 22	235.5	43.0	 16
451	 22	263.3	35.5	 16
452	 22	110.0	13.9	 16
453	 22	115.8	21.9	 16
454	 22	113.8	17.8	 16
455	 22	114.8	13.9	 16
456	 22	218.5	27.0	 16
457	 22	201.8	20.1	 16
458	 22	451.8	45.2	 16
459	 22	312.3	40.3	 16
460	 22	266.0	70.9	 16
461	 22	4258.8	419.5	 16
462	 22	311.8	51.6	 16
463	 22	579.0	53.7	 16
464	 22	163.0	25.1	 16
465	 22	100.0	19.4	 16
466	 22	108.8	19.2	 16
467	 22	93.8	19.5	 16
468	 22	290.8	54.8	 16
469	 22	201.0	39.8	 16
470	 22	331.8	49.5	 16
471	 22	88.8	11.3	 16
472	 22	334.3	54.2	 16
473	 22	112.8	18.2	 16
474	 22	91.5	16.9	 16
475	 22	134.0	21.1	 16
476	 22	602.8	63.4	 16
477	 22	5498.3	961.5	 16
478	 22	203.3	25.6	 16
479	 22	1229.0	271.7	 16
480	 22	141.8	25.8	 16
481	 22	103.8	21.9	 16
482	 22	131.8	21.2	 16
483	 22	165.3	26.4	 16
484	 22	104.8	17.0	 16
485	 22	99.8	17.6	 16
486	 22	366.0	51.2	 16
487	 22	479.5	60.8	 16
488	 22	245.5	32.9	 16
489	 22	137.3	21.1	 16
490	 22	555.8	71.9	 16
491	 22	1223.3	129.7	 16
492	 22	292.8	38.8	 16
493	 22	120.0	24.3	 16
494	 22	399.3	51.2	 16
495	 22	173.3	21.8	 16
496	 22	492.0	113.6	 16
497	 22	108.5	21.4	 16
498	 22	124.3	11.9	 16
499	 22	155.0	19.5	 16
500	 22	199.0	29.8	 16
501	 22	122.8	20.2	 16
502	 22	166.5	35.9	 16
503	 22	255.3	144.3	 16
504	 22	136.0	15.1	 16
505	 22	243.5	19.6	 16
506	 22	233.8	28.2	 16
507	 22	207.0	30.7	 16
508	 22	274.3	38.5	 16
509	 22	281.0	47.2	 16
510	 22	258.5	37.0	 16
511	 22	555.0	86.4	 16
512	 22	905.3	89.5	 16
513	 22	165.3	33.5	 16
514	 22	114.0	22.3	 16
515	 22	139.0	20.7	 16
516	 22	214.3	37.9	 16
517	 22	125.3	32.4	 16
518	 22	164.3	32.9	 16
519	 22	93.3	16.6	 16
520	 22	211.8	25.3	 16
521	 22	157.3	20.8	 16
522	 22	155.5	24.4	 16
523	 22	198.5	25.4	 16
524	 22	121.5	14.5	 16
525	 22	145.0	15.3	 16
526	 22	114.5	15.0	 16
527	 22	263.0	37.2	 16
528	 22	287.8	22.8	 16
529	 22	521.5	68.7	 16
530	 22	275.8	36.7	 16
531	 22	151.5	20.8	 16
532	 22	892.8	405.8	 16
533	 22	103.3	19.8	 16
534	 22	87.0	14.4	 16
535	 22	98.0	17.4	 16
536	 22	115.0	20.7	 16
537	 22	291.0	51.6	 16
538	 22	105.8	18.6	 16
539	 22	94.5	9.1	 16
540	 22	100.5	20.1	 16
541	 22	104.0	26.3	 16
542	 22	140.5	39.3	 16
543	 22	432.3	66.1	 16
544	 22	293.0	34.0	 16
545	 22	564.3	54.4	 16
546	 22	571.8	85.7	 16
547	 22	98.0	30.0	 16
548	 22	138.3	20.9	 16
549	 22	1978.0	386.9	 16
550	 22	187.3	30.5	 16
551	 22	166.0	46.9	 16
552	 22	595.5	64.7	 16
553	 22	157.5	21.4	 16
554	 22	96.0	14.7	 16
555	 22	102.8	16.4	 16
556	 22	95.0	18.2	 16
557	 22	113.3	21.1	 16
558	 22	145.3	32.3	 16
559	 22	220.3	32.9	 16
560	 22	96.0	20.1	 16
561	 22	95.5	11.3	 16
562	 22	235.8	31.1	 16
563	 22	180.3	20.8	 16
564	 22	165.0	26.6	 16
565	 22	101.5	10.5	 16
566	 22	104.8	93.4	 16
567	 22	92.3	23.5	 16
568	 22	144.8	25.0	 16
569	 22	130.0	26.9	 16
570	 22	112.0	19.9	 16
571	 22	107.3	18.4	 16
572	 22	333.5	42.2	 16
573	 22	255.3	31.4	 16
574	 22	200.0	28.6	 16
575	 22	258.8	33.4	 16
576	 22	177.8	29.1	 16
577	 22	355.8	53.2	 16
578	 22	139.5	20.3	 16
579	 22	212.8	18.4	 16
580	 22	296.5	31.9	 16
581	 22	99.5	13.6	 16
582	 22	143.0	34.6	 16
583	 22	412.0	74.0	 16
584	 22	196.8	39.3	 16
585	 22	397.3	70.9	 16
586	 22	235.0	22.5	 16
587	 22	199.3	36.2	 16
588	 22	110.3	19.2	 16
589	 22	254.0	28.7	 16
590	 22	282.5	26.1	 16
591	 22	344.5	86.7	 16
592	 22	828.8	150.1	 16
593	 22	167.8	29.4	 16
594	 22	129.8	28.3	 16
595	 22	204.5	29.2	 16
596	 22	108.8	11.7	 16
597	 22	115.5	25.2	 16
598	 22	189.3	16.9	 16
599	 22	172.3	32.3	 16
600	 22	143.5	24.9	 16
601	 22	106.5	22.7	 16
602	 22	106.3	24.1	 16
603	 22	144.0	25.8	 16
604	 22	116.8	22.7	 16
605	 22	215.8	31.3	 16
606	 22	161.8	41.9	 16
607	 22	405.5	36.0	 16
608	 22	222.0	31.6	 16
609	 22	177.3	26.4	 16
610	 22	218.5	31.8	 16
611	 22	123.8	13.6	 16
612	 22	286.0	35.7	 16
613	 22	363.3	93.4	 16
614	 22	1017.8	78.8	 16
615	 22	850.5	102.8	 16
616	 22	1170.0	129.3	 16
617	 22	214.5	29.2	 16
618	 22	104.3	15.9	 16
619	 22	405.0	52.7	 16
620	 22	134.3	18.0	 16
621	 22	163.5	26.9	 16
622	 22	223.3	19.3	 16
623	 22	204.5	36.5	 16
624	 22	92.0	12.8	 16
625	 22	155.0	17.0	 16
626	 22	131.5	12.6	 16
627	 22	282.0	40.0	 16
628	 22	96.8	17.1	 16
629	 22	111.5	14.1	 16
630	 22	160.5	39.1	 16
631	 22	335.5	36.6	 16
632	 22	510.3	40.3	 16
633	 22	258.8	41.6	 16
634	 22	99.5	13.7	 16
635	 22	243.3	36.3	 16
636	 22	1049.5	94.5	 16
637	 22	398.8	24.6	 16
638	 22	134.3	21.1	 16
639	 22	111.5	16.5	 16
640	 22	158.8	41.1	 16
641	 22	348.5	35.1	 16
642	 22	135.3	23.0	 16
643	 22	99.0	18.1	 16
644	 22	95.5	15.8	 16
645	 22	148.3	25.7	 16
646	 22	132.5	35.7	 16
647	 22	144.3	18.6	 16
648	 22	137.8	21.5	 16
649	 22	159.3	25.6	 16
650	 22	238.3	22.3	 16
651	 22	371.5	57.0	 16
652	 22	269.0	27.5	 16
653	 22	164.8	14.4	 16
654	 22	123.8	15.1	 16
655	 22	192.0	27.2	 16
656	 22	140.8	26.1	 16
657	 22	228.0	29.7	 16
658	 22	200.5	24.1	 16
659	 22	234.0	22.8	 16
660	 22	189.5	24.1	 16
661	 22	348.3	31.7	 16
662	 22	357.0	50.8	 16
663	 22	644.5	83.7	 16
664	 22	646.8	49.2	 16
665	 22	127.0	18.0	 16
666	 22	113.3	24.1	 16
667	 22	112.3	19.7	 16
668	 22	107.3	17.0	 16
669	 22	104.3	15.2	 16
670	 22	103.3	12.3	 16
671	 22	159.5	25.5	 16
672	 22	646.5	83.9	 16
673	 22	147.3	19.4	 16
674	 22	404.0	65.1	 16
675	 22	341.3	68.0	 16
676	 22	351.5	54.2	 16
677	 22	367.5	28.5	 16
678	 22	138.3	25.2	 16
679	 22	119.8	23.1	 16
680	 22	112.0	17.5	 16
681	 22	164.5	23.5	 16
682	 22	311.3	33.0	 16
683	 22	103.0	18.7	 16
684	 22	92.3	19.0	 16
685	 22	95.0	13.9	 16
686	 22	163.3	19.6	 16
687	 22	282.3	32.8	 16
688	 22	194.3	41.3	 16
689	 22	164.5	34.9	 16
690	 22	720.3	159.5	 16
691	 22	224.5	34.7	 16
692	 22	118.0	22.5	 16
693	 22	325.5	21.7	 16
694	 22	479.5	54.9	 16
695	 22	147.5	27.2	 16
696	 22	1164.3	166.9	 16
697	 22	412.3	33.3	 16
698	 22	123.3	15.7	 16
699	 22	102.8	14.8	 16
700	 22	153.0	26.6	 16
701	 22	218.3	28.3	 16
702	 22	211.0	27.4	 16
703	 22	265.0	39.7	 16
704	 22	281.5	32.6	 16
705	 22	727.3	62.3	 16
706	 22	218.8	30.5	 16
707	 22	177.0	27.6	 16
708	 22	484.8	60.8	 16
709	 22	737.5	94.0	 16
710	 22	448.3	47.7	 16
711	 22	5736.0	1501.6	 16
  0	 23	163.5	33.3	 16
  1	 23	429.5	58.6	 16
  2	 23	285.0	28.4	 16
  3	 23	203.3	19.7	 16
  4	 23	605.8	68.6	 16
  5	 23	131.5	24.5	 16
  6	 23	299.8	34.8	 16
  7	 23	479.5	57.8	 16
  8	 23	166.8	25.9	 16
  9	 23	95.3	14.7	 16
 10	 23	115.8	18.5	 16
 11	 23	287.0	39.4	 16
 12	 23	106.8	25.4	 16
 13	 23	266.0	26.3	 16
 14	 23	111.0	25.1	 16
 15	 23	393.3	98.5	 16
 16	 23	294.3	49.9	 16
 17	 23	112.5	19.5	 16
 18	 23	140.3	21.7	 16
 19	 23	167.3	40.3	 16
 20	 23	232.0	38.2	 16
 21	 23	111.0	19.1	 16
 22	 23	182.8	33.5	 16
 23	 23	261.5	41.6	 16
 24	 23	645.8	112.2	 16
 25	 23	376.0	95.2	 16
 26	 23	416.0	116.6	 16
 27	 23	204.0	30.3	 16
 28	 23	167.0	34.6	 16
 29	 23	305.3	57.1	 16
 30	 23	219.0	66.1	 16
 31	 23	335.3	54.2	 16
 32	 23	518.0	144.4	 16
 33	 23	276.3	63.4	 16
 34	 23	94.3	15.1	 16
 35	 23	97.5	17.1	 16
 36	 23	215.5	42.7	 16
 37	 23	221.5	49.0	 16
 38	 23	125.3	120.4	 16
 39	 23	129.0	26.7	 16
 40	 23	139.8	95.9	 16
 41	 23	145.3	40.2	 16
 42	 23	95.3	11.7	 16
 43	 23	93.3	27.7	 16
 44	 23	444.0	74.8	 16
 45	 23	306.3	200.2	 16
 46	 23	277.0	46.6	 16
 47	 23	213.3	39.1	 16
 48	 23	516.0	95.6	 16
 49	 23	225.0	38.8	 16
 50	 23	125.0	39.2	 16
 51	 23	198.8	32.7	 16
 52	 23	468.3	48.1	 16
 53	 23	526.3	75.5	 16
 54	 23	335.5	72.0	 16
 55	 23	485.5	91.2	 16
 56	 23	191.8	31.5	 16
 57	 23	266.8	33.7	 16
 58	 23	199.0	27.5	 16
 59	 23	188.8	27.2	 16
 60	 23	242.8	65.7	 20
 61	 23	294.3	38.0	 16
 62	 23	283.8	39.2	 16
 63	 23	236.5	21.8	 16
 64	 23	248.3	66.7	 16
 65	 23	104.8	17.7	 16
 66	 23	103.0	14.2	 16
 67	 23	131.5	22.0	 16
 68	 23	92.5	16.0	 16
 69	 23	117.3	22.2	 16
 70	 23	152.5	26.5	 16
 71	 23	97.0	13.9	 16
 72	 23	165.8	114.8	 16
 73	 23	1057.5	365.4	 16
 74	 23	135.5	26.8	 16
 75	 23	149.8	25.6	 16
 76	 23	144.5	35.8	 16
 77	 23	82.0	15.1	 16
 78	 23	117.3	45.2	 16
 79	 23	313.5	82.8	 16
 80	 23	138.0	34.5	 16
 81	 23	111.5	16.2	 16
 82	 23	104.5	14.5	 16
 83	 23	86.8	24.2	 16
 84	 23	102.8	18.7	 16
 85	 23	140.8	19.5	 16
 86	 23	151.3	41.9	 16
 87	 23	249.8	31.8	 16
 88	 23	281.8	48.8	 16
 89	 23	180.3	28.6	 16
 90	 23	157.3	55.2	 16
 91	 23	270.5	33.2	 16
 92	 23	267.5	49.9	 16
 93	 23	481.3	75.6	 16
 94	 23	238.8	57.1	 16
 95	 23	111.3	17.9	 16
 96	 23	113.3	17.9	 16
 97	 23	258.0	88.0	 16
 98	 23	89.5	16.6	 16
 99	 23	84.5	14.7	 16
100	 23	86.5	17.9	 16
101	 23	117.8	16.5	 16
102	 23	149.0	25.7	 16
103	 23	118.3	17.1	 16
104	 23	163.3	22.3	 16
105	 23	153.5	59.0	 16
106	 23	818.0	309.1	 16
107	 23	166.0	115.4	 16
108	 23	1126.5	450.7	 16
109	 23	86.3	14.2	 16
110	 23	104.5	18.9	 16
111	 23	220.3	39.4	 16
112	 23	417.8	120.5	 16
113	 23	120.0	31.0	 16
114	 23	91.3	21.3	 16
115	 23	194.5	51.8	 16
116	 23	96.0	19.8	 16
117	 23	282.5	89.8	 16
118	 23	96.8	16.5	 16
119	 23	128.5	25.8	 16
120	 23	285.0	69.5	 16
121	 23	582.3	166.8	 16
122	 23	149.8	33.0	 16
123	 23	358.0	122.6	 16
124	 23	171.5	42.4	 16
125	 23	99.3	22.3	 16
126	 23	110.0	17.0	 16
127	 23	147.3	15.3	 16
128	 23	153.3	13.2	 16
129	 23	212.5	25.7	 16
130	 23	155.5	29.4	 16
131	 23	177.3	32.5	 16
132	 23	618.3	129.2	 16
133	 23	616.3	57.1	 16
134	 23	752.0	185.3	 16
135	 23	212.8	40.7	 16
136	 23	403.3	84.6	 16
137	 23	213.5	39.9	 16
138	 23	201.3	28.9	 16
139	 23	152.8	20.7	 16
140	 23	141.5	28.6	 16
141	 23	111.0	19.1	 16
142	 23	100.0	15.6	 16
143	 23	118.5	22.9	 16
144	 23	112.5	19.5	 16
145	 23	158.3	28.4	 16
146	 23	217.3	30.1	 16
147	 23	165.0	21.0	 16
148	 23	147.8	24.5	 16
149	 23	259.5	70.1	 16
150	 23	109.3	26.9	 16
151	 23	237.3	49.3	 16
152	 23	175.3	26.2	 16
153	 23	111.5	13.5	 16
154	 23	85.3	16.7	 16
155	 23	223.8	77.9	 16
156	 23	644.0	118.5	 16
157	 23	189.3	43.7	 16
158	 23	323.0	61.8	 16
159	 23	1204.5	410.0	 16
160	 23	152.8	53.1	 16
161	 23	243.3	33.9	 16
162	 23	79.8	21.3	 16
163	 23	89.0	18.1	 16
164	 23	390.0	109.7	 16
165	 23	437.8	123.5	 16
166	 23	112.3	26.5	 16
167	 23	226.8	47.3	 16
168	 23	151.3	32.1	 16
169	 23	397.5	79.3	 16
170	 23	937.3	254.8	 16
171	 23	109.8	23.7	 16
172	 23	675.5	167.9	 16
173	 23	403.3	42.8	 16
174	 23	323.3	63.1	 16
175	 23	406.5	70.9	 16
176	 23	324.3	60.9	 16
177	 23	169.3	36.7	 16
178	 23	162.3	23.5	 16
179	 23	361.3	38.2	 16
180	 23	381.8	60.4	 16
181	 23	270.3	52.0	 16
182	 23	384.8	64.6	 16
183	 23	222.5	32.1	 16
184	 23	491.0	83.0	 16
185	 23	102.3	14.8	 16
186	 23	233.0	67.4	 16
187	 23	260.3	51.3	 16
188	 23	932.0	196.3	 16
189	 23	614.3	95.1	 16
190	 23	466.3	47.7	 16
191	 23	463.3	54.1	 16
192	 23	383.3	61.4	 16
193	 23	381.3	36.7	 16
194	 23	384.0	36.7	 16
195	 23	189.5	35.4	 16
196	 23	661.3	174.8	 16
197	 23	138.3	31.4	 16
198	 23	125.3	19.5	 16
199	 23	174.5	30.4	 16
200	 23	522.0	113.2	 16
201	 23	107.3	16.4	 16
202	 23	175.5	53.8	 16
203	 23	1078.0	227.8	 16
204	 23	207.3	31.2	 16
205	 23	358.8	57.2	 16
206	 23	384.5	69.8	 16
207	 23	136.3	33.3	 16
208	 23	107.3	24.8	 16
209	 23	311.3	50.1	 16
210	 23	277.8	70.2	 16
211	 23	536.5	72.1	 16
212	 23	239.5	43.2	 16
213	 23	364.5	63.0	 16
214	 23	140.0	15.7	 16
215	 23	500.8	71.4	 16
216	 23	280.0	41.4	 16
217	 23	305.5	47.9	 16
218	 23	302.5	40.2	 16
219	 23	205.3	45.7	 16
220	 23	320.3	45.7	 16
221	 23	159.0	27.3	 16
222	 23	332.0	79.8	 16
223	 23	81.0	10.0	 16
224	 23	199.0	47.9	 16
225	 23	3757.3	860.0	 16
226	 23	96.3	13.0	 16
227	 23	194.0	37.5	 16
228	 23	155.3	23.0	 16
229	 23	179.3	38.1	 16
230	 23	264.3	33.8	 16
231	 23	455.8	56.6	 16
232	 23	533.0	79.4	 16
233	 23	492.8	73.8	 16
234	 23	173.0	35.4	 16
235	 23	399.5	52.0	 16
236	 23	302.0	53.8	 16
237	 23	168.8	37.8	 16
238	 23	117.8	19.4	 16
239	 23	306.0	50.5	 16
240	 23	180.5	31.0	 16
241	 23	151.3	25.5	 16
242	 23	177.3	23.5	 16
243	 23	360.5	63.7	 16
244	 23	108.0	29.4	 16
245	 23	170.0	42.7	 16
246	 23	228.3	39.7	 16
247	 23	160.8	38.8	 16
248	 23	223.8	33.2	 16
249	 23	255.5	44.4	 16
250	 23	104.8	15.4	 16
251	 23	108.5	17.9	 16
252	 23	327.0	51.7	 16
253	 23	84.3	13.1	 16
254	 23	75.5	14.2	 16
255	 23	83.5	14.5	 16
256	 23	203.3	37.1	 16
257	 23	111.8	17.1	 16
258	 23	307.8	58.5	 16
259	 23	349.3	133.5	 16
260	 23	140.0	27.9	 16
261	 23	127.0	15.4	 16
262	 23	177.8	36.3	 16
263	 23	86.8	18.0	 16
264	 23	107.5	24.4	 16
265	 23	96.5	16.7	 16
266	 23	168.5	25.5	 16
267	 23	120.8	19.3	 16
268	 23	1008.5	84.9	 16
269	 23	218.8	43.4	 16
270	 23	11891.8	2397.3	 16
271	 23	124.5	16.9	 16
272	 23	431.3	44.3	 16
273	 23	13966.0	2837.5	 16
274	 23	113.5	17.1	 16
275	 23	134.8	23.0	 16
276	 23	320.8	51.5	 16
277	 23	85.3	20.7	 16
278	 23	1546.3	263.9	 16
279	 23	272.5	22.7	 16
280	 23	406.0	56.3	 16
281	 23	182.5	38.3	 16
282	 23	1449.0	218.9	 16
283	 23	1799.8	134.8	 16
284	 23	196.8	27.2	 16
285	 23	147.0	19.1	 16
286	 23	286.5	39.4	 16
287	 23	119.3	19.5	 16
288	 23	212.3	33.7	 16
289	 23	1398.3	148.5	 16
290	 23	1233.8	220.1	 16
291	 23	295.3	36.9	 16
292	 23	306.5	44.5	 16
293	 23	738.3	40.3	 16
294	 23	195.3	32.3	 16
295	 23	139.3	19.5	 16
296	 23	105.3	19.8	 16
297	 23	121.8	18.4	 16
298	 23	376.5	67.6	 16
299	 23	123.8	27.6	 16
300	 23	215.8	28.6	 16
301	 23	708.0	145.0	 16
302	 23	16966.8	2819.0	 16
303	 23	377.3	51.2	 16
304	 23	355.8	29.9	 16
305	 23	198.3	33.3	 16
306	 23	326.8	53.7	 16
307	 23	362.0	43.3	 16
308	 23	127.0	24.0	 16
309	 23	150.0	23.0	 16
310	 23	266.0	34.1	 16
311	 23	182.5	27.5	 16
312	 23	259.3	37.8	 16
313	 23	146.5	27.1	 16
314	 23	167.0	24.7	 16
315	 23	94.8	16.9	 16
316	 23	198.3	29.2	 16
317	 23	137.8	20.4	 16
318	 23	258.8	37.7	 16
319	 23	270.3	43.2	 16
320	 23	242.3	39.9	 16
321	 23	203.0	20.1	 16
322	 23	413.5	47.1	 16
323	 23	113.5	25.9	 16
324	 23	256.0	39.0	 16
325	 23	429.3	60.6	 16
326	 23	653.3	81.8	 16
327	 23	191.3	22.0	 16
328	 23	303.0	44.8	 16
329	 23	110.8	19.0	 16
330	 23	775.5	87.1	 16
331	 23	144.8	18.7	 16
332	 23	130.0	26.5	 16
333	 23	78.3	7.6	 16
334	 23	107.8	22.1	 16
335	 23	107.8	20.5	 16
336	 23	187.0	35.4	 16
337	 23	172.3	37.0	 16
338	 23	585.5	51.0	 16
339	 23	152.3	28.9	 16
340	 23	148.0	14.9	 16
341	 23	187.5	32.1	 16
342	 23	179.0	34.4	 16
343	 23	197.8	18.9	 16
344	 23	373.3	42.5	 16
345	 23	723.3	55.0	 16
346	 23	191.0	25.0	 16
347	 23	112.0	14.9	 16
348	 23	209.3	31.2	 16
349	 23	155.3	16.9	 16
350	 23	226.0	31.8	 16
351	 23	93.3	17.5	 16
352	 23	290.3	41.2	 16
353	 23	239.3	42.3	 16
354	 23	2842.3	348.2	 16
355	 23	116.8	21.4	 16
356	 23	335.5	30.7	 16
357	 23	200.3	21.0	 16
358	 23	808.3	69.3	 16
359	 23	742.8	207.2	 16
360	 23	567.8	74.1	 16
361	 23	351.3	40.7	 16
362	 23	424.3	43.7	 16
363	 23	815.5	82.8	 16
364	 23	242.3	38.8	 16
365	 23	231.5	40.3	 16
366	 23	92.5	16.9	 16
367	 23	77.5	9.2	 16
368	 23	131.0	21.4	 16
369	 23	79.0	12.1	 16
370	 23	161.3	20.0	 16
371	 23	111.8	22.9	 16
372	 23	316.8	29.0	 16
373	 23	96.8	14.2	 16
374	 23	142.5	23.2	 16
375	 23	147.0	20.9	 16
376	 23	118.3	16.6	 16
377	 23	391.3	31.8	 16
378	 23	341.5	43.2	 16
379	 23	534.3	61.0	 16
380	 23	483.0	63.1	 16
381	 23	5786.3	594.1	 16
382	 23	926.3	53.1	 16
383	 23	166.8	34.2	 16
384	 23	135.3	23.7	 16
385	 23	183.3	31.2	 16
386	 23	200.8	33.6	 16
387	 23	244.3	41.2	 16
388	 23	111.5	14.7	 16
389	 23	105.5	11.3	 16
390	 23	164.5	30.1	 16
391	 23	1944.0	274.2	 16
392	 23	94.5	18.1	 16
393	 23	550.5	70.7	 16
394	 23	102.5	16.7	 16
395	 23	119.5	24.0	 16
396	 23	220.0	31.4	 16
397	 23	244.8	40.6	 16
398	 23	968.3	114.7	 16
399	 23	151.5	21.1	 16
400	 23	950.3	105.9	 16
401	 23	1111.8	151.9	 16
402	 23	250.5	29.1	 16
403	 23	424.5	56.6	 16
404	 23	286.5	43.0	 16
405	 23	4055.8	424.7	 16
406	 23	1040.5	171.2	 16
407	 23	227.0	29.3	 16
408	 23	600.3	94.1	 16
409	 23	278.0	44.0	 16
410	 23	243.0	28.6	 16
411	 23	206.8	27.0	 16
412	 23	3468.8	392.2	 16
413	 23	246.3	16.9	 16
414	 23	101.5	17.0	 16
415	 23	99.3	17.2	 16
416	 23	119.0	18.9	 20
417	 23	188.0	24.8	 16
418	 23	323.0	44.3	 16
419	 23	733.0	115.8	 16
420	 23	170.0	34.8	 16
421	 23	119.8	26.1	 16
422	 23	312.5	38.6	 16
423	 23	454.5	71.8	 16
424	 23	93.8	16.8	 16
425	 23	122.5	17.3	 16
426	 23	345.8	57.0	 16
427	 23	344.0	45.8	 16
428	 23	567.5	52.0	 16
429	 23	1046.8	213.6	 16
430	 23	134.0	25.2	 16
431	 23	157.0	25.5	 16
432	 23	116.5	17.1	 16
433	 23	104.3	12.6	 16
434	 23	188.3	21.9	 16
435	 23	878.3	176.6	 16
436	 23	207.0	38.7	 16
437	 23	574.5	54.0	 16
438	 23	595.3	92.1	 16
439	 23	583.5	71.1	 16
440	 23	130.0	26.2	 16
441	 23	576.3	74.9	 16
442	 23	160.5	23.6	 16
443	 23	137.5	23.7	 16
444	 23	146.3	21.9	 16
445	 23	480.5	81.7	 16
446	 23	641.0	81.2	 16
447	 23	680.8	63.7	 16
448	 23	294.5	35.1	 16
449	 23	561.3	57.5	 16
450	 23	544.3	50.7	 16
451	 23	857.8	125.4	 16
452	 23	227.5	35.4	 16
453	 23	271.3	46.7	 16
454	 23	130.0	16.4	 16
455	 23	417.3	43.1	 16
456	 23	279.3	43.1	 16
457	 23	427.5	23.3	 16
458	 23	1067.3	114.8	 16
459	 23	619.3	81.5	 16
460	 23	1663.0	225.8	 16
461	 23	1057.3	97.9	 16
462	 23	373.8	50.0	 16
463	 23	534.5	72.2	 16
464	 23	1253.5	189.1	 16
465	 23	174.0	31.4	 16
466	 23	69.3	11.5	 16
467	 23	102.3	15.4	 16
468	 23	162.3	25.2	 16
469	 23	136.3	24.3	 16
470	 23	116.0	28.2	 16
471	 23	169.3	29.7	 16
472	 23	774.0	63.4	 16
473	 23	847.8	101.2	 16
474	 23	1241.5	174.1	 16
475	 23	1299.0	180.8	 16
476	 23	587.0	43.0	 16
477	 23	2539.5	431.0	 16
478	 23	405.5	35.8	 16
479	 23	859.0	54.1	 16
480	 23	550.5	86.8	 16
481	 23	253.3	36.9	 16
482	 23	235.3	38.0	 16
483	 23	392.3	49.3	 16
484	 23	1642.5	193.3	 16
485	 23	820.8	144.9	 16
486	 23	269.3	33.2	 16
487	 23	363.8	64.0	 16
488	 23	222.5	28.0	 16
489	 23	3363.0	728.7	 16
490	 23	166.5	23.0	 16
491	 23	323.8	49.6	 16
492	 23	211.3	37.4	 16
493	 23	881.3	70.5	 16
494	 23	278.3	18.6	 16
495	 23	293.5	48.1	 16
496	 23	151.8	23.3	 16
497	 23	185.3	21.5	 16
498	 23	151.5	21.1	 16
499	 23	274.5	35.9	 16
500	 23	125.5	22.4	 16
501	 23	108.5	20.3	 16
502	 23	231.0	34.3	 16
503	 23	153.8	24.9	 16
504	 23	409.8	46.1	 16
505	 23	687.3	85.3	 16
506	 23	235.5	35.5	 16
507	 23	247.0	39.8	 16
508	 23	140.3	52.0	 16
509	 23	176.0	32.3	 16
510	 23	188.5	22.9	 16
511	 23	289.3	29.2	 16
512	 23	272.8	48.4	 16
513	 23	238.3	47.2	 16
514	 23	103.8	20.7	 16
515	 23	102.3	23.6	 16
516	 23	587.8	66.6	 16
517	 23	129.3	24.0	 16
518	 23	318.5	61.3	 16
519	 23	145.3	23.7	 16
520	 23	206.3	31.7	 16
521	 23	1085.5	118.8	 16
522	 23	1362.5	216.3	 16
523	 23	285.3	31.3	 16
524	 23	720.0	70.4	 16
525	 23	161.3	43.7	 16
526	 23	218.5	35.6	 16
527	 23	672.3	73.5	 16
528	 23	723.5	82.0	 16
529	 23	727.3	84.1	 16
530	 23	268.5	41.7	 16
531	 23	298.3	29.4	 16
532	 23	3026.0	519.5	 16
533	 23	180.8	27.8	 16
534	 23	138.5	19.0	 16
535	 23	220.0	22.7	 16
536	 23	136.3	29.3	 16
537	 23	390.5	48.8	 16
538	 23	197.5	21.8	 16
539	 23	206.5	28.1	 16
540	 23	521.0	58.9	 16
541	 23	157.8	26.8	 16
542	 23	129.8	21.0	 16
543	 23	3833.5	732.3	 16
544	 23	183.8	22.2	 16
545	 23	148.3	27.2	 16
546	 23	456.3	59.3	 16
547	 23	368.8	50.3	 16
548	 23	132.3	20.9	 16
549	 23	312.3	46.7	 16
550	 23	149.3	23.7	 16
551	 23	171.8	34.9	 16
552	 23	153.0	22.7	 16
553	 23	465.0	58.7	 16
554	 23	605.3	89.9	 16
555	 23	1072.0	195.4	 16
556	 23	239.8	38.1	 16
557	 23	709.3	116.4	 16
558	 23	429.0	56.1	 16
559	 23	140.5	17.1	 16
560	 23	122.3	14.3	 16
561	 23	241.0	29.0	 16
562	 23	185.3	34.8	 16
563	 23	302.3	25.0	 16
564	 23	1579.8	262.1	 16
565	 23	168.5	26.2	 16
566	 23	4392.3	988.6	 16
567	 23	166.0	24.4	 16
568	 23	278.8	37.5	 16
569	 23	1873.8	231.5	 16
570	 23	1898.3	411.5	 16
571	 23	157.5	23.8	 16
572	 23	275.5	30.8	 16
573	 23	228.3	32.5	 16
574	 23	228.3	29.3	 16
575	 23	249.8	30.5	 16
576	 23	124.3	16.4	 16
577	 23	93.0	17.1	 16
578	 23	106.3	22.4	 16
579	 23	174.0	29.0	 16
580	 23	116.8	24.1	 16
581	 23	2060.8	503.0	 16
582	 23	120.0	16.7	 16
583	 23	245.3	34.1	 16
584	 23	184.8	41.1	 16
585	 23	118.3	34.4	 16
586	 23	406.3	51.9	 16
587	 23	159.8	30.0	 16
588	 23	133.0	16.9	 16
589	 23	277.3	32.6	 16
590	 23	170.8	27.8	 16
591	 23	162.3	22.0	 16
592	 23	147.0	30.3	 16
593	 23	152.3	36.3	 16
594	 23	296.8	41.2	 16
595	 23	214.0	31.0	 16
596	 23	76.3	18.7	 16
597	 23	125.5	47.5	 16
598	 23	176.3	32.6	 16
599	 23	275.8	33.7	 16
600	 23	124.3	23.8	 16
601	 23	94.0	19.2	 16
602	 23	115.0	26.8	 16
603	 23	340.5	65.0	 16
604	 23	593.5	114.2	 16
605	 23	267.0	24.4	 16
606	 23	142.8	13.9	 16
607	 23	245.0	29.5	 16
608	 23	4675.8	674.8	 16
609	 23	344.8	43.5	 16
610	 23	1657.5	251.2	 16
611	 23	428.5	67.4	 16
612	 23	2420.5	217.9	 16
613	 23	532.3	81.4	 16
614	 23	849.5	64.2	 16
615	 23	560.0	56.0	 16
616	 23	468.0	57.0	 16
617	 23	101.3	18.2	 16
618	 23	2241.0	280.7	 16
619	 23	408.8	111.1	 16
620	 23	581.0	45.1	 16
621	 23	488.0	45.1	 16
622	 23	305.3	26.7	 16
623	 23	376.3	38.5	 16
624	 23	349.5	35.8	 16
625	 23	405.0	57.7	 16
626	 23	284.0	35.8	 16
627	 23	181.5	22.5	 16
628	 23	191.8	17.6	 16
629	 23	140.3	23.7	 16
630	 23	109.8	16.5	 16
631	 23	359.0	32.8	 16
632	 23	168.5	30.2	 16
633	 23	246.8	21.8	 16
634	 23	95.5	15.3	 16
635	 23	238.8	34.9	 16
636	 23	1778.3	346.1	 16
637	 23	2260.3	412.6	 16
638	 23	478.0	54.9	 16
639	 23	135.0	23.6	 16
640	 23	113.8	23.4	 16
641	 23	315.0	27.7	 16
642	 23	160.8	17.5	 16
643	 23	181.0	29.5	 16
644	 23	462.5	35.8	 16
645	 23	363.0	36.8	 16
646	 23	396.5	32.6	 16
647	 23	291.5	30.3	 16
648	 23	351.8	38.9	 16
649	 23	160.3	16.8	 16
650	 23	277.5	43.6	 16
651	 23	185.3	19.2	 16
652	 23	108.0	19.7	 16
653	 23	112.8	15.6	 16
654	 23	154.5	16.4	 16
655	 23	142.0	24.9	 16
656	 23	122.5	15.9	 16
657	 23	334.8	40.8	 16
658	 23	5279.5	564.5	 16
659	 23	259.8	35.1	 16
660	 23	504.3	39.8	 16
661	 23	182.5	24.7	 16
662	 23	802.3	96.1	 16
663	 23	638.5	71.9	 16
664	 23	679.0	88.5	 16
665	 23	269.5	27.8	 16
666	 23	651.8	49.1	 16
667	 23	665.8	78.1	 16
668	 23	119.0	16.5	 16
669	 23	324.5	54.2	 16
670	 23	117.3	19.1	 16
671	 23	757.5	79.9	 16
672	 23	396.3	50.9	 16
673	 23	315.8	31.1	 16
674	 23	165.3	21.3	 16
675	 23	281.5	25.2	 16
676	 23	228.8	33.7	 16
677	 23	353.0	36.2	 16
678	 23	225.8	36.3	 16
679	 23	97.3	10.8	 16
680	 23	169.8	29.6	 16
681	 23	227.3	19.1	 16
682	 23	280.5	25.4	 16
683	 23	135.8	23.9	 16
684	 23	312.5	43.5	 16
685	 23	150.3	30.6	 16
686	 23	159.5	17.8	 16
687	 23	377.8	65.4	 16
688	 23	1862.0	305.4	 16
689	 23	804.5	134.6	 16
690	 23	265.8	40.3	 16
691	 23	575.0	49.7	 16
692	 23	175.5	32.9	 16
693	 23	516.8	69.3	 16
694	 23	216.8	26.7	 16
695	 23	112.8	24.1	 16
696	 23	132.5	20.4	 16
697	 23	219.3	22.6	 16
698	 23	103.0	13.1	 16
699	 23	119.8	18.2	 16
700	 23	1199.3	109.4	 16
701	 23	947.5	110.2	 16
702	 23	432.5	42.3	 16
703	 23	258.0	29.6	 16
704	 23	388.3	35.6	 16
705	 23	370.3	37.5	 16
706	 23	396.8	39.1	 16
707	 23	344.0	31.8	 16
708	 23	419.0	49.6	 16
709	 23	370.3	32.1	 16
710	 23	288.5	55.0	 16
711	 23	224.5	32.6	 16
  0	 24	6350.3	752.4	 16
  1	 24	108.3	17.7	 16
  2	 24	123.3	16.3	 16
  3	 24	162.3	25.5	 16
  4	 24	163.5	22.0	 16
  5	 24	128.3	37.3	 16
  6	 24	363.3	47.2	 16
  7	 24	519.8	51.2	 16
  8	 24	193.3	28.4	 16
  9	 24	112.0	17.3	 16
 10	 24	124.0	27.5	 16
 11	 24	525.8	91.6	 16
 12	 24	156.8	44.1	 16
 13	 24	647.5	66.0	 16
 14	 24	138.3	19.1	 16
 15	 24	328.0	58.2	 16
 16	 24	148.3	24.7	 16
 17	 24	98.8	15.4	 16
 18	 24	246.5	45.1	 16
 19	 24	603.5	96.7	 16
 20	 24	285.5	63.3	 16
 21	 24	112.3	17.3	 16
 22	 24	211.8	23.9	 16
 23	 24	361.3	88.2	 16
 24	 24	1265.3	119.4	 16
 25	 24	474.8	113.0	 16
 26	 24	123.3	22.7	 16
 27	 24	125.8	23.6	 16
 28	 24	142.0	24.8	 16
 29	 24	392.8	76.3	 16
 30	 24	377.8	34.9	 16
 31	 24	529.8	120.1	 16
 32	 24	247.0	47.5	 16
 33	 24	182.8	34.6	 16
 34	 24	137.5	25.9	 16
 35	 24	112.3	29.5	 16
 36	 24	476.3	116.5	 16
 37	 24	98.8	20.0	 16
 38	 24	81.3	16.9	 16
 39	 24	97.8	19.5	 16
 40	 24	76.0	11.7	 16
 41	 24	121.5	25.8	 16
 42	 24	108.5	14.2	 16
 43	 24	80.0	12.2	 16
 44	 24	225.0	33.0	 16
 45	 24	471.5	64.4	 16
 46	 24	252.5	29.7	 16
 47	 24	365.5	30.7	 16
 48	 24	470.3	61.2	 16
 49	 24	244.0	34.2	 16
 50	 24	144.0	25.4	 16
 51	 24	253.5	49.9	 16
 52	 24	751.3	43.9	 16
 53	 24	580.3	47.6	 16
 54	 24	545.5	168.9	 16
 55	 24	614.3	159.1	 20
 56	 24	239.0	50.0	 16
 57	 24	156.3	18.8	 16
 58	 24	138.3	23.1	 16
 59	 24	141.5	33.8	 16
 60	 24	116.0	22.2	 16
 61	 24	171.5	16.9	 16
 62	 24	192.8	26.6	 16
 63	 24	190.0	33.2	 16
 64	 24	161.3	46.8	 16
 65	 24	70.0	13.6	 16
 66	 24	120.0	20.9	 16
 67	 24	115.8	28.4	 16
 68	 24	80.0	14.4	 16
 69	 24	113.3	16.7	 16
 70	 24	132.5	22.2	 16
 71	 24	98.5	17.4	 16
 72	 24	137.3	64.5	 16
 73	 24	663.8	214.5	 16
 74	 24	124.3	25.2	 16
 75	 24	133.0	35.1	 16
 76	 24	171.3	50.6	 16
 77	 24	98.3	18.4	 16
 78	 24	132.8	23.9	 16
 79	 24	136.0	16.8	 16
 80	 24	212.8	41.9	 16
 81	 24	119.0	27.4	 16
 82	 24	173.5	21.8	 16
 83	 24	129.0	21.2	 16
 84	 24	88.0	14.6	 16
 85	 24	121.8	24.4	 16
 86	 24	179.0	72.3	 16
 87	 24	409.5	102.7	 16
 88	 24	170.8	24.8	 16
 89	 24	143.3	21.4	 16
 90	 24	112.0	21.7	 16
 91	 24	135.3	24.1	 16
 92	 24	115.3	20.2	 16
 93	 24	174.8	30.7	 16
 94	 24	249.3	48.2	 16
 95	 24	130.5	20.4	 16
 96	 24	111.8	11.8	 16
 97	 24	100.3	19.8	 16
 98	 24	81.0	14.5	 16
 99	 24	89.3	15.2	 16
100	 24	103.3	19.1	 16
101	 24	132.0	24.9	 16
102	 24	130.0	26.8	 16
103	 24	101.5	9.4	 16
104	 24	143.5	18.8	 16
105	 24	152.3	22.8	 16
106	 24	172.3	31.9	 16
107	 24	125.0	23.9	 16
108	 24	178.8	49.4	 16
109	 24	85.0	15.5	 16
110	 24	90.3	16.8	 16
111	 24	126.3	34.7	 16
112	 24	310.8	90.2	 16
113	 24	101.0	18.8	 16
114	 24	91.5	19.8	 16
115	 24	82.3	11.7	 16
116	 24	101.8	21.5	 16
117	 24	132.5	19.5	 16
118	 24	133.3	26.7	 16
119	 24	109.0	29.9	 16
120	 24	216.3	27.0	 16
121	 24	171.0	29.5	 16
122	 24	90.0	23.0	 16
123	 24	95.8	21.8	 16
124	 24	87.0	19.7	 16
125	 24	79.8	15.3	 16
126	 24	107.5	21.6	 16
127	 24	135.3	23.1	 16
128	 24	115.3	15.4	 16
129	 24	213.3	49.0	 16
130	 24	214.3	44.0	 16
131	 24	126.8	20.9	 16
132	 24	220.8	33.2	 16
133	 24	566.3	96.9	 16
134	 24	1071.0	280.7	 16
135	 24	153.0	46.9	 16
136	 24	332.3	65.9	 16
137	 24	156.5	23.7	 16
138	 24	128.3	19.5	 16
139	 24	111.3	15.3	 16
140	 24	162.0	20.1	 16
141	 24	131.8	22.3	 16
142	 24	103.0	16.5	 16
143	 24	131.8	32.8	 16
144	 24	81.3	17.3	 16
145	 24	156.8	27.1	 16
146	 24	222.5	30.8	 16
147	 24	215.8	33.1	 16
148	 24	112.5	15.6	 16
149	 24	150.3	28.4	 16
150	 24	97.0	14.7	 16
151	 24	226.5	30.2	 16
152	 24	117.3	15.9	 16
153	 24	126.3	21.1	 16
154	 24	77.0	21.8	 16
155	 24	122.0	30.3	 16
156	 24	166.0	15.5	 16
157	 24	274.8	45.2	 16
158	 24	135.3	15.5	 16
159	 24	133.8	17.7	 16
160	 24	258.3	22.2	 16
161	 24	211.5	47.9	 16
162	 24	84.3	18.6	 16
163	 24	77.8	14.7	 16
164	 24	298.8	57.1	 16
165	 24	344.0	52.5	 16
166	 24	121.3	20.7	 16
167	 24	298.8	48.8	 16
168	 24	142.5	18.9	 16
169	 24	167.0	46.0	 16
170	 24	286.0	64.8	 16
171	 24	105.5	27.3	 16
172	 24	306.3	40.6	 16
173	 24	835.5	193.8	 16
174	 24	157.3	23.6	 16
175	 24	104.5	21.2	 16
176	 24	88.8	19.0	 16
177	 24	117.5	16.2	 16
178	 24	137.3	28.1	 16
179	 24	127.3	33.8	 16
180	 24	407.0	50.2	 16
181	 24	310.8	34.0	 16
182	 24	319.5	49.6	 16
183	 24	245.5	26.3	 16
184	 24	538.0	84.7	 16
185	 24	101.8	14.5	 16
186	 24	120.3	32.6	 16
187	 24	217.8	80.0	 16
188	 24	1321.8	116.1	 16
189	 24	993.5	90.7	 16
190	 24	1476.3	93.3	 16
191	 24	1415.8	292.3	 16
192	 24	365.3	77.8	 16
193	 24	343.3	28.4	 16
[truncated: 11,296,304 more chars]
