# Supplementary material for: Bioinformatic and statistical analysis of the optic nerve head in a primate model of ocular hypertension
Source: BMC Neurosci. 2008 Sep 26;9:93. doi: 10.1186/1471-2202-9-93 (PMC2567987; doi:10.1186/1471-2202-9-93)
Supplement: Additional file 15 — kompass_et_al_BMC_Neuroscience. Raw microarray data for sample 529. [file 1471-2202-9-93-S15.zip › 4837.CEL]

[CEL]
Version=3

[HEADER]
Cols=712
Rows=712
TotalX=712
TotalY=712
OffsetX=0
OffsetY=0
GridCornerUL=229 231
GridCornerUR=4503 231
GridCornerLR=4501 4502
GridCornerLL=227 4502
Axis-invertX=0
AxisInvertY=0
swapXY=0
DatHeader=[6..39989]  4837:CLS=4733 RWS=4733 XIN=3  YIN=3  VE=17        2.0 03/12/03 15:24:55       HG-U133A.1sq                  6
Algorithm=Percentile
AlgorithmParameters=Percentile:75;CellMargin:2;OutlierHigh:1.500;OutlierLow:1.004

[INTENSITY]
NumberCells=506944
CellHeader=X	Y	MEAN	STDV	NPIXELS
  0	  0	195.0	38.7	 16
  1	  0	6025.0	899.1	 16
  2	  0	172.3	25.6	 16
  3	  0	5470.0	768.2	 16
  4	  0	71.3	16.3	 16
  5	  0	184.0	22.2	 16
  6	  0	5648.3	1098.8	 16
  7	  0	180.5	28.3	 16
  8	  0	6072.5	1108.0	 16
  9	  0	153.5	22.2	 16
 10	  0	6252.5	1201.3	 16
 11	  0	154.3	32.5	 16
 12	  0	6269.5	1372.6	 16
 13	  0	170.0	21.4	 16
 14	  0	5927.8	1449.3	 16
 15	  0	190.5	36.5	 16
 16	  0	5706.3	1449.4	 16
 17	  0	166.3	60.6	 16
 18	  0	5555.0	1412.4	 16
 19	  0	211.0	71.0	 16
 20	  0	5482.8	1522.8	 16
 21	  0	218.3	86.3	 16
 22	  0	5493.5	1611.6	 16
 23	  0	228.8	103.0	 16
 24	  0	5384.5	1630.0	 16
 25	  0	222.3	86.1	 16
 26	  0	5831.8	1785.6	 16
 27	  0	203.0	76.2	 16
 28	  0	5433.3	1703.3	 16
 29	  0	171.3	55.5	 16
 30	  0	5516.0	1776.5	 16
 31	  0	208.0	48.1	 16
 32	  0	5493.5	1696.2	 16
 33	  0	179.5	33.5	 16
 34	  0	5269.8	1653.4	 16
 35	  0	191.8	41.4	 16
 36	  0	5355.8	1634.5	 16
 37	  0	189.0	28.5	 16
 38	  0	5434.0	1719.5	 16
 39	  0	200.3	48.1	 16
 40	  0	5418.8	1652.3	 16
 41	  0	183.3	50.9	 16
 42	  0	5538.5	1735.8	 16
 43	  0	175.8	66.3	 16
 44	  0	5319.8	1699.4	 16
 45	  0	185.0	70.1	 16
 46	  0	5365.3	1694.3	 16
 47	  0	192.8	69.5	 16
 48	  0	5429.0	1721.6	 16
 49	  0	185.5	58.1	 16
 50	  0	5364.5	1730.4	 16
 51	  0	193.5	46.6	 16
 52	  0	5362.8	1687.5	 16
 53	  0	162.5	45.2	 16
 54	  0	5637.5	1772.4	 16
 55	  0	192.0	52.2	 16
 56	  0	5358.0	1757.4	 16
 57	  0	189.5	36.8	 16
 58	  0	5575.8	1801.1	 16
 59	  0	167.3	41.1	 16
 60	  0	5383.3	1716.8	 16
 61	  0	170.5	29.6	 16
 62	  0	5744.5	1743.6	 16
 63	  0	155.8	22.8	 16
 64	  0	5567.8	1777.4	 16
 65	  0	178.8	31.0	 16
 66	  0	5533.5	1741.6	 16
 67	  0	163.3	26.4	 16
 68	  0	5496.8	1696.0	 16
 69	  0	149.5	24.0	 16
 70	  0	5571.5	1766.7	 16
 71	  0	149.3	20.4	 16
 72	  0	5394.5	1695.8	 16
 73	  0	172.8	30.9	 16
 74	  0	5592.5	1726.2	 16
 75	  0	173.3	26.7	 16
 76	  0	5641.3	1743.1	 16
 77	  0	151.8	20.4	 16
 78	  0	5615.5	1663.2	 16
 79	  0	159.8	23.4	 16
 80	  0	5498.0	1681.6	 16
 81	  0	155.3	33.3	 16
 82	  0	5585.5	1784.9	 16
 83	  0	162.8	19.6	 16
 84	  0	5540.8	1699.2	 16
 85	  0	171.8	26.1	 16
 86	  0	5497.3	1656.2	 16
 87	  0	182.8	26.4	 16
 88	  0	5764.5	1707.0	 16
 89	  0	193.3	26.9	 16
 90	  0	5535.3	1671.3	 16
 91	  0	175.5	29.8	 16
 92	  0	5620.5	1717.5	 16
 93	  0	161.8	26.1	 16
 94	  0	5492.5	1605.6	 16
 95	  0	163.3	25.9	 16
 96	  0	5636.8	1673.2	 16
 97	  0	175.0	33.8	 16
 98	  0	5212.8	1531.9	 16
 99	  0	165.0	26.2	 16
100	  0	5602.8	1536.7	 16
101	  0	174.3	25.3	 16
102	  0	5680.5	1619.4	 16
103	  0	185.8	29.0	 16
104	  0	5366.5	1565.6	 16
105	  0	178.5	30.2	 16
106	  0	5259.0	1475.9	 16
107	  0	166.5	26.0	 16
108	  0	5083.8	1333.3	 16
109	  0	182.5	32.7	 16
110	  0	5323.8	1411.3	 16
111	  0	160.3	31.3	 16
112	  0	5362.5	1385.0	 16
113	  0	151.3	22.5	 16
114	  0	5243.0	1293.5	 16
115	  0	163.8	24.0	 16
116	  0	5457.5	1296.1	 16
117	  0	172.3	19.6	 16
118	  0	5000.8	1881.1	 20
119	  0	358.8	413.8	 16
120	  0	4997.5	2001.8	 16
121	  0	343.8	351.7	 16
122	  0	5024.3	2035.4	 16
123	  0	323.3	359.2	 16
124	  0	4744.5	1835.2	 16
125	  0	320.0	320.5	 16
126	  0	5105.5	1960.4	 16
127	  0	315.5	257.4	 16
128	  0	4780.3	1867.5	 16
129	  0	278.3	279.7	 16
130	  0	4903.5	1940.4	 16
131	  0	344.0	247.5	 16
132	  0	4908.0	1911.2	 16
133	  0	245.8	226.4	 16
134	  0	4813.5	1864.5	 16
135	  0	229.3	169.0	 16
136	  0	4919.3	1774.1	 16
137	  0	252.8	168.7	 16
138	  0	4987.0	1861.5	 16
139	  0	271.5	124.4	 16
140	  0	4958.5	1729.6	 16
141	  0	345.0	160.3	 16
142	  0	5099.0	1772.2	 16
143	  0	249.0	138.7	 16
144	  0	4775.3	1679.8	 16
145	  0	231.8	96.7	 16
146	  0	4736.3	1630.6	 16
147	  0	200.3	105.8	 16
148	  0	4771.8	1665.8	 16
149	  0	210.3	92.8	 16
150	  0	4549.8	1549.9	 16
151	  0	205.3	96.6	 16
152	  0	5025.8	1694.6	 16
153	  0	194.0	67.7	 16
154	  0	4684.8	1594.4	 16
155	  0	221.3	69.1	 16
156	  0	4816.3	1622.0	 16
157	  0	192.8	81.7	 16
158	  0	4733.5	1578.1	 16
159	  0	193.5	76.5	 16
160	  0	4522.5	1541.0	 16
161	  0	212.0	82.9	 16
162	  0	4578.0	1524.5	 16
163	  0	188.8	81.8	 16
164	  0	4440.0	1544.6	 16
165	  0	227.0	77.2	 16
166	  0	4547.3	1552.1	 16
167	  0	225.8	75.8	 16
168	  0	4454.5	1539.5	 16
169	  0	191.5	76.6	 16
170	  0	4672.0	1675.7	 16
171	  0	223.3	75.2	 16
172	  0	4453.3	1541.8	 16
173	  0	200.5	75.2	 16
174	  0	4535.3	1570.2	 16
175	  0	178.8	84.2	 16
176	  0	4456.5	1577.3	 16
177	  0	201.0	60.0	 16
178	  0	4435.8	1557.7	 16
179	  0	188.0	71.4	 16
180	  0	4336.3	1485.9	 16
181	  0	188.3	74.2	 16
182	  0	4335.5	1575.9	 16
183	  0	187.5	74.8	 16
184	  0	4100.3	1494.1	 16
185	  0	204.8	94.4	 16
186	  0	4234.8	1572.0	 16
187	  0	228.5	86.2	 16
188	  0	4419.0	1570.7	 16
189	  0	206.0	88.7	 16
190	  0	4575.0	1615.8	 16
191	  0	210.5	79.4	 16
192	  0	4096.3	1494.9	 16
193	  0	204.5	84.9	 16
194	  0	4249.8	1600.0	 16
195	  0	181.0	76.6	 16
196	  0	4214.3	1576.1	 16
197	  0	188.3	58.5	 16
198	  0	4151.3	1515.0	 16
199	  0	167.8	60.0	 16
200	  0	4484.0	1525.7	 16
201	  0	184.5	60.5	 16
202	  0	4322.3	1558.7	 16
203	  0	154.0	48.4	 16
204	  0	4290.0	1482.4	 16
205	  0	162.3	38.4	 16
206	  0	4247.0	1459.0	 16
207	  0	181.8	43.2	 16
208	  0	4164.0	1422.8	 16
209	  0	171.3	35.9	 16
210	  0	4013.5	1400.3	 16
211	  0	164.0	37.0	 16
212	  0	3816.3	1309.1	 16
213	  0	159.3	27.1	 16
214	  0	3912.5	1286.9	 16
215	  0	134.0	22.4	 16
216	  0	3928.5	1215.2	 16
217	  0	189.0	40.9	 16
218	  0	3799.8	1174.1	 16
219	  0	137.5	28.8	 16
220	  0	4012.8	1264.6	 16
221	  0	153.3	28.2	 16
222	  0	3961.5	1144.7	 16
223	  0	135.3	24.2	 16
224	  0	3639.0	1106.6	 16
225	  0	126.3	17.2	 16
226	  0	3670.8	1037.4	 16
227	  0	132.3	22.6	 16
228	  0	3849.0	1027.4	 16
229	  0	130.5	19.8	 16
230	  0	3869.0	1037.3	 16
231	  0	125.0	28.5	 16
232	  0	3716.8	985.2	 16
233	  0	138.3	26.4	 16
234	  0	4173.3	1015.2	 16
235	  0	70.0	14.0	 16
236	  0	1839.8	464.1	 16
237	  0	53.8	7.9	 16
238	  0	115.3	19.9	 16
239	  0	68.0	13.4	 16
240	  0	4128.8	1012.3	 16
241	  0	135.3	25.5	 16
242	  0	3603.5	832.5	 16
243	  0	143.0	27.0	 16
244	  0	3404.3	741.6	 16
245	  0	123.3	22.8	 16
246	  0	3258.8	726.9	 16
247	  0	141.3	41.5	 16
248	  0	3447.5	783.6	 16
249	  0	139.3	32.1	 16
250	  0	3422.8	784.8	 16
251	  0	141.3	26.1	 16
252	  0	3306.8	721.6	 16
253	  0	142.3	27.0	 16
254	  0	3266.8	808.4	 16
255	  0	138.8	17.1	 16
256	  0	3161.5	714.3	 16
257	  0	152.0	26.8	 16
258	  0	3020.0	699.2	 16
259	  0	132.3	24.8	 16
260	  0	3063.3	707.8	 16
261	  0	134.0	21.7	 16
262	  0	3034.5	689.0	 16
263	  0	157.3	33.3	 16
264	  0	3063.5	740.3	 16
265	  0	143.8	25.9	 16
266	  0	3117.8	752.1	 16
267	  0	134.5	42.0	 16
268	  0	2991.0	692.7	 16
269	  0	146.8	31.4	 16
270	  0	2825.0	659.8	 16
271	  0	140.3	20.5	 16
272	  0	2929.5	705.4	 16
273	  0	149.0	25.9	 16
274	  0	2876.0	601.7	 16
275	  0	126.0	24.6	 16
276	  0	2758.8	563.3	 16
277	  0	142.0	34.2	 16
278	  0	2805.8	663.9	 16
279	  0	132.3	27.0	 16
280	  0	2943.8	650.0	 16
281	  0	112.5	23.8	 16
282	  0	3011.8	632.0	 16
283	  0	153.8	31.9	 16
284	  0	3088.3	690.5	 16
285	  0	147.8	19.1	 16
286	  0	3038.0	656.4	 16
287	  0	150.5	30.0	 16
288	  0	2807.0	547.6	 16
289	  0	138.3	26.6	 16
290	  0	2758.8	595.3	 16
291	  0	139.8	31.5	 16
292	  0	2793.8	536.6	 16
293	  0	127.5	25.5	 16
294	  0	2620.3	477.1	 16
295	  0	131.5	24.5	 16
296	  0	2820.3	552.1	 16
297	  0	163.3	25.3	 16
298	  0	2976.3	567.5	 16
299	  0	126.5	21.5	 16
300	  0	2938.0	568.2	 16
301	  0	132.0	23.1	 16
302	  0	2795.3	525.3	 16
303	  0	126.3	21.3	 16
304	  0	2931.5	576.2	 16
305	  0	133.3	23.0	 16
306	  0	3009.5	449.0	 16
307	  0	131.0	22.3	 16
308	  0	3113.3	548.6	 16
309	  0	140.8	28.7	 16
310	  0	3008.5	491.0	 16
311	  0	171.5	74.1	 16
312	  0	2818.8	405.2	 16
313	  0	160.3	23.5	 16
314	  0	3165.8	508.0	 16
315	  0	137.8	25.9	 16
316	  0	3178.8	409.7	 16
317	  0	136.8	19.0	 16
318	  0	3186.3	483.3	 16
319	  0	131.8	22.5	 16
320	  0	3210.3	422.5	 16
321	  0	136.3	24.1	 16
322	  0	3016.3	409.4	 16
323	  0	162.8	25.9	 16
324	  0	2955.5	450.5	 16
325	  0	145.3	20.7	 16
326	  0	3471.3	522.7	 16
327	  0	137.5	18.5	 16
328	  0	3430.3	508.5	 16
329	  0	135.3	26.6	 16
330	  0	3347.8	472.9	 16
331	  0	136.8	32.0	 16
332	  0	3562.3	494.1	 16
333	  0	144.5	15.6	 16
334	  0	3322.0	467.0	 16
335	  0	147.8	23.5	 16
336	  0	3600.8	541.6	 16
337	  0	129.3	17.1	 16
338	  0	3504.0	466.1	 16
339	  0	149.3	29.1	 16
340	  0	3595.3	496.3	 16
341	  0	156.0	29.2	 16
342	  0	3743.8	565.1	 16
343	  0	131.3	23.7	 16
344	  0	4068.3	614.9	 16
345	  0	177.5	45.1	 16
346	  0	3820.3	536.5	 16
347	  0	162.0	24.2	 16
348	  0	3938.0	536.5	 16
349	  0	163.0	35.5	 16
350	  0	4071.8	568.9	 16
351	  0	162.8	24.7	 16
352	  0	3967.8	595.2	 16
353	  0	128.0	20.1	 16
354	  0	4247.5	803.2	 16
355	  0	161.5	27.2	 16
356	  0	3932.5	1196.8	 20
357	  0	175.8	34.0	 16
358	  0	4485.0	1493.0	 16
359	  0	173.8	27.2	 16
360	  0	4206.5	1388.4	 16
361	  0	174.8	29.7	 16
362	  0	4309.5	1393.5	 16
363	  0	162.0	58.7	 16
364	  0	4570.0	1432.3	 16
365	  0	197.5	40.7	 16
366	  0	4475.0	1434.8	 16
367	  0	149.8	25.1	 16
368	  0	4601.0	1393.7	 16
369	  0	169.0	26.6	 16
370	  0	4662.8	1436.2	 16
371	  0	162.5	24.2	 16
372	  0	4777.0	1540.6	 16
373	  0	161.8	37.1	 16
374	  0	5007.5	1547.9	 16
375	  0	167.5	31.8	 16
376	  0	4947.0	1483.6	 16
377	  0	136.0	23.3	 16
378	  0	5238.0	1581.1	 16
379	  0	170.8	38.9	 16
380	  0	5166.5	1561.4	 16
381	  0	180.0	24.4	 16
382	  0	5177.5	1594.6	 16
383	  0	152.0	18.2	 16
384	  0	4926.0	1512.1	 16
385	  0	168.3	19.3	 16
386	  0	5115.8	1591.5	 16
387	  0	153.3	20.5	 16
388	  0	5285.0	1590.8	 16
389	  0	202.5	46.7	 16
390	  0	5305.5	1569.9	 16
391	  0	141.3	43.2	 16
392	  0	5384.5	1529.6	 16
393	  0	220.3	43.5	 16
394	  0	5466.3	1669.6	 16
395	  0	174.3	20.5	 16
396	  0	5672.3	1648.4	 16
397	  0	170.8	33.3	 16
398	  0	5368.8	1596.9	 16
399	  0	170.3	22.7	 16
400	  0	5876.0	1649.9	 16
401	  0	193.0	33.4	 16
402	  0	5563.5	1622.4	 16
403	  0	178.3	26.0	 16
404	  0	6082.3	1713.8	 16
405	  0	190.3	33.6	 16
406	  0	5688.0	1601.7	 16
407	  0	178.5	32.2	 16
408	  0	5758.3	1690.4	 16
409	  0	174.5	30.1	 16
410	  0	5807.3	1635.6	 16
411	  0	151.8	27.8	 16
412	  0	5574.5	1496.9	 16
413	  0	152.5	19.8	 16
414	  0	5729.0	1596.7	 16
415	  0	148.5	21.8	 16
416	  0	6067.0	1611.8	 16
417	  0	171.0	31.9	 16
418	  0	6254.5	1587.9	 16
419	  0	163.8	25.7	 16
420	  0	6392.3	1671.9	 16
421	  0	140.3	17.9	 16
422	  0	6487.0	1640.9	 16
423	  0	139.5	26.0	 16
424	  0	6286.8	1587.4	 16
425	  0	158.5	23.7	 16
426	  0	6151.5	1488.8	 16
427	  0	167.0	21.5	 16
428	  0	6211.3	1449.5	 16
429	  0	142.5	19.7	 16
430	  0	6568.8	1543.8	 16
431	  0	150.8	24.7	 16
432	  0	6516.8	1539.8	 16
433	  0	170.8	30.6	 16
434	  0	6699.5	1551.3	 16
435	  0	172.5	29.8	 16
436	  0	6634.8	1445.1	 16
437	  0	153.8	25.1	 16
438	  0	6985.0	1417.4	 16
439	  0	151.5	27.6	 16
440	  0	6960.0	1451.7	 16
441	  0	153.8	22.2	 16
442	  0	7019.8	1368.9	 16
443	  0	152.8	26.7	 16
444	  0	7095.0	1442.9	 16
445	  0	156.3	18.5	 16
446	  0	6727.0	1221.3	 16
447	  0	144.0	28.9	 16
448	  0	6725.0	1235.0	 16
449	  0	150.5	34.1	 16
450	  0	6764.0	1163.4	 16
451	  0	155.5	28.2	 16
452	  0	6617.3	1224.3	 16
453	  0	162.0	20.1	 16
454	  0	6730.3	1099.3	 16
455	  0	145.0	16.3	 16
456	  0	7033.0	1117.1	 16
457	  0	173.0	22.4	 16
458	  0	6932.3	1174.3	 16
459	  0	152.3	14.7	 16
460	  0	6955.3	1206.6	 16
461	  0	154.8	19.4	 16
462	  0	6834.8	1158.9	 16
463	  0	161.3	20.7	 16
464	  0	7032.5	1139.7	 16
465	  0	158.0	26.3	 16
466	  0	7041.8	1197.7	 16
467	  0	137.0	24.6	 16
468	  0	6996.3	1174.9	 16
469	  0	154.8	19.6	 16
470	  0	7140.8	1148.0	 16
471	  0	145.8	17.0	 16
472	  0	57.5	10.1	 16
473	  0	4101.8	713.8	 16
474	  0	72.3	11.3	 16
475	  0	141.5	24.3	 16
476	  0	72.5	9.8	 16
477	  0	162.5	30.7	 16
478	  0	6729.8	1198.1	 16
479	  0	163.5	21.8	 16
480	  0	6659.3	1363.2	 16
481	  0	150.8	25.6	 16
482	  0	6811.5	1121.3	 16
483	  0	171.0	59.9	 16
484	  0	7110.5	1221.8	 16
485	  0	150.0	22.2	 16
486	  0	6861.0	1104.8	 16
487	  0	151.3	19.8	 16
488	  0	6621.3	1052.6	 16
489	  0	182.5	82.4	 16
490	  0	6757.8	1107.6	 16
491	  0	156.3	23.0	 16
492	  0	7053.8	1195.5	 16
493	  0	161.5	22.9	 16
494	  0	7144.8	1212.1	 16
495	  0	159.5	25.0	 16
496	  0	7263.0	1141.7	 16
497	  0	157.0	18.6	 16
498	  0	6862.0	1106.4	 16
499	  0	161.5	19.0	 16
500	  0	6974.8	1064.8	 16
501	  0	177.3	27.5	 16
502	  0	7269.5	1131.3	 16
503	  0	152.8	27.3	 16
504	  0	6857.8	1068.9	 16
505	  0	150.8	19.6	 16
506	  0	7232.8	1155.7	 16
507	  0	133.0	18.9	 16
508	  0	7756.8	2095.1	 16
509	  0	169.5	63.4	 16
510	  0	7083.0	1173.3	 16
511	  0	157.8	26.7	 16
512	  0	7260.5	1148.9	 16
513	  0	166.5	29.2	 16
514	  0	7191.3	1208.5	 16
515	  0	150.3	23.0	 16
516	  0	7152.5	1196.6	 16
517	  0	140.0	19.5	 16
518	  0	7265.3	1154.2	 16
519	  0	145.5	22.9	 16
520	  0	7298.0	1213.2	 16
521	  0	159.5	30.6	 16
522	  0	6948.5	1194.1	 16
523	  0	139.5	24.3	 16
524	  0	7066.8	1134.4	 16
525	  0	154.3	24.3	 16
526	  0	7110.3	1170.7	 16
527	  0	161.0	15.5	 16
528	  0	7233.8	1167.7	 16
529	  0	146.5	23.5	 16
530	  0	7452.8	1246.3	 16
531	  0	151.5	22.1	 16
532	  0	7151.5	1153.1	 16
533	  0	181.0	33.5	 16
534	  0	7200.8	1251.1	 16
535	  0	163.3	19.3	 16
536	  0	7167.0	1143.7	 16
537	  0	165.3	18.5	 16
538	  0	6970.0	1119.0	 16
539	  0	179.0	51.4	 16
540	  0	7260.8	1146.8	 16
541	  0	166.8	30.4	 16
542	  0	7168.0	1111.0	 16
543	  0	148.0	29.3	 16
544	  0	7185.5	1199.7	 16
545	  0	140.5	11.7	 16
546	  0	7235.5	1174.7	 16
547	  0	134.5	22.4	 16
548	  0	7332.8	1209.0	 16
549	  0	149.3	26.2	 16
550	  0	7365.0	1234.8	 16
551	  0	159.8	20.2	 16
552	  0	7183.3	1187.0	 16
553	  0	163.0	34.9	 16
554	  0	7120.8	1298.0	 16
555	  0	167.3	23.7	 16
556	  0	7451.8	1372.1	 16
557	  0	140.0	26.4	 16
558	  0	7407.0	1310.0	 16
559	  0	148.0	23.5	 16
560	  0	7363.3	1382.8	 16
561	  0	188.0	34.7	 16
562	  0	7424.0	1382.8	 16
563	  0	160.5	25.5	 16
564	  0	7266.5	1387.3	 16
565	  0	170.5	24.3	 16
566	  0	7640.8	1472.7	 16
567	  0	172.0	44.9	 16
568	  0	7268.8	1390.8	 16
569	  0	158.5	20.7	 16
570	  0	7383.3	1303.9	 16
571	  0	162.0	19.5	 16
572	  0	7555.5	1315.2	 16
573	  0	149.0	27.4	 16
574	  0	7453.3	1340.4	 16
575	  0	137.8	21.1	 16
576	  0	7298.8	1250.0	 16
577	  0	166.5	27.3	 16
578	  0	7716.3	1307.5	 16
579	  0	174.0	26.3	 16
580	  0	7602.3	1284.6	 16
581	  0	286.8	52.2	 16
582	  0	7415.0	1195.5	 16
583	  0	167.5	19.8	 16
584	  0	7517.0	1311.1	 16
585	  0	152.5	30.1	 16
586	  0	7189.3	1178.5	 16
587	  0	139.3	19.9	 16
588	  0	7243.0	1177.0	 16
589	  0	160.8	25.5	 16
590	  0	7659.5	1308.1	 16
591	  0	149.0	19.0	 16
592	  0	7209.0	1230.3	 16
593	  0	139.0	111.3	 20
594	  0	7065.5	2449.8	 16
595	  0	203.8	89.5	 16
596	  0	7391.0	2469.7	 16
597	  0	209.3	88.6	 16
598	  0	7011.8	2387.7	 16
599	  0	199.5	87.4	 16
600	  0	7012.5	2322.4	 16
601	  0	204.3	56.9	 16
602	  0	7196.3	2374.9	 16
603	  0	244.0	61.3	 16
604	  0	7437.0	2361.4	 16
605	  0	189.0	58.9	 16
606	  0	7102.8	2233.6	 16
607	  0	185.5	42.3	 16
608	  0	7393.5	2324.9	 16
609	  0	205.5	50.3	 16
610	  0	7196.5	2264.5	 16
611	  0	187.0	49.8	 16
612	  0	7201.5	2228.8	 16
613	  0	213.5	50.5	 16
614	  0	7063.5	2199.4	 16
615	  0	184.5	36.9	 16
616	  0	7050.0	2183.7	 16
617	  0	174.8	50.5	 16
618	  0	7217.5	2156.7	 16
619	  0	159.5	42.1	 16
620	  0	7383.5	2161.8	 16
621	  0	200.3	41.6	 16
622	  0	7251.0	2187.4	 16
623	  0	200.0	32.7	 16
624	  0	7425.3	2211.8	 16
625	  0	201.3	27.2	 16
626	  0	7562.3	2263.8	 16
627	  0	187.3	40.4	 16
628	  0	7359.8	2193.3	 16
629	  0	217.5	54.1	 16
630	  0	7331.8	2219.5	 16
631	  0	235.5	45.5	 16
632	  0	6984.5	2103.2	 16
633	  0	206.3	36.8	 16
634	  0	7147.8	2257.4	 16
635	  0	193.5	46.4	 16
636	  0	7525.8	2332.8	 16
637	  0	216.0	55.0	 16
638	  0	7668.0	2363.9	 16
639	  0	218.5	60.9	 16
640	  0	7486.5	2434.3	 16
641	  0	219.3	78.4	 16
642	  0	7520.3	2456.2	 16
643	  0	198.5	73.2	 16
644	  0	7049.5	2358.8	 16
645	  0	157.0	103.8	 16
646	  0	7350.8	2384.5	 16
647	  0	241.8	139.4	 16
648	  0	7480.5	2454.9	 16
649	  0	237.5	144.3	 16
650	  0	6962.8	2404.5	 16
651	  0	234.5	167.6	 16
652	  0	7164.5	2423.8	 16
653	  0	247.8	173.6	 16
654	  0	6912.3	2345.6	 16
655	  0	256.8	186.6	 16
656	  0	7171.5	2472.0	 16
657	  0	291.0	195.3	 16
658	  0	7077.3	2488.3	 16
659	  0	283.3	193.7	 16
660	  0	6621.5	2399.5	 16
661	  0	253.5	198.0	 16
662	  0	6908.5	2438.2	 16
663	  0	286.8	211.5	 16
664	  0	6897.3	2466.9	 16
665	  0	270.3	228.2	 16
666	  0	7007.0	2446.0	 16
667	  0	316.5	197.1	 16
668	  0	6771.8	2415.0	 16
669	  0	226.8	204.5	 16
670	  0	6932.3	2510.5	 16
671	  0	273.5	184.9	 16
672	  0	6631.8	2439.5	 16
673	  0	251.0	165.4	 16
674	  0	6797.3	2420.1	 16
675	  0	296.3	155.3	 16
676	  0	6832.0	2378.7	 16
677	  0	235.5	166.7	 16
678	  0	6723.0	2375.8	 16
679	  0	229.8	140.1	 16
680	  0	7340.8	2448.6	 16
681	  0	216.0	121.2	 16
682	  0	7363.5	2419.4	 16
683	  0	196.0	84.3	 16
684	  0	6992.8	2303.2	 16
685	  0	208.3	65.1	 16
686	  0	7144.3	2307.1	 16
687	  0	197.8	54.1	 16
688	  0	7484.5	2184.7	 16
689	  0	191.5	29.9	 16
690	  0	6998.3	1965.7	 16
691	  0	190.0	36.5	 16
692	  0	7518.0	2021.6	 16
693	  0	170.3	28.5	 16
694	  0	7309.5	1742.3	 16
695	  0	168.0	28.2	 16
696	  0	7336.3	1613.9	 16
697	  0	172.5	20.3	 16
698	  0	7365.8	1508.9	 16
699	  0	175.3	31.7	 16
700	  0	7200.3	1424.1	 16
701	  0	163.3	19.6	 16
702	  0	7488.0	1284.8	 16
703	  0	143.3	18.8	 16
704	  0	7594.5	1285.9	 16
705	  0	163.5	20.8	 16
706	  0	8164.0	1365.8	 16
707	  0	79.8	14.8	 16
708	  0	186.0	33.2	 16
709	  0	7089.5	1171.7	 16
710	  0	170.5	30.0	 16
711	  0	8180.0	1342.3	 16
  0	  1	6401.3	960.2	 16
  1	  1	173.3	18.6	 16
  2	  1	5414.8	823.4	 16
  3	  1	183.5	23.9	 16
  4	  1	71.0	15.1	 16
  5	  1	277.8	37.2	 16
  6	  1	228.0	26.7	 16
  7	  1	101.3	17.8	 16
  8	  1	226.0	29.6	 16
  9	  1	116.0	17.5	 16
 10	  1	3404.5	797.2	 16
 11	  1	147.8	25.8	 16
 12	  1	174.5	29.6	 16
 13	  1	143.8	25.8	 16
 14	  1	230.0	21.0	 16
 15	  1	275.0	36.6	 16
 16	  1	173.3	28.3	 16
 17	  1	266.3	50.5	 16
 18	  1	110.3	21.7	 16
 19	  1	538.5	84.9	 16
 20	  1	106.0	49.0	 16
 21	  1	112.8	18.7	 16
 22	  1	369.0	96.5	 16
 23	  1	146.8	47.0	 16
 24	  1	580.3	62.1	 16
 25	  1	911.3	264.1	 16
 26	  1	87.5	12.0	 16
 27	  1	95.8	18.3	 16
 28	  1	251.0	24.4	 16
 29	  1	769.5	149.0	 16
 30	  1	111.0	18.5	 16
 31	  1	83.5	14.2	 16
 32	  1	109.5	20.5	 16
 33	  1	153.5	57.2	 16
 34	  1	915.0	187.3	 16
 35	  1	134.8	23.9	 16
 36	  1	284.5	39.0	 16
 37	  1	129.8	23.7	 16
 38	  1	1035.3	293.6	 16
 39	  1	218.5	21.7	 16
 40	  1	246.3	34.5	 16
 41	  1	232.0	30.6	 16
 42	  1	271.5	32.9	 16
 43	  1	603.8	117.9	 16
 44	  1	204.5	35.3	 16
 45	  1	485.5	76.7	 16
 46	  1	319.5	80.7	 16
 47	  1	148.0	18.3	 16
 48	  1	144.0	21.0	 16
 49	  1	185.8	34.5	 16
 50	  1	153.3	22.7	 16
 51	  1	136.8	23.4	 16
 52	  1	508.0	155.5	 16
 53	  1	164.3	26.8	 16
 54	  1	100.5	18.9	 16
 55	  1	124.3	19.0	 16
 56	  1	154.0	24.7	 16
 57	  1	235.0	33.8	 16
 58	  1	688.3	176.3	 16
 59	  1	141.8	26.3	 16
 60	  1	142.3	22.8	 16
 61	  1	115.5	14.6	 16
 62	  1	203.3	43.3	 16
 63	  1	167.3	30.1	 16
 64	  1	212.0	32.1	 16
 65	  1	210.0	25.4	 16
 66	  1	246.3	36.1	 16
 67	  1	280.3	51.5	 16
 68	  1	376.8	76.6	 16
 69	  1	107.5	16.8	 16
 70	  1	151.0	35.0	 16
 71	  1	229.3	35.8	 16
 72	  1	127.5	24.3	 16
 73	  1	253.8	34.7	 16
 74	  1	231.3	41.8	 16
 75	  1	128.5	79.9	 16
 76	  1	162.8	16.2	 16
 77	  1	140.3	26.0	 16
 78	  1	236.3	50.8	 16
 79	  1	98.5	20.3	 16
 80	  1	112.8	31.9	 16
 81	  1	157.5	29.3	 16
 82	  1	443.0	96.4	 16
 83	  1	160.0	30.3	 16
 84	  1	140.8	24.0	 16
 85	  1	103.0	14.9	 16
 86	  1	178.3	29.5	 16
 87	  1	999.5	173.2	 16
 88	  1	380.0	54.0	 16
 89	  1	332.5	66.5	 16
 90	  1	118.8	16.8	 16
 91	  1	149.5	23.5	 16
 92	  1	106.0	24.3	 16
 93	  1	245.3	47.0	 16
 94	  1	197.3	34.7	 16
 95	  1	192.3	28.3	 16
 96	  1	117.8	21.5	 16
 97	  1	228.3	36.0	 16
 98	  1	210.5	40.6	 16
 99	  1	715.5	93.1	 16
100	  1	263.0	40.6	 16
101	  1	107.3	17.1	 16
102	  1	99.8	16.5	 16
103	  1	122.3	13.3	 16
104	  1	170.0	27.0	 16
105	  1	246.3	36.6	 16
106	  1	258.0	40.0	 16
107	  1	125.8	16.8	 16
108	  1	148.5	22.2	 16
109	  1	90.3	18.1	 16
110	  1	247.0	33.3	 16
111	  1	181.0	22.6	 16
112	  1	165.0	20.0	 16
113	  1	292.8	55.3	 16
114	  1	327.0	47.1	 16
115	  1	152.5	20.8	 16
116	  1	169.3	18.0	 16
117	  1	2220.5	435.9	 16
118	  1	159.0	23.0	 16
119	  1	172.0	29.2	 20
120	  1	237.8	60.9	 16
121	  1	221.0	50.3	 16
122	  1	127.3	22.6	 16
123	  1	182.0	37.1	 16
124	  1	255.3	29.2	 16
125	  1	163.8	24.9	 16
126	  1	134.0	24.2	 16
127	  1	188.5	33.3	 16
128	  1	227.0	49.1	 16
129	  1	122.8	26.3	 16
130	  1	208.3	24.0	 16
131	  1	146.8	25.3	 16
132	  1	271.5	35.7	 16
133	  1	385.5	56.9	 16
134	  1	242.0	27.7	 16
135	  1	293.5	37.4	 16
136	  1	140.8	25.1	 16
137	  1	104.0	19.6	 16
138	  1	117.5	22.3	 16
139	  1	159.8	21.1	 16
140	  1	121.3	20.3	 16
141	  1	337.0	64.5	 16
142	  1	263.3	26.1	 16
143	  1	480.5	127.3	 16
144	  1	574.3	49.7	 16
145	  1	254.5	34.9	 16
146	  1	226.8	34.4	 16
147	  1	146.5	26.9	 16
148	  1	735.5	193.6	 16
149	  1	139.8	26.1	 16
150	  1	157.5	26.2	 16
151	  1	160.0	21.3	 16
152	  1	249.8	39.7	 16
153	  1	287.0	69.7	 16
154	  1	100.3	18.5	 16
155	  1	111.0	13.8	 16
156	  1	122.8	24.2	 16
157	  1	203.0	28.1	 16
158	  1	144.8	20.8	 16
159	  1	144.8	23.1	 16
160	  1	183.0	44.7	 16
161	  1	302.0	45.7	 16
162	  1	150.3	19.0	 16
163	  1	283.3	51.3	 16
164	  1	139.0	18.4	 16
165	  1	136.5	17.2	 16
166	  1	245.0	35.8	 16
167	  1	288.0	32.6	 16
168	  1	101.5	20.9	 16
169	  1	82.0	11.9	 16
170	  1	189.3	35.9	 16
171	  1	126.0	28.0	 16
172	  1	358.0	79.2	 16
173	  1	293.5	45.9	 16
174	  1	414.0	112.9	 16
175	  1	314.5	50.3	 16
176	  1	144.3	18.3	 16
177	  1	148.8	26.2	 16
178	  1	205.3	31.2	 16
179	  1	163.8	18.8	 16
180	  1	176.5	19.6	 16
181	  1	187.8	39.6	 16
182	  1	109.8	20.2	 16
183	  1	113.8	25.1	 16
184	  1	143.3	37.6	 16
185	  1	116.3	24.5	 16
186	  1	146.3	23.3	 16
187	  1	260.3	31.6	 16
188	  1	155.8	24.3	 16
189	  1	170.0	25.9	 16
190	  1	150.5	15.6	 16
191	  1	467.8	119.3	 16
192	  1	244.8	46.3	 16
193	  1	203.3	22.7	 16
194	  1	175.0	43.3	 16
195	  1	187.3	24.5	 16
196	  1	164.0	33.6	 16
197	  1	185.3	35.5	 16
198	  1	148.0	21.7	 16
199	  1	198.5	25.8	 16
200	  1	241.8	55.7	 16
201	  1	185.0	44.7	 16
202	  1	475.0	90.7	 16
203	  1	235.0	53.7	 16
204	  1	105.3	20.7	 16
205	  1	399.8	117.0	 16
206	  1	152.5	22.5	 16
207	  1	143.3	27.7	 16
208	  1	94.3	14.5	 16
209	  1	100.8	19.5	 16
210	  1	791.5	271.6	 16
211	  1	183.3	45.5	 16
212	  1	92.3	17.1	 16
213	  1	146.5	27.0	 16
214	  1	282.8	35.4	 16
215	  1	423.3	78.7	 16
216	  1	185.3	32.2	 16
217	  1	581.5	163.8	 16
218	  1	228.0	34.0	 16
219	  1	162.8	29.8	 16
220	  1	104.8	20.3	 16
221	  1	216.5	36.3	 16
222	  1	210.0	108.1	 16
223	  1	283.0	75.7	 16
224	  1	101.8	22.7	 16
225	  1	98.8	16.7	 16
226	  1	177.3	34.8	 16
227	  1	150.8	21.2	 16
228	  1	216.0	25.1	 16
229	  1	93.8	15.9	 16
230	  1	303.3	33.4	 16
231	  1	111.0	14.9	 16
232	  1	78.3	42.4	 16
233	  1	253.5	38.5	 16
234	  1	138.5	18.1	 16
235	  1	67.8	17.2	 16
236	  1	568.0	148.4	 16
237	  1	63.0	24.3	 16
238	  1	127.8	27.8	 16
239	  1	62.0	15.2	 16
240	  1	105.8	12.8	 16
241	  1	136.0	25.3	 16
242	  1	163.3	29.1	 16
243	  1	314.8	38.9	 16
244	  1	240.8	45.0	 16
245	  1	162.3	22.7	 16
246	  1	133.0	21.2	 16
247	  1	150.5	27.7	 16
248	  1	107.3	23.4	 16
249	  1	94.5	18.9	 16
250	  1	119.8	24.9	 16
251	  1	105.5	23.1	 16
252	  1	86.0	16.5	 16
253	  1	114.5	22.0	 16
254	  1	86.8	17.1	 16
255	  1	1517.0	377.6	 16
256	  1	188.3	25.8	 16
257	  1	109.0	21.9	 16
258	  1	106.0	30.1	 16
259	  1	113.8	23.4	 16
260	  1	134.5	57.3	 16
261	  1	194.5	33.7	 16
262	  1	170.0	52.3	 16
263	  1	748.5	161.9	 16
264	  1	171.0	22.2	 16
265	  1	176.5	35.6	 16
266	  1	144.5	31.4	 16
267	  1	218.3	34.8	 16
268	  1	259.3	25.7	 16
269	  1	110.5	26.4	 16
270	  1	92.3	12.5	 16
271	  1	89.8	19.8	 16
272	  1	106.5	23.2	 16
273	  1	123.5	23.1	 16
274	  1	145.5	33.6	 16
275	  1	147.3	18.7	 16
276	  1	200.3	28.0	 16
277	  1	314.3	39.1	 16
278	  1	187.3	23.0	 16
279	  1	267.3	29.1	 16
280	  1	112.5	21.4	 16
281	  1	114.3	18.0	 16
282	  1	128.0	36.9	 16
283	  1	149.8	19.9	 16
284	  1	165.0	25.0	 16
285	  1	222.3	27.6	 16
286	  1	171.0	30.3	 16
287	  1	97.3	8.7	 16
288	  1	100.8	16.0	 16
289	  1	149.3	27.9	 16
290	  1	158.3	29.8	 16
291	  1	177.8	23.9	 16
292	  1	362.3	41.1	 16
293	  1	254.3	43.3	 16
294	  1	168.3	29.0	 16
295	  1	104.0	14.8	 16
296	  1	116.0	22.6	 16
297	  1	125.3	26.2	 16
298	  1	202.3	30.1	 16
299	  1	138.8	21.7	 16
300	  1	93.8	25.8	 16
301	  1	147.5	40.7	 16
302	  1	113.8	22.5	 16
303	  1	410.8	58.7	 16
304	  1	106.0	21.5	 16
305	  1	87.0	22.2	 16
306	  1	143.3	34.3	 16
307	  1	117.0	15.6	 16
308	  1	326.3	36.0	 16
309	  1	290.8	40.7	 16
310	  1	105.5	24.0	 16
311	  1	261.0	47.0	 16
312	  1	101.0	29.1	 16
313	  1	155.0	30.6	 16
314	  1	299.5	44.9	 16
315	  1	260.5	38.9	 16
316	  1	279.3	52.2	 16
317	  1	310.0	108.8	 16
318	  1	104.5	20.8	 16
319	  1	168.3	25.2	 16
320	  1	172.0	24.4	 16
321	  1	246.3	42.5	 16
322	  1	143.3	24.5	 16
323	  1	413.5	81.4	 16
324	  1	493.5	87.3	 16
325	  1	122.3	20.0	 16
326	  1	198.8	34.5	 16
327	  1	118.5	20.8	 16
328	  1	200.5	41.9	 16
329	  1	499.8	55.9	 16
330	  1	192.8	27.4	 16
331	  1	146.0	34.9	 16
332	  1	89.5	13.5	 16
333	  1	816.3	81.1	 16
334	  1	169.3	33.4	 16
335	  1	247.8	34.7	 16
336	  1	151.3	22.2	 16
337	  1	202.0	29.5	 16
338	  1	110.8	26.9	 16
339	  1	116.5	28.8	 16
340	  1	91.5	21.5	 16
341	  1	99.3	23.0	 16
342	  1	148.3	18.6	 16
343	  1	186.5	25.6	 16
344	  1	179.3	27.7	 16
345	  1	460.5	46.7	 16
346	  1	211.5	30.4	 16
347	  1	1638.5	143.5	 16
348	  1	485.0	71.9	 16
349	  1	383.8	42.7	 16
350	  1	104.3	14.5	 16
351	  1	115.5	19.7	 16
352	  1	240.0	32.7	 16
353	  1	232.3	34.7	 16
354	  1	8993.5	1354.9	 16
355	  1	376.3	43.1	 16
356	  1	771.8	171.6	 20
357	  1	136.3	54.0	 16
358	  1	175.3	30.5	 16
359	  1	169.3	36.5	 16
360	  1	111.0	24.6	 16
361	  1	91.0	25.7	 16
362	  1	145.8	31.4	 16
363	  1	335.0	54.7	 16
364	  1	190.8	50.2	 16
365	  1	95.5	18.5	 16
366	  1	118.3	24.7	 16
367	  1	118.5	22.3	 16
368	  1	221.8	35.8	 16
369	  1	190.5	28.6	 16
370	  1	121.5	21.0	 16
371	  1	134.0	24.6	 16
372	  1	134.3	23.3	 16
373	  1	128.3	23.1	 16
374	  1	130.5	24.1	 16
375	  1	236.5	48.0	 16
376	  1	330.5	46.4	 16
377	  1	135.5	28.9	 16
378	  1	319.0	27.1	 16
379	  1	322.0	64.5	 16
380	  1	167.3	39.8	 16
381	  1	221.0	49.1	 16
382	  1	364.3	40.6	 16
383	  1	352.3	40.6	 16
384	  1	193.3	28.1	 16
385	  1	107.8	19.4	 16
386	  1	106.3	24.7	 16
387	  1	135.0	20.8	 16
388	  1	81.5	18.2	 16
389	  1	85.5	17.0	 16
390	  1	492.5	128.5	 16
391	  1	180.3	20.5	 16
392	  1	110.5	18.8	 16
393	  1	93.0	15.6	 16
394	  1	145.3	37.8	 16
395	  1	420.0	49.6	 16
396	  1	487.0	66.9	 16
397	  1	147.3	24.0	 16
398	  1	164.3	28.4	 16
399	  1	218.8	26.8	 16
400	  1	190.5	20.4	 16
401	  1	164.3	28.5	 16
402	  1	392.5	47.3	 16
403	  1	451.5	93.0	 16
404	  1	836.8	106.5	 16
405	  1	1712.3	439.7	 16
406	  1	198.3	29.8	 16
407	  1	157.0	21.9	 16
408	  1	138.0	18.6	 16
409	  1	117.8	18.9	 16
410	  1	130.0	20.9	 16
411	  1	139.3	27.9	 16
412	  1	609.0	98.0	 16
413	  1	172.3	28.9	 16
414	  1	158.8	19.7	 16
415	  1	132.5	20.2	 16
416	  1	127.5	21.9	 16
417	  1	200.0	36.6	 16
418	  1	200.0	30.5	 16
419	  1	345.0	43.3	 16
420	  1	681.0	139.3	 16
421	  1	169.5	23.8	 16
422	  1	166.3	28.4	 16
423	  1	347.5	49.2	 16
424	  1	133.8	31.1	 16
425	  1	259.3	35.1	 16
426	  1	147.0	30.1	 16
427	  1	224.3	38.0	 16
428	  1	108.0	19.3	 16
429	  1	115.3	20.5	 16
430	  1	98.3	17.1	 16
431	  1	311.8	38.2	 16
432	  1	131.3	18.0	 16
433	  1	262.0	31.1	 16
434	  1	569.3	43.8	 16
435	  1	122.5	22.1	 16
436	  1	102.3	17.9	 16
437	  1	83.5	17.7	 16
438	  1	93.5	15.3	 16
439	  1	352.0	46.0	 16
440	  1	96.3	14.0	 16
441	  1	365.0	34.5	 16
442	  1	286.8	29.3	 16
443	  1	116.0	18.6	 16
444	  1	288.5	33.7	 16
445	  1	285.5	42.1	 16
446	  1	183.5	36.4	 16
447	  1	97.3	21.2	 16
448	  1	107.5	22.2	 16
449	  1	156.3	26.7	 16
450	  1	162.0	25.3	 16
451	  1	305.8	49.9	 16
452	  1	727.0	84.0	 16
453	  1	2618.3	315.1	 16
454	  1	712.5	157.7	 16
455	  1	127.3	25.2	 16
456	  1	761.3	80.8	 16
457	  1	2094.8	173.1	 16
458	  1	182.8	28.2	 16
459	  1	149.3	17.8	 16
460	  1	356.3	27.1	 16
461	  1	335.0	49.4	 16
462	  1	108.0	12.5	 16
463	  1	189.0	29.7	 16
464	  1	300.5	48.2	 16
465	  1	887.0	92.4	 16
466	  1	356.3	28.9	 16
467	  1	304.3	32.7	 16
468	  1	198.8	25.0	 16
469	  1	170.8	25.7	 16
470	  1	272.3	33.0	 16
471	  1	99.5	14.9	 16
472	  1	64.8	12.6	 16
473	  1	1346.8	246.3	 16
474	  1	52.5	13.2	 16
475	  1	106.0	18.0	 16
476	  1	55.5	11.3	 16
477	  1	302.5	37.9	 16
478	  1	112.3	25.7	 16
479	  1	110.0	19.2	 16
480	  1	106.3	16.2	 16
481	  1	122.5	25.0	 16
482	  1	342.8	37.2	 16
483	  1	310.3	32.0	 16
484	  1	164.0	27.7	 16
485	  1	308.3	27.1	 16
486	  1	153.0	32.8	 16
487	  1	132.3	27.1	 16
488	  1	97.5	18.7	 16
489	  1	172.0	27.1	 16
490	  1	401.8	47.4	 16
491	  1	311.8	47.4	 16
492	  1	284.0	34.2	 16
493	  1	384.3	46.9	 16
494	  1	258.0	30.9	 16
495	  1	113.0	14.9	 16
496	  1	269.3	36.5	 16
497	  1	190.0	29.1	 16
498	  1	91.5	17.6	 16
499	  1	108.3	23.8	 16
500	  1	130.3	24.1	 16
501	  1	187.5	25.1	 16
502	  1	239.3	32.6	 16
503	  1	137.5	20.0	 16
504	  1	137.0	22.7	 16
505	  1	97.3	16.8	 16
506	  1	402.8	39.1	 16
507	  1	210.3	29.3	 16
508	  1	216.8	31.5	 16
509	  1	347.0	46.4	 16
510	  1	250.0	39.6	 16
511	  1	225.0	31.5	 16
512	  1	101.8	14.3	 16
513	  1	242.5	45.7	 16
514	  1	153.8	21.7	 16
515	  1	154.3	18.3	 16
516	  1	140.0	18.2	 16
517	  1	221.0	32.5	 16
518	  1	464.5	38.0	 16
519	  1	716.8	82.0	 16
520	  1	195.0	30.4	 16
521	  1	100.3	20.4	 16
522	  1	125.0	18.9	 16
523	  1	249.8	29.8	 16
524	  1	772.0	87.2	 16
525	  1	501.3	42.9	 16
526	  1	386.0	55.1	 16
527	  1	289.0	64.4	 16
528	  1	137.0	17.4	 16
529	  1	164.0	22.6	 16
530	  1	196.0	24.2	 16
531	  1	96.8	19.0	 16
532	  1	89.8	15.3	 16
533	  1	172.0	19.5	 16
534	  1	224.8	39.8	 16
535	  1	178.8	38.4	 16
536	  1	115.0	25.5	 16
537	  1	106.5	20.5	 16
538	  1	126.0	14.3	 16
539	  1	148.3	71.8	 16
540	  1	670.5	67.5	 16
541	  1	168.3	19.3	 16
542	  1	194.0	59.0	 16
543	  1	197.0	18.3	 16
544	  1	373.5	30.7	 16
545	  1	118.3	19.4	 16
546	  1	424.5	69.3	 16
547	  1	407.5	46.3	 16
548	  1	150.5	27.5	 16
549	  1	93.3	15.2	 16
550	  1	129.0	19.6	 16
551	  1	128.0	18.5	 16
552	  1	152.0	30.4	 16
553	  1	115.3	18.9	 16
554	  1	90.8	11.3	 16
555	  1	100.5	14.8	 16
556	  1	122.0	25.1	 16
557	  1	600.8	92.8	 16
558	  1	349.8	45.4	 16
559	  1	574.5	157.0	 16
560	  1	4254.0	453.3	 16
561	  1	144.8	23.2	 16
562	  1	150.3	21.9	 16
563	  1	230.0	66.1	 16
564	  1	554.5	43.4	 16
565	  1	193.5	23.5	 16
566	  1	129.3	18.5	 16
567	  1	145.5	26.8	 16
568	  1	1017.5	208.7	 16
569	  1	142.0	21.3	 16
570	  1	103.3	17.2	 16
571	  1	95.3	23.7	 16
572	  1	101.3	16.1	 16
573	  1	135.8	21.6	 16
574	  1	173.5	27.4	 16
575	  1	120.0	13.7	 16
576	  1	112.3	16.7	 16
577	  1	103.5	18.4	 16
578	  1	169.8	31.8	 16
579	  1	188.8	19.6	 16
580	  1	386.5	44.0	 16
581	  1	184.3	16.5	 16
582	  1	322.0	56.3	 16
583	  1	292.5	29.5	 16
584	  1	228.5	34.4	 16
585	  1	688.8	84.3	 16
586	  1	211.5	24.6	 16
587	  1	174.8	29.5	 16
588	  1	250.3	35.1	 16
589	  1	518.0	39.3	 16
590	  1	177.3	27.4	 16
591	  1	113.3	18.0	 16
592	  1	324.5	62.9	 16
593	  1	141.3	13.2	 16
594	  1	608.5	170.5	 20
595	  1	120.5	24.5	 16
596	  1	256.3	25.7	 16
597	  1	282.8	20.3	 16
598	  1	356.5	52.0	 16
599	  1	264.3	37.4	 16
600	  1	245.0	33.7	 16
601	  1	214.5	39.1	 16
602	  1	304.8	45.6	 16
603	  1	221.8	33.1	 16
604	  1	172.8	30.1	 16
605	  1	114.5	13.7	 16
606	  1	90.8	12.8	 16
607	  1	134.3	19.0	 16
608	  1	241.5	30.9	 16
609	  1	400.3	94.4	 16
610	  1	272.5	29.0	 16
611	  1	241.0	40.4	 16
612	  1	153.8	39.7	 16
613	  1	104.8	20.6	 16
614	  1	137.3	25.0	 16
615	  1	872.8	288.8	 16
616	  1	154.3	22.1	 16
617	  1	245.0	38.5	 16
618	  1	331.0	92.8	 16
619	  1	95.5	17.9	 16
620	  1	144.0	16.6	 16
621	  1	175.5	28.2	 16
622	  1	154.5	19.6	 16
623	  1	131.3	18.0	 16
624	  1	161.5	28.7	 16
625	  1	137.5	28.2	 16
626	  1	362.5	42.6	 16
627	  1	328.8	91.9	 16
628	  1	2586.0	559.6	 16
629	  1	936.0	112.7	 16
630	  1	291.3	25.2	 16
631	  1	771.5	213.6	 16
632	  1	129.3	21.6	 16
633	  1	130.0	16.4	 16
634	  1	103.0	14.0	 16
635	  1	112.5	23.6	 16
636	  1	124.3	16.9	 16
637	  1	154.0	22.3	 16
638	  1	142.5	20.5	 16
639	  1	171.5	35.9	 16
640	  1	152.0	16.4	 16
641	  1	211.3	44.0	 16
642	  1	179.5	38.8	 16
643	  1	1704.0	537.8	 16
644	  1	194.3	23.6	 16
645	  1	169.0	33.0	 16
646	  1	118.3	19.7	 16
647	  1	196.0	36.0	 16
648	  1	152.3	23.5	 16
649	  1	123.5	17.9	 16
650	  1	160.3	32.4	 16
651	  1	104.3	19.3	 16
652	  1	185.5	36.3	 16
653	  1	163.0	33.0	 16
654	  1	139.0	24.4	 16
655	  1	375.5	70.2	 16
656	  1	138.8	35.4	 16
657	  1	311.3	56.6	 16
658	  1	202.5	45.7	 16
659	  1	859.8	255.1	 16
660	  1	111.0	16.8	 16
661	  1	99.0	29.5	 16
662	  1	116.0	26.1	 16
663	  1	147.5	21.6	 16
664	  1	186.8	36.5	 16
665	  1	146.0	29.9	 16
666	  1	392.3	312.5	 16
667	  1	2951.8	545.3	 16
668	  1	749.3	82.8	 16
669	  1	713.3	165.2	 16
670	  1	164.0	20.6	 16
671	  1	122.0	14.2	 16
672	  1	198.5	29.7	 16
673	  1	216.0	32.4	 16
674	  1	165.8	35.6	 16
675	  1	433.3	93.8	 16
676	  1	268.5	53.7	 16
677	  1	259.3	28.5	 16
678	  1	181.3	25.0	 16
679	  1	297.3	58.9	 16
680	  1	830.5	251.6	 16
681	  1	119.3	17.0	 16
682	  1	142.8	17.1	 16
683	  1	211.5	63.3	 16
684	  1	863.3	195.4	 16
685	  1	364.3	64.5	 16
686	  1	510.8	69.9	 16
687	  1	816.0	180.0	 16
688	  1	143.0	23.6	 16
689	  1	125.3	17.0	 16
690	  1	147.5	32.3	 16
691	  1	657.5	126.2	 16
692	  1	166.3	29.5	 16
693	  1	101.0	14.9	 16
694	  1	115.5	16.8	 16
695	  1	149.3	18.7	 16
696	  1	97.5	14.0	 16
697	  1	123.5	27.8	 16
698	  1	102.3	17.0	 16
699	  1	166.3	39.5	 16
700	  1	97.5	17.9	 16
701	  1	132.0	27.1	 16
702	  1	474.0	68.1	 16
703	  1	278.0	32.3	 16
704	  1	468.5	49.2	 16
705	  1	137.5	52.4	 16
706	  1	94.8	17.5	 16
707	  1	86.5	17.7	 16
708	  1	6856.8	859.0	 16
709	  1	164.0	28.9	 16
710	  1	6680.5	801.8	 16
711	  1	151.8	17.3	 16
  0	  2	186.3	38.0	 16
  1	  2	5484.3	761.6	 16
  2	  2	150.0	17.6	 16
  3	  2	5022.3	791.6	 16
  4	  2	82.8	17.5	 16
  5	  2	354.0	61.3	 16
  6	  2	123.8	17.7	 16
  7	  2	118.3	18.5	 16
  8	  2	244.5	45.9	 16
  9	  2	97.3	11.8	 16
 10	  2	281.0	72.4	 16
 11	  2	197.5	22.7	 16
 12	  2	120.0	18.5	 16
 13	  2	113.3	18.4	 16
 14	  2	366.0	29.8	 16
 15	  2	353.5	42.7	 16
 16	  2	298.3	43.0	 16
 17	  2	233.5	43.4	 16
 18	  2	117.8	38.8	 16
 19	  2	1083.8	244.1	 16
 20	  2	98.3	11.9	 16
 21	  2	77.0	11.7	 16
 22	  2	128.0	12.8	 16
 23	  2	161.3	47.2	 16
 24	  2	605.0	73.1	 16
 25	  2	838.3	223.7	 16
 26	  2	106.8	18.1	 16
 27	  2	106.0	14.7	 16
 28	  2	191.3	25.2	 16
 29	  2	432.5	58.1	 16
 30	  2	175.0	21.9	 16
 31	  2	71.3	10.7	 16
 32	  2	115.0	18.4	 16
 33	  2	174.8	58.5	 16
 34	  2	1015.5	219.6	 16
 35	  2	238.8	66.1	 16
 36	  2	702.0	83.7	 16
 37	  2	142.5	19.1	 16
 38	  2	175.3	27.6	 16
 39	  2	254.0	29.4	 16
 40	  2	366.5	78.3	 16
 41	  2	146.5	31.5	 16
 42	  2	202.0	35.5	 16
 43	  2	217.3	34.3	 16
 44	  2	163.8	40.8	 16
 45	  2	414.5	65.2	 16
 46	  2	162.3	23.9	 16
 47	  2	238.3	51.8	 16
 48	  2	139.8	17.4	 16
 49	  2	212.8	34.9	 16
 50	  2	135.8	21.4	 16
 51	  2	132.5	27.5	 16
 52	  2	132.8	25.2	 16
 53	  2	102.8	14.8	 16
 54	  2	97.8	15.3	 16
 55	  2	116.8	18.5	 16
 56	  2	195.5	20.0	 16
 57	  2	345.0	57.0	 16
 58	  2	182.3	40.3	 16
 59	  2	111.3	19.3	 16
 60	  2	150.0	21.0	 16
 61	  2	108.5	18.8	 16
 62	  2	140.3	20.4	 16
 63	  2	148.3	17.4	 16
 64	  2	214.5	23.3	 16
 65	  2	254.5	39.4	 16
 66	  2	197.8	27.2	 16
 67	  2	186.0	25.8	 16
 68	  2	163.5	21.7	 16
 69	  2	94.3	13.3	 16
 70	  2	130.3	23.9	 16
 71	  2	136.5	22.1	 16
 72	  2	108.0	34.8	 16
 73	  2	125.8	20.0	 16
 74	  2	135.0	26.8	 16
 75	  2	79.3	17.2	 16
 76	  2	190.0	34.4	 16
 77	  2	160.3	22.9	 16
 78	  2	141.8	18.5	 16
 79	  2	120.5	23.5	 16
 80	  2	101.5	17.9	 16
 81	  2	250.0	35.9	 16
 82	  2	496.0	95.1	 16
 83	  2	149.3	22.5	 16
 84	  2	117.8	25.4	 16
 85	  2	106.0	21.3	 16
 86	  2	157.8	38.0	 16
 87	  2	317.8	50.0	 16
 88	  2	173.3	36.5	 16
 89	  2	486.3	107.2	 16
 90	  2	123.8	20.1	 16
 91	  2	128.0	22.5	 16
 92	  2	99.3	19.5	 16
 93	  2	150.8	28.3	 16
 94	  2	126.5	17.2	 16
 95	  2	201.0	21.9	 16
 96	  2	90.5	17.2	 16
 97	  2	162.0	27.9	 16
 98	  2	229.5	31.5	 16
 99	  2	488.0	42.4	 16
100	  2	388.5	80.8	 16
101	  2	101.5	25.6	 16
102	  2	101.0	17.1	 16
103	  2	139.0	22.6	 16
104	  2	162.3	31.1	 16
105	  2	642.8	106.5	 16
106	  2	111.5	20.0	 16
107	  2	157.8	26.7	 16
108	  2	143.8	20.3	 16
109	  2	139.8	65.3	 16
110	  2	365.8	42.9	 16
111	  2	243.8	32.3	 16
112	  2	214.5	30.0	 16
113	  2	171.3	28.4	 16
114	  2	171.8	23.4	 16
115	  2	116.5	23.6	 16
116	  2	150.0	19.1	 16
117	  2	456.0	128.9	 16
118	  2	108.8	15.9	 16
119	  2	207.0	36.4	 16
120	  2	264.3	53.5	 20
121	  2	199.0	49.2	 16
122	  2	112.5	25.1	 16
123	  2	134.8	19.1	 16
124	  2	192.8	29.6	 16
125	  2	186.8	36.2	 16
126	  2	144.0	37.5	 16
127	  2	440.3	69.5	 16
128	  2	800.8	293.4	 16
129	  2	114.0	22.3	 16
130	  2	244.0	45.3	 16
131	  2	178.0	50.1	 16
132	  2	349.5	55.8	 16
133	  2	511.0	103.1	 16
134	  2	164.5	20.8	 16
135	  2	157.5	35.6	 16
136	  2	211.3	57.8	 16
137	  2	132.0	14.2	 16
138	  2	119.3	24.6	 16
139	  2	142.5	23.1	 16
140	  2	130.5	23.6	 16
141	  2	172.3	51.0	 16
142	  2	404.5	58.6	 16
143	  2	290.8	35.0	 16
144	  2	325.5	34.4	 16
145	  2	161.0	28.7	 16
146	  2	157.5	26.2	 16
147	  2	194.0	71.4	 16
148	  2	859.3	210.4	 16
149	  2	160.0	25.6	 16
150	  2	110.5	20.5	 16
151	  2	211.0	32.1	 16
152	  2	241.0	31.3	 16
153	  2	173.3	37.2	 16
154	  2	99.0	21.3	 16
155	  2	204.5	47.6	 16
156	  2	127.8	18.4	 16
157	  2	163.5	34.8	 16
158	  2	153.0	32.2	 16
159	  2	224.3	31.0	 16
160	  2	418.5	103.3	 16
161	  2	504.8	86.0	 16
162	  2	118.5	21.6	 16
163	  2	157.3	26.4	 16
164	  2	165.5	37.3	 16
165	  2	135.0	21.9	 16
166	  2	236.5	28.5	 16
167	  2	239.0	39.5	 16
168	  2	88.8	15.4	 16
169	  2	103.3	23.5	 16
170	  2	241.5	57.1	 16
171	  2	101.3	13.9	 16
172	  2	201.8	48.1	 16
173	  2	198.5	33.1	 16
174	  2	178.0	26.6	 16
175	  2	148.5	28.6	 16
176	  2	148.0	20.8	 16
177	  2	113.8	35.3	 16
178	  2	232.3	29.7	 16
179	  2	123.8	19.3	 16
180	  2	106.5	11.2	 16
181	  2	95.0	16.6	 16
182	  2	119.5	20.3	 16
183	  2	120.5	12.8	 16
184	  2	132.3	26.8	 16
185	  2	75.3	13.0	 16
186	  2	162.8	40.9	 16
187	  2	253.0	51.2	 16
188	  2	113.3	13.4	 16
189	  2	160.5	22.0	 16
190	  2	187.0	38.2	 16
191	  2	156.0	22.0	 16
192	  2	225.3	29.5	 16
193	  2	142.5	23.5	 16
194	  2	164.3	39.7	 16
195	  2	325.8	67.1	 16
196	  2	172.8	25.3	 16
197	  2	148.0	24.6	 16
198	  2	135.5	30.8	 16
199	  2	247.0	28.1	 16
200	  2	250.8	56.1	 16
201	  2	109.8	17.3	 16
202	  2	233.0	41.4	 16
203	  2	142.5	24.9	 16
204	  2	87.3	20.1	 16
205	  2	152.3	24.6	 16
206	  2	120.0	25.8	 16
207	  2	147.3	40.3	 16
208	  2	79.5	16.0	 16
209	  2	123.3	25.8	 16
210	  2	90.3	16.8	 16
211	  2	115.5	18.4	 16
212	  2	97.5	22.0	 16
213	  2	153.0	22.5	 16
214	  2	359.5	43.8	 16
215	  2	213.8	35.2	 16
216	  2	198.3	63.0	 16
217	  2	332.0	56.2	 16
218	  2	244.0	35.0	 16
219	  2	129.0	27.1	 16
220	  2	104.0	18.1	 16
221	  2	180.8	33.8	 16
222	  2	94.3	21.9	 16
223	  2	102.8	16.6	 16
224	  2	76.5	12.0	 16
225	  2	95.3	23.5	 16
226	  2	138.3	27.8	 16
227	  2	117.8	18.7	 16
228	  2	118.5	17.5	 16
229	  2	98.5	21.5	 16
230	  2	256.0	45.6	 16
231	  2	87.5	21.5	 16
232	  2	84.0	11.0	 16
233	  2	236.5	39.6	 16
234	  2	141.5	25.5	 16
235	  2	60.3	11.9	 16
236	  2	246.0	44.8	 16
237	  2	48.3	9.7	 16
238	  2	115.3	26.5	 16
239	  2	65.8	14.4	 16
240	  2	123.0	22.9	 16
241	  2	120.8	25.9	 16
242	  2	128.5	26.5	 16
243	  2	191.8	31.6	 16
244	  2	168.0	29.1	 16
245	  2	145.0	17.0	 16
246	  2	198.3	38.7	 16
247	  2	189.0	25.1	 16
248	  2	92.5	18.5	 16
249	  2	98.3	14.7	 16
250	  2	107.0	21.4	 16
251	  2	83.8	14.8	 16
252	  2	96.8	13.5	 16
253	  2	83.5	17.5	 16
254	  2	80.3	15.8	 16
255	  2	245.3	42.7	 16
256	  2	151.5	23.4	 16
257	  2	100.3	17.0	 16
258	  2	122.5	16.5	 16
259	  2	92.3	13.2	 16
260	  2	113.5	19.6	 16
261	  2	116.8	20.0	 16
262	  2	105.3	15.2	 16
263	  2	124.8	28.8	 16
264	  2	203.5	33.3	 16
265	  2	128.0	17.2	 16
266	  2	109.3	36.0	 16
267	  2	461.0	56.9	 16
268	  2	886.3	205.0	 16
269	  2	97.8	46.5	 16
270	  2	93.3	15.3	 16
271	  2	117.5	18.6	 16
272	  2	103.3	18.1	 16
273	  2	152.3	29.8	 16
274	  2	105.5	10.4	 16
275	  2	276.8	54.4	 16
276	  2	398.3	52.3	 16
277	  2	242.8	32.7	 16
278	  2	181.8	33.4	 16
279	  2	393.3	46.2	 16
280	  2	122.0	28.6	 16
281	  2	167.5	27.9	 16
282	  2	96.3	11.5	 16
283	  2	149.5	27.6	 16
284	  2	110.8	14.9	 16
285	  2	194.5	24.2	 16
286	  2	170.5	26.2	 16
287	  2	111.0	24.1	 16
288	  2	118.3	20.4	 16
289	  2	115.3	18.9	 16
290	  2	124.5	19.2	 16
291	  2	153.8	24.6	 16
292	  2	461.3	54.7	 16
293	  2	502.5	37.8	 16
294	  2	128.3	19.2	 16
295	  2	156.8	25.9	 16
296	  2	98.5	15.2	 16
297	  2	111.3	11.7	 16
298	  2	500.3	64.7	 16
299	  2	119.5	19.6	 16
300	  2	88.5	15.4	 16
301	  2	141.8	25.7	 16
302	  2	113.0	23.5	 16
303	  2	227.3	48.1	 16
304	  2	89.8	21.0	 16
305	  2	89.3	17.2	 16
306	  2	114.8	23.8	 16
307	  2	94.3	19.5	 16
308	  2	155.3	18.0	 16
309	  2	150.8	23.6	 16
310	  2	94.0	17.6	 16
311	  2	429.0	51.9	 16
312	  2	84.5	12.6	 16
313	  2	150.3	21.7	 16
314	  2	177.5	25.6	 16
315	  2	140.5	17.9	 16
316	  2	100.8	19.4	 16
317	  2	193.0	26.5	 16
318	  2	113.0	12.8	 16
319	  2	138.5	27.5	 16
320	  2	168.8	29.5	 16
321	  2	344.3	42.2	 16
322	  2	126.5	26.6	 16
323	  2	135.5	25.7	 16
324	  2	127.5	21.5	 16
325	  2	116.8	22.3	 16
326	  2	192.8	30.5	 16
327	  2	117.5	202.2	 16
328	  2	185.5	26.7	 16
329	  2	1376.5	96.1	 16
330	  2	247.8	28.0	 16
331	  2	417.5	56.0	 16
332	  2	144.0	28.5	 16
333	  2	695.5	65.0	 16
334	  2	193.0	26.8	 16
335	  2	130.8	24.9	 16
336	  2	166.3	29.7	 16
337	  2	147.3	21.4	 16
338	  2	111.3	20.1	 16
339	  2	126.3	24.2	 16
340	  2	86.3	19.7	 16
341	  2	78.8	14.5	 16
342	  2	155.5	28.2	 16
343	  2	155.3	16.6	 16
344	  2	145.3	23.3	 16
345	  2	1118.8	143.4	 16
346	  2	155.5	29.1	 16
347	  2	870.8	89.8	 16
348	  2	962.3	77.1	 16
349	  2	631.0	45.6	 16
350	  2	130.0	29.5	 16
351	  2	109.3	15.0	 16
352	  2	229.8	31.0	 16
353	  2	136.8	35.4	 16
354	  2	1674.8	290.3	 16
355	  2	221.8	30.9	 16
356	  2	260.8	37.7	 16
357	  2	173.3	29.6	 20
358	  2	106.5	22.0	 16
359	  2	114.0	26.2	 16
360	  2	107.0	20.4	 16
361	  2	103.3	20.0	 16
362	  2	102.3	21.1	 16
363	  2	140.0	25.6	 16
364	  2	104.3	18.2	 16
365	  2	83.3	10.9	 16
366	  2	105.3	17.8	 16
367	  2	111.8	12.2	 16
368	  2	128.8	21.0	 16
369	  2	107.3	15.2	 16
370	  2	113.3	20.7	 16
371	  2	113.3	16.2	 16
372	  2	129.3	30.9	 16
373	  2	108.0	20.3	 16
374	  2	125.5	20.2	 16
375	  2	123.8	20.5	 16
376	  2	216.3	37.2	 16
377	  2	92.8	19.1	 16
378	  2	245.5	29.7	 16
379	  2	257.5	37.4	 16
380	  2	197.0	38.7	 16
381	  2	139.3	22.9	 16
382	  2	315.0	68.8	 16
383	  2	280.3	40.0	 16
384	  2	144.0	24.6	 16
385	  2	127.5	29.7	 16
386	  2	86.5	15.5	 16
387	  2	104.3	17.5	 16
388	  2	77.8	17.1	 16
389	  2	90.8	15.7	 16
390	  2	143.8	23.0	 16
391	  2	208.8	33.2	 16
392	  2	119.3	13.1	 16
393	  2	80.0	20.7	 16
394	  2	223.5	30.9	 16
395	  2	272.5	45.0	 16
396	  2	334.8	65.6	 16
397	  2	107.3	14.2	 16
398	  2	194.3	34.4	 16
399	  2	134.8	17.8	 16
400	  2	139.0	16.5	 16
401	  2	133.3	31.6	 16
402	  2	357.3	28.7	 16
403	  2	394.5	73.2	 16
404	  2	932.5	107.3	 16
405	  2	1611.3	426.3	 16
406	  2	145.8	17.3	 16
407	  2	193.5	30.1	 16
408	  2	141.0	31.9	 16
409	  2	107.3	19.3	 16
410	  2	122.8	41.4	 16
411	  2	138.3	31.4	 16
412	  2	648.8	187.4	 16
413	  2	256.8	44.2	 16
414	  2	797.5	131.4	 16
415	  2	126.3	18.5	 16
416	  2	159.5	40.0	 16
417	  2	142.0	19.6	 16
418	  2	196.0	32.6	 16
419	  2	168.3	22.3	 16
420	  2	252.3	51.6	 16
421	  2	110.3	19.7	 16
422	  2	204.5	50.1	 16
423	  2	472.0	48.0	 16
424	  2	110.8	23.3	 16
425	  2	190.8	23.8	 16
426	  2	112.3	22.7	 16
427	  2	114.0	18.2	 16
428	  2	103.5	19.8	 16
429	  2	102.3	16.2	 16
430	  2	103.8	35.9	 16
431	  2	199.8	28.4	 16
432	  2	107.0	19.5	 16
433	  2	316.0	37.2	 16
434	  2	254.0	47.5	 16
435	  2	89.8	18.4	 16
436	  2	82.3	12.7	 16
437	  2	103.8	20.5	 16
438	  2	87.5	13.7	 16
439	  2	313.3	213.0	 16
440	  2	92.3	19.2	 16
441	  2	427.3	38.6	 16
442	  2	361.5	38.4	 16
443	  2	106.8	23.0	 16
444	  2	151.0	24.5	 16
445	  2	199.5	26.3	 16
446	  2	143.3	26.9	 16
447	  2	76.5	15.4	 16
448	  2	85.8	11.9	 16
449	  2	109.3	23.0	 16
450	  2	165.8	23.1	 16
451	  2	728.8	71.5	 16
452	  2	566.8	84.7	 16
453	  2	952.3	135.3	 16
454	  2	558.8	91.0	 16
455	  2	138.5	46.1	 16
456	  2	823.5	57.1	 16
457	  2	1452.0	113.4	 16
458	  2	230.0	30.2	 16
459	  2	135.3	23.6	 16
460	  2	611.8	91.3	 16
461	  2	289.3	32.4	 16
462	  2	93.5	16.5	 16
463	  2	112.3	22.5	 16
464	  2	471.3	45.3	 16
465	  2	673.0	68.3	 16
466	  2	259.8	56.0	 16
467	  2	521.3	71.6	 16
468	  2	189.5	20.4	 16
469	  2	156.3	32.6	 16
470	  2	247.0	46.5	 16
471	  2	87.3	13.9	 16
472	  2	48.5	8.0	 16
473	  2	566.5	82.0	 16
474	  2	69.8	14.1	 16
475	  2	110.3	22.6	 16
476	  2	78.0	15.3	 16
477	  2	193.3	43.0	 16
478	  2	96.3	17.1	 16
479	  2	133.5	24.3	 16
480	  2	114.5	20.7	 16
481	  2	127.0	20.0	 16
482	  2	192.3	20.0	 16
483	  2	146.3	26.2	 16
484	  2	199.8	21.5	 16
485	  2	184.3	28.9	 16
486	  2	106.3	17.1	 16
487	  2	97.5	15.0	 16
488	  2	94.8	16.7	 16
489	  2	116.3	22.7	 16
490	  2	192.0	38.8	 16
491	  2	244.0	29.7	 16
492	  2	200.3	31.3	 16
493	  2	422.5	40.1	 16
494	  2	146.3	19.7	 16
495	  2	98.3	16.1	 16
496	  2	183.0	17.4	 16
497	  2	245.0	48.0	 16
498	  2	87.5	14.7	 16
499	  2	84.3	13.5	 16
500	  2	129.5	19.7	 16
501	  2	227.5	34.0	 16
502	  2	159.8	20.7	 16
503	  2	104.0	14.0	 16
504	  2	100.8	21.0	 16
505	  2	82.0	18.0	 16
506	  2	542.3	44.8	 16
507	  2	336.8	40.4	 16
508	  2	141.5	21.4	 16
509	  2	505.0	49.2	 16
510	  2	198.3	28.2	 16
511	  2	217.5	23.9	 16
512	  2	94.3	16.9	 16
513	  2	169.0	20.6	 16
514	  2	181.5	33.3	 16
515	  2	114.3	19.3	 16
516	  2	103.0	16.0	 16
517	  2	177.8	25.7	 16
518	  2	434.3	55.0	 16
519	  2	284.3	49.4	 16
520	  2	115.5	28.0	 16
521	  2	102.0	20.1	 16
522	  2	99.3	10.7	 16
523	  2	150.3	22.6	 16
524	  2	1377.8	123.5	 16
525	  2	788.8	88.8	 16
526	  2	432.5	52.8	 16
527	  2	326.3	50.4	 16
528	  2	156.0	24.3	 16
529	  2	212.3	28.2	 16
530	  2	149.5	20.7	 16
531	  2	91.0	8.3	 16
532	  2	82.8	15.6	 16
533	  2	197.3	22.6	 16
534	  2	203.3	33.2	 16
535	  2	117.8	20.6	 16
536	  2	72.8	15.5	 16
537	  2	98.3	11.8	 16
538	  2	128.3	19.5	 16
539	  2	121.3	25.5	 16
540	  2	313.3	61.8	 16
541	  2	125.5	19.4	 16
542	  2	158.5	25.2	 16
543	  2	339.8	47.2	 16
544	  2	387.5	41.9	 16
545	  2	254.5	52.8	 16
546	  2	178.5	22.8	 16
547	  2	350.5	40.1	 16
548	  2	107.5	20.1	 16
549	  2	79.0	10.4	 16
550	  2	131.5	25.4	 16
551	  2	111.5	15.1	 16
552	  2	176.3	78.4	 16
553	  2	102.8	20.5	 16
554	  2	100.3	25.8	 16
555	  2	89.3	20.0	 16
556	  2	97.5	18.2	 16
557	  2	604.8	57.4	 16
558	  2	303.3	36.0	 16
559	  2	444.3	97.5	 16
560	  2	4164.0	402.6	 16
561	  2	183.8	26.8	 16
562	  2	147.0	21.3	 16
563	  2	233.5	50.1	 16
564	  2	585.3	41.2	 16
565	  2	259.3	31.7	 16
566	  2	107.3	14.5	 16
567	  2	101.0	15.0	 16
568	  2	176.5	30.4	 16
569	  2	185.3	36.4	 16
570	  2	84.0	10.6	 16
571	  2	85.3	13.8	 16
572	  2	109.0	11.4	 16
573	  2	132.8	24.8	 16
574	  2	100.5	15.2	 16
575	  2	86.5	15.7	 16
576	  2	90.3	13.7	 16
577	  2	93.3	13.7	 16
578	  2	200.0	36.0	 16
579	  2	148.8	32.9	 16
580	  2	251.8	35.5	 16
581	  2	187.3	32.8	 16
582	  2	312.3	33.1	 16
583	  2	651.5	90.3	 16
584	  2	174.5	21.9	 16
585	  2	222.5	44.3	 16
586	  2	169.5	35.5	 16
587	  2	252.3	40.4	 16
588	  2	174.3	28.0	 16
589	  2	804.5	47.2	 16
590	  2	217.8	29.7	 16
591	  2	90.0	13.0	 16
592	  2	107.8	16.7	 16
593	  2	286.8	40.8	 16
594	  2	146.5	36.9	 20
595	  2	90.0	16.9	 16
596	  2	200.0	26.8	 16
597	  2	293.8	41.9	 16
598	  2	317.8	32.1	 16
599	  2	271.3	38.9	 16
600	  2	230.0	52.3	 16
601	  2	169.3	23.4	 16
602	  2	210.0	24.4	 16
603	  2	146.8	14.9	 16
604	  2	192.8	22.2	 16
605	  2	106.3	15.2	 16
606	  2	101.5	15.2	 16
607	  2	89.8	15.0	 16
608	  2	247.0	29.1	 16
609	  2	156.8	22.2	 16
610	  2	190.3	27.9	 16
611	  2	108.3	23.4	 16
612	  2	210.3	37.6	 16
613	  2	83.3	17.4	 16
614	  2	154.0	29.2	 16
615	  2	124.5	21.9	 16
616	  2	107.0	24.8	 16
617	  2	170.8	29.4	 16
618	  2	125.3	24.7	 16
619	  2	90.3	16.7	 16
620	  2	170.5	29.6	 16
621	  2	131.8	18.6	 16
622	  2	136.3	16.8	 16
623	  2	169.5	21.1	 16
624	  2	168.8	40.2	 16
625	  2	217.0	23.0	 16
626	  2	291.5	45.3	 16
627	  2	257.8	114.0	 16
628	  2	2451.0	495.7	 16
629	  2	308.0	55.3	 16
630	  2	128.3	16.4	 16
631	  2	162.5	24.4	 16
632	  2	114.3	16.3	 16
633	  2	107.3	17.6	 16
634	  2	116.3	17.3	 16
635	  2	111.3	19.6	 16
636	  2	138.0	25.2	 16
637	  2	248.8	49.0	 16
638	  2	138.3	24.1	 16
639	  2	144.8	38.5	 16
640	  2	336.5	53.1	 16
641	  2	498.5	119.2	 16
642	  2	166.0	28.9	 16
643	  2	444.3	82.9	 16
644	  2	252.5	55.8	 16
645	  2	102.8	24.3	 16
646	  2	110.3	23.3	 16
647	  2	265.0	47.4	 16
648	  2	135.0	25.2	 16
649	  2	125.3	26.1	 16
650	  2	209.0	35.6	 16
651	  2	76.0	15.7	 16
652	  2	178.3	39.2	 16
653	  2	110.8	16.8	 16
654	  2	219.5	36.6	 16
655	  2	180.8	30.2	 16
656	  2	114.3	35.1	 16
657	  2	419.3	72.9	 16
658	  2	88.0	19.1	 16
659	  2	152.3	25.4	 16
660	  2	117.0	22.1	 16
661	  2	93.3	13.1	 16
662	  2	84.0	14.5	 16
663	  2	193.3	18.1	 16
664	  2	309.0	75.2	 16
665	  2	110.3	11.1	 16
666	  2	242.8	128.2	 16
667	  2	1080.0	222.0	 16
668	  2	210.3	35.5	 16
669	  2	190.0	34.1	 16
670	  2	149.0	22.4	 16
671	  2	139.8	15.3	 16
672	  2	225.0	33.3	 16
673	  2	192.3	41.8	 16
674	  2	279.0	26.7	 16
675	  2	242.0	42.7	 16
676	  2	286.5	35.7	 16
677	  2	381.5	39.2	 16
678	  2	248.8	46.9	 16
679	  2	444.3	105.5	 16
680	  2	419.5	111.6	 16
681	  2	88.0	15.4	 16
682	  2	106.0	14.4	 16
683	  2	211.3	62.6	 16
684	  2	764.3	170.0	 16
685	  2	170.8	92.0	 16
686	  2	781.3	86.1	 16
687	  2	219.5	27.8	 16
688	  2	149.5	23.2	 16
689	  2	92.0	11.8	 16
690	  2	86.0	16.7	 16
691	  2	277.0	75.8	 16
692	  2	154.8	21.4	 16
693	  2	77.3	18.4	 16
694	  2	87.0	13.4	 16
695	  2	119.8	24.7	 16
696	  2	80.3	15.4	 16
697	  2	121.3	20.8	 16
698	  2	93.8	21.6	 16
699	  2	81.3	14.2	 16
700	  2	75.0	12.5	 16
701	  2	100.0	17.4	 16
702	  2	438.5	55.0	 16
703	  2	231.8	18.7	 16
704	  2	729.5	72.8	 16
705	  2	160.3	18.7	 16
706	  2	96.3	11.7	 16
707	  2	64.3	8.1	 16
708	  2	165.5	13.2	 16
709	  2	6244.0	583.9	 16
710	  2	153.3	23.6	 16
711	  2	7177.3	888.1	 16
  0	  3	6351.3	788.0	 16
  1	  3	148.8	21.2	 16
  2	  3	5536.0	655.1	 16
  3	  3	130.8	13.2	 16
  4	  3	70.5	9.5	 16
  5	  3	167.3	21.0	 16
  6	  3	162.0	34.7	 16
  7	  3	512.5	52.2	 16
  8	  3	100.5	14.8	 16
  9	  3	127.5	26.7	 16
 10	  3	116.3	14.0	 16
 11	  3	360.3	71.7	 16
 12	  3	158.5	23.5	 16
 13	  3	120.3	17.9	 16
 14	  3	99.0	12.2	 16
 15	  3	250.5	32.4	 16
 16	  3	186.3	44.2	 16
 17	  3	843.5	124.6	 16
 18	  3	1537.5	270.1	 16
 19	  3	163.5	37.5	 16
 20	  3	131.5	17.8	 16
 21	  3	85.3	15.2	 16
 22	  3	153.0	20.5	 16
 23	  3	186.0	27.4	 16
 24	  3	119.0	14.9	 16
 25	  3	197.3	27.7	 16
 26	  3	169.3	21.2	 16
 27	  3	350.8	32.3	 16
 28	  3	315.3	55.1	 16
 29	  3	293.8	38.3	 16
 30	  3	269.8	60.6	 16
 31	  3	145.3	24.7	 16
 32	  3	120.8	22.8	 16
 33	  3	118.0	20.4	 16
 34	  3	214.0	22.8	 16
 35	  3	196.3	29.1	 16
 36	  3	313.3	53.2	 16
 37	  3	283.0	50.8	 16
 38	  3	300.5	39.5	 16
 39	  3	165.3	38.2	 16
 40	  3	488.0	90.4	 16
 41	  3	1191.3	79.4	 16
 42	  3	986.5	290.9	 16
 43	  3	136.0	11.2	 16
 44	  3	195.5	27.6	 16
 45	  3	107.5	18.8	 16
 46	  3	154.3	24.6	 16
 47	  3	552.3	158.0	 16
 48	  3	96.3	18.0	 16
 49	  3	146.5	26.6	 16
 50	  3	102.5	13.9	 16
 51	  3	248.8	33.7	 16
 52	  3	118.0	11.2	 16
 53	  3	110.0	19.9	 16
 54	  3	181.8	19.7	 16
 55	  3	222.5	49.2	 16
 56	  3	480.5	111.6	 16
 57	  3	134.8	25.2	 16
 58	  3	165.3	26.2	 16
 59	  3	470.0	95.2	 16
 60	  3	99.8	11.2	 16
 61	  3	201.8	20.4	 16
 62	  3	170.3	24.4	 16
 63	  3	169.3	29.7	 16
 64	  3	2721.3	911.8	 16
 65	  3	228.8	26.8	 16
 66	  3	173.3	23.9	 16
 67	  3	253.3	49.3	 16
 68	  3	103.5	12.6	 16
 69	  3	95.0	18.9	 16
 70	  3	172.8	22.2	 16
 71	  3	272.0	42.9	 16
 72	  3	786.0	83.0	 16
 73	  3	1534.5	389.4	 16
 74	  3	129.0	16.6	 16
 75	  3	168.5	28.9	 16
 76	  3	91.5	18.9	 16
 77	  3	109.5	18.0	 16
 78	  3	169.0	18.6	 16
 79	  3	213.0	47.2	 16
 80	  3	100.0	18.0	 16
 81	  3	161.0	33.8	 16
 82	  3	115.0	50.5	 16
 83	  3	872.5	223.8	 16
 84	  3	188.5	36.7	 16
 85	  3	192.5	22.2	 16
 86	  3	143.3	26.1	 16
 87	  3	302.3	42.6	 16
 88	  3	520.5	83.1	 16
 89	  3	330.5	49.9	 16
 90	  3	203.3	34.6	 16
 91	  3	347.0	44.3	 16
 92	  3	342.8	34.0	 16
 93	  3	347.5	39.1	 16
 94	  3	383.0	35.4	 16
 95	  3	329.3	66.6	 16
 96	  3	217.8	36.8	 16
 97	  3	590.5	97.4	 16
 98	  3	122.5	26.9	 16
 99	  3	108.3	22.5	 16
100	  3	250.0	35.7	 16
101	  3	362.5	75.2	 16
102	  3	107.5	19.1	 16
103	  3	268.3	33.1	 16
104	  3	176.8	28.9	 16
105	  3	135.0	20.3	 16
106	  3	103.3	19.0	 16
107	  3	246.3	25.9	 16
108	  3	151.5	21.9	 16
109	  3	102.3	14.5	 16
110	  3	89.0	17.3	 16
111	  3	263.0	44.1	 16
112	  3	169.5	23.7	 16
113	  3	464.3	68.1	 16
114	  3	116.3	18.0	 16
115	  3	125.5	25.1	 16
116	  3	161.3	27.1	 16
117	  3	182.0	22.6	 16
118	  3	152.3	28.2	 16
119	  3	418.3	39.5	 16
120	  3	267.8	50.1	 20
121	  3	128.8	25.6	 16
122	  3	102.8	16.7	 16
123	  3	85.3	10.4	 16
124	  3	154.8	87.9	 16
125	  3	1342.3	461.2	 16
126	  3	198.8	33.5	 16
127	  3	123.0	18.3	 16
128	  3	142.0	29.6	 16
129	  3	110.3	33.4	 16
130	  3	338.3	42.4	 16
131	  3	356.5	41.8	 16
132	  3	396.3	97.6	 16
133	  3	153.5	28.3	 16
134	  3	231.3	52.8	 16
135	  3	293.0	49.8	 16
136	  3	174.8	29.4	 16
137	  3	178.0	23.9	 16
138	  3	242.3	66.3	 16
139	  3	525.0	101.0	 16
140	  3	319.5	67.4	 16
141	  3	118.5	29.1	 16
142	  3	354.0	43.4	 16
143	  3	188.8	38.2	 16
144	  3	82.0	11.9	 16
145	  3	195.8	77.1	 16
146	  3	1721.0	421.8	 16
147	  3	279.0	42.2	 16
148	  3	187.3	31.5	 16
149	  3	171.5	18.1	 16
150	  3	140.0	18.5	 16
151	  3	191.8	29.6	 16
152	  3	254.3	50.0	 16
153	  3	117.3	20.9	 16
154	  3	128.0	23.3	 16
155	  3	379.5	42.0	 16
156	  3	158.3	19.8	 16
157	  3	111.0	19.2	 16
158	  3	121.3	29.3	 16
159	  3	619.3	159.1	 16
160	  3	327.0	66.8	 16
161	  3	317.3	133.4	 16
162	  3	6486.0	1924.8	 16
163	  3	4983.5	1660.5	 16
164	  3	389.0	69.8	 16
165	  3	319.3	169.0	 16
166	  3	7796.0	2405.0	 16
167	  3	213.5	39.7	 16
168	  3	543.0	140.9	 16
169	  3	200.0	27.3	 16
170	  3	123.3	23.7	 16
171	  3	98.8	17.4	 16
172	  3	85.3	19.0	 16
173	  3	100.8	17.2	 16
174	  3	195.3	39.9	 16
175	  3	164.5	109.6	 16
176	  3	5429.0	1832.5	 16
177	  3	87.5	16.7	 16
178	  3	94.8	17.5	 16
179	  3	192.8	37.8	 16
180	  3	262.3	48.7	 16
181	  3	96.8	13.7	 16
182	  3	106.5	18.0	 16
183	  3	209.0	30.0	 16
184	  3	172.3	21.1	 16
185	  3	135.5	17.0	 16
186	  3	127.8	21.2	 16
187	  3	82.3	18.3	 16
188	  3	94.5	18.2	 16
189	  3	153.5	35.2	 16
190	  3	330.5	74.6	 16
191	  3	152.5	30.9	 16
192	  3	109.0	18.5	 16
193	  3	167.3	23.8	 16
194	  3	229.3	26.2	 16
195	  3	108.0	16.4	 16
196	  3	155.3	18.1	 16
197	  3	134.3	17.5	 16
198	  3	165.8	55.4	 16
199	  3	417.0	51.5	 16
200	  3	298.5	56.9	 16
201	  3	216.8	35.9	 16
202	  3	562.8	167.8	 16
203	  3	92.3	18.7	 16
204	  3	121.0	27.2	 16
205	  3	138.0	21.3	 16
206	  3	191.3	39.7	 16
207	  3	169.3	27.3	 16
208	  3	94.3	15.7	 16
209	  3	113.0	16.3	 16
210	  3	95.3	24.2	 16
211	  3	135.3	24.7	 16
212	  3	187.8	32.2	 16
213	  3	173.3	31.5	 16
214	  3	88.0	16.1	 16
215	  3	125.3	25.1	 16
216	  3	98.3	10.1	 16
217	  3	173.3	37.9	 16
218	  3	140.5	18.3	 16
219	  3	244.3	31.0	 16
220	  3	187.5	26.5	 16
221	  3	212.8	38.5	 16
222	  3	106.8	27.1	 16
223	  3	105.5	22.9	 16
224	  3	74.3	13.8	 16
225	  3	102.3	15.9	 16
226	  3	112.5	16.6	 16
227	  3	120.3	25.1	 16
228	  3	125.3	31.1	 16
229	  3	144.5	17.6	 16
230	  3	86.8	18.9	 16
231	  3	120.8	19.8	 16
232	  3	88.3	18.5	 16
233	  3	70.0	6.9	 16
234	  3	111.3	25.8	 16
235	  3	59.5	13.0	 16
236	  3	56.8	29.3	 16
237	  3	52.0	10.7	 16
238	  3	57.0	9.5	 16
239	  3	64.3	15.4	 16
240	  3	138.3	23.7	 16
241	  3	208.3	37.5	 16
242	  3	135.8	38.7	 16
243	  3	325.0	55.8	 16
244	  3	144.8	27.3	 16
245	  3	160.0	22.5	 16
246	  3	176.3	22.8	 16
247	  3	102.5	19.6	 16
248	  3	86.3	12.6	 16
249	  3	94.0	19.2	 16
250	  3	154.5	29.1	 16
251	  3	186.3	42.9	 16
252	  3	195.0	23.4	 16
253	  3	85.8	6.2	 16
254	  3	109.0	21.1	 16
255	  3	147.8	30.8	 16
256	  3	160.5	22.4	 16
257	  3	748.5	167.9	 16
258	  3	131.8	26.3	 16
259	  3	177.0	35.6	 16
260	  3	96.0	13.3	 16
261	  3	100.5	17.3	 16
262	  3	92.0	16.8	 16
263	  3	175.3	27.7	 16
264	  3	269.8	34.6	 16
265	  3	173.3	40.6	 16
266	  3	223.5	53.6	 16
267	  3	176.8	24.4	 16
268	  3	109.3	22.6	 16
269	  3	701.5	99.9	 16
270	  3	142.0	20.9	 16
271	  3	292.3	35.9	 16
272	  3	154.3	39.1	 16
273	  3	637.3	52.3	 16
274	  3	1608.5	274.9	 16
275	  3	250.3	60.6	 16
276	  3	208.8	23.3	 16
277	  3	398.0	65.6	 16
278	  3	181.3	26.7	 16
279	  3	248.5	28.2	 16
280	  3	248.3	30.8	 16
281	  3	150.5	29.7	 16
282	  3	129.0	34.2	 16
283	  3	148.5	24.6	 16
284	  3	147.8	22.2	 16
285	  3	205.5	43.0	 16
286	  3	119.5	16.0	 16
287	  3	154.0	27.6	 16
288	  3	189.3	18.2	 16
289	  3	120.3	24.1	 16
290	  3	118.0	17.8	 16
291	  3	106.3	17.7	 16
292	  3	168.5	26.2	 16
293	  3	2765.0	478.5	 16
294	  3	304.8	41.8	 16
295	  3	162.8	27.7	 16
296	  3	399.5	55.2	 16
297	  3	188.5	36.2	 16
298	  3	192.3	18.7	 16
299	  3	162.8	31.5	 16
300	  3	138.0	23.1	 16
301	  3	189.3	31.3	 16
302	  3	114.0	15.9	 16
303	  3	113.3	27.3	 16
304	  3	302.8	37.8	 16
305	  3	95.3	20.6	 16
306	  3	129.3	25.6	 16
307	  3	349.5	26.8	 16
308	  3	152.0	24.3	 16
309	  3	680.0	79.8	 16
310	  3	614.3	106.2	 16
311	  3	227.5	37.8	 16
312	  3	499.3	70.6	 16
313	  3	437.3	48.9	 16
314	  3	372.5	53.9	 16
315	  3	271.3	33.2	 16
316	  3	139.8	24.2	 16
317	  3	89.3	15.2	 16
318	  3	82.5	20.3	 16
319	  3	98.0	22.4	 16
320	  3	126.3	23.2	 16
321	  3	299.8	27.8	 16
322	  3	131.8	18.6	 16
323	  3	226.0	34.2	 16
324	  3	151.5	23.8	 16
325	  3	198.0	34.5	 16
326	  3	306.0	47.6	 16
327	  3	85.3	11.2	 16
328	  3	966.3	146.6	 16
329	  3	5025.5	751.3	 16
330	  3	130.0	19.1	 16
331	  3	125.8	23.2	 16
332	  3	100.3	14.7	 16
333	  3	124.3	21.4	 16
334	  3	141.3	22.5	 16
335	  3	102.0	18.9	 16
336	  3	96.8	20.6	 16
337	  3	116.5	23.1	 16
338	  3	111.3	21.7	 16
339	  3	101.3	23.6	 16
340	  3	100.0	12.6	 16
341	  3	573.5	91.8	 16
342	  3	109.5	14.8	 16
343	  3	219.5	36.0	 16
344	  3	194.8	39.1	 16
345	  3	157.8	21.8	 16
346	  3	447.5	68.1	 16
347	  3	165.3	25.4	 16
348	  3	589.0	56.7	 16
349	  3	533.3	60.7	 16
350	  3	94.8	13.9	 16
351	  3	114.8	29.0	 16
352	  3	100.5	18.3	 16
353	  3	107.3	24.6	 16
354	  3	178.0	27.8	 16
355	  3	150.0	41.3	 16
356	  3	153.3	23.6	 16
357	  3	141.3	24.4	 16
358	  3	96.3	20.7	 20
359	  3	153.5	35.0	 16
360	  3	4745.0	1350.5	 16
361	  3	257.0	40.5	 16
362	  3	236.0	34.9	 16
363	  3	205.5	34.2	 16
364	  3	274.0	37.4	 16
365	  3	350.8	78.1	 16
366	  3	99.8	13.2	 16
367	  3	103.0	20.0	 16
368	  3	130.8	18.1	 16
369	  3	228.0	34.7	 16
370	  3	193.5	39.3	 16
371	  3	2732.0	749.4	 16
372	  3	164.3	18.4	 16
373	  3	1105.8	312.4	 16
374	  3	220.3	35.9	 16
375	  3	171.5	35.6	 16
376	  3	547.3	119.8	 16
377	  3	136.8	29.1	 16
378	  3	286.5	52.7	 16
379	  3	216.8	31.1	 16
380	  3	405.3	96.5	 16
381	  3	953.3	78.5	 16
382	  3	813.0	78.1	 16
383	  3	187.0	30.6	 16
384	  3	142.3	28.3	 16
385	  3	87.0	15.3	 16
386	  3	137.8	21.6	 16
387	  3	290.3	45.7	 16
388	  3	105.8	27.0	 16
389	  3	439.5	74.9	 16
390	  3	799.5	262.2	 16
391	  3	149.5	23.6	 16
392	  3	115.3	19.6	 16
393	  3	138.0	30.5	 16
394	  3	168.8	26.4	 16
395	  3	429.8	85.2	 16
396	  3	215.0	24.5	 16
397	  3	112.8	25.2	 16
398	  3	106.3	19.3	 16
399	  3	119.5	16.7	 16
400	  3	340.8	65.7	 16
401	  3	353.3	34.3	 16
402	  3	230.3	29.0	 16
403	  3	121.0	24.2	 16
404	  3	156.3	71.9	 16
405	  3	206.3	30.4	 16
406	  3	157.5	22.1	 16
407	  3	185.3	34.5	 16
408	  3	149.8	32.0	 16
409	  3	217.8	31.6	 16
410	  3	375.0	55.9	 16
411	  3	388.3	55.6	 16
412	  3	481.8	56.0	 16
413	  3	586.5	145.9	 16
414	  3	112.3	25.9	 16
415	  3	131.0	30.0	 16
416	  3	461.3	74.1	 16
417	  3	164.5	37.8	 16
418	  3	111.0	21.8	 16
419	  3	123.8	20.5	 16
420	  3	80.0	11.4	 16
421	  3	87.3	11.5	 16
422	  3	89.0	13.7	 16
423	  3	192.3	35.4	 16
424	  3	271.5	59.6	 16
425	  3	117.0	20.3	 16
426	  3	84.8	12.4	 16
427	  3	116.5	13.0	 16
428	  3	78.0	11.7	 16
429	  3	224.8	28.3	 16
430	  3	174.3	21.4	 16
431	  3	154.3	31.0	 16
432	  3	129.0	18.8	 16
433	  3	121.5	17.5	 16
434	  3	144.3	18.8	 16
435	  3	113.8	30.4	 16
436	  3	91.0	14.3	 16
437	  3	89.5	14.4	 16
438	  3	142.8	22.4	 16
439	  3	153.8	23.0	 16
440	  3	150.5	25.1	 16
441	  3	308.8	39.2	 16
442	  3	283.8	26.7	 16
443	  3	688.3	79.6	 16
444	  3	95.0	14.7	 16
445	  3	106.0	18.1	 16
446	  3	118.5	14.9	 16
447	  3	95.3	18.7	 16
448	  3	274.5	51.7	 16
449	  3	213.3	33.9	 16
450	  3	125.5	22.5	 16
451	  3	118.3	16.9	 16
452	  3	301.0	43.1	 16
453	  3	1202.0	79.3	 16
454	  3	2107.5	120.2	 16
455	  3	565.5	47.3	 16
456	  3	537.5	66.4	 16
457	  3	190.8	37.0	 16
458	  3	138.0	24.6	 16
459	  3	219.5	34.9	 16
460	  3	477.3	67.8	 16
461	  3	798.5	70.5	 16
462	  3	155.8	23.5	 16
463	  3	137.3	30.1	 16
464	  3	1284.5	102.2	 16
465	  3	1392.5	111.8	 16
466	  3	1284.5	87.2	 16
467	  3	1149.0	123.6	 16
468	  3	143.3	15.2	 16
469	  3	94.5	12.3	 16
470	  3	2290.3	268.2	 16
471	  3	109.3	34.4	 16
472	  3	62.0	8.7	 16
473	  3	104.8	67.4	 16
474	  3	73.0	15.9	 16
475	  3	67.5	14.1	 16
476	  3	62.5	15.2	 16
477	  3	402.8	53.2	 16
478	  3	172.8	16.1	 16
479	  3	154.5	19.4	 16
480	  3	712.8	119.9	 16
481	  3	134.3	20.7	 16
482	  3	269.5	34.5	 16
483	  3	245.8	26.2	 16
484	  3	212.0	17.7	 16
485	  3	190.3	29.6	 16
486	  3	100.0	12.1	 16
487	  3	100.5	16.4	 16
488	  3	208.5	29.9	 16
489	  3	127.3	20.8	 16
490	  3	136.5	25.1	 16
491	  3	113.0	24.7	 16
492	  3	142.3	13.6	 16
493	  3	124.0	18.4	 16
494	  3	375.5	47.8	 16
495	  3	766.8	102.5	 16
496	  3	606.0	56.5	 16
497	  3	574.8	61.9	 16
498	  3	109.8	15.6	 16
499	  3	96.3	14.0	 16
500	  3	129.3	25.0	 16
501	  3	187.0	24.3	 16
502	  3	396.8	44.5	 16
503	  3	86.3	10.6	 16
504	  3	91.3	20.2	 16
505	  3	161.8	23.7	 16
506	  3	261.8	37.0	 16
507	  3	257.8	43.9	 16
508	  3	209.8	33.9	 16
509	  3	215.5	35.4	 16
510	  3	468.0	62.5	 16
511	  3	171.0	36.1	 16
512	  3	283.5	27.8	 16
513	  3	104.0	21.5	 16
514	  3	160.8	26.3	 16
515	  3	111.5	20.5	 16
516	  3	297.5	59.3	 16
517	  3	133.8	25.6	 16
518	  3	212.3	34.3	 16
519	  3	136.0	19.8	 16
520	  3	90.5	17.2	 16
521	  3	148.8	20.2	 16
522	  3	763.5	99.6	 16
523	  3	161.0	20.6	 16
524	  3	204.3	32.6	 16
525	  3	84.8	14.4	 16
526	  3	178.5	28.6	 16
527	  3	265.3	38.6	 16
528	  3	118.0	23.3	 16
529	  3	454.0	110.3	 16
530	  3	132.3	31.6	 16
531	  3	101.8	30.2	 16
532	  3	226.8	33.8	 16
533	  3	134.8	19.5	 16
534	  3	587.5	86.9	 16
535	  3	347.0	33.7	 16
536	  3	2006.3	221.8	 16
537	  3	131.0	15.6	 16
538	  3	138.0	19.9	 16
539	  3	281.0	45.1	 16
540	  3	101.8	17.0	 16
541	  3	122.0	20.8	 16
542	  3	471.5	40.7	 16
543	  3	400.3	62.5	 16
544	  3	322.5	34.9	 16
545	  3	273.0	36.6	 16
546	  3	179.3	25.1	 16
547	  3	256.5	19.1	 16
548	  3	546.3	40.8	 16
549	  3	1129.8	177.4	 16
550	  3	89.5	17.8	 16
551	  3	128.8	26.2	 16
552	  3	129.3	29.9	 16
553	  3	110.3	15.9	 16
554	  3	377.8	59.7	 16
555	  3	205.3	38.4	 16
556	  3	161.8	27.2	 16
557	  3	135.5	24.3	 16
558	  3	727.8	137.1	 16
559	  3	399.0	43.0	 16
560	  3	4270.5	793.2	 16
561	  3	739.0	71.2	 16
562	  3	390.0	40.3	 16
563	  3	206.5	31.3	 16
564	  3	286.8	26.7	 16
565	  3	1265.8	179.6	 16
566	  3	279.3	48.1	 16
567	  3	99.0	12.5	 16
568	  3	178.0	26.5	 16
569	  3	79.5	14.1	 16
570	  3	91.0	16.7	 16
571	  3	80.8	12.6	 16
572	  3	122.5	29.5	 16
573	  3	103.3	18.0	 16
574	  3	657.5	84.3	 16
575	  3	202.8	36.2	 16
576	  3	129.3	21.1	 16
577	  3	162.5	32.5	 16
578	  3	108.3	17.2	 16
579	  3	159.3	20.6	 16
580	  3	177.3	20.5	 16
581	  3	423.5	156.5	 16
582	  3	150.0	21.3	 16
583	  3	418.5	28.5	 16
584	  3	339.3	47.4	 16
585	  3	196.0	28.9	 16
586	  3	206.5	21.5	 16
587	  3	245.8	28.3	 16
588	  3	186.5	32.7	 16
589	  3	415.0	65.4	 16
590	  3	1366.3	191.7	 16
591	  3	185.5	25.8	 16
592	  3	330.0	44.2	 16
593	  3	95.0	14.1	 16
594	  3	264.8	54.5	 16
595	  3	93.8	22.2	 20
596	  3	103.5	14.4	 16
597	  3	98.8	13.4	 16
598	  3	157.3	29.2	 16
599	  3	316.0	29.0	 16
600	  3	400.8	39.6	 16
601	  3	522.5	86.1	 16
602	  3	557.5	70.6	 16
603	  3	545.3	79.0	 16
604	  3	287.3	57.0	 16
605	  3	3009.8	865.7	 16
606	  3	401.0	50.9	 16
607	  3	259.0	36.8	 16
608	  3	288.5	53.2	 16
609	  3	164.0	47.2	 16
610	  3	622.5	71.4	 16
611	  3	1410.5	433.8	 16
612	  3	86.5	13.9	 16
613	  3	91.5	15.5	 16
614	  3	506.0	134.8	 16
615	  3	111.0	33.8	 16
616	  3	421.0	46.2	 16
617	  3	493.0	92.4	 16
618	  3	134.3	20.2	 16
619	  3	115.5	20.2	 16
620	  3	3254.8	1051.9	 16
621	  3	90.0	19.6	 16
622	  3	99.0	18.4	 16
623	  3	149.3	24.5	 16
624	  3	155.5	18.6	 16
625	  3	219.3	20.2	 16
626	  3	188.3	29.3	 16
627	  3	3584.0	1132.2	 16
628	  3	1030.0	105.5	 16
629	  3	424.8	43.7	 16
630	  3	219.0	40.9	 16
631	  3	997.5	285.5	 16
632	  3	159.8	21.5	 16
633	  3	315.3	43.9	 16
634	  3	367.5	54.0	 16
635	  3	206.5	28.3	 16
636	  3	156.5	18.6	 16
637	  3	175.5	24.7	 16
638	  3	122.8	17.7	 16
639	  3	186.3	33.0	 16
640	  3	406.0	103.6	 16
641	  3	143.0	17.4	 16
642	  3	129.8	27.0	 16
643	  3	152.5	18.1	 16
644	  3	175.0	31.3	 16
645	  3	1226.3	376.8	 16
646	  3	152.5	37.9	 16
647	  3	89.0	11.9	 16
648	  3	150.5	39.3	 16
649	  3	115.3	21.4	 16
650	  3	99.8	37.2	 16
651	  3	156.3	26.9	 16
652	  3	120.8	27.7	 16
653	  3	161.3	32.0	 16
654	  3	78.3	10.7	 16
655	  3	147.5	27.6	 16
656	  3	144.0	30.3	 16
657	  3	111.8	18.8	 16
658	  3	100.0	13.3	 16
659	  3	175.5	33.2	 16
660	  3	309.3	63.7	 16
661	  3	406.8	78.6	 16
662	  3	310.5	39.8	 16
663	  3	534.5	128.0	 16
664	  3	155.0	27.8	 16
665	  3	213.5	90.2	 16
666	  3	2748.3	882.7	 16
667	  3	186.0	28.7	 16
668	  3	369.0	58.9	 16
669	  3	146.5	27.2	 16
670	  3	237.3	101.5	 16
671	  3	2391.8	724.1	 16
672	  3	499.5	48.5	 16
673	  3	371.3	51.9	 16
674	  3	456.0	46.9	 16
675	  3	258.8	38.3	 16
676	  3	292.5	36.0	 16
677	  3	242.5	52.2	 16
678	  3	74.0	12.4	 16
679	  3	135.3	24.9	 16
680	  3	214.5	26.7	 16
681	  3	114.3	12.9	 16
682	  3	106.0	19.2	 16
683	  3	116.3	18.0	 16
684	  3	94.0	15.7	 16
685	  3	235.5	39.7	 16
686	  3	378.5	55.9	 16
687	  3	153.5	28.7	 16
688	  3	141.3	19.9	 16
689	  3	124.0	24.3	 16
690	  3	367.5	64.2	 16
691	  3	455.8	81.7	 16
692	  3	286.0	37.7	 16
693	  3	179.3	26.2	 16
694	  3	582.0	81.4	 16
695	  3	340.5	40.6	 16
696	  3	232.5	47.1	 16
697	  3	316.0	66.2	 16
698	  3	123.5	23.6	 16
699	  3	182.0	24.6	 16
700	  3	208.0	26.7	 16
701	  3	697.0	121.5	 16
702	  3	153.0	22.6	 16
703	  3	313.5	44.0	 16
704	  3	168.8	22.3	 16
705	  3	302.8	31.4	 16
706	  3	115.3	20.2	 16
707	  3	83.3	15.1	 16
708	  3	6879.3	1070.9	 16
709	  3	125.8	16.2	 16
710	  3	6866.8	992.2	 16
711	  3	127.8	18.7	 16
  0	  4	78.3	14.1	 16
  1	  4	60.5	10.7	 16
  2	  4	69.5	16.8	 16
  3	  4	65.8	11.7	 16
  4	  4	89.5	22.5	 16
  5	  4	133.5	15.6	 16
  6	  4	144.0	23.1	 16
  7	  4	506.3	46.1	 16
  8	  4	98.3	14.0	 16
  9	  4	165.5	20.7	 16
 10	  4	107.5	16.5	 16
 11	  4	150.5	31.2	 16
 12	  4	118.5	23.4	 16
 13	  4	132.5	16.0	 16
 14	  4	107.8	19.0	 16
 15	  4	535.5	75.4	 16
 16	  4	269.8	124.4	 16
 17	  4	2761.3	169.2	 16
 18	  4	1665.5	298.3	 16
 19	  4	284.0	54.7	 16
 20	  4	158.3	19.4	 16
 21	  4	97.3	14.5	 16
 22	  4	205.3	23.8	 16
 23	  4	138.0	18.4	 16
 24	  4	109.3	17.3	 16
 25	  4	152.0	20.2	 16
 26	  4	127.5	20.1	 16
 27	  4	214.0	30.7	 16
 28	  4	209.5	32.9	 16
 29	  4	186.5	17.2	 16
 30	  4	214.3	32.3	 16
 31	  4	184.8	21.8	 16
 32	  4	117.5	25.0	 16
 33	  4	141.5	21.3	 16
 34	  4	258.3	45.8	 16
 35	  4	615.8	104.0	 16
 36	  4	179.0	20.0	 16
 37	  4	267.0	39.1	 16
 38	  4	299.3	33.7	 16
 39	  4	163.3	27.2	 16
 40	  4	208.8	26.7	 16
 41	  4	230.3	17.7	 16
 42	  4	197.3	34.4	 16
 43	  4	151.8	19.8	 16
 44	  4	128.0	17.4	 16
 45	  4	102.0	24.0	 16
 46	  4	157.0	24.4	 16
 47	  4	298.3	56.0	 16
 48	  4	111.8	15.0	 16
 49	  4	86.8	18.5	 16
 50	  4	133.3	27.9	 16
 51	  4	295.8	42.1	 16
 52	  4	104.3	23.2	 16
 53	  4	119.0	19.6	 16
 54	  4	193.0	36.1	 16
 55	  4	299.8	80.9	 16
 56	  4	310.5	37.8	 16
 57	  4	116.0	17.0	 16
 58	  4	139.0	23.0	 16
 59	  4	131.3	27.7	 16
 60	  4	94.0	10.7	 16
 61	  4	207.5	33.1	 16
 62	  4	97.8	16.0	 16
 63	  4	344.5	55.1	 16
 64	  4	767.5	234.6	 16
 65	  4	176.3	37.2	 16
 66	  4	109.8	18.5	 16
 67	  4	151.8	30.2	 16
 68	  4	108.0	15.7	 16
 69	  4	99.8	22.4	 16
 70	  4	181.3	45.2	 16
 71	  4	151.8	33.5	 16
 72	  4	790.0	89.2	 16
 73	  4	1534.3	357.6	 16
 74	  4	102.0	21.5	 16
 75	  4	169.0	36.3	 16
 76	  4	91.3	15.9	 16
 77	  4	115.0	15.7	 16
 78	  4	123.3	14.8	 16
 79	  4	136.8	23.0	 16
 80	  4	109.0	19.3	 16
 81	  4	109.0	18.6	 16
 82	  4	111.0	19.6	 16
 83	  4	492.5	83.9	 16
 84	  4	237.0	51.4	 16
 85	  4	128.0	22.7	 16
 86	  4	205.0	27.8	 16
 87	  4	462.3	58.6	 16
 88	  4	1212.8	130.9	 16
 89	  4	551.0	58.7	 16
 90	  4	294.8	36.1	 16
 91	  4	265.0	25.7	 16
 92	  4	279.0	40.4	 16
 93	  4	257.5	31.9	 16
 94	  4	260.3	29.1	 16
 95	  4	240.0	42.2	 16
 96	  4	197.8	39.8	 16
 97	  4	470.3	66.2	 16
 98	  4	121.5	18.3	 16
 99	  4	91.0	12.4	 16
100	  4	506.0	64.5	 16
101	  4	368.3	79.4	 16
102	  4	77.3	8.9	 16
103	  4	153.0	20.3	 16
104	  4	175.8	19.0	 16
105	  4	277.0	46.9	 16
106	  4	95.0	11.4	 16
107	  4	194.5	29.3	 16
108	  4	123.0	19.8	 16
109	  4	117.8	21.1	 16
110	  4	76.5	13.6	 16
111	  4	118.5	20.0	 16
112	  4	322.0	52.9	 16
113	  4	500.8	75.2	 16
114	  4	107.0	22.7	 16
115	  4	101.5	13.7	 16
116	  4	116.5	15.9	 16
117	  4	149.8	30.0	 16
118	  4	122.8	18.2	 16
119	  4	434.0	56.3	 16
120	  4	505.8	47.6	 16
121	  4	172.8	39.5	 20
122	  4	72.3	8.9	 16
123	  4	70.0	10.7	 16
124	  4	87.5	11.6	 16
125	  4	135.0	26.2	 16
126	  4	114.3	18.2	 16
127	  4	93.5	16.2	 16
128	  4	110.8	19.2	 16
129	  4	102.8	19.7	 16
130	  4	225.0	152.2	 16
131	  4	1239.5	191.7	 16
132	  4	888.0	277.5	 16
133	  4	186.8	54.2	 16
134	  4	246.0	39.8	 16
135	  4	157.3	19.6	 16
136	  4	119.5	17.5	 16
137	  4	142.0	35.1	 16
138	  4	215.3	81.8	 16
139	  4	375.8	39.4	 16
140	  4	268.0	62.9	 16
141	  4	146.3	63.4	 16
142	  4	490.5	54.2	 16
143	  4	137.5	23.4	 16
144	  4	89.8	15.4	 16
145	  4	110.0	57.1	 16
146	  4	949.8	196.2	 16
147	  4	152.3	26.1	 16
148	  4	114.5	22.0	 16
149	  4	122.0	19.0	 16
150	  4	208.5	37.8	 16
151	  4	124.3	18.3	 16
152	  4	189.5	30.1	 16
153	  4	115.0	18.8	 16
154	  4	160.5	25.0	 16
155	  4	122.0	21.1	 16
156	  4	74.3	14.7	 16
157	  4	102.3	16.6	 16
158	  4	114.0	23.7	 16
159	  4	174.0	19.0	 16
160	  4	357.5	63.2	 16
161	  4	374.5	75.6	 16
162	  4	910.5	267.1	 16
163	  4	469.0	107.9	 16
164	  4	287.8	43.9	 16
165	  4	246.8	29.0	 16
166	  4	1385.5	451.8	 16
167	  4	140.0	27.1	 16
168	  4	225.5	59.3	 16
169	  4	114.5	18.8	 16
170	  4	111.5	22.5	 16
171	  4	85.5	18.3	 16
172	  4	106.5	24.2	 16
173	  4	94.3	38.8	 16
174	  4	291.3	58.9	 16
175	  4	89.8	19.3	 16
176	  4	310.3	99.4	 16
177	  4	91.0	16.9	 16
178	  4	80.8	21.2	 16
179	  4	316.8	48.2	 16
180	  4	361.8	64.6	 16
181	  4	93.3	18.5	 16
182	  4	108.3	22.8	 16
183	  4	374.5	49.7	 16
184	  4	168.0	25.1	 16
185	  4	129.5	22.8	 16
186	  4	128.0	42.6	 16
187	  4	102.0	22.1	 16
188	  4	89.5	16.5	 16
189	  4	111.8	22.0	 16
190	  4	198.3	33.8	 16
191	  4	164.0	26.7	 16
192	  4	102.0	14.0	 16
193	  4	119.8	21.1	 16
194	  4	146.3	16.6	 16
195	  4	108.3	24.4	 16
196	  4	169.0	22.4	 16
197	  4	234.8	35.4	 16
198	  4	241.8	30.5	 16
199	  4	422.0	48.2	 16
200	  4	287.5	38.6	 16
201	  4	160.5	24.0	 16
202	  4	105.5	21.2	 16
203	  4	107.0	20.4	 16
204	  4	92.3	16.3	 16
205	  4	283.8	44.7	 16
206	  4	257.0	50.0	 16
207	  4	124.3	25.8	 16
208	  4	77.5	14.8	 16
209	  4	99.5	16.6	 16
210	  4	89.8	14.0	 16
211	  4	105.3	20.1	 16
212	  4	137.3	31.5	 16
213	  4	246.5	56.1	 16
214	  4	87.0	19.5	 16
215	  4	109.5	13.1	 16
216	  4	104.5	27.2	 16
217	  4	366.8	50.0	 16
218	  4	248.0	46.5	 16
219	  4	223.3	49.4	 16
220	  4	122.5	14.6	 16
221	  4	132.5	22.8	 16
222	  4	137.3	21.3	 16
223	  4	87.8	15.0	 16
224	  4	94.8	13.3	 16
225	  4	129.0	18.7	 16
226	  4	149.3	33.5	 16
227	  4	165.5	29.2	 16
228	  4	184.5	28.6	 16
229	  4	100.3	17.3	 16
230	  4	85.0	18.1	 16
231	  4	98.0	13.2	 16
232	  4	100.0	25.5	 16
233	  4	85.0	15.4	 16
234	  4	61.5	8.0	 16
235	  4	62.0	13.3	 16
236	  4	54.0	9.0	 16
237	  4	50.5	11.7	 16
238	  4	60.0	10.3	 16
239	  4	65.0	12.6	 16
240	  4	123.3	17.7	 16
241	  4	140.3	17.9	 16
242	  4	123.8	24.2	 16
243	  4	425.5	33.7	 16
244	  4	230.8	35.9	 16
245	  4	138.3	28.2	 16
246	  4	208.5	33.3	 16
247	  4	170.3	27.2	 16
248	  4	97.3	19.5	 16
249	  4	109.3	10.4	 16
250	  4	94.0	14.4	 16
251	  4	121.3	25.0	 16
252	  4	115.0	14.1	 16
253	  4	92.5	17.3	 16
254	  4	132.5	18.9	 16
255	  4	143.8	23.1	 16
256	  4	102.3	18.6	 16
257	  4	170.5	25.3	 16
258	  4	86.5	16.2	 16
259	  4	99.8	18.0	 16
260	  4	78.5	13.6	 16
261	  4	99.3	19.3	 16
262	  4	103.5	14.2	 16
263	  4	175.5	26.9	 16
264	  4	160.5	24.6	 16
265	  4	105.0	18.0	 16
266	  4	224.5	32.4	 16
267	  4	163.5	26.1	 16
268	  4	112.5	21.4	 16
269	  4	190.5	23.8	 16
270	  4	143.8	23.3	 16
271	  4	272.5	39.2	 16
272	  4	283.3	56.8	 16
273	  4	1829.5	146.6	 16
274	  4	1517.3	154.0	 16
275	  4	367.3	49.2	 16
276	  4	195.3	21.9	 16
277	  4	215.0	23.8	 16
278	  4	193.8	14.8	 16
279	  4	218.0	26.9	 16
280	  4	165.8	30.1	 16
281	  4	105.0	20.0	 16
282	  4	82.0	18.1	 16
283	  4	177.0	38.4	 16
284	  4	119.0	18.0	 16
285	  4	180.8	23.8	 16
286	  4	191.3	31.6	 16
287	  4	169.0	27.4	 16
288	  4	132.0	27.3	 16
289	  4	118.0	33.3	 16
290	  4	132.3	24.3	 16
291	  4	70.5	13.9	 16
292	  4	140.5	21.2	 16
293	  4	528.5	57.3	 16
294	  4	187.0	32.8	 16
295	  4	170.5	25.6	 16
296	  4	110.0	19.2	 16
297	  4	97.8	18.7	 16
298	  4	109.5	11.2	 16
299	  4	106.5	14.5	 16
300	  4	121.5	48.2	 16
301	  4	194.5	66.9	 16
302	  4	131.3	16.0	 16
303	  4	141.0	25.4	 16
304	  4	445.8	53.6	 16
305	  4	111.0	22.5	 16
306	  4	97.3	22.0	 16
307	  4	133.5	23.4	 16
308	  4	105.5	14.0	 16
309	  4	217.3	64.1	 16
310	  4	200.0	35.2	 16
311	  4	177.8	31.2	 16
312	  4	934.0	81.7	 16
313	  4	336.8	39.1	 16
314	  4	269.3	25.1	 16
315	  4	317.5	61.6	 16
316	  4	123.3	20.8	 16
317	  4	81.5	9.9	 16
318	  4	80.3	15.1	 16
319	  4	159.3	20.8	 16
320	  4	161.0	25.9	 16
321	  4	517.5	47.3	 16
322	  4	165.3	23.2	 16
323	  4	125.3	25.5	 16
324	  4	110.3	17.3	 16
325	  4	220.3	27.5	 16
326	  4	92.3	16.4	 16
327	  4	95.0	26.1	 16
328	  4	309.0	33.7	 16
329	  4	1087.5	47.3	 16
330	  4	123.3	21.7	 16
331	  4	87.5	19.2	 16
332	  4	85.3	13.9	 16
333	  4	85.0	13.2	 16
334	  4	71.0	13.5	 16
335	  4	91.3	16.0	 16
336	  4	111.3	21.4	 16
337	  4	96.0	15.5	 16
338	  4	104.5	13.9	 16
339	  4	79.3	14.3	 16
340	  4	107.3	24.3	 16
341	  4	218.5	29.9	 16
342	  4	103.8	18.4	 16
343	  4	171.0	26.0	 16
344	  4	188.0	28.2	 16
345	  4	141.5	14.8	 16
346	  4	165.5	47.3	 16
347	  4	242.8	31.1	 16
348	  4	673.3	60.0	 16
349	  4	177.3	21.0	 16
350	  4	89.3	18.6	 16
351	  4	87.0	19.0	 16
352	  4	124.8	24.6	 16
353	  4	93.0	13.3	 16
354	  4	149.8	21.2	 16
355	  4	173.5	23.5	 16
356	  4	146.0	42.5	 16
357	  4	112.5	19.8	 16
358	  4	100.0	23.5	 16
359	  4	110.0	25.2	 20
360	  4	1089.0	273.0	 16
361	  4	144.0	20.8	 16
362	  4	212.3	148.9	 16
363	  4	167.0	25.6	 16
364	  4	478.3	46.4	 16
365	  4	561.3	109.3	 16
366	  4	113.0	19.5	 16
367	  4	84.3	12.9	 16
368	  4	103.5	19.6	 16
369	  4	211.8	30.5	 16
370	  4	253.5	40.4	 16
371	  4	384.5	57.4	 16
372	  4	188.5	25.0	 16
373	  4	318.5	67.4	 16
374	  4	111.0	28.0	 16
375	  4	133.3	22.5	 16
376	  4	209.3	25.3	 16
377	  4	203.8	56.4	 16
378	  4	223.0	37.3	 16
379	  4	161.3	31.2	 16
380	  4	579.8	87.4	 16
381	  4	1282.5	109.1	 16
382	  4	639.3	71.4	 16
383	  4	319.5	57.7	 16
384	  4	247.0	42.3	 16
385	  4	92.5	16.1	 16
386	  4	122.8	23.3	 16
387	  4	251.5	50.5	 16
388	  4	92.8	15.0	 16
389	  4	216.3	31.7	 16
390	  4	93.8	11.2	 16
391	  4	108.3	20.6	 16
392	  4	151.3	38.8	 16
393	  4	130.0	37.1	 16
394	  4	189.0	24.8	 16
395	  4	316.5	35.6	 16
396	  4	154.5	26.5	 16
397	  4	104.3	15.0	 16
398	  4	217.5	30.0	 16
399	  4	225.8	27.6	 16
400	  4	204.5	31.6	 16
401	  4	176.5	25.9	 16
402	  4	138.8	20.9	 16
403	  4	114.0	21.0	 16
404	  4	100.3	22.4	 16
405	  4	160.3	23.0	 16
406	  4	133.3	25.4	 16
407	  4	246.0	56.5	 16
408	  4	163.8	28.8	 16
409	  4	195.3	46.7	 16
410	  4	378.5	46.0	 16
411	  4	643.3	53.7	 16
412	  4	1218.8	125.0	 16
413	  4	889.5	190.1	 16
414	  4	111.0	21.4	 16
415	  4	224.8	34.1	 16
416	  4	138.0	15.6	 16
417	  4	120.3	23.0	 16
418	  4	167.8	22.9	 16
419	  4	953.8	199.8	 16
420	  4	90.5	17.7	 16
421	  4	75.0	11.4	 16
422	  4	74.5	15.5	 16
423	  4	233.3	32.1	 16
424	  4	147.3	24.3	 16
425	  4	96.0	19.4	 16
426	  4	77.3	20.8	 16
427	  4	81.5	13.5	 16
428	  4	88.0	15.5	 16
429	  4	243.0	44.2	 16
430	  4	349.8	38.3	 16
431	  4	148.8	29.6	 16
432	  4	95.3	22.4	 16
433	  4	162.0	35.1	 16
434	  4	274.3	35.5	 16
435	  4	85.0	15.5	 16
436	  4	66.3	12.3	 16
437	  4	109.3	21.9	 16
438	  4	95.3	14.9	 16
439	  4	204.0	33.3	 16
440	  4	234.8	40.1	 16
441	  4	172.5	22.9	 16
442	  4	155.0	18.7	 16
443	  4	910.5	100.5	 16
444	  4	186.0	39.0	 16
445	  4	99.0	11.1	 16
446	  4	110.0	27.9	 16
447	  4	98.3	22.3	 16
448	  4	119.0	24.6	 16
449	  4	270.0	33.5	 16
450	  4	116.3	15.3	 16
451	  4	100.3	20.7	 16
452	  4	162.0	37.6	 16
453	  4	1158.5	136.2	 16
454	  4	2430.8	248.3	 16
455	  4	647.0	64.8	 16
456	  4	649.0	76.2	 16
457	  4	133.0	18.8	 16
458	  4	148.5	25.8	 16
459	  4	203.5	39.9	 16
460	  4	1036.0	105.1	 16
461	  4	1356.5	96.1	 16
462	  4	128.3	20.5	 16
463	  4	124.3	33.1	 16
464	  4	639.5	64.2	 16
465	  4	380.0	27.9	 16
466	  4	325.5	36.6	 16
467	  4	320.5	42.3	 16
468	  4	130.5	28.0	 16
469	  4	112.8	19.9	 16
470	  4	2043.0	300.8	 16
471	  4	99.8	19.1	 16
472	  4	67.0	22.1	 16
473	  4	53.5	11.7	 16
474	  4	63.3	14.6	 16
475	  4	63.0	11.4	 16
476	  4	69.0	12.3	 16
477	  4	332.8	49.4	 16
478	  4	110.5	17.7	 16
479	  4	236.5	33.7	 16
480	  4	135.3	31.4	 16
481	  4	85.5	14.8	 16
482	  4	217.0	35.9	 16
483	  4	162.5	22.2	 16
484	  4	110.5	19.4	 16
485	  4	171.5	19.8	 16
486	  4	102.5	13.0	 16
487	  4	84.3	13.9	 16
488	  4	195.0	29.5	 16
489	  4	106.3	18.1	 16
490	  4	93.0	16.0	 16
491	  4	81.0	14.4	 16
492	  4	129.8	12.3	 16
493	  4	127.3	24.0	 16
494	  4	146.3	26.7	 16
495	  4	1322.5	127.7	 16
496	  4	212.5	29.6	 16
497	  4	378.8	46.5	 16
498	  4	132.5	21.7	 16
499	  4	108.8	22.7	 16
500	  4	113.8	14.4	 16
501	  4	314.8	27.3	 16
502	  4	229.5	34.2	 16
503	  4	82.0	11.2	 16
504	  4	68.8	12.8	 16
505	  4	117.8	21.8	 16
506	  4	143.3	20.6	 16
507	  4	171.3	27.3	 16
508	  4	117.3	23.1	 16
509	  4	171.5	29.7	 16
510	  4	541.8	49.5	 16
511	  4	303.0	49.5	 16
512	  4	389.0	48.6	 16
513	  4	91.8	16.2	 16
514	  4	164.0	29.0	 16
515	  4	114.3	24.1	 16
516	  4	294.3	33.4	 16
517	  4	164.8	23.5	 16
518	  4	209.5	27.0	 16
519	  4	130.0	29.3	 16
520	  4	79.3	12.1	 16
521	  4	126.8	20.1	 16
522	  4	399.5	57.0	 16
523	  4	249.8	34.0	 16
524	  4	96.0	21.2	 16
525	  4	81.8	14.0	 16
526	  4	133.3	19.6	 16
527	  4	156.5	32.5	 16
528	  4	178.3	23.4	 16
529	  4	128.0	13.6	 16
530	  4	136.5	31.2	 16
531	  4	86.8	20.4	 16
532	  4	146.3	23.8	 16
533	  4	89.0	13.6	 16
534	  4	205.3	31.3	 16
535	  4	255.8	32.6	 16
536	  4	991.3	116.9	 16
537	  4	160.8	21.4	 16
538	  4	137.3	22.0	 16
539	  4	125.3	22.5	 16
540	  4	86.5	13.8	 16
541	  4	75.8	9.2	 16
542	  4	295.0	49.2	 16
543	  4	481.0	60.7	 16
544	  4	222.5	33.2	 16
545	  4	180.8	21.1	 16
546	  4	201.5	36.5	 16
547	  4	181.3	24.6	 16
548	  4	353.0	38.1	 16
549	  4	397.8	52.8	 16
550	  4	89.5	18.9	 16
551	  4	84.8	14.5	 16
552	  4	109.5	19.0	 16
553	  4	103.5	24.0	 16
554	  4	116.8	24.5	 16
555	  4	85.8	21.4	 16
556	  4	105.8	19.4	 16
557	  4	111.3	24.8	 16
558	  4	132.8	27.7	 16
559	  4	507.3	51.9	 16
560	  4	1258.3	185.6	 16
561	  4	1170.3	79.5	 16
562	  4	537.5	44.2	 16
563	  4	123.0	19.3	 16
564	  4	195.3	29.8	 16
565	  4	823.8	108.7	 16
566	  4	236.5	61.0	 16
567	  4	94.8	14.8	 16
568	  4	102.0	19.6	 16
569	  4	79.3	11.4	 16
570	  4	77.8	10.9	 16
571	  4	78.3	13.5	 16
572	  4	119.0	22.5	 16
573	  4	87.3	17.8	 16
574	  4	106.8	24.0	 16
575	  4	147.0	25.2	 16
576	  4	109.5	29.7	 16
577	  4	117.3	24.0	 16
578	  4	86.0	14.1	 16
579	  4	246.5	30.2	 16
580	  4	291.8	31.7	 16
581	  4	226.8	35.3	 16
582	  4	201.5	31.2	 16
583	  4	240.0	35.1	 16
584	  4	232.0	27.9	 16
585	  4	239.5	37.1	 16
586	  4	111.8	20.6	 16
587	  4	163.3	22.7	 16
588	  4	246.5	49.6	 16
589	  4	383.3	40.3	 16
590	  4	267.8	32.4	 16
591	  4	219.3	34.7	 16
592	  4	214.0	35.0	 16
593	  4	118.8	17.2	 16
594	  4	159.3	19.1	 16
595	  4	89.3	13.4	 16
596	  4	107.3	24.6	 20
597	  4	116.5	18.9	 16
598	  4	135.8	22.0	 16
599	  4	217.0	39.7	 16
600	  4	320.0	40.8	 16
601	  4	602.3	81.5	 16
602	  4	398.5	40.1	 16
603	  4	553.8	48.4	 16
604	  4	248.8	41.1	 16
605	  4	1138.3	292.3	 16
606	  4	251.0	37.9	 16
607	  4	158.3	26.7	 16
608	  4	276.0	49.6	 16
609	  4	183.3	69.0	 16
610	  4	289.0	39.1	 16
611	  4	268.0	64.0	 16
612	  4	98.5	17.6	 16
613	  4	91.3	11.8	 16
614	  4	109.3	20.8	 16
615	  4	97.5	23.5	 16
616	  4	199.8	60.7	 16
617	  4	254.3	42.3	 16
618	  4	107.5	26.9	 16
619	  4	80.8	17.9	 16
620	  4	524.8	182.1	 16
621	  4	97.3	19.9	 16
622	  4	110.8	17.7	 16
623	  4	177.8	42.8	 16
624	  4	163.8	27.5	 16
625	  4	385.3	39.5	 16
626	  4	133.3	20.3	 16
627	  4	525.8	128.1	 16
628	  4	678.5	80.4	 16
629	  4	634.5	105.0	 16
630	  4	199.0	32.2	 16
631	  4	254.5	42.8	 16
632	  4	130.5	20.0	 16
633	  4	237.0	40.5	 16
634	  4	215.0	28.4	 16
635	  4	180.0	19.6	 16
636	  4	152.8	20.1	 16
637	  4	151.5	26.5	 16
638	  4	151.8	16.6	 16
639	  4	116.5	21.1	 16
640	  4	133.8	38.6	 16
641	  4	118.0	16.0	 16
642	  4	115.3	20.6	 16
643	  4	173.5	100.2	 16
644	  4	282.8	40.5	 16
645	  4	561.8	147.4	 16
646	  4	93.0	16.3	 16
647	  4	85.0	13.8	 16
648	  4	156.3	26.6	 16
649	  4	130.3	18.6	 16
650	  4	98.8	23.0	 16
651	  4	176.8	34.6	 16
652	  4	109.5	16.8	 16
653	  4	157.5	20.6	 16
654	  4	103.5	21.1	 16
655	  4	158.5	30.7	 16
656	  4	136.8	17.4	 16
657	  4	90.5	15.5	 16
658	  4	89.8	14.3	 16
659	  4	111.5	14.5	 16
660	  4	167.0	29.9	 16
661	  4	305.8	38.8	 16
662	  4	211.5	36.0	 16
663	  4	342.0	58.0	 16
664	  4	219.3	28.9	 16
665	  4	225.8	65.6	 16
666	  4	1371.5	429.7	 16
667	  4	133.8	20.0	 16
668	  4	155.8	21.6	 16
669	  4	138.3	25.3	 16
670	  4	220.5	32.1	 16
671	  4	512.8	112.2	 16
672	  4	390.8	82.3	 16
673	  4	496.3	131.0	 16
674	  4	723.0	59.2	 16
675	  4	249.5	37.0	 16
676	  4	153.0	33.3	 16
677	  4	271.8	44.0	 16
678	  4	74.8	14.1	 16
679	  4	105.5	16.1	 16
680	  4	302.3	56.9	 16
681	  4	89.0	13.1	 16
682	  4	79.5	12.8	 16
683	  4	108.3	21.2	 16
684	  4	84.5	15.4	 16
685	  4	167.3	26.4	 16
686	  4	201.0	21.0	 16
687	  4	147.3	30.4	 16
688	  4	105.5	13.0	 16
689	  4	99.5	17.9	 16
690	  4	379.0	63.6	 16
691	  4	301.5	46.9	 16
692	  4	810.3	156.7	 16
693	  4	176.8	23.8	 16
694	  4	269.0	62.2	 16
695	  4	345.5	54.4	 16
696	  4	202.8	29.7	 16
697	  4	87.5	15.1	 16
698	  4	100.3	17.0	 16
699	  4	144.3	30.5	 16
700	  4	143.8	25.9	 16
701	  4	257.0	26.1	 16
702	  4	140.0	28.3	 16
703	  4	445.5	67.0	 16
704	  4	242.0	35.3	 16
705	  4	710.0	88.4	 16
706	  4	96.0	13.0	 16
707	  4	59.0	13.0	 16
708	  4	56.3	10.5	 16
709	  4	58.0	12.3	 16
710	  4	59.0	8.6	 16
711	  4	56.3	6.3	 16
  0	  5	174.5	23.0	 16
  1	  5	108.3	16.8	 16
  2	  5	127.3	25.0	 16
  3	  5	167.5	33.0	 16
  4	  5	120.5	23.2	 16
  5	  5	131.3	17.8	 16
  6	  5	1095.0	124.2	 16
  7	  5	237.5	33.6	 16
  8	  5	134.0	25.4	 16
  9	  5	301.5	27.3	 16
 10	  5	275.5	34.1	 16
 11	  5	67.0	14.2	 16
 12	  5	141.3	13.9	 16
 13	  5	4717.3	601.4	 16
 14	  5	4776.5	547.3	 16
 15	  5	3903.0	988.7	 16
 16	  5	148.5	39.5	 16
 17	  5	64.5	11.3	 16
 18	  5	166.8	23.3	 16
 19	  5	161.0	22.5	 16
 20	  5	165.5	20.4	 16
 21	  5	151.8	24.6	 16
 22	  5	145.3	25.0	 16
 23	  5	61.3	15.1	 16
 24	  5	158.5	30.5	 16
 25	  5	143.3	17.8	 16
 26	  5	128.3	14.7	 16
 27	  5	129.0	17.2	 16
 28	  5	144.0	17.0	 16
 29	  5	81.8	16.2	 16
 30	  5	143.0	15.6	 16
 31	  5	139.8	16.1	 16
 32	  5	144.5	21.8	 16
 33	  5	142.5	23.2	 16
 34	  5	136.3	21.0	 16
 35	  5	68.5	14.4	 16
 36	  5	160.3	29.2	 16
 37	  5	4362.5	458.9	 16
 38	  5	4745.8	446.0	 16
 39	  5	4098.8	1292.9	 16
 40	  5	135.0	12.3	 16
 41	  5	104.3	30.4	 16
 42	  5	3980.3	1320.0	 16
 43	  5	138.5	22.9	 16
 44	  5	123.5	22.3	 16
 45	  5	105.0	19.9	 16
 46	  5	117.5	20.3	 16
 47	  5	62.3	9.6	 16
 48	  5	147.8	26.4	 16
 49	  5	135.5	18.4	 16
 50	  5	151.3	23.5	 16
 51	  5	133.8	18.9	 16
 52	  5	142.0	26.1	 16
 53	  5	60.5	9.9	 16
 54	  5	138.0	25.0	 16
 55	  5	151.5	17.4	 16
 56	  5	135.0	28.0	 16
 57	  5	138.5	17.0	 16
 58	  5	140.3	21.3	 16
 59	  5	62.3	13.3	 16
 60	  5	67.5	9.4	 16
 61	  5	77.3	26.6	 16
 62	  5	3832.3	1270.4	 16
 63	  5	150.0	20.0	 16
 64	  5	156.5	24.8	 16
 65	  5	150.3	18.9	 16
 66	  5	4099.5	1323.6	 16
 67	  5	70.0	12.3	 16
 68	  5	137.5	17.9	 16
 69	  5	3575.8	342.1	 16
 70	  5	3584.0	356.3	 16
 71	  5	2990.0	1025.4	 16
 72	  5	150.0	22.4	 16
 73	  5	70.3	18.0	 16
 74	  5	146.5	22.3	 16
 75	  5	131.8	25.7	 16
 76	  5	122.5	19.2	 16
 77	  5	111.3	22.5	 16
 78	  5	125.0	31.1	 16
 79	  5	71.3	19.9	 16
 80	  5	4298.0	1359.8	 16
 81	  5	124.3	15.0	 16
 82	  5	128.0	15.1	 16
 83	  5	129.8	35.2	 16
 84	  5	4440.3	1435.0	 16
 85	  5	77.8	12.9	 16
 86	  5	148.5	25.1	 16
 87	  5	140.0	13.6	 16
 88	  5	3857.8	1258.1	 16
 89	  5	135.5	21.9	 16
 90	  5	142.5	41.9	 16
 91	  5	74.5	13.2	 16
 92	  5	151.8	32.0	 16
 93	  5	3177.0	327.8	 16
 94	  5	3097.3	937.3	 16
 95	  5	131.5	19.8	 16
 96	  5	151.0	33.5	 16
 97	  5	64.5	9.9	 16
 98	  5	155.3	20.6	 16
 99	  5	4502.3	411.7	 16
100	  5	4152.5	1201.2	 16
101	  5	154.5	22.5	 16
102	  5	115.3	23.1	 16
103	  5	92.8	22.6	 16
104	  5	141.3	17.2	 16
105	  5	142.8	21.0	 16
106	  5	2825.0	803.9	 16
107	  5	144.0	22.2	 16
108	  5	145.5	25.3	 16
109	  5	50.8	9.6	 16
110	  5	73.0	18.3	 16
111	  5	115.8	13.0	 16
112	  5	235.3	32.5	 16
113	  5	88.5	18.5	 16
114	  5	76.8	14.4	 16
115	  5	258.5	30.5	 16
116	  5	145.5	21.3	 16
117	  5	176.5	24.2	 16
118	  5	2072.8	497.5	 16
119	  5	137.8	21.4	 16
120	  5	100.5	9.0	 16
121	  5	135.8	18.3	 16
122	  5	91.8	17.5	 20
123	  5	95.3	24.0	 16
124	  5	102.0	26.7	 16
125	  5	359.5	89.0	 16
126	  5	453.5	116.3	 16
127	  5	112.8	16.1	 16
128	  5	127.0	31.8	 16
129	  5	428.3	98.9	 16
130	  5	403.8	267.9	 16
131	  5	3792.0	1494.6	 16
132	  5	98.8	38.3	 16
133	  5	308.5	50.0	 16
134	  5	430.3	82.2	 16
135	  5	301.8	82.2	 16
136	  5	92.5	19.9	 16
137	  5	89.0	16.2	 16
138	  5	143.8	61.2	 16
139	  5	254.8	56.8	 16
140	  5	78.0	11.9	 16
141	  5	128.5	22.8	 16
142	  5	103.5	17.1	 16
143	  5	347.5	89.6	 16
144	  5	185.8	33.1	 16
145	  5	123.8	18.2	 16
146	  5	246.3	43.5	 16
147	  5	287.8	57.6	 16
148	  5	100.8	10.1	 16
149	  5	119.0	28.0	 16
150	  5	229.5	24.4	 16
151	  5	172.0	55.0	 16
152	  5	441.8	78.6	 16
153	  5	109.3	17.6	 16
154	  5	313.0	80.4	 16
155	  5	116.5	24.8	 16
156	  5	184.8	35.6	 16
157	  5	342.8	57.0	 16
158	  5	175.5	28.5	 16
159	  5	154.5	18.5	 16
160	  5	270.5	22.9	 16
161	  5	192.8	28.2	 16
162	  5	210.3	27.3	 16
163	  5	280.5	33.6	 16
164	  5	268.3	62.1	 16
165	  5	151.3	34.9	 16
166	  5	161.0	22.7	 16
167	  5	263.3	60.5	 16
168	  5	124.3	16.6	 16
169	  5	222.3	30.8	 16
170	  5	300.0	60.7	 16
171	  5	212.3	24.0	 16
172	  5	136.0	33.8	 16
173	  5	126.8	23.5	 16
174	  5	125.0	24.2	 16
175	  5	226.8	52.9	 16
176	  5	76.5	9.5	 16
177	  5	80.3	14.5	 16
178	  5	87.0	14.1	 16
179	  5	102.0	51.3	 16
180	  5	2604.0	868.5	 16
181	  5	452.5	43.0	 16
182	  5	297.3	102.8	 16
183	  5	142.8	33.0	 16
184	  5	117.5	29.2	 16
185	  5	234.8	29.2	 16
186	  5	253.8	97.6	 16
187	  5	123.8	39.9	 16
188	  5	164.8	32.8	 16
189	  5	139.5	29.5	 16
190	  5	140.3	33.9	 16
191	  5	137.5	21.5	 16
192	  5	208.5	33.5	 16
193	  5	306.8	76.9	 16
194	  5	136.5	24.2	 16
195	  5	178.5	27.3	 16
196	  5	297.8	71.8	 16
197	  5	434.5	57.8	 16
198	  5	179.0	36.0	 16
199	  5	170.0	44.6	 16
200	  5	358.8	36.5	 16
201	  5	230.8	28.6	 16
202	  5	192.0	43.2	 16
203	  5	110.5	23.1	 16
204	  5	78.8	14.9	 16
205	  5	111.5	22.9	 16
206	  5	259.0	69.9	 16
207	  5	76.8	17.4	 16
208	  5	93.0	9.8	 16
209	  5	124.8	22.6	 16
210	  5	419.8	103.1	 16
211	  5	121.8	23.7	 16
212	  5	173.5	34.2	 16
213	  5	554.5	131.8	 16
214	  5	378.5	74.2	 16
215	  5	177.5	29.5	 16
216	  5	182.5	32.2	 16
217	  5	169.8	42.9	 16
218	  5	97.5	12.2	 16
219	  5	84.3	11.1	 16
220	  5	124.3	19.9	 16
221	  5	354.8	84.0	 16
222	  5	94.8	18.7	 16
223	  5	190.3	38.6	 16
224	  5	102.3	20.7	 16
225	  5	88.5	17.8	 16
226	  5	116.3	16.2	 16
227	  5	133.8	24.5	 16
228	  5	159.0	26.0	 16
229	  5	289.8	48.7	 16
230	  5	201.8	43.3	 16
231	  5	95.5	26.4	 16
232	  5	104.8	27.7	 16
233	  5	102.0	23.9	 16
234	  5	105.3	16.2	 16
235	  5	97.0	13.2	 16
236	  5	563.3	145.2	 16
237	  5	94.3	14.0	 16
238	  5	487.0	85.5	 16
239	  5	151.8	21.8	 16
240	  5	113.3	20.5	 16
241	  5	86.3	18.1	 16
242	  5	144.3	33.5	 16
243	  5	461.0	105.4	 16
244	  5	297.3	56.0	 16
245	  5	137.8	29.4	 16
246	  5	227.5	38.8	 16
247	  5	116.5	20.5	 16
248	  5	161.5	22.8	 16
249	  5	110.3	24.4	 16
250	  5	98.0	21.4	 16
251	  5	93.5	16.2	 16
252	  5	72.5	12.8	 16
253	  5	71.8	10.9	 16
254	  5	82.8	12.8	 16
255	  5	151.0	31.4	 16
256	  5	754.0	120.5	 16
257	  5	105.3	15.8	 16
258	  5	82.3	14.9	 16
259	  5	129.3	22.8	 16
260	  5	109.8	33.8	 16
261	  5	90.3	18.5	 16
262	  5	351.5	79.1	 16
263	  5	71.3	10.2	 16
264	  5	71.8	14.0	 16
265	  5	91.3	16.4	 16
266	  5	77.5	11.5	 16
267	  5	89.0	10.8	 16
268	  5	181.3	33.4	 16
269	  5	113.3	18.7	 16
270	  5	158.8	31.9	 16
271	  5	271.3	32.3	 16
272	  5	313.3	40.6	 16
273	  5	144.0	24.1	 16
274	  5	102.8	25.4	 16
275	  5	84.3	12.7	 16
276	  5	77.8	17.0	 16
277	  5	77.3	19.0	 16
278	  5	88.0	15.7	 16
279	  5	85.5	16.2	 16
280	  5	190.0	39.0	 16
281	  5	1036.3	79.3	 16
282	  5	1003.8	138.9	 16
283	  5	264.0	36.5	 16
284	  5	304.5	52.6	 16
285	  5	473.8	58.5	 16
286	  5	105.0	17.9	 16
287	  5	2389.3	440.8	 16
288	  5	211.5	27.8	 16
289	  5	286.3	73.8	 16
290	  5	12955.8	2447.1	 16
291	  5	162.3	27.7	 16
292	  5	195.5	37.3	 16
293	  5	236.0	27.9	 16
294	  5	228.0	23.1	 16
295	  5	302.0	47.7	 16
296	  5	505.8	77.3	 16
297	  5	140.3	28.2	 16
298	  5	179.5	21.6	 16
299	  5	96.3	11.6	 16
300	  5	441.0	53.0	 16
301	  5	328.3	44.5	 16
302	  5	399.0	60.6	 16
303	  5	213.0	37.4	 16
304	  5	131.3	24.1	 16
305	  5	95.0	16.2	 16
306	  5	493.0	73.4	 16
307	  5	105.0	24.2	 16
308	  5	118.3	20.0	 16
309	  5	233.3	40.4	 16
310	  5	113.5	20.8	 16
311	  5	170.5	25.4	 16
312	  5	95.0	19.4	 16
313	  5	161.5	33.0	 16
314	  5	170.5	23.3	 16
315	  5	357.8	57.8	 16
316	  5	487.5	99.2	 16
317	  5	101.5	12.4	 16
318	  5	153.3	20.8	 16
319	  5	133.3	24.9	 16
320	  5	86.3	15.1	 16
321	  5	146.0	17.1	 16
322	  5	98.0	20.2	 16
323	  5	154.5	17.9	 16
324	  5	276.0	36.9	 16
325	  5	192.0	23.1	 16
326	  5	208.8	34.7	 16
327	  5	609.3	81.0	 16
328	  5	88.3	13.7	 16
329	  5	771.3	92.7	 16
330	  5	802.3	50.2	 16
331	  5	345.3	40.3	 16
332	  5	135.3	25.2	 16
333	  5	854.0	102.8	 16
334	  5	177.5	30.2	 16
335	  5	131.5	21.0	 16
336	  5	88.3	11.4	 16
337	  5	117.3	18.7	 16
338	  5	104.3	18.7	 16
339	  5	111.0	17.3	 16
340	  5	182.3	37.9	 16
341	  5	496.5	51.4	 16
342	  5	103.3	14.3	 16
343	  5	124.0	15.8	 16
344	  5	175.5	24.5	 16
345	  5	134.8	25.2	 16
346	  5	152.5	24.8	 16
347	  5	1416.5	170.9	 16
348	  5	128.5	21.2	 16
349	  5	298.3	56.1	 16
350	  5	249.5	35.2	 16
351	  5	392.5	51.0	 16
352	  5	434.3	74.1	 16
353	  5	114.0	23.5	 16
354	  5	124.5	23.7	 16
355	  5	379.5	46.1	 16
356	  5	118.5	23.5	 16
357	  5	170.0	31.6	 16
358	  5	162.5	30.2	 16
359	  5	228.8	28.3	 20
360	  5	189.5	76.1	 16
361	  5	749.0	94.9	 16
362	  5	290.0	31.7	 16
363	  5	135.8	24.4	 16
364	  5	102.3	17.4	 16
365	  5	128.3	21.1	 16
366	  5	113.5	28.7	 16
367	  5	580.5	80.2	 16
368	  5	1118.5	324.5	 16
369	  5	375.5	56.8	 16
370	  5	151.8	32.4	 16
371	  5	339.3	62.2	 16
372	  5	115.0	12.9	 16
373	  5	177.3	27.2	 16
374	  5	127.3	24.0	 16
375	  5	125.0	20.5	 16
376	  5	130.3	23.5	 16
377	  5	239.0	41.5	 16
378	  5	343.5	43.3	 16
379	  5	268.8	45.4	 16
380	  5	436.5	77.6	 16
381	  5	166.3	31.7	 16
382	  5	179.0	29.5	 16
383	  5	172.8	31.6	 16
384	  5	161.0	25.9	 16
385	  5	234.8	23.9	 16
386	  5	1178.8	288.4	 16
387	  5	320.8	43.3	 16
388	  5	209.5	24.4	 16
389	  5	155.5	25.9	 16
390	  5	109.3	20.6	 16
391	  5	158.8	26.8	 16
392	  5	361.0	73.2	 16
393	  5	164.8	28.1	 16
394	  5	274.3	52.6	 16
395	  5	152.3	19.9	 16
396	  5	180.8	26.5	 16
397	  5	174.3	35.6	 16
398	  5	177.0	38.0	 16
399	  5	111.8	19.7	 16
400	  5	291.3	56.5	 16
401	  5	403.3	38.0	 16
402	  5	214.5	43.0	 16
403	  5	132.5	29.2	 16
404	  5	206.3	38.4	 16
405	  5	111.5	18.0	 16
406	  5	116.3	21.9	 16
407	  5	160.5	26.7	 16
408	  5	267.5	36.9	 16
409	  5	176.8	42.4	 16
410	  5	196.0	30.8	 16
411	  5	284.8	55.0	 16
412	  5	128.0	22.8	 16
413	  5	219.0	29.4	 16
414	  5	306.8	35.3	 16
415	  5	2120.8	276.8	 16
416	  5	1945.8	455.2	 16
417	  5	463.0	84.6	 16
418	  5	496.5	94.9	 16
419	  5	444.5	89.8	 16
420	  5	91.5	14.9	 16
421	  5	554.0	143.7	 16
422	  5	74.3	14.9	 16
423	  5	215.5	23.4	 16
424	  5	429.5	107.3	 16
425	  5	221.0	25.6	 16
426	  5	158.3	29.5	 16
427	  5	162.3	27.3	 16
428	  5	152.3	17.4	 16
429	  5	159.3	23.9	 16
430	  5	213.5	48.8	 16
431	  5	589.5	82.7	 16
432	  5	317.0	45.1	 16
433	  5	1116.5	260.2	 16
434	  5	308.3	40.4	 16
435	  5	202.5	43.7	 16
436	  5	142.8	22.5	 16
437	  5	122.3	27.3	 16
438	  5	291.5	48.7	 16
439	  5	181.3	20.8	 16
440	  5	287.5	49.7	 16
441	  5	152.0	27.0	 16
442	  5	262.3	40.7	 16
443	  5	233.3	33.0	 16
444	  5	252.5	27.6	 16
445	  5	190.5	24.7	 16
446	  5	223.0	26.1	 16
447	  5	152.5	34.1	 16
448	  5	411.8	52.1	 16
449	  5	455.5	58.1	 16
450	  5	872.5	87.6	 16
451	  5	617.5	71.4	 16
452	  5	695.0	59.8	 16
453	  5	508.3	58.9	 16
454	  5	10397.8	2052.5	 16
455	  5	116.0	20.3	 16
456	  5	100.0	26.4	 16
457	  5	235.5	26.2	 16
458	  5	197.0	28.4	 16
459	  5	240.0	34.7	 16
460	  5	104.8	14.0	 16
461	  5	248.3	29.9	 16
462	  5	157.0	29.0	 16
463	  5	385.5	69.6	 16
464	  5	2310.3	153.2	 16
465	  5	978.8	87.3	 16
466	  5	271.5	40.4	 16
467	  5	287.5	32.0	 16
468	  5	262.3	29.3	 16
469	  5	236.3	38.8	 16
470	  5	147.3	27.3	 16
471	  5	130.0	22.4	 16
472	  5	181.8	23.2	 16
473	  5	306.0	26.5	 16
474	  5	150.3	22.1	 16
475	  5	101.5	22.9	 16
476	  5	132.3	17.5	 16
477	  5	227.5	24.6	 16
478	  5	280.5	31.5	 16
479	  5	166.0	35.4	 16
480	  5	554.5	66.6	 16
481	  5	210.0	41.5	 16
482	  5	262.8	50.4	 16
483	  5	179.5	20.4	 16
484	  5	171.3	24.5	 16
485	  5	245.3	39.3	 16
486	  5	96.5	17.2	 16
487	  5	143.3	25.5	 16
488	  5	180.8	20.0	 16
489	  5	117.3	18.6	 16
490	  5	93.3	18.8	 16
491	  5	455.5	68.7	 16
492	  5	112.5	21.6	 16
493	  5	278.8	54.2	 16
494	  5	190.3	30.8	 16
495	  5	306.8	55.4	 16
496	  5	659.3	87.6	 16
497	  5	154.8	29.8	 16
498	  5	117.0	17.4	 16
499	  5	107.3	18.5	 16
500	  5	103.0	15.3	 16
501	  5	238.8	33.8	 16
502	  5	109.0	14.6	 16
503	  5	1094.0	242.7	 16
504	  5	368.5	56.0	 16
505	  5	101.3	18.2	 16
506	  5	132.3	28.2	 16
507	  5	113.3	19.4	 16
508	  5	279.3	43.8	 16
509	  5	560.5	59.6	 16
510	  5	246.3	27.9	 16
511	  5	769.3	82.7	 16
512	  5	174.5	30.5	 16
513	  5	150.3	18.2	 16
514	  5	129.0	26.6	 16
515	  5	948.8	207.5	 16
516	  5	146.5	30.2	 16
517	  5	214.3	32.8	 16
518	  5	282.0	44.4	 16
519	  5	132.3	24.8	 16
520	  5	112.3	23.6	 16
521	  5	284.8	38.5	 16
522	  5	188.5	36.3	 16
523	  5	319.3	48.3	 16
524	  5	1240.3	178.4	 16
525	  5	99.0	17.5	 16
526	  5	447.3	29.3	 16
527	  5	88.0	13.9	 16
528	  5	146.3	24.1	 16
529	  5	120.0	27.7	 16
530	  5	436.8	61.1	 16
531	  5	294.0	39.1	 16
532	  5	261.0	32.4	 16
533	  5	199.5	32.3	 16
534	  5	249.0	27.7	 16
535	  5	180.3	33.6	 16
536	  5	329.8	50.2	 16
537	  5	182.0	29.0	 16
538	  5	658.3	74.0	 16
539	  5	348.0	41.0	 16
540	  5	145.5	28.5	 16
541	  5	467.0	43.0	 16
542	  5	350.0	39.4	 16
543	  5	121.5	50.4	 16
544	  5	209.5	32.1	 16
545	  5	232.0	30.1	 16
546	  5	233.3	31.5	 16
547	  5	302.3	34.5	 16
548	  5	181.8	34.8	 16
549	  5	177.3	33.2	 16
550	  5	207.3	23.7	 16
551	  5	192.8	25.1	 16
552	  5	100.3	18.2	 16
553	  5	121.5	15.4	 16
554	  5	86.8	16.8	 16
555	  5	235.8	28.7	 16
556	  5	201.3	38.3	 16
557	  5	413.8	64.0	 16
558	  5	111.5	18.8	 16
559	  5	98.8	15.0	 16
560	  5	200.8	30.5	 16
561	  5	555.3	62.3	 16
562	  5	149.8	27.1	 16
563	  5	116.5	29.8	 16
564	  5	123.3	22.8	 16
565	  5	255.5	28.2	 16
566	  5	1467.0	159.1	 16
567	  5	174.8	28.2	 16
568	  5	100.0	22.7	 16
569	  5	240.8	38.8	 16
570	  5	2446.5	366.5	 16
571	  5	130.8	20.0	 16
572	  5	126.5	19.8	 16
573	  5	103.8	26.5	 16
574	  5	159.3	21.9	 16
575	  5	141.5	28.0	 16
576	  5	206.3	40.1	 16
577	  5	114.0	20.2	 16
578	  5	189.8	19.7	 16
579	  5	351.5	62.2	 16
580	  5	469.5	50.0	 16
581	  5	340.8	40.4	 16
582	  5	487.5	58.8	 16
583	  5	306.0	35.1	 16
584	  5	329.3	37.4	 16
585	  5	264.3	32.9	 16
586	  5	261.8	36.8	 16
587	  5	269.8	30.8	 16
588	  5	339.5	45.5	 16
589	  5	113.3	17.0	 16
590	  5	98.8	26.0	 16
591	  5	119.3	20.7	 16
592	  5	270.8	40.2	 16
593	  5	230.3	36.1	 16
594	  5	269.3	39.4	 16
595	  5	130.5	17.4	 16
596	  5	208.3	21.5	 20
597	  5	620.3	127.5	 16
598	  5	195.3	39.9	 16
599	  5	89.0	16.3	 16
600	  5	451.0	88.1	 16
601	  5	205.8	88.0	 16
602	  5	2464.8	799.0	 16
603	  5	134.0	23.1	 16
604	  5	598.0	183.2	 16
605	  5	79.3	14.3	 16
606	  5	118.8	21.7	 16
607	  5	153.0	22.0	 16
608	  5	289.0	36.3	 16
609	  5	476.3	81.0	 16
610	  5	97.0	14.8	 16
611	  5	164.3	20.5	 16
612	  5	282.3	55.2	 16
613	  5	106.0	12.0	 16
614	  5	150.5	17.7	 16
615	  5	149.3	27.2	 16
616	  5	371.5	49.6	 16
617	  5	346.5	73.0	 16
618	  5	86.8	20.7	 16
619	  5	154.0	20.1	 16
620	  5	94.5	23.2	 16
621	  5	108.0	20.5	 16
622	  5	154.0	47.6	 16
623	  5	291.3	77.5	 16
624	  5	454.0	82.0	 16
625	  5	225.0	58.3	 16
626	  5	540.5	118.4	 16
627	  5	97.0	15.6	 16
628	  5	137.8	29.7	 16
629	  5	404.5	74.7	 16
630	  5	125.5	24.9	 16
631	  5	445.3	56.4	 16
632	  5	199.0	26.4	 16
633	  5	148.3	18.2	 16
634	  5	141.3	23.3	 16
635	  5	229.5	37.5	 16
636	  5	519.8	89.9	 16
637	  5	819.8	89.2	 16
638	  5	800.5	145.5	 16
639	  5	180.3	42.4	 16
640	  5	106.5	15.7	 16
641	  5	122.8	20.0	 16
642	  5	145.5	21.6	 16
643	  5	88.3	16.8	 16
644	  5	321.3	37.6	 16
645	  5	203.3	34.1	 16
646	  5	86.3	11.4	 16
647	  5	99.5	25.3	 16
648	  5	437.0	83.1	 16
649	  5	104.3	14.5	 16
650	  5	145.0	68.4	 16
651	  5	605.5	100.4	 16
652	  5	199.8	41.0	 16
653	  5	856.3	278.4	 16
654	  5	345.0	52.6	 16
655	  5	519.3	51.0	 16
656	  5	348.3	41.1	 16
657	  5	304.5	75.3	 16
658	  5	128.0	35.1	 16
659	  5	361.5	43.5	 16
660	  5	616.0	86.7	 16
661	  5	1922.0	642.6	 16
662	  5	237.8	36.5	 16
663	  5	165.3	22.2	 16
664	  5	176.3	20.4	 16
665	  5	156.8	25.9	 16
666	  5	294.8	37.3	 16
667	  5	218.0	41.0	 16
668	  5	591.8	111.9	 16
669	  5	2030.5	618.5	 16
670	  5	394.8	98.6	 16
671	  5	200.3	36.3	 16
672	  5	374.5	65.7	 16
673	  5	264.5	50.4	 16
674	  5	330.3	69.8	 16
675	  5	185.8	38.4	 16
676	  5	220.8	39.6	 16
677	  5	137.3	22.6	 16
678	  5	121.8	22.7	 16
679	  5	425.8	131.8	 16
680	  5	113.5	15.4	 16
681	  5	209.5	35.5	 16
682	  5	127.5	34.5	 16
683	  5	126.0	15.1	 16
684	  5	109.8	17.0	 16
685	  5	146.3	27.8	 16
686	  5	105.5	24.3	 16
687	  5	126.5	55.6	 16
688	  5	1972.5	438.4	 16
689	  5	580.5	72.4	 16
690	  5	190.5	20.9	 16
691	  5	447.8	74.1	 16
692	  5	476.5	70.5	 16
693	  5	364.5	44.8	 16
694	  5	575.5	90.0	 16
695	  5	147.8	30.3	 16
696	  5	180.8	29.2	 16
697	  5	191.0	30.7	 16
698	  5	156.3	20.4	 16
699	  5	128.5	25.0	 16
700	  5	138.5	22.4	 16
701	  5	268.0	46.2	 16
702	  5	425.5	46.4	 16
703	  5	320.3	33.9	 16
704	  5	129.3	23.3	 16
705	  5	141.5	28.6	 16
706	  5	298.0	33.8	 16
707	  5	287.5	31.3	 16
708	  5	510.3	73.8	 16
709	  5	213.0	30.4	 16
710	  5	268.8	24.3	 16
711	  5	135.8	23.6	 16
  0	  6	5465.8	835.9	 16
  1	  6	349.3	34.7	 16
  2	  6	109.5	16.6	 16
  3	  6	225.8	32.4	 16
  4	  6	103.3	13.3	 16
  5	  6	131.3	18.3	 16
  6	  6	376.8	39.4	 16
  7	  6	146.3	19.7	 16
  8	  6	182.8	37.0	 16
  9	  6	456.8	27.2	 16
 10	  6	290.0	38.6	 16
 11	  6	85.0	21.1	 16
 12	  6	5208.0	1157.8	 16
 13	  6	143.5	20.4	 16
 14	  6	163.3	31.4	 16
 15	  6	148.3	19.7	 16
 16	  6	3957.8	982.6	 16
 17	  6	72.8	10.3	 16
 18	  6	155.5	21.9	 16
 19	  6	150.0	11.7	 16
 20	  6	157.3	19.8	 16
 21	  6	147.0	17.6	 16
 22	  6	126.0	23.9	 16
 23	  6	73.3	10.5	 16
 24	  6	165.8	24.6	 16
 25	  6	154.5	23.5	 16
 26	  6	128.8	13.9	 16
 27	  6	159.0	23.2	 16
 28	  6	121.5	21.9	 16
 29	  6	74.3	10.3	 16
 30	  6	171.3	40.0	 16
 31	  6	149.5	18.6	 16
 32	  6	126.5	15.3	 16
 33	  6	144.0	20.8	 16
 34	  6	135.3	24.7	 16
 35	  6	88.5	41.0	 16
 36	  6	4500.8	1397.7	 16
 37	  6	170.3	19.5	 16
 38	  6	168.3	19.1	 16
 39	  6	197.3	37.7	 16
 40	  6	4423.3	1350.1	 16
 41	  6	141.8	45.2	 16
 42	  6	4542.0	1486.1	 16
 43	  6	147.3	18.3	 16
 44	  6	135.3	24.2	 16
 45	  6	138.3	25.7	 16
 46	  6	117.5	22.4	 16
 47	  6	76.0	23.9	 16
 48	  6	136.0	13.3	 16
 49	  6	133.0	24.2	 16
 50	  6	126.5	15.0	 16
 51	  6	115.3	16.3	 16
 52	  6	116.5	20.8	 16
 53	  6	65.3	10.0	 16
 54	  6	158.8	22.1	 16
 55	  6	149.0	17.8	 16
 56	  6	139.5	26.2	 16
 57	  6	150.0	19.4	 16
 58	  6	110.3	16.7	 16
 59	  6	63.0	10.3	 16
 60	  6	65.3	7.5	 16
 61	  6	88.8	25.2	 16
 62	  6	4420.5	1472.3	 16
 63	  6	145.3	24.5	 16
 64	  6	150.8	22.4	 16
 65	  6	167.0	29.3	 16
 66	  6	5293.8	1745.7	 16
 67	  6	93.8	29.6	 16
 68	  6	4429.0	1435.1	 16
 69	  6	153.0	26.6	 16
 70	  6	146.5	20.4	 16
 71	  6	156.8	17.5	 16
 72	  6	3670.3	1147.2	 16
 73	  6	70.8	15.1	 16
 74	  6	149.0	23.9	 16
 75	  6	148.3	26.4	 16
 76	  6	141.5	28.0	 16
 77	  6	145.5	27.6	 16
 78	  6	120.3	17.9	 16
 79	  6	91.0	18.6	 16
 80	  6	4861.3	1543.6	 16
 81	  6	144.3	25.2	 16
 82	  6	121.8	12.2	 16
 83	  6	148.5	28.2	 16
 84	  6	5301.5	1719.4	 16
 85	  6	78.0	13.9	 16
 86	  6	134.3	16.1	 16
 87	  6	4770.5	514.6	 16
 88	  6	4604.3	1491.2	 16
 89	  6	121.8	21.1	 16
 90	  6	116.5	12.8	 16
 91	  6	93.3	21.7	 16
 92	  6	3367.5	1055.8	 16
 93	  6	140.3	21.0	 16
 94	  6	148.5	35.9	 16
 95	  6	3885.3	1230.9	 16
 96	  6	134.0	29.4	 16
 97	  6	68.0	21.3	 16
 98	  6	4130.8	1291.6	 16
 99	  6	147.0	17.9	 16
100	  6	156.5	22.5	 16
101	  6	4388.3	1274.9	 16
102	  6	146.0	22.1	 16
103	  6	71.3	14.0	 16
104	  6	145.0	25.1	 16
105	  6	3756.8	1142.0	 16
106	  6	163.3	23.4	 16
107	  6	3721.0	1085.9	 16
108	  6	147.3	19.6	 16
109	  6	56.3	14.2	 16
110	  6	66.3	10.5	 16
111	  6	102.3	15.2	 16
112	  6	102.5	16.6	 16
113	  6	99.3	19.2	 16
114	  6	109.0	23.9	 16
115	  6	472.0	24.1	 16
116	  6	246.0	28.9	 16
117	  6	280.0	35.9	 16
118	  6	203.5	53.9	 16
119	  6	233.8	32.5	 16
120	  6	109.3	18.5	 16
121	  6	143.3	25.6	 16
122	  6	95.0	56.0	 20
123	  6	99.3	19.9	 16
124	  6	87.3	12.7	 16
125	  6	131.5	39.8	 16
126	  6	154.5	24.8	 16
127	  6	130.8	30.8	 16
128	  6	151.8	29.6	 16
129	  6	307.5	53.3	 16
130	  6	517.5	77.0	 16
131	  6	862.3	274.5	 16
132	  6	142.5	30.7	 16
133	  6	240.3	27.6	 16
134	  6	232.5	39.1	 16
135	  6	166.5	21.4	 16
136	  6	163.3	32.5	 16
137	  6	222.8	50.6	 16
138	  6	137.5	42.5	 16
139	  6	292.5	81.7	 16
140	  6	70.8	12.9	 16
141	  6	81.3	13.1	 16
142	  6	94.5	20.1	 16
143	  6	236.5	40.6	 16
144	  6	219.0	48.8	 16
145	  6	151.5	33.0	 16
146	  6	326.0	43.1	 16
147	  6	244.3	31.4	 16
148	  6	101.8	17.2	 16
149	  6	83.3	10.9	 16
150	  6	171.5	35.9	 16
151	  6	138.3	39.1	 16
152	  6	364.3	51.7	 16
153	  6	120.3	16.3	 16
154	  6	163.5	36.8	 16
155	  6	151.3	19.6	 16
156	  6	227.5	59.0	 16
157	  6	483.5	80.2	 16
158	  6	119.3	16.2	 16
159	  6	146.8	27.7	 16
160	  6	311.8	41.6	 16
161	  6	248.5	34.5	 16
162	  6	236.8	41.1	 16
163	  6	369.5	51.5	 16
164	  6	337.5	71.4	 16
165	  6	89.0	19.6	 16
166	  6	177.3	29.7	 16
167	  6	120.5	15.8	 16
168	  6	111.5	17.4	 16
169	  6	192.0	34.3	 16
170	  6	189.0	35.5	 16
171	  6	305.5	55.9	 16
172	  6	113.3	22.8	 16
173	  6	103.0	25.2	 16
174	  6	91.8	15.4	 16
175	  6	140.5	26.1	 16
176	  6	110.0	25.9	 16
177	  6	77.0	18.2	 16
178	  6	86.3	13.1	 16
179	  6	104.3	20.0	 16
180	  6	887.5	273.9	 16
181	  6	270.0	24.0	 16
182	  6	707.0	175.1	 16
183	  6	191.3	46.5	 16
184	  6	104.0	20.0	 16
185	  6	215.0	18.7	 16
186	  6	145.3	27.9	 16
187	  6	154.8	26.5	 16
188	  6	155.3	43.3	 16
189	  6	135.3	29.2	 16
190	  6	142.3	32.4	 16
191	  6	74.3	13.1	 16
192	  6	154.5	19.9	 16
193	  6	136.0	23.1	 16
194	  6	171.0	38.0	 16
195	  6	156.3	24.6	 16
196	  6	271.8	31.9	 16
197	  6	387.8	35.1	 16
198	  6	444.3	80.6	 16
199	  6	352.8	55.1	 16
200	  6	537.0	62.7	 16
201	  6	397.5	39.3	 16
202	  6	341.5	79.7	 16
203	  6	158.5	30.3	 16
204	  6	66.3	15.3	 16
205	  6	81.0	8.8	 16
206	  6	181.8	34.0	 16
207	  6	67.3	17.3	 16
208	  6	95.5	24.8	 16
209	  6	110.0	15.0	 16
210	  6	141.0	28.5	 16
211	  6	116.8	34.0	 16
212	  6	173.3	21.2	 16
213	  6	211.3	51.7	 16
214	  6	456.3	65.3	 16
215	  6	141.0	23.8	 16
216	  6	130.0	25.3	 16
217	  6	198.5	49.5	 16
218	  6	80.3	16.2	 16
219	  6	113.8	29.2	 16
220	  6	121.0	18.0	 16
221	  6	143.8	26.4	 16
222	  6	104.8	15.5	 16
223	  6	216.5	36.4	 16
224	  6	112.8	23.4	 16
225	  6	87.3	23.0	 16
226	  6	77.5	19.0	 16
227	  6	125.8	17.3	 16
228	  6	179.8	45.8	 16
229	  6	198.5	30.7	 16
230	  6	188.5	35.3	 16
231	  6	105.0	23.1	 16
232	  6	92.3	191.7	 16
233	  6	117.5	17.2	 16
234	  6	86.5	17.0	 16
235	  6	117.3	24.7	 16
236	  6	142.3	30.4	 16
237	  6	75.3	18.7	 16
238	  6	259.3	41.0	 16
239	  6	131.3	23.6	 16
240	  6	88.5	12.2	 16
241	  6	80.0	19.7	 16
242	  6	150.0	18.9	 16
243	  6	310.0	56.4	 16
244	  6	149.0	27.7	 16
245	  6	211.3	26.7	 16
246	  6	106.3	23.9	 16
247	  6	100.8	21.1	 16
248	  6	102.5	20.8	 16
249	  6	90.0	15.8	 16
250	  6	83.3	13.9	 16
251	  6	106.8	22.9	 16
252	  6	94.5	17.3	 16
253	  6	74.3	15.1	 16
254	  6	87.3	20.3	 16
255	  6	101.3	18.7	 16
256	  6	332.8	57.4	 16
257	  6	84.3	9.7	 16
258	  6	77.8	19.8	 16
259	  6	136.3	24.8	 16
260	  6	74.0	16.0	 16
261	  6	89.3	14.0	 16
262	  6	179.5	24.0	 16
263	  6	89.8	24.8	 16
264	  6	93.8	17.2	 16
265	  6	78.0	16.2	 16
266	  6	70.5	11.5	 16
267	  6	87.8	18.5	 16
268	  6	127.3	14.8	 16
269	  6	116.0	26.0	 16
270	  6	111.3	12.8	 16
271	  6	202.8	26.6	 16
272	  6	319.8	40.5	 16
273	  6	119.3	30.9	 16
274	  6	92.0	24.5	 16
275	  6	97.3	59.5	 16
276	  6	83.5	17.3	 16
277	  6	81.8	11.8	 16
278	  6	83.0	15.5	 16
279	  6	88.8	18.2	 16
280	  6	125.3	20.9	 16
281	  6	475.5	63.6	 16
282	  6	446.5	36.6	 16
283	  6	593.5	73.5	 16
284	  6	225.3	30.1	 16
285	  6	436.5	79.7	 16
286	  6	101.5	12.5	 16
287	  6	318.3	50.8	 16
288	  6	499.5	62.5	 16
289	  6	288.3	38.3	 16
290	  6	1977.5	346.4	 16
291	  6	130.3	20.3	 16
292	  6	127.0	17.9	 16
293	  6	157.3	34.2	 16
294	  6	109.0	14.1	 16
295	  6	111.3	19.9	 16
296	  6	224.8	34.9	 16
297	  6	266.3	48.4	 16
298	  6	119.5	23.2	 16
299	  6	91.0	15.4	 16
300	  6	405.0	53.7	 16
301	  6	108.0	17.4	 16
302	  6	102.3	21.3	 16
303	  6	137.0	31.1	 16
304	  6	136.0	26.9	 16
305	  6	103.5	12.4	 16
306	  6	408.0	51.6	 16
307	  6	101.0	25.2	 16
308	  6	81.5	14.5	 16
309	  6	156.5	22.8	 16
310	  6	80.8	15.4	 16
311	  6	158.3	32.4	 16
312	  6	75.5	13.0	 16
313	  6	113.5	19.1	 16
314	  6	324.0	35.4	 16
315	  6	124.5	24.5	 16
316	  6	205.0	26.3	 16
317	  6	106.8	14.8	 16
318	  6	96.5	13.3	 16
319	  6	79.8	15.8	 16
320	  6	88.3	15.2	 16
321	  6	86.3	15.5	 16
322	  6	91.5	14.2	 16
323	  6	145.0	17.5	 16
324	  6	285.0	37.2	 16
325	  6	258.3	29.3	 16
326	  6	180.0	22.2	 16
327	  6	153.0	19.6	 16
328	  6	156.5	23.6	 16
329	  6	859.8	63.6	 16
330	  6	454.5	47.5	 16
331	  6	160.3	18.0	 16
332	  6	166.5	25.2	 16
333	  6	361.5	59.3	 16
334	  6	135.5	24.6	 16
335	  6	120.8	23.7	 16
336	  6	87.8	19.7	 16
337	  6	177.3	20.7	 16
338	  6	85.8	20.7	 16
339	  6	76.0	13.0	 16
340	  6	148.3	19.9	 16
341	  6	234.0	22.8	 16
342	  6	92.5	12.6	 16
343	  6	96.5	15.4	 16
344	  6	200.3	121.5	 16
345	  6	93.3	14.6	 16
346	  6	102.8	16.9	 16
347	  6	399.5	50.9	 16
348	  6	83.8	14.6	 16
349	  6	99.3	16.8	 16
350	  6	223.5	21.1	 16
351	  6	420.8	59.2	 16
352	  6	470.5	66.0	 16
353	  6	109.5	25.1	 16
354	  6	73.0	15.5	 16
355	  6	283.3	54.8	 16
356	  6	146.8	24.4	 16
357	  6	138.5	24.3	 16
358	  6	114.3	14.8	 16
359	  6	185.5	28.9	 16
360	  6	179.3	62.8	 20
361	  6	709.0	76.4	 16
362	  6	363.3	60.0	 16
363	  6	114.0	17.1	 16
364	  6	119.3	14.0	 16
365	  6	101.3	19.3	 16
366	  6	100.8	21.5	 16
367	  6	299.8	31.6	 16
368	  6	161.3	31.1	 16
369	  6	147.0	18.0	 16
370	  6	232.0	68.5	 16
371	  6	521.0	33.5	 16
372	  6	123.3	25.1	 16
373	  6	175.3	32.6	 16
374	  6	154.0	26.7	 16
375	  6	154.0	29.4	 16
376	  6	156.0	25.5	 16
377	  6	224.5	46.0	 16
378	  6	598.0	101.9	 16
379	  6	256.8	27.9	 16
380	  6	349.3	53.7	 16
381	  6	224.5	42.4	 16
382	  6	163.3	19.0	 16
383	  6	170.0	27.1	 16
384	  6	98.3	20.5	 16
385	  6	214.3	31.2	 16
386	  6	281.3	50.3	 16
387	  6	261.5	64.7	 16
388	  6	191.0	34.5	 16
389	  6	175.0	54.8	 16
390	  6	136.5	28.2	 16
391	  6	164.3	38.3	 16
392	  6	160.8	21.4	 16
393	  6	114.0	44.7	 16
394	  6	160.5	27.0	 16
395	  6	142.0	21.3	 16
396	  6	157.3	30.8	 16
397	  6	183.5	39.9	 16
398	  6	112.3	17.4	 16
399	  6	84.3	13.9	 16
400	  6	152.5	22.7	 16
401	  6	236.3	24.5	 16
402	  6	126.0	24.5	 16
403	  6	119.3	21.2	 16
404	  6	122.5	22.3	 16
405	  6	125.5	23.2	 16
406	  6	167.3	62.2	 16
407	  6	395.3	54.0	 16
408	  6	205.8	30.1	 16
409	  6	142.0	20.0	 16
410	  6	235.5	36.4	 16
411	  6	194.0	27.5	 16
412	  6	174.0	29.4	 16
413	  6	152.0	20.4	 16
414	  6	208.5	24.3	 16
415	  6	229.0	26.0	 16
416	  6	166.3	34.6	 16
417	  6	102.0	25.5	 16
418	  6	517.3	61.4	 16
419	  6	326.8	78.2	 16
420	  6	97.3	15.3	 16
421	  6	107.3	26.5	 16
422	  6	88.3	18.4	 16
423	  6	133.5	16.2	 16
424	  6	131.8	19.7	 16
425	  6	350.5	49.7	 16
426	  6	137.8	22.7	 16
427	  6	142.0	23.2	 16
428	  6	138.3	17.6	 16
429	  6	128.0	21.4	 16
430	  6	121.5	25.0	 16
431	  6	524.8	113.3	 16
432	  6	528.3	49.2	 16
433	  6	425.5	70.8	 16
434	  6	196.3	33.6	 16
435	  6	87.8	14.8	 16
436	  6	148.3	22.4	 16
437	  6	124.3	24.1	 16
438	  6	204.5	29.4	 16
439	  6	272.3	36.0	 16
440	  6	252.8	36.5	 16
441	  6	215.3	23.7	 16
442	  6	444.5	65.2	 16
443	  6	272.0	31.4	 16
444	  6	278.0	19.7	 16
445	  6	285.8	40.8	 16
446	  6	167.3	27.4	 16
447	  6	136.5	16.6	 16
448	  6	2675.0	450.3	 16
449	  6	228.3	65.5	 16
450	  6	432.3	48.7	 16
451	  6	188.3	25.0	 16
452	  6	478.5	66.0	 16
453	  6	208.0	84.2	 16
454	  6	5098.3	950.9	 16
455	  6	96.5	15.2	 16
456	  6	102.3	11.5	 16
457	  6	158.8	20.4	 16
458	  6	346.5	34.7	 16
459	  6	312.8	25.0	 16
460	  6	95.0	17.1	 16
461	  6	292.0	39.4	 16
462	  6	127.3	22.0	 16
463	  6	201.0	36.5	 16
464	  6	1450.3	86.3	 16
465	  6	1355.5	122.3	 16
466	  6	395.0	87.8	 16
467	  6	355.3	46.1	 16
468	  6	305.3	54.4	 16
469	  6	218.8	30.2	 16
470	  6	152.0	26.9	 16
471	  6	164.8	22.9	 16
472	  6	172.5	21.1	 16
473	  6	278.3	36.0	 16
474	  6	125.0	26.0	 16
475	  6	87.3	18.9	 16
476	  6	82.3	11.0	 16
477	  6	189.0	30.7	 16
478	  6	135.8	21.6	 16
479	  6	131.3	22.7	 16
480	  6	528.5	49.9	 16
481	  6	148.3	12.4	 16
482	  6	172.8	22.1	 16
483	  6	150.0	22.3	 16
484	  6	187.0	27.6	 16
485	  6	228.3	29.2	 16
486	  6	139.8	23.2	 16
487	  6	180.5	27.1	 16
488	  6	118.0	19.7	 16
489	  6	136.0	25.8	 16
490	  6	94.8	13.9	 16
491	  6	139.8	29.4	 16
492	  6	86.8	12.8	 16
493	  6	76.5	13.0	 16
494	  6	98.5	20.2	 16
495	  6	290.5	29.2	 16
496	  6	1143.5	140.4	 16
497	  6	394.5	47.0	 16
498	  6	149.5	23.8	 16
499	  6	103.3	19.8	 16
500	  6	117.8	19.7	 16
501	  6	627.0	63.9	 16
502	  6	141.0	21.9	 16
503	  6	598.0	89.7	 16
504	  6	113.3	17.5	 16
505	  6	99.5	19.1	 16
506	  6	134.0	26.3	 16
507	  6	123.5	18.3	 16
508	  6	383.3	35.0	 16
509	  6	508.3	53.4	 16
510	  6	269.5	49.5	 16
511	  6	333.3	46.6	 16
512	  6	117.0	12.8	 16
513	  6	111.5	18.7	 16
514	  6	89.8	15.4	 16
515	  6	130.0	23.1	 16
516	  6	89.0	12.3	 16
517	  6	115.0	22.9	 16
518	  6	131.5	19.9	 16
519	  6	115.0	18.9	 16
520	  6	94.0	15.7	 16
521	  6	195.3	23.8	 16
522	  6	151.5	22.5	 16
523	  6	568.5	56.4	 16
524	  6	913.0	134.5	 16
525	  6	86.5	14.8	 16
526	  6	1191.5	131.3	 16
527	  6	102.3	20.5	 16
528	  6	112.8	21.9	 16
529	  6	94.8	16.4	 16
530	  6	190.5	31.2	 16
531	  6	318.3	25.7	 16
532	  6	267.3	31.3	 16
533	  6	128.5	22.4	 16
534	  6	153.0	20.3	 16
535	  6	174.0	21.6	 16
536	  6	182.3	21.8	 16
537	  6	248.5	39.1	 16
538	  6	357.3	35.8	 16
539	  6	225.5	33.1	 16
540	  6	122.0	22.9	 16
541	  6	365.5	30.5	 16
542	  6	310.5	26.4	 16
543	  6	96.5	12.8	 16
544	  6	257.0	37.8	 16
545	  6	245.0	26.0	 16
546	  6	267.3	36.8	 16
547	  6	309.5	35.9	 16
548	  6	282.8	50.9	 16
549	  6	284.3	27.6	 16
550	  6	146.3	21.0	 16
551	  6	249.3	31.6	 16
552	  6	110.0	17.0	 16
553	  6	102.8	13.2	 16
554	  6	81.8	10.6	 16
555	  6	120.8	22.7	 16
556	  6	167.5	26.6	 16
557	  6	142.0	31.7	 16
558	  6	152.0	20.4	 16
559	  6	108.8	24.3	 16
560	  6	332.3	40.0	 16
561	  6	101.0	18.7	 16
562	  6	120.0	14.9	 16
563	  6	136.5	24.3	 16
564	  6	128.0	17.4	 16
565	  6	207.5	23.2	 16
566	  6	900.8	123.3	 16
567	  6	111.0	26.2	 16
568	  6	100.5	20.1	 16
569	  6	150.3	29.1	 16
570	  6	849.0	141.0	 16
571	  6	121.3	17.7	 16
572	  6	114.3	13.7	 16
573	  6	101.0	19.2	 16
574	  6	200.0	28.6	 16
575	  6	103.8	15.4	 16
576	  6	117.5	16.0	 16
577	  6	91.0	12.6	 16
578	  6	94.3	17.1	 16
579	  6	228.8	45.7	 16
580	  6	604.0	38.8	 16
581	  6	514.0	45.3	 16
582	  6	628.8	51.3	 16
583	  6	377.0	37.3	 16
584	  6	499.8	47.3	 16
585	  6	291.8	31.5	 16
586	  6	145.0	25.3	 16
587	  6	172.0	29.3	 16
588	  6	149.3	20.6	 16
589	  6	78.3	13.7	 16
590	  6	75.3	14.3	 16
591	  6	87.8	19.0	 16
592	  6	262.0	41.9	 16
593	  6	294.5	38.8	 16
594	  6	454.8	39.1	 16
595	  6	97.0	11.5	 16
596	  6	138.0	21.4	 16
597	  6	194.3	33.2	 20
598	  6	146.0	27.9	 16
599	  6	84.5	15.3	 16
600	  6	120.8	21.4	 16
601	  6	279.8	32.0	 16
602	  6	320.3	80.2	 16
603	  6	107.3	22.6	 16
604	  6	177.5	37.1	 16
605	  6	70.8	16.5	 16
606	  6	98.5	14.8	 16
607	  6	209.3	36.4	 16
608	  6	157.0	42.4	 16
609	  6	421.5	64.1	 16
610	  6	90.3	11.7	 16
611	  6	113.5	58.2	 16
612	  6	119.5	19.1	 16
613	  6	93.8	16.9	 16
614	  6	141.3	24.5	 16
615	  6	113.0	22.5	 16
616	  6	145.0	29.3	 16
617	  6	135.8	21.4	 16
618	  6	89.3	15.4	 16
619	  6	113.0	16.0	 16
620	  6	101.3	21.4	 16
621	  6	101.0	20.3	 16
622	  6	131.0	20.0	 16
623	  6	230.5	78.4	 16
624	  6	504.5	79.0	 16
625	  6	378.3	156.7	 16
626	  6	1484.8	272.4	 16
627	  6	161.3	121.1	 16
628	  6	137.8	28.4	 16
629	  6	221.3	43.6	 16
630	  6	90.8	16.2	 16
631	  6	347.0	52.5	 16
632	  6	129.3	23.9	 16
633	  6	181.5	26.5	 16
634	  6	116.0	22.2	 16
635	  6	234.3	45.6	 16
636	  6	472.3	40.1	 16
637	  6	714.3	93.5	 16
638	  6	1672.5	369.8	 16
639	  6	135.5	23.4	 16
640	  6	114.8	17.3	 16
641	  6	112.3	13.5	 16
642	  6	102.8	20.0	 16
643	  6	114.3	24.7	 16
644	  6	419.0	53.4	 16
645	  6	181.8	43.4	 16
646	  6	116.3	24.3	 16
647	  6	93.3	12.2	 16
648	  6	240.0	43.2	 16
649	  6	107.3	23.2	 16
650	  6	166.5	76.4	 16
651	  6	708.5	79.2	 16
652	  6	319.3	59.2	 16
653	  6	188.0	33.7	 16
654	  6	392.5	133.8	 16
655	  6	887.3	52.2	 16
656	  6	661.0	47.3	 16
657	  6	726.8	179.6	 16
658	  6	190.0	27.1	 16
659	  6	373.0	62.6	 16
660	  6	534.8	86.8	 16
661	  6	526.8	86.6	 16
662	  6	260.3	51.3	 16
663	  6	119.0	22.2	 16
664	  6	177.8	34.5	 16
665	  6	203.0	32.5	 16
666	  6	367.3	84.1	 16
667	  6	150.0	23.2	 16
668	  6	328.0	51.3	 16
669	  6	297.0	65.2	 16
670	  6	150.8	23.9	 16
671	  6	150.8	25.5	 16
672	  6	223.5	40.4	 16
673	  6	181.0	25.9	 16
674	  6	143.0	31.7	 16
675	  6	103.3	16.0	 16
676	  6	130.5	23.9	 16
677	  6	115.3	18.1	 16
678	  6	110.3	25.9	 16
679	  6	143.3	33.0	 16
680	  6	84.5	12.6	 16
681	  6	184.3	34.5	 16
682	  6	170.3	28.3	 16
683	  6	100.0	13.4	 16
684	  6	119.3	14.5	 16
685	  6	161.3	24.9	 16
686	  6	94.8	18.1	 16
687	  6	148.5	38.6	 16
688	  6	520.3	78.6	 16
689	  6	322.3	33.9	 16
690	  6	225.3	30.8	 16
691	  6	327.5	35.3	 16
692	  6	355.0	41.7	 16
693	  6	364.0	32.0	 16
694	  6	134.8	25.7	 16
695	  6	136.5	31.6	 16
696	  6	232.8	26.7	 16
697	  6	203.3	29.8	 16
698	  6	98.3	17.9	 16
699	  6	104.3	20.7	 16
700	  6	168.3	19.7	 16
701	  6	178.5	36.3	 16
702	  6	141.0	26.7	 16
703	  6	173.0	27.3	 16
704	  6	106.3	23.8	 16
705	  6	134.8	24.1	 16
706	  6	301.0	34.8	 16
707	  6	376.0	31.9	 16
708	  6	203.3	30.6	 16
709	  6	124.3	20.2	 16
710	  6	182.8	33.0	 16
711	  6	7020.8	989.1	 16
  0	  7	173.8	23.0	 16
  1	  7	135.3	20.0	 16
  2	  7	245.3	24.1	 16
  3	  7	320.8	25.7	 16
  4	  7	1166.8	161.0	 16
  5	  7	149.3	20.8	 16
  6	  7	129.5	20.0	 16
  7	  7	107.5	18.0	 16
  8	  7	106.3	24.2	 16
  9	  7	764.8	93.0	 16
 10	  7	292.5	44.6	 16
 11	  7	113.5	27.6	 16
 12	  7	5955.8	1419.2	 16
 13	  7	131.8	18.7	 16
 14	  7	147.8	17.4	 16
 15	  7	140.0	20.2	 16
 16	  7	149.8	26.3	 16
 17	  7	79.0	12.3	 16
 18	  7	189.8	32.7	 16
 19	  7	3996.5	484.7	 16
 20	  7	4254.3	477.5	 16
 21	  7	4035.0	1226.4	 16
 22	  7	174.0	33.1	 16
 23	  7	135.0	84.0	 16
 24	  7	4282.8	1398.9	 16
 25	  7	183.8	53.8	 16
 26	  7	4176.3	490.2	 16
 27	  7	4235.3	1372.8	 16
 28	  7	140.5	28.2	 16
 29	  7	88.5	14.4	 16
 30	  7	164.8	36.4	 16
 31	  7	4058.5	411.1	 16
 32	  7	4313.5	460.6	 16
 33	  7	4113.5	1291.8	 16
 34	  7	143.0	24.2	 16
 35	  7	114.3	45.9	 16
 36	  7	5399.8	1689.0	 16
 37	  7	171.3	27.0	 16
 38	  7	181.8	26.7	 16
 39	  7	183.0	25.9	 16
 40	  7	189.3	21.0	 16
 41	  7	154.0	59.7	 16
 42	  7	4918.3	1603.3	 16
 43	  7	192.0	46.2	 16
 44	  7	4261.8	453.1	 16
 45	  7	3988.0	1298.3	 16
 46	  7	138.0	20.9	 16
 47	  7	67.0	11.1	 16
 48	  7	134.0	20.1	 16
 49	  7	156.5	39.5	 16
 50	  7	3106.8	1086.1	 16
 51	  7	127.3	24.0	 16
 52	  7	133.5	35.4	 16
 53	  7	96.3	49.8	 16
 54	  7	5002.0	373.0	 16
 55	  7	4050.0	413.9	 16
 56	  7	3454.5	1226.3	 16
 57	  7	145.0	18.0	 16
 58	  7	122.5	18.8	 16
 59	  7	64.3	13.3	 16
 60	  7	62.5	8.9	 16
 61	  7	108.0	41.4	 16
 62	  7	4907.8	1671.8	 16
 63	  7	155.0	25.4	 16
 64	  7	132.8	17.4	 16
 65	  7	184.5	45.2	 16
 66	  7	6307.0	2080.5	 16
 67	  7	109.3	29.6	 16
 68	  7	5323.3	1834.7	 16
 69	  7	146.8	25.4	 16
 70	  7	129.0	17.9	 16
 71	  7	147.5	16.0	 16
 72	  7	138.3	23.0	 16
 73	  7	80.5	29.4	 16
 74	  7	128.5	16.1	 16
 75	  7	142.3	25.5	 16
 76	  7	141.0	25.4	 16
 77	  7	132.3	23.1	 16
 78	  7	132.3	23.7	 16
 79	  7	105.0	21.0	 16
 80	  7	4773.3	1657.7	 16
 81	  7	127.3	20.9	 16
 82	  7	149.8	18.1	 16
 83	  7	158.3	34.6	 16
 84	  7	5710.3	1915.7	 16
 85	  7	90.5	16.0	 16
 86	  7	151.0	29.0	 16
 87	  7	164.0	33.7	 16
 88	  7	4640.5	1472.7	 16
 89	  7	126.3	22.1	 16
 90	  7	129.3	28.2	 16
 91	  7	71.0	16.6	 16
 92	  7	128.0	16.1	 16
 93	  7	148.8	29.7	 16
 94	  7	137.5	29.8	 16
 95	  7	4516.3	1412.9	 16
 96	  7	124.8	17.5	 16
 97	  7	60.0	9.7	 16
 98	  7	148.5	21.2	 16
 99	  7	139.0	11.6	 16
100	  7	138.8	26.5	 16
101	  7	4566.0	1404.9	 16
102	  7	138.5	18.7	 16
103	  7	72.0	12.1	 16
104	  7	154.3	32.4	 16
105	  7	4938.3	1384.4	 16
106	  7	175.0	54.5	 16
107	  7	5049.5	1372.3	 16
108	  7	127.8	24.8	 16
109	  7	62.5	8.9	 16
110	  7	76.5	28.7	 16
111	  7	82.5	12.7	 16
112	  7	116.8	16.9	 16
113	  7	155.5	24.5	 16
114	  7	91.5	14.0	 16
115	  7	159.3	30.9	 16
116	  7	1041.8	230.1	 16
117	  7	274.0	25.0	 16
118	  7	165.3	24.9	 16
119	  7	251.0	37.1	 16
120	  7	298.0	43.6	 16
121	  7	927.5	155.3	 16
122	  7	295.3	36.6	 16
123	  7	307.3	42.7	 20
124	  7	326.3	114.1	 16
125	  7	711.3	72.0	 16
126	  7	1187.5	99.2	 16
127	  7	1258.5	127.4	 16
128	  7	1092.0	246.7	 16
129	  7	601.0	163.0	 16
130	  7	403.5	326.8	 16
131	  7	3136.8	1138.6	 16
132	  7	313.8	119.2	 16
133	  7	1770.0	277.7	 16
134	  7	808.3	112.1	 16
135	  7	1249.5	116.5	 16
136	  7	777.8	141.0	 16
137	  7	403.8	85.3	 16
138	  7	262.8	70.8	 16
139	  7	1007.3	347.0	 16
140	  7	94.3	21.1	 16
141	  7	109.3	21.3	 16
142	  7	110.3	17.5	 16
143	  7	148.8	17.0	 16
144	  7	144.3	20.1	 16
145	  7	654.8	200.1	 16
146	  7	170.0	43.0	 16
147	  7	259.0	54.5	 16
148	  7	102.0	16.3	 16
149	  7	152.0	22.2	 16
150	  7	104.5	12.6	 16
151	  7	96.3	9.3	 16
152	  7	96.3	14.3	 16
153	  7	102.3	24.0	 16
154	  7	278.5	38.4	 16
155	  7	359.5	37.4	 16
156	  7	1352.8	92.2	 16
157	  7	1409.8	362.1	 16
158	  7	416.8	130.3	 16
159	  7	698.0	103.6	 16
160	  7	276.5	45.2	 16
161	  7	191.0	28.5	 16
162	  7	226.3	44.5	 16
163	  7	423.0	75.9	 16
164	  7	186.0	32.3	 16
165	  7	224.0	49.5	 16
166	  7	94.3	14.2	 16
167	  7	83.3	17.4	 16
168	  7	168.3	28.2	 16
169	  7	129.0	21.7	 16
170	  7	305.3	52.5	 16
171	  7	471.0	158.4	 16
172	  7	139.0	19.8	 16
173	  7	141.3	23.9	 16
174	  7	848.5	281.0	 16
175	  7	109.5	18.9	 16
176	  7	128.3	23.0	 16
177	  7	156.3	26.1	 16
178	  7	156.0	21.2	 16
179	  7	136.5	24.6	 16
180	  7	257.0	30.3	 16
181	  7	274.0	112.5	 16
182	  7	2615.3	952.8	 16
183	  7	106.3	20.0	 16
184	  7	135.0	31.7	 16
185	  7	121.3	23.5	 16
186	  7	119.8	19.2	 16
187	  7	173.5	50.9	 16
188	  7	231.8	33.3	 16
189	  7	163.3	30.4	 16
190	  7	371.8	81.8	 16
191	  7	97.8	17.1	 16
192	  7	172.3	29.1	 16
193	  7	277.5	91.7	 16
194	  7	2219.5	681.7	 16
195	  7	159.5	27.4	 16
196	  7	88.8	17.8	 16
197	  7	96.5	14.5	 16
198	  7	136.0	18.3	 16
199	  7	282.8	66.2	 16
200	  7	243.3	51.6	 16
201	  7	114.8	26.7	 16
202	  7	121.0	14.9	 16
203	  7	190.0	39.0	 16
204	  7	178.0	43.4	 16
205	  7	96.0	14.7	 16
206	  7	166.5	110.4	 16
207	  7	132.3	27.5	 16
208	  7	141.5	26.5	 16
209	  7	136.5	30.8	 16
210	  7	139.3	18.3	 16
211	  7	381.3	87.2	 16
212	  7	162.3	29.6	 16
213	  7	122.8	25.3	 16
214	  7	124.0	23.3	 16
215	  7	220.5	58.8	 16
216	  7	129.0	29.6	 16
217	  7	244.3	40.1	 16
218	  7	115.5	9.1	 16
219	  7	102.8	18.0	 16
220	  7	129.5	22.6	 16
221	  7	270.0	33.5	 16
222	  7	227.3	32.8	 16
223	  7	222.5	45.9	 16
224	  7	121.5	22.7	 16
225	  7	144.3	21.8	 16
226	  7	129.5	17.2	 16
227	  7	182.8	18.9	 16
228	  7	201.5	39.3	 16
229	  7	106.0	18.6	 16
230	  7	107.3	18.5	 16
231	  7	162.3	28.6	 16
232	  7	108.3	34.7	 16
233	  7	540.3	78.4	 16
234	  7	236.0	41.7	 16
235	  7	169.0	34.9	 16
236	  7	224.0	36.6	 16
237	  7	101.3	11.2	 16
238	  7	331.0	42.7	 16
239	  7	174.5	33.1	 16
240	  7	128.5	26.9	 16
241	  7	239.5	46.1	 16
242	  7	135.0	23.1	 16
243	  7	169.3	29.9	 16
244	  7	101.8	17.0	 16
245	  7	93.8	19.6	 16
246	  7	300.8	42.9	 16
247	  7	186.0	33.8	 16
248	  7	121.0	18.9	 16
249	  7	185.3	23.0	 16
250	  7	190.3	36.5	 16
251	  7	151.0	23.2	 16
252	  7	271.5	29.9	 16
253	  7	97.8	18.6	 16
254	  7	98.3	13.9	 16
255	  7	95.3	17.0	 16
256	  7	100.3	18.7	 16
257	  7	164.5	23.8	 16
258	  7	94.0	19.5	 16
259	  7	214.5	29.9	 16
260	  7	202.8	39.4	 16
261	  7	263.3	38.9	 16
262	  7	152.3	24.0	 16
263	  7	558.0	121.6	 16
264	  7	218.3	40.2	 16
265	  7	124.3	17.7	 16
266	  7	123.8	28.0	 16
267	  7	273.8	55.9	 16
268	  7	350.3	53.9	 16
269	  7	95.3	18.1	 16
270	  7	81.3	11.9	 16
271	  7	289.3	32.7	 16
272	  7	211.3	41.0	 16
273	  7	74.3	13.4	 16
274	  7	292.3	37.4	 16
275	  7	132.5	20.6	 16
276	  7	251.5	30.2	 16
277	  7	209.3	43.2	 16
278	  7	189.0	38.4	 16
279	  7	128.3	35.8	 16
280	  7	112.8	17.8	 16
281	  7	102.3	14.6	 16
282	  7	115.8	15.7	 16
283	  7	212.3	29.2	 16
284	  7	308.0	80.9	 16
285	  7	217.3	51.4	 16
286	  7	152.0	25.8	 16
287	  7	93.0	20.2	 16
288	  7	220.0	42.8	 16
289	  7	188.3	20.0	 16
290	  7	186.5	32.1	 16
291	  7	174.5	23.7	 16
292	  7	99.0	22.9	 16
293	  7	425.5	82.8	 16
294	  7	132.5	23.9	 16
295	  7	131.5	24.6	 16
296	  7	140.0	23.7	 16
297	  7	160.5	29.7	 16
298	  7	208.8	29.9	 16
299	  7	213.3	33.6	 16
300	  7	216.8	41.1	 16
301	  7	212.5	39.8	 16
302	  7	94.8	16.1	 16
303	  7	353.8	43.4	 16
304	  7	153.8	29.7	 16
305	  7	81.8	14.4	 16
306	  7	525.3	56.2	 16
307	  7	103.8	16.0	 16
308	  7	1427.8	236.9	 16
309	  7	109.3	22.0	 16
310	  7	91.5	13.1	 16
311	  7	173.0	26.4	 16
312	  7	121.0	23.3	 16
313	  7	275.3	39.3	 16
314	  7	355.5	42.9	 16
315	  7	241.5	38.5	 16
316	  7	164.0	23.8	 16
317	  7	118.0	15.9	 16
318	  7	165.5	28.3	 16
319	  7	232.5	34.8	 16
320	  7	93.0	15.9	 16
321	  7	574.0	67.1	 16
322	  7	355.0	56.8	 16
323	  7	205.0	25.4	 16
324	  7	232.8	36.7	 16
325	  7	680.0	88.4	 16
326	  7	618.3	53.6	 16
327	  7	309.5	41.1	 16
328	  7	137.5	17.0	 16
329	  7	120.0	13.5	 16
330	  7	235.5	46.8	 16
331	  7	117.3	17.5	 16
332	  7	189.8	21.2	 16
333	  7	6341.0	738.1	 16
334	  7	5458.0	756.7	 16
335	  7	365.5	42.9	 16
336	  7	135.8	32.7	 16
337	  7	107.0	22.2	 16
338	  7	140.3	21.0	 16
339	  7	183.3	25.0	 16
340	  7	119.8	21.1	 16
341	  7	100.5	9.8	 16
342	  7	248.5	27.5	 16
343	  7	88.3	15.3	 16
344	  7	173.5	28.8	 16
345	  7	132.3	17.8	 16
346	  7	185.5	32.9	 16
347	  7	807.3	87.0	 16
348	  7	321.8	31.5	 16
349	  7	118.0	26.3	 16
350	  7	126.3	28.8	 16
351	  7	86.5	15.6	 16
352	  7	185.0	28.1	 16
353	  7	102.5	22.3	 16
354	  7	107.3	16.6	 16
355	  7	182.5	30.5	 16
356	  7	204.3	25.2	 16
357	  7	205.5	37.1	 16
358	  7	816.3	79.4	 16
359	  7	283.3	33.1	 16
360	  7	375.8	49.0	 20
361	  7	222.0	51.8	 16
362	  7	132.0	30.7	 16
363	  7	76.0	9.1	 16
364	  7	110.0	24.6	 16
365	  7	213.8	62.2	 16
366	  7	253.0	21.4	 16
367	  7	558.5	97.8	 16
368	  7	168.0	38.4	 16
369	  7	186.3	26.7	 16
370	  7	291.8	40.4	 16
371	  7	319.8	44.0	 16
372	  7	933.5	182.8	 16
373	  7	363.5	73.5	 16
374	  7	137.3	28.1	 16
375	  7	95.0	19.5	 16
376	  7	102.3	15.8	 16
377	  7	243.0	28.1	 16
378	  7	205.3	31.3	 16
379	  7	113.5	22.8	 16
380	  7	1616.0	444.2	 16
381	  7	172.8	31.4	 16
382	  7	126.3	18.8	 16
383	  7	850.5	92.6	 16
384	  7	136.0	21.3	 16
385	  7	116.3	18.7	 16
386	  7	229.0	23.4	 16
387	  7	298.3	34.7	 16
388	  7	230.8	38.6	 16
389	  7	105.8	20.0	 16
390	  7	146.5	21.0	 16
391	  7	1100.3	349.6	 16
392	  7	113.8	16.4	 16
393	  7	152.8	24.4	 16
394	  7	316.8	45.8	 16
395	  7	370.8	31.2	 16
396	  7	822.3	64.4	 16
397	  7	735.3	165.2	 16
398	  7	128.8	27.7	 16
399	  7	106.3	19.3	 16
400	  7	304.5	413.6	 16
401	  7	355.8	26.1	 16
402	  7	228.8	39.4	 16
403	  7	195.0	39.4	 16
404	  7	168.5	39.1	 16
405	  7	101.0	14.3	 16
406	  7	879.3	203.4	 16
407	  7	243.0	51.7	 16
408	  7	116.8	23.0	 16
409	  7	137.8	26.0	 16
410	  7	145.0	40.2	 16
411	  7	334.0	37.3	 16
412	  7	518.0	72.5	 16
413	  7	259.8	59.0	 16
414	  7	98.3	20.8	 16
415	  7	108.3	12.4	 16
416	  7	145.8	24.7	 16
417	  7	123.8	23.8	 16
418	  7	521.3	129.9	 16
419	  7	123.0	32.5	 16
420	  7	73.0	13.7	 16
421	  7	81.0	17.9	 16
422	  7	90.3	8.6	 16
423	  7	314.3	35.5	 16
424	  7	396.0	64.4	 16
425	  7	223.8	26.0	 16
426	  7	345.8	50.8	 16
427	  7	199.8	34.2	 16
428	  7	198.5	34.4	 16
429	  7	112.3	19.8	 16
430	  7	111.5	18.3	 16
431	  7	95.5	20.0	 16
432	  7	143.3	29.8	 16
433	  7	97.3	17.3	 16
434	  7	221.3	29.4	 16
435	  7	246.8	34.2	 16
436	  7	223.3	29.5	 16
437	  7	168.3	32.3	 16
438	  7	225.3	31.1	 16
439	  7	104.8	18.1	 16
440	  7	195.0	25.5	 16
441	  7	118.8	22.9	 16
442	  7	353.3	35.6	 16
443	  7	170.0	28.6	 16
444	  7	525.5	84.7	 16
445	  7	176.0	27.3	 16
446	  7	184.0	32.4	 16
447	  7	983.0	87.1	 16
448	  7	4184.0	706.0	 16
449	  7	1914.5	192.6	 16
450	  7	773.0	97.8	 16
451	  7	260.5	39.1	 16
452	  7	332.0	31.1	 16
453	  7	197.3	28.9	 16
454	  7	531.0	43.7	 16
455	  7	434.0	41.8	 16
456	  7	267.8	54.6	 16
457	  7	110.0	14.3	 16
458	  7	243.8	30.5	 16
459	  7	150.5	26.7	 16
460	  7	1395.3	190.8	 16
461	  7	76.3	9.8	 16
462	  7	100.3	17.2	 16
463	  7	113.5	22.4	 16
464	  7	88.8	17.5	 16
465	  7	230.5	35.2	 16
466	  7	276.5	50.9	 16
467	  7	381.3	36.8	 16
468	  7	107.8	24.0	 16
469	  7	135.5	25.2	 16
470	  7	197.5	22.9	 16
471	  7	258.8	45.8	 16
472	  7	262.8	29.3	 16
473	  7	220.0	22.8	 16
474	  7	98.8	16.2	 16
475	  7	117.5	17.3	 16
476	  7	68.5	12.0	 16
477	  7	72.0	9.0	 16
478	  7	96.0	15.1	 16
479	  7	81.3	12.0	 16
480	  7	71.0	11.3	 16
481	  7	116.5	19.0	 16
482	  7	1189.0	275.7	 16
483	  7	795.0	105.0	 16
484	  7	103.5	21.2	 16
485	  7	271.0	41.1	 16
486	  7	227.8	26.7	 16
487	  7	275.3	49.8	 16
488	  7	364.5	31.6	 16
489	  7	132.0	19.1	 16
490	  7	128.5	23.5	 16
491	  7	99.5	16.7	 16
492	  7	101.3	14.9	 16
493	  7	188.5	30.1	 16
494	  7	176.0	27.4	 16
495	  7	725.3	43.1	 16
496	  7	171.5	20.8	 16
497	  7	172.0	28.0	 16
498	  7	140.8	20.5	 16
499	  7	131.0	20.4	 16
500	  7	128.8	13.2	 16
501	  7	221.5	19.0	 16
502	  7	496.0	69.1	 16
503	  7	616.0	80.6	 16
504	  7	387.8	57.8	 16
505	  7	481.8	81.4	 16
506	  7	862.3	71.1	 16
507	  7	472.8	37.6	 16
508	  7	372.3	57.9	 16
509	  7	266.8	47.9	 16
510	  7	330.5	28.2	 16
511	  7	177.0	21.7	 16
512	  7	212.8	35.7	 16
513	  7	84.0	11.3	 16
514	  7	90.8	17.9	 16
515	  7	127.0	23.1	 16
516	  7	92.5	19.3	 16
517	  7	1789.8	334.5	 16
518	  7	234.5	24.7	 16
519	  7	203.5	24.0	 16
520	  7	145.3	31.5	 16
521	  7	121.3	24.4	 16
522	  7	122.3	16.0	 16
523	  7	162.3	27.0	 16
524	  7	852.3	124.8	 16
525	  7	127.0	25.4	 16
526	  7	81.3	42.3	 16
527	  7	120.5	26.8	 16
528	  7	126.3	22.2	 16
529	  7	98.3	16.2	 16
530	  7	664.8	82.2	 16
531	  7	165.0	24.7	 16
532	  7	209.8	39.0	 16
533	  7	194.3	25.2	 16
534	  7	175.3	66.0	 16
535	  7	129.8	27.5	 16
536	  7	128.0	19.2	 16
537	  7	129.3	21.8	 16
538	  7	245.0	31.1	 16
539	  7	263.0	36.0	 16
540	  7	285.8	54.7	 16
541	  7	130.3	27.0	 16
542	  7	126.0	22.3	 16
543	  7	89.0	12.3	 16
544	  7	107.3	23.4	 16
545	  7	516.0	100.7	 16
546	  7	133.3	22.6	 16
547	  7	189.0	41.7	 16
548	  7	340.5	48.8	 16
549	  7	2090.0	265.5	 16
550	  7	135.8	20.3	 16
551	  7	260.0	37.8	 16
552	  7	259.8	44.9	 16
553	  7	191.8	23.7	 16
554	  7	459.3	71.3	 16
555	  7	74.8	13.5	 16
556	  7	105.0	15.1	 16
557	  7	106.3	17.4	 16
558	  7	1122.5	131.2	 16
559	  7	548.0	65.2	 16
560	  7	111.5	15.9	 16
561	  7	325.3	29.0	 16
562	  7	175.5	37.1	 16
563	  7	439.3	56.0	 16
564	  7	172.8	25.9	 16
565	  7	199.0	28.7	 16
566	  7	175.8	125.9	 16
567	  7	100.0	18.4	 16
568	  7	145.0	21.0	 16
569	  7	212.5	38.0	 16
570	  7	143.0	23.1	 16
571	  7	177.8	23.4	 16
572	  7	170.8	27.8	 16
573	  7	237.3	34.8	 16
574	  7	7851.5	1106.5	 16
575	  7	205.3	21.3	 16
576	  7	93.0	15.1	 16
577	  7	213.5	38.6	 16
578	  7	142.5	20.5	 16
579	  7	98.3	14.2	 16
580	  7	297.5	43.8	 16
581	  7	223.3	29.3	 16
582	  7	298.3	50.8	 16
583	  7	92.3	15.5	 16
584	  7	356.5	61.7	 16
585	  7	102.8	17.9	 16
586	  7	76.3	19.2	 16
587	  7	172.0	28.5	 16
588	  7	105.8	15.6	 16
589	  7	118.3	17.3	 16
590	  7	117.0	15.7	 16
591	  7	283.3	35.9	 16
592	  7	231.3	34.0	 16
593	  7	196.0	32.0	 16
594	  7	99.3	14.6	 16
595	  7	83.0	12.4	 16
596	  7	139.8	21.9	 16
597	  7	108.0	17.9	 16
598	  7	175.5	42.9	 20
599	  7	79.8	9.4	 16
600	  7	89.5	14.7	 16
601	  7	120.8	19.1	 16
602	  7	105.3	23.8	 16
603	  7	211.3	30.6	 16
604	  7	520.5	100.8	 16
605	  7	124.0	16.8	 16
606	  7	185.3	38.4	 16
607	  7	320.0	62.5	 16
608	  7	108.3	18.0	 16
609	  7	245.8	45.9	 16
610	  7	122.3	18.7	 16
611	  7	209.5	36.1	 16
612	  7	377.8	72.9	 16
613	  7	187.0	42.5	 16
614	  7	131.0	25.4	 16
615	  7	157.8	31.0	 16
616	  7	163.8	60.0	 16
617	  7	814.3	159.0	 16
618	  7	167.5	46.3	 16
619	  7	695.5	65.9	 16
620	  7	118.8	30.6	 16
621	  7	389.3	84.7	 16
622	  7	261.0	44.4	 16
623	  7	119.5	16.5	 16
624	  7	95.0	18.1	 16
625	  7	174.0	53.1	 16
626	  7	233.8	39.9	 16
627	  7	377.8	57.5	 16
628	  7	516.3	112.6	 16
629	  7	105.3	20.3	 16
630	  7	399.8	40.0	 16
631	  7	343.8	43.7	 16
632	  7	415.0	50.7	 16
633	  7	559.5	186.2	 16
634	  7	176.3	31.1	 16
635	  7	112.5	17.0	 16
636	  7	169.5	22.3	 16
637	  7	189.5	38.2	 16
638	  7	250.8	50.3	 16
639	  7	139.0	19.2	 16
640	  7	247.8	70.6	 16
641	  7	137.3	21.5	 16
642	  7	122.3	21.9	 16
643	  7	148.3	48.4	 16
644	  7	1053.3	176.4	 16
645	  7	400.0	53.3	 16
646	  7	300.3	59.7	 16
647	  7	277.5	27.3	 16
648	  7	425.0	88.3	 16
649	  7	182.5	27.5	 16
650	  7	180.0	17.0	 16
651	  7	261.0	50.2	 16
652	  7	195.8	37.2	 16
653	  7	181.3	38.8	 16
654	  7	120.5	27.2	 16
655	  7	135.5	25.7	 16
656	  7	163.8	43.6	 16
657	  7	371.3	65.7	 16
658	  7	253.3	37.9	 16
659	  7	178.0	22.4	 16
660	  7	193.5	32.4	 16
661	  7	405.3	95.7	 16
662	  7	108.8	19.8	 16
663	  7	99.8	18.1	 16
664	  7	220.8	33.3	 16
665	  7	274.5	32.8	 16
666	  7	546.8	141.4	 16
667	  7	933.3	355.4	 16
668	  7	5381.0	1841.1	 16
669	  7	199.0	27.5	 16
670	  7	179.5	40.0	 16
671	  7	99.3	14.4	 16
672	  7	225.0	45.0	 16
673	  7	110.8	15.1	 16
674	  7	132.5	26.5	 16
675	  7	112.5	19.4	 16
676	  7	111.3	20.5	 16
677	  7	121.5	27.8	 16
678	  7	665.0	183.6	 16
679	  7	174.0	22.2	 16
680	  7	547.5	131.0	 16
681	  7	353.0	67.0	 16
682	  7	145.3	24.6	 16
683	  7	350.0	78.8	 16
684	  7	207.3	29.0	 16
685	  7	336.3	45.8	 16
686	  7	226.0	42.6	 16
687	  7	1249.8	205.7	 16
688	  7	139.5	38.4	 16
689	  7	342.0	50.1	 16
690	  7	254.5	28.0	 16
691	  7	295.0	72.0	 16
692	  7	198.3	29.0	 16
693	  7	690.5	72.0	 16
694	  7	161.5	27.7	 16
695	  7	137.0	25.1	 16
696	  7	112.8	24.4	 16
697	  7	117.0	18.0	 16
698	  7	210.3	34.6	 16
699	  7	303.5	36.8	 16
700	  7	232.5	21.8	 16
701	  7	203.0	34.3	 16
702	  7	131.5	26.6	 16
703	  7	121.0	24.0	 16
704	  7	93.8	11.3	 16
705	  7	123.3	23.9	 16
706	  7	293.0	42.1	 16
707	  7	336.3	48.7	 16
708	  7	148.3	25.5	 16
709	  7	238.8	39.8	 16
710	  7	475.8	47.4	 16
711	  7	144.8	21.3	 16
  0	  8	4207.5	766.7	 16
  1	  8	174.0	24.9	 16
  2	  8	182.5	23.9	 16
  3	  8	241.3	53.0	 16
  4	  8	202.0	32.7	 16
  5	  8	117.5	17.8	 16
  6	  8	118.3	20.5	 16
  7	  8	107.3	20.1	 16
  8	  8	102.8	22.8	 16
  9	  8	984.5	111.3	 16
 10	  8	265.3	30.2	 16
 11	  8	77.3	25.1	 16
 12	  8	5807.5	1329.6	 16
 13	  8	140.8	16.4	 16
 14	  8	151.0	20.5	 16
 15	  8	5579.8	643.2	 16
 16	  8	5928.5	1469.3	 16
 17	  8	116.5	46.3	 16
 18	  8	5113.8	1381.7	 16
 19	  8	162.5	17.5	 16
 20	  8	148.0	26.7	 16
 21	  8	208.3	81.1	 16
 22	  8	4980.5	1547.9	 16
 23	  8	122.5	83.4	 16
 24	  8	5597.0	270.1	 16
 25	  8	4421.5	1433.7	 16
 26	  8	134.3	14.5	 16
 27	  8	232.8	104.1	 16
 28	  8	5676.0	1816.9	 16
 29	  8	119.5	76.4	 16
 30	  8	5073.5	1626.5	 16
 31	  8	148.3	19.0	 16
 32	  8	125.3	15.5	 16
 33	  8	161.3	54.6	 16
 34	  8	5138.3	1661.1	 16
 35	  8	108.8	63.0	 16
 36	  8	4988.8	1650.8	 16
 37	  8	144.3	17.3	 16
 38	  8	171.5	22.5	 16
 39	  8	191.3	20.3	 16
 40	  8	204.8	23.5	 16
 41	  8	177.5	70.2	 16
 42	  8	5865.3	285.6	 16
 43	  8	4057.8	1331.7	 16
 44	  8	140.3	15.7	 16
 45	  8	172.0	58.1	 16
 46	  8	4886.3	1609.7	 16
 47	  8	67.5	10.7	 16
 48	  8	139.8	25.9	 16
 49	  8	129.0	25.0	 16
 50	  8	126.3	19.1	 16
 51	  8	138.3	26.3	 16
 52	  8	116.8	20.4	 16
 53	  8	115.3	51.3	 16
 54	  8	5246.5	1790.0	 16
 55	  8	154.8	20.3	 16
 56	  8	160.5	44.3	 16
 57	  8	4224.0	1461.9	 16
 58	  8	132.0	27.7	 16
 59	  8	64.0	8.8	 16
 60	  8	71.8	13.2	 16
 61	  8	113.8	47.4	 16
 62	  8	5600.5	290.6	 16
 63	  8	4794.3	405.8	 16
 64	  8	5408.5	523.3	 16
 65	  8	6324.0	566.1	 16
 66	  8	6794.8	2286.9	 16
 67	  8	96.8	29.2	 16
 68	  8	5159.5	1694.8	 16
 69	  8	122.5	16.2	 16
 70	  8	147.5	25.6	 16
 71	  8	5322.8	526.2	 16
 72	  8	5547.3	1842.7	 16
 73	  8	67.8	9.7	 16
 74	  8	127.0	18.4	 16
 75	  8	3924.5	420.2	 16
 76	  8	4230.3	427.8	 16
 77	  8	4044.5	1393.5	 16
 78	  8	144.0	35.9	 16
 79	  8	101.0	25.5	 16
 80	  8	4629.0	1560.8	 16
 81	  8	152.3	18.5	 16
 82	  8	128.5	19.9	 16
 83	  8	173.3	34.3	 16
 84	  8	5722.8	1875.2	 16
 85	  8	79.5	14.0	 16
 86	  8	150.3	26.7	 16
 87	  8	155.0	35.7	 16
 88	  8	4717.8	1484.0	 16
 89	  8	125.0	15.9	 16
 90	  8	138.3	26.8	 16
 91	  8	69.3	10.9	 16
 92	  8	150.5	31.5	 16
 93	  8	4901.3	497.0	 16
 94	  8	4450.8	1348.6	 16
 95	  8	146.5	18.9	 16
 96	  8	112.8	13.2	 16
 97	  8	75.8	14.4	 16
 98	  8	133.8	21.2	 16
 99	  8	4900.3	385.4	 16
100	  8	4448.8	1297.0	 16
101	  8	129.5	26.6	 16
102	  8	121.5	17.5	 16
103	  8	84.3	23.5	 16
104	  8	161.5	32.6	 16
105	  8	5655.5	559.7	 16
106	  8	5309.5	412.5	 16
107	  8	5418.8	1497.1	 16
108	  8	120.3	16.2	 16
109	  8	60.0	9.7	 16
110	  8	72.3	12.1	 16
111	  8	116.8	25.8	 16
112	  8	107.3	15.1	 16
113	  8	267.8	37.4	 16
114	  8	80.0	15.3	 16
115	  8	108.8	18.9	 16
116	  8	361.3	72.1	 16
117	  8	374.8	68.9	 16
118	  8	179.3	18.3	 16
119	  8	206.5	22.5	 16
120	  8	328.5	78.9	 16
121	  8	551.3	77.4	 16
122	  8	207.0	26.6	 16
123	  8	161.5	30.8	 16
124	  8	295.8	212.4	 20
125	  8	1330.3	117.3	 16
126	  8	2017.3	202.4	 16
127	  8	2055.3	223.9	 16
128	  8	1889.5	543.5	 16
129	  8	181.3	34.1	 16
130	  8	228.0	125.9	 16
131	  8	768.3	228.8	 16
132	  8	192.0	67.8	 16
133	  8	950.8	547.6	 16
134	  8	3935.0	765.7	 16
135	  8	2099.3	468.1	 16
136	  8	675.0	119.2	 16
137	  8	394.5	50.8	 16
138	  8	260.3	39.2	 16
139	  8	241.3	59.1	 16
140	  8	78.3	12.3	 16
141	  8	96.5	17.9	 16
142	  8	128.0	24.0	 16
143	  8	129.0	19.5	 16
144	  8	110.8	23.4	 16
145	  8	121.0	18.1	 16
146	  8	111.3	18.3	 16
147	  8	160.8	34.0	 16
148	  8	89.5	13.0	 16
149	  8	128.0	22.7	 16
150	  8	103.3	19.7	 16
151	  8	121.5	19.1	 16
152	  8	95.3	18.1	 16
153	  8	97.5	19.6	 16
154	  8	200.3	29.4	 16
155	  8	217.0	37.1	 16
156	  8	390.5	26.9	 16
157	  8	394.5	47.0	 16
158	  8	389.0	205.2	 16
159	  8	852.5	79.4	 16
160	  8	350.3	38.4	 16
161	  8	151.8	22.9	 16
162	  8	302.0	33.3	 16
163	  8	378.8	61.7	 16
164	  8	136.0	24.2	 16
165	  8	139.5	31.4	 16
166	  8	126.3	23.8	 16
167	  8	106.3	17.7	 16
168	  8	102.8	13.7	 16
169	  8	112.5	8.7	 16
170	  8	114.3	23.7	 16
171	  8	125.0	17.1	 16
172	  8	189.3	33.9	 16
173	  8	111.8	15.3	 16
174	  8	110.5	17.3	 16
175	  8	87.3	13.5	 16
176	  8	101.3	12.2	 16
177	  8	160.0	28.1	 16
178	  8	171.0	28.1	 16
179	  8	180.3	27.2	 16
180	  8	268.8	31.9	 16
181	  8	211.5	44.3	 16
182	  8	414.5	131.1	 16
183	  8	84.3	12.6	 16
184	  8	95.8	13.0	 16
185	  8	133.8	36.2	 16
186	  8	175.3	28.3	 16
187	  8	128.8	18.1	 16
188	  8	152.3	441.7	 16
189	  8	427.0	213.4	 16
190	  8	317.5	73.1	 16
191	  8	91.0	10.5	 16
192	  8	104.0	23.8	 16
193	  8	143.5	22.5	 16
194	  8	297.3	66.2	 16
195	  8	125.0	22.9	 16
196	  8	106.8	27.5	 16
197	  8	97.0	16.6	 16
198	  8	117.3	17.7	 16
199	  8	155.3	32.3	 16
200	  8	149.3	26.3	 16
201	  8	79.3	12.2	 16
202	  8	123.3	14.6	 16
203	  8	126.0	19.6	 16
204	  8	85.5	13.7	 16
205	  8	74.5	11.7	 16
206	  8	94.3	14.2	 16
207	  8	102.5	24.0	 16
208	  8	96.3	13.4	 16
209	  8	88.0	19.3	 16
210	  8	133.3	27.1	 16
211	  8	279.0	57.9	 16
212	  8	105.3	21.6	 16
213	  8	157.0	25.5	 16
214	  8	151.8	36.5	 16
215	  8	73.8	12.2	 16
216	  8	180.5	33.1	 16
217	  8	142.8	19.0	 16
218	  8	120.3	33.9	 16
219	  8	77.5	14.4	 16
220	  8	108.0	56.3	 16
221	  8	147.8	23.5	 16
222	  8	118.3	25.1	 16
223	  8	106.3	13.3	 16
224	  8	107.3	26.7	 16
225	  8	264.0	37.7	 16
226	  8	153.3	22.3	 16
227	  8	216.0	30.7	 16
228	  8	149.0	31.2	 16
229	  8	89.3	17.2	 16
230	  8	104.3	20.2	 16
231	  8	135.3	23.5	 16
232	  8	125.5	43.4	 16
233	  8	539.8	125.4	 16
234	  8	274.0	50.0	 16
235	  8	154.8	29.3	 16
236	  8	187.8	37.0	 16
237	  8	127.3	24.8	 16
238	  8	386.0	61.1	 16
239	  8	166.3	30.9	 16
240	  8	150.8	31.6	 16
241	  8	235.8	31.1	 16
242	  8	130.3	32.0	 16
243	  8	149.3	25.4	 16
244	  8	96.0	15.4	 16
245	  8	96.3	15.8	 16
246	  8	381.0	53.9	 16
247	  8	129.3	23.4	 16
248	  8	102.0	12.6	 16
249	  8	143.3	16.0	 16
250	  8	172.8	23.3	 16
251	  8	274.0	30.8	 16
252	  8	258.5	27.5	 16
253	  8	89.3	14.8	 16
254	  8	104.8	19.7	 16
255	  8	84.5	17.7	 16
256	  8	106.0	19.2	 16
257	  8	243.3	28.7	 16
258	  8	92.8	15.7	 16
259	  8	124.3	30.1	 16
260	  8	139.0	34.6	 16
261	  8	201.8	29.6	 16
262	  8	103.3	19.0	 16
263	  8	188.0	33.3	 16
264	  8	149.0	28.9	 16
265	  8	180.5	27.8	 16
266	  8	123.0	18.3	 16
267	  8	111.5	13.1	 16
268	  8	213.3	36.0	 16
269	  8	87.3	16.0	 16
270	  8	104.0	15.9	 16
271	  8	422.3	50.7	 16
272	  8	261.3	45.8	 16
273	  8	84.5	15.7	 16
274	  8	114.8	20.3	 16
275	  8	244.3	32.3	 16
276	  8	302.0	39.7	 16
277	  8	270.5	36.9	 16
278	  8	138.8	36.1	 16
279	  8	108.3	17.7	 16
280	  8	99.8	19.5	 16
281	  8	97.8	18.4	 16
282	  8	103.5	25.8	 16
283	  8	228.5	31.1	 16
284	  8	96.3	18.4	 16
285	  8	277.0	45.4	 16
286	  8	148.0	19.6	 16
287	  8	104.0	19.5	 16
288	  8	144.8	23.2	 16
289	  8	287.5	51.6	 16
290	  8	298.8	26.3	 16
291	  8	134.5	28.0	 16
292	  8	140.5	37.0	 16
293	  8	471.8	47.1	 16
294	  8	225.5	24.5	 16
295	  8	193.5	30.0	 16
296	  8	160.5	24.0	 16
297	  8	100.3	18.4	 16
298	  8	240.3	26.5	 16
299	  8	168.5	19.9	 16
300	  8	263.0	33.5	 16
301	  8	145.5	35.6	 16
302	  8	82.3	17.2	 16
303	  8	113.3	14.2	 16
304	  8	110.5	17.7	 16
305	  8	114.3	24.1	 16
306	  8	617.3	59.3	 16
307	  8	117.3	24.7	 16
308	  8	209.5	28.1	 16
309	  8	109.5	17.7	 16
310	  8	123.0	15.5	 16
311	  8	191.3	21.6	 16
312	  8	116.0	23.6	 16
313	  8	350.3	48.8	 16
314	  8	642.3	59.5	 16
315	  8	201.3	30.3	 16
316	  8	134.5	22.1	 16
317	  8	137.3	19.2	 16
318	  8	128.3	14.8	 16
319	  8	117.0	24.2	 16
320	  8	69.5	13.6	 16
321	  8	379.3	35.8	 16
322	  8	133.0	23.9	 16
323	  8	164.5	22.0	 16
324	  8	253.5	30.5	 16
325	  8	406.5	31.9	 16
326	  8	367.3	52.5	 16
327	  8	143.3	22.6	 16
328	  8	126.5	25.7	 16
329	  8	134.0	24.9	 16
330	  8	594.0	232.0	 16
331	  8	91.0	20.6	 16
332	  8	102.5	16.8	 16
333	  8	510.8	109.1	 16
334	  8	436.0	100.0	 16
335	  8	310.5	43.3	 16
336	  8	136.0	25.2	 16
337	  8	85.3	16.8	 16
338	  8	99.0	19.7	 16
339	  8	96.5	24.9	 16
340	  8	146.3	27.5	 16
341	  8	102.3	14.9	 16
342	  8	209.5	61.1	 16
343	  8	80.5	13.5	 16
344	  8	106.0	15.6	 16
345	  8	146.5	17.2	 16
346	  8	262.0	32.2	 16
347	  8	858.3	65.4	 16
348	  8	291.8	34.7	 16
349	  8	104.3	17.6	 16
350	  8	129.8	23.1	 16
351	  8	82.3	12.5	 16
352	  8	142.0	18.6	 16
353	  8	70.3	13.8	 16
354	  8	109.3	17.0	 16
355	  8	158.8	17.3	 16
356	  8	188.5	29.3	 16
357	  8	190.0	16.4	 16
358	  8	548.5	49.2	 16
359	  8	221.0	42.1	 16
360	  8	186.0	26.9	 16
361	  8	82.8	12.5	 20
362	  8	108.0	23.7	 16
363	  8	96.0	17.7	 16
364	  8	105.0	19.4	 16
365	  8	119.0	22.6	 16
366	  8	212.5	32.6	 16
367	  8	545.3	114.2	 16
368	  8	211.5	48.8	 16
369	  8	237.3	26.0	 16
370	  8	210.5	32.1	 16
371	  8	183.8	25.0	 16
372	  8	435.5	44.5	 16
373	  8	304.8	53.5	 16
374	  8	84.3	12.1	 16
375	  8	95.8	21.4	 16
376	  8	90.5	15.4	 16
377	  8	180.3	25.1	 16
378	  8	210.5	38.1	 16
379	  8	145.3	21.7	 16
380	  8	325.5	58.5	 16
381	  8	112.3	18.0	 16
382	  8	101.3	20.0	 16
383	  8	341.8	70.9	 16
384	  8	144.3	23.9	 16
385	  8	117.0	26.6	 16
386	  8	161.0	37.0	 16
387	  8	294.0	29.8	 16
388	  8	243.3	36.1	 16
389	  8	126.8	20.4	 16
390	  8	101.0	16.3	 16
391	  8	99.0	21.1	 16
392	  8	89.0	19.4	 16
393	  8	166.8	41.2	 16
394	  8	237.8	40.5	 16
395	  8	351.0	106.5	 16
396	  8	583.3	43.3	 16
397	  8	499.8	95.0	 16
398	  8	106.0	19.0	 16
399	  8	128.3	20.6	 16
400	  8	105.0	20.0	 16
401	  8	575.3	106.2	 16
402	  8	134.0	25.1	 16
403	  8	102.3	20.5	 16
404	  8	195.5	30.7	 16
405	  8	73.3	12.0	 16
406	  8	176.5	56.2	 16
407	  8	96.8	18.7	 16
408	  8	117.3	17.7	 16
409	  8	165.3	48.1	 16
410	  8	238.0	332.2	 16
411	  8	376.3	40.5	 16
412	  8	306.5	44.9	 16
413	  8	162.3	24.8	 16
414	  8	78.3	23.1	 16
415	  8	140.0	23.0	 16
416	  8	76.8	11.3	 16
417	  8	110.5	20.2	 16
418	  8	164.0	28.7	 16
419	  8	144.0	26.0	 16
420	  8	91.5	17.7	 16
421	  8	89.0	16.9	 16
422	  8	117.3	26.3	 16
423	  8	318.5	44.9	 16
424	  8	406.8	61.8	 16
425	  8	168.8	31.4	 16
426	  8	343.8	44.8	 16
427	  8	113.3	17.1	 16
428	  8	110.8	19.8	 16
429	  8	149.5	23.8	 16
430	  8	133.3	21.0	 16
431	  8	105.3	25.0	 16
432	  8	93.3	18.5	 16
433	  8	112.0	21.6	 16
434	  8	175.0	31.6	 16
435	  8	185.3	42.6	 16
436	  8	134.5	18.6	 16
437	  8	270.5	30.1	 16
438	  8	211.3	23.1	 16
439	  8	519.8	101.5	 16
440	  8	159.0	26.8	 16
441	  8	88.0	17.3	 16
442	  8	116.0	23.0	 16
443	  8	156.5	26.5	 16
444	  8	220.0	28.1	 16
445	  8	161.3	26.6	 16
446	  8	137.3	22.7	 16
447	  8	367.0	59.0	 16
448	  8	1452.3	208.5	 16
449	  8	2243.3	172.8	 16
450	  8	1069.3	154.4	 16
451	  8	155.0	23.0	 16
452	  8	228.3	21.5	 16
453	  8	144.8	18.7	 16
454	  8	420.5	48.8	 16
455	  8	191.5	37.6	 16
456	  8	212.8	26.7	 16
457	  8	138.8	18.4	 16
458	  8	315.3	31.0	 16
459	  8	100.3	20.8	 16
460	  8	490.5	57.5	 16
461	  8	80.0	15.6	 16
462	  8	84.5	17.3	 16
463	  8	140.3	20.4	 16
464	  8	108.3	23.1	 16
465	  8	201.5	29.3	 16
466	  8	92.8	17.6	 16
467	  8	254.3	58.0	 16
468	  8	111.3	15.5	 16
469	  8	111.0	17.3	 16
470	  8	160.3	31.3	 16
471	  8	91.8	17.4	 16
472	  8	607.3	75.5	 16
473	  8	362.5	45.9	 16
474	  8	87.0	18.5	 16
475	  8	128.5	17.9	 16
476	  8	81.3	19.4	 16
477	  8	89.8	17.3	 16
478	  8	94.5	16.9	 16
479	  8	89.0	16.6	 16
480	  8	78.0	12.9	 16
481	  8	92.3	15.2	 16
482	  8	248.8	63.7	 16
483	  8	818.5	80.3	 16
484	  8	313.0	39.0	 16
485	  8	466.0	43.1	 16
486	  8	204.3	25.4	 16
487	  8	412.3	36.4	 16
488	  8	198.0	25.6	 16
489	  8	153.5	21.8	 16
490	  8	172.3	19.4	 16
491	  8	87.5	14.5	 16
492	  8	98.0	13.7	 16
493	  8	231.3	33.4	 16
494	  8	211.5	35.7	 16
495	  8	367.5	35.4	 16
496	  8	110.8	19.0	 16
497	  8	118.3	19.3	 16
498	  8	103.5	12.5	 16
499	  8	105.5	20.0	 16
500	  8	125.5	18.8	 16
501	  8	284.3	25.9	 16
502	  8	230.3	24.7	 16
503	  8	327.3	33.3	 16
504	  8	191.8	27.5	 16
505	  8	106.5	19.7	 16
506	  8	944.3	81.4	 16
507	  8	265.0	40.6	 16
508	  8	193.0	37.3	 16
509	  8	182.0	26.7	 16
510	  8	266.3	36.4	 16
511	  8	154.5	19.5	 16
512	  8	447.8	53.1	 16
513	  8	82.3	14.6	 16
514	  8	95.5	17.9	 16
515	  8	76.0	14.6	 16
516	  8	100.8	24.3	 16
517	  8	277.3	50.9	 16
518	  8	273.5	29.6	 16
519	  8	352.0	52.2	 16
520	  8	174.8	39.4	 16
521	  8	81.8	10.2	 16
522	  8	150.0	14.3	 16
523	  8	154.5	21.4	 16
524	  8	407.5	57.8	 16
525	  8	72.0	16.3	 16
526	  8	87.3	11.9	 16
527	  8	95.0	23.3	 16
528	  8	105.0	17.1	 16
529	  8	126.3	23.8	 16
530	  8	596.3	64.7	 16
531	  8	178.8	17.7	 16
532	  8	157.3	27.2	 16
533	  8	155.5	27.3	 16
534	  8	79.3	19.8	 16
535	  8	92.0	13.3	 16
536	  8	126.3	21.9	 16
537	  8	109.0	21.5	 16
538	  8	455.5	41.2	 16
539	  8	386.0	62.4	 16
540	  8	423.0	31.5	 16
541	  8	146.3	33.3	 16
542	  8	106.3	15.8	 16
543	  8	96.3	24.3	 16
544	  8	160.5	39.1	 16
545	  8	156.3	21.0	 16
546	  8	111.3	21.6	 16
547	  8	93.0	14.0	 16
548	  8	347.3	48.5	 16
549	  8	415.0	86.7	 16
550	  8	109.0	14.9	 16
551	  8	195.5	30.3	 16
552	  8	501.8	74.2	 16
553	  8	484.3	68.6	 16
554	  8	332.5	49.5	 16
555	  8	91.8	14.8	 16
556	  8	98.3	16.8	 16
557	  8	110.5	20.7	 16
558	  8	836.3	104.0	 16
559	  8	905.3	116.1	 16
560	  8	90.3	20.0	 16
561	  8	220.8	18.2	 16
562	  8	258.8	75.7	 16
563	  8	1297.8	199.8	 16
564	  8	127.5	14.0	 16
565	  8	167.3	30.3	 16
566	  8	121.3	18.8	 16
567	  8	113.0	18.1	 16
568	  8	114.0	11.5	 16
569	  8	235.0	31.5	 16
570	  8	169.3	38.8	 16
571	  8	117.3	20.9	 16
572	  8	196.0	49.5	 16
573	  8	297.3	36.4	 16
574	  8	2047.5	382.1	 16
575	  8	133.3	19.5	 16
576	  8	207.8	26.3	 16
577	  8	101.3	11.5	 16
578	  8	83.3	19.2	 16
579	  8	87.5	16.2	 16
580	  8	244.5	39.0	 16
581	  8	162.3	21.9	 16
582	  8	162.3	30.0	 16
583	  8	107.3	18.9	 16
584	  8	227.8	30.6	 16
585	  8	97.8	16.3	 16
586	  8	74.3	13.9	 16
587	  8	121.8	28.6	 16
588	  8	80.0	11.1	 16
589	  8	167.0	24.6	 16
590	  8	145.8	23.0	 16
591	  8	232.3	37.0	 16
592	  8	228.8	38.1	 16
593	  8	117.3	22.0	 16
594	  8	86.3	10.8	 16
595	  8	95.3	19.6	 16
596	  8	223.5	28.3	 16
597	  8	101.0	18.7	 16
598	  8	230.0	47.4	 20
599	  8	78.5	14.2	 16
600	  8	85.5	16.2	 16
601	  8	94.0	18.9	 16
602	  8	97.3	16.7	 16
603	  8	117.3	26.7	 16
604	  8	268.3	60.8	 16
605	  8	95.0	16.1	 16
606	  8	102.3	15.4	 16
607	  8	244.0	54.4	 16
608	  8	97.3	12.4	 16
609	  8	179.3	34.3	 16
610	  8	97.0	11.2	 16
611	  8	136.3	24.8	 16
612	  8	310.8	61.9	 16
613	  8	86.5	19.4	 16
614	  8	128.0	29.8	 16
615	  8	285.8	36.5	 16
616	  8	168.3	41.9	 16
617	  8	588.0	154.7	 16
618	  8	121.3	32.3	 16
619	  8	399.5	110.7	 16
620	  8	92.3	23.5	 16
621	  8	393.0	64.4	 16
622	  8	135.0	22.6	 16
623	  8	153.0	18.9	 16
624	  8	121.3	23.8	 16
625	  8	212.8	26.4	 16
626	  8	222.5	25.9	 16
627	  8	662.0	94.0	 16
628	  8	414.0	91.5	 16
629	  8	88.0	17.3	 16
630	  8	256.8	36.8	 16
631	  8	215.0	33.8	 16
632	  8	179.5	29.8	 16
633	  8	200.0	27.4	 16
634	  8	249.0	45.5	 16
635	  8	113.5	14.2	 16
636	  8	103.8	21.6	 16
637	  8	230.3	37.4	 16
638	  8	114.5	15.7	 16
639	  8	92.3	16.1	 16
640	  8	92.5	15.2	 16
641	  8	222.5	39.0	 16
642	  8	337.3	60.8	 16
643	  8	132.5	59.1	 16
644	  8	998.8	140.1	 16
645	  8	403.5	65.8	 16
646	  8	477.3	101.7	 16
647	  8	268.0	67.5	 16
648	  8	505.3	109.9	 16
649	  8	141.8	26.3	 16
650	  8	121.0	19.7	 16
651	  8	133.5	17.8	 16
652	  8	142.3	17.4	 16
653	  8	385.8	111.6	 16
654	  8	86.5	19.4	 16
655	  8	104.8	15.0	 16
656	  8	106.0	21.4	 16
657	  8	125.3	17.1	 16
658	  8	157.5	42.4	 16
659	  8	340.8	45.1	 16
660	  8	133.0	23.0	 16
661	  8	197.5	49.7	 16
662	  8	85.5	11.8	 16
663	  8	80.5	26.2	 16
664	  8	143.3	19.3	 16
665	  8	251.8	40.4	 16
666	  8	495.3	223.1	 16
667	  8	1845.3	132.3	 16
668	  8	2282.8	618.4	 16
669	  8	203.8	21.4	 16
670	  8	364.3	90.4	 16
671	  8	91.8	17.0	 16
672	  8	142.3	23.0	 16
673	  8	169.8	21.5	 16
674	  8	91.5	17.0	 16
675	  8	95.3	17.6	 16
676	  8	121.8	27.5	 16
677	  8	104.3	24.8	 16
678	  8	495.5	113.7	 16
679	  8	116.0	18.6	 16
680	  8	161.5	34.3	 16
681	  8	213.5	32.3	 16
682	  8	136.5	29.4	 16
683	  8	427.0	91.0	 16
684	  8	181.5	23.2	 16
685	  8	398.0	74.9	 16
686	  8	166.5	26.5	 16
687	  8	886.5	164.9	 16
688	  8	152.3	37.0	 16
689	  8	217.5	35.5	 16
690	  8	274.3	27.7	 16
691	  8	270.5	36.7	 16
692	  8	185.3	33.9	 16
693	  8	150.8	30.9	 16
694	  8	83.5	15.6	 16
695	  8	119.3	19.4	 16
696	  8	93.0	16.9	 16
697	  8	93.0	22.5	 16
698	  8	454.0	52.5	 16
699	  8	146.3	25.0	 16
700	  8	163.3	21.1	 16
701	  8	133.5	17.8	 16
702	  8	114.0	14.1	 16
703	  8	93.5	19.7	 16
704	  8	108.0	18.2	 16
705	  8	115.8	20.9	 16
706	  8	222.8	21.8	 16
707	  8	171.8	20.2	 16
708	  8	100.5	10.1	 16
709	  8	532.0	62.3	 16
710	  8	170.3	35.2	 16
711	  8	6837.3	969.9	 16
  0	  9	189.8	23.8	 16
  1	  9	1505.3	147.6	 16
  2	  9	151.5	23.8	 16
  3	  9	159.8	21.0	 16
  4	  9	118.0	21.7	 16
  5	  9	96.8	15.3	 16
  6	  9	1086.5	169.3	 16
  7	  9	103.0	59.3	 16
  8	  9	306.0	67.8	 16
  9	  9	108.0	20.4	 16
 10	  9	115.0	13.6	 16
 11	  9	75.3	21.4	 16
 12	  9	5361.0	1278.4	 16
 13	  9	142.3	21.4	 16
 14	  9	141.5	22.0	 16
 15	  9	157.5	51.6	 16
 16	  9	6729.5	1708.0	 16
 17	  9	123.5	61.3	 16
 18	  9	6639.3	347.2	 16
 19	  9	5802.8	702.3	 16
 20	  9	5853.0	675.3	 16
 21	  9	4743.0	1552.1	 16
 22	  9	146.8	30.1	 16
 23	  9	159.0	111.9	 16
 24	  9	5909.3	1861.3	 16
 25	  9	139.3	20.0	 16
 26	  9	127.3	20.2	 16
 27	  9	215.8	109.4	 16
 28	  9	6476.5	2150.0	 16
 29	  9	134.8	77.4	 16
 30	  9	6442.3	383.0	 16
 31	  9	5576.0	652.8	 16
 32	  9	5807.3	679.9	 16
 33	  9	4953.3	1654.8	 16
 34	  9	142.0	21.9	 16
 35	  9	105.0	47.9	 16
 36	  9	4743.8	1536.1	 16
 37	  9	156.5	17.3	 16
 38	  9	149.8	20.5	 16
 39	  9	183.0	24.0	 16
 40	  9	206.8	20.3	 16
 41	  9	186.8	70.5	 16
 42	  9	5908.5	1866.1	 16
 43	  9	147.3	24.8	 16
 44	  9	128.3	21.7	 16
 45	  9	178.8	97.0	 16
 46	  9	5334.3	1843.5	 16
 47	  9	86.8	15.7	 16
 48	  9	133.8	21.8	 16
 49	  9	185.0	73.4	 16
 50	  9	3998.5	1381.8	 16
 51	  9	109.5	15.0	 16
 52	  9	115.5	15.3	 16
 53	  9	116.3	88.5	 16
 54	  9	6248.8	358.3	 16
 55	  9	5138.5	596.6	 16
 56	  9	4026.8	1501.1	 16
 57	  9	121.5	17.8	 16
 58	  9	139.5	28.3	 16
 59	  9	65.3	11.0	 16
 60	  9	63.3	11.8	 16
 61	  9	112.0	51.5	 16
 62	  9	5619.0	1911.8	 16
 63	  9	135.3	12.6	 16
 64	  9	135.0	28.3	 16
 65	  9	191.3	53.2	 16
 66	  9	6558.5	2276.1	 16
 67	  9	118.0	40.0	 16
 68	  9	4843.5	1678.8	 16
 69	  9	141.5	34.8	 16
 70	  9	144.5	20.7	 16
 71	  9	167.0	38.3	 16
 72	  9	5591.0	1988.9	 16
 73	  9	74.3	13.2	 16
 74	  9	124.5	15.3	 16
 75	  9	130.8	15.8	 16
 76	  9	144.3	53.1	 16
 77	  9	124.5	11.5	 16
 78	  9	121.8	18.4	 16
 79	  9	88.8	26.6	 16
 80	  9	4593.5	1602.7	 16
 81	  9	120.5	33.1	 16
 82	  9	153.8	28.9	 16
 83	  9	192.0	58.5	 16
 84	  9	5794.8	1952.6	 16
 85	  9	72.3	12.2	 16
 86	  9	138.3	18.2	 16
 87	  9	145.5	26.7	 16
 88	  9	4377.5	1427.5	 16
 89	  9	130.0	23.0	 16
 90	  9	122.5	20.9	 16
 91	  9	70.5	14.5	 16
 92	  9	150.5	25.6	 16
 93	  9	141.3	19.5	 16
 94	  9	150.0	33.3	 16
 95	  9	4749.0	1469.9	 16
 96	  9	137.5	29.0	 16
 97	  9	70.0	8.9	 16
 98	  9	136.3	20.3	 16
 99	  9	144.5	35.4	 16
100	  9	155.3	21.6	 16
101	  9	4826.5	1397.0	 16
102	  9	150.3	32.7	 16
103	  9	79.3	37.6	 16
104	  9	5324.3	1506.0	 16
105	  9	153.0	23.2	 16
106	  9	146.0	24.0	 16
107	  9	143.8	19.2	 16
108	  9	5753.0	1564.2	 16
109	  9	72.3	14.4	 16
110	  9	73.5	21.6	 16
111	  9	638.5	103.4	 16
112	  9	848.8	127.4	 16
113	  9	439.8	79.0	 16
114	  9	187.5	32.3	 16
115	  9	118.3	21.8	 16
116	  9	89.0	18.3	 16
117	  9	102.5	16.5	 16
118	  9	134.8	15.8	 16
119	  9	250.5	41.3	 16
120	  9	546.5	121.9	 16
121	  9	155.3	32.7	 16
122	  9	88.3	15.9	 16
123	  9	127.5	21.8	 16
124	  9	232.8	45.8	 20
125	  9	113.3	26.4	 16
126	  9	175.8	33.1	 16
127	  9	437.0	162.5	 16
128	  9	98.3	18.2	 16
129	  9	112.5	17.9	 16
130	  9	141.3	39.7	 16
131	  9	318.5	50.5	 16
132	  9	545.3	148.4	 16
133	  9	168.8	21.0	 16
134	  9	111.0	18.0	 16
135	  9	91.3	13.2	 16
136	  9	128.0	30.5	 16
137	  9	182.0	40.3	 16
138	  9	83.3	12.3	 16
139	  9	100.5	16.7	 16
140	  9	107.5	23.4	 16
141	  9	203.8	32.7	 16
142	  9	134.0	18.4	 16
143	  9	255.0	59.2	 16
144	  9	295.8	30.9	 16
145	  9	230.3	42.5	 16
146	  9	142.8	24.2	 16
147	  9	148.5	26.0	 16
148	  9	273.8	49.7	 16
149	  9	185.0	68.3	 16
150	  9	304.8	72.2	 16
151	  9	197.0	182.0	 16
152	  9	6232.3	2089.3	 16
153	  9	112.8	17.5	 16
154	  9	317.8	68.4	 16
155	  9	3889.5	1392.2	 16
156	  9	150.0	21.9	 16
157	  9	855.5	207.2	 16
158	  9	306.3	91.4	 16
159	  9	798.3	83.8	 16
160	  9	639.5	152.7	 16
161	  9	105.3	16.4	 16
162	  9	108.5	20.5	 16
163	  9	173.3	22.9	 16
164	  9	169.3	20.9	 16
165	  9	621.0	133.0	 16
166	  9	136.3	18.0	 16
167	  9	211.0	27.2	 16
168	  9	172.8	30.3	 16
169	  9	305.0	61.9	 16
170	  9	3215.5	1073.0	 16
171	  9	217.3	26.8	 16
172	  9	230.3	27.4	 16
173	  9	240.5	42.7	 16
174	  9	292.3	53.2	 16
175	  9	134.5	21.5	 16
176	  9	101.0	16.9	 16
177	  9	98.3	16.5	 16
178	  9	86.0	16.3	 16
179	  9	75.5	13.8	 16
180	  9	79.5	17.5	 16
181	  9	125.5	22.6	 16
182	  9	112.8	18.6	 16
183	  9	100.5	16.1	 16
184	  9	109.5	19.8	 16
185	  9	106.8	12.1	 16
186	  9	107.8	13.9	 16
187	  9	106.0	24.9	 16
188	  9	104.8	19.4	 16
189	  9	113.5	17.4	 16
190	  9	175.3	121.6	 16
191	  9	4521.0	1551.8	 16
192	  9	295.8	46.8	 16
193	  9	178.0	36.7	 16
194	  9	83.8	28.6	 16
195	  9	595.0	206.0	 16
196	  9	109.0	21.9	 16
197	  9	109.0	20.2	 16
198	  9	211.5	30.5	 16
199	  9	190.0	45.2	 16
200	  9	109.3	18.3	 16
201	  9	171.5	48.3	 16
202	  9	86.8	20.0	 16
203	  9	133.0	21.0	 16
204	  9	218.0	28.3	 16
205	  9	243.5	47.1	 16
206	  9	999.8	292.0	 16
207	  9	95.5	21.7	 16
208	  9	187.5	29.3	 16
209	  9	135.5	40.3	 16
210	  9	293.5	52.3	 16
211	  9	249.0	39.5	 16
212	  9	165.5	23.4	 16
213	  9	150.3	24.6	 16
214	  9	180.3	25.8	 16
215	  9	175.3	25.1	 16
216	  9	149.0	34.4	 16
217	  9	124.8	20.0	 16
218	  9	105.0	19.1	 16
219	  9	88.0	18.5	 16
220	  9	127.5	23.3	 16
221	  9	367.3	60.8	 16
222	  9	115.8	13.2	 16
223	  9	255.5	40.8	 16
224	  9	159.8	28.9	 16
225	  9	136.8	21.6	 16
226	  9	104.0	21.0	 16
227	  9	127.3	32.6	 16
228	  9	74.3	11.6	 16
229	  9	162.3	35.4	 16
230	  9	223.3	43.0	 16
231	  9	204.0	40.1	 16
232	  9	670.8	53.3	 16
233	  9	375.3	46.5	 16
234	  9	175.3	27.7	 16
235	  9	206.3	28.2	 16
236	  9	240.8	39.6	 16
237	  9	375.5	34.6	 16
238	  9	493.8	36.5	 16
239	  9	213.5	32.6	 16
240	  9	153.5	28.8	 16
241	  9	183.5	30.5	 16
242	  9	88.3	16.4	 16
243	  9	187.5	33.5	 16
244	  9	95.8	21.8	 16
245	  9	178.3	31.5	 16
246	  9	90.3	20.7	 16
247	  9	5456.5	1376.2	 16
248	  9	118.0	20.7	 16
249	  9	175.5	41.6	 16
250	  9	127.0	26.4	 16
251	  9	290.0	54.6	 16
252	  9	230.8	29.0	 16
253	  9	360.3	54.8	 16
254	  9	86.0	14.6	 16
255	  9	120.8	22.9	 16
256	  9	103.0	13.8	 16
257	  9	94.3	17.5	 16
258	  9	130.3	30.4	 16
259	  9	170.8	37.3	 16
260	  9	127.8	17.3	 16
261	  9	101.8	23.5	 16
262	  9	74.0	10.8	 16
263	  9	84.8	15.8	 16
264	  9	118.0	27.4	 16
265	  9	75.3	10.8	 16
266	  9	167.8	21.1	 16
267	  9	190.0	25.2	 16
268	  9	116.3	30.1	 16
269	  9	175.3	23.5	 16
270	  9	97.3	23.7	 16
271	  9	112.5	24.5	 16
272	  9	268.5	62.3	 16
273	  9	78.0	13.7	 16
274	  9	105.0	18.7	 16
275	  9	94.3	16.6	 16
276	  9	70.3	12.2	 16
277	  9	87.3	19.6	 16
278	  9	151.3	23.8	 16
279	  9	105.0	19.1	 16
280	  9	105.8	45.4	 16
281	  9	138.3	27.4	 16
282	  9	243.0	53.7	 16
283	  9	85.0	17.2	 16
284	  9	108.8	27.7	 16
285	  9	178.3	28.3	 16
286	  9	100.3	17.5	 16
287	  9	92.5	13.9	 16
288	  9	160.3	32.0	 16
289	  9	109.5	17.8	 16
290	  9	172.3	36.6	 16
291	  9	240.8	37.8	 16
292	  9	195.3	25.5	 16
293	  9	129.8	20.7	 16
294	  9	657.0	70.3	 16
295	  9	406.5	46.5	 16
296	  9	244.5	38.4	 16
297	  9	443.5	68.0	 16
298	  9	91.3	12.0	 16
299	  9	320.5	46.6	 16
300	  9	1432.5	292.7	 16
301	  9	111.8	19.1	 16
302	  9	83.3	11.3	 16
303	  9	118.3	15.0	 16
304	  9	199.8	29.2	 16
305	  9	727.8	82.5	 16
306	  9	161.5	27.1	 16
307	  9	149.8	42.0	 16
308	  9	4402.8	697.0	 16
309	  9	1543.3	170.0	 16
310	  9	5528.5	747.1	 16
311	  9	472.0	65.3	 16
312	  9	107.5	21.1	 16
313	  9	130.5	19.3	 16
314	  9	336.5	44.7	 16
315	  9	146.0	23.6	 16
316	  9	303.3	52.1	 16
317	  9	735.3	105.4	 16
318	  9	79.8	8.9	 16
319	  9	94.3	18.2	 16
320	  9	167.0	25.1	 16
321	  9	115.5	23.8	 16
322	  9	161.8	23.9	 16
323	  9	103.0	14.9	 16
324	  9	91.3	16.7	 16
325	  9	91.3	15.5	 16
326	  9	83.0	12.0	 16
327	  9	96.5	13.1	 16
328	  9	1640.8	329.9	 16
329	  9	256.3	39.6	 16
330	  9	165.5	29.8	 16
331	  9	107.0	36.8	 16
332	  9	259.5	37.2	 16
333	  9	482.3	68.6	 16
334	  9	123.3	18.1	 16
335	  9	62.3	21.3	 16
336	  9	81.3	13.8	 16
337	  9	102.0	24.0	 16
338	  9	110.8	30.1	 16
339	  9	111.3	17.4	 16
340	  9	132.3	24.3	 16
341	  9	141.8	31.3	 16
342	  9	262.5	31.8	 16
343	  9	186.3	33.6	 16
344	  9	422.5	47.0	 16
345	  9	101.8	17.4	 16
346	  9	309.8	26.0	 16
347	  9	203.8	32.7	 16
348	  9	617.0	61.3	 16
349	  9	129.3	20.0	 16
350	  9	1820.5	299.7	 16
351	  9	302.5	46.7	 16
352	  9	460.8	55.5	 16
353	  9	109.0	18.7	 16
354	  9	142.5	18.0	 16
355	  9	141.8	21.0	 16
356	  9	834.3	146.3	 16
357	  9	151.8	25.7	 16
358	  9	693.3	93.3	 16
359	  9	149.0	28.6	 16
360	  9	76.8	14.9	 16
361	  9	122.0	24.4	 16
362	  9	117.3	27.4	 20
363	  9	119.3	18.9	 16
364	  9	95.3	12.8	 16
365	  9	137.0	44.9	 16
366	  9	101.0	20.9	 16
367	  9	86.0	17.6	 16
368	  9	95.8	20.7	 16
369	  9	149.3	25.7	 16
370	  9	222.5	42.1	 16
371	  9	377.5	81.1	 16
372	  9	89.5	19.4	 16
373	  9	94.3	18.6	 16
374	  9	232.8	42.3	 16
375	  9	113.0	24.1	 16
376	  9	109.5	30.2	 16
377	  9	601.5	89.4	 16
378	  9	7739.0	2311.0	 16
379	  9	721.8	198.5	 16
380	  9	84.3	16.8	 16
381	  9	95.0	22.2	 16
382	  9	130.0	19.1	 16
383	  9	161.0	31.3	 16
384	  9	167.3	27.3	 16
385	  9	275.8	41.5	 16
386	  9	388.5	56.3	 16
387	  9	759.5	145.8	 16
388	  9	176.8	34.8	 16
389	  9	120.3	29.8	 16
390	  9	86.5	16.0	 16
391	  9	228.5	42.5	 16
392	  9	93.0	19.2	 16
393	  9	105.8	25.9	 16
394	  9	4120.0	1242.6	 16
395	  9	270.8	52.5	 16
396	  9	111.8	33.8	 16
397	  9	134.8	29.8	 16
398	  9	202.0	25.8	 16
399	  9	103.8	17.1	 16
400	  9	86.5	14.3	 16
401	  9	332.8	57.9	 16
402	  9	116.3	18.2	 16
403	  9	206.5	38.2	 16
404	  9	120.3	25.8	 16
405	  9	133.0	24.9	 16
406	  9	85.3	15.9	 16
407	  9	288.0	62.1	 16
408	  9	92.5	14.5	 16
409	  9	127.3	27.4	 16
410	  9	105.0	20.1	 16
411	  9	380.3	57.0	 16
412	  9	608.5	115.7	 16
413	  9	238.0	33.6	 16
414	  9	231.0	38.9	 16
415	  9	158.0	30.1	 16
416	  9	114.0	24.7	 16
417	  9	147.8	23.2	 16
418	  9	92.3	18.5	 16
419	  9	1130.5	332.8	 16
420	  9	442.3	54.3	 16
421	  9	174.0	29.8	 16
422	  9	77.5	13.4	 16
423	  9	180.5	25.9	 16
424	  9	1527.0	393.3	 16
425	  9	139.8	19.0	 16
426	  9	95.3	18.7	 16
427	  9	87.8	14.1	 16
428	  9	101.0	17.3	 16
429	  9	76.5	15.2	 16
430	  9	72.0	11.3	 16
431	  9	106.0	16.6	 16
432	  9	95.3	15.2	 16
433	  9	122.5	20.1	 16
434	  9	166.5	36.5	 16
435	  9	84.8	23.9	 16
436	  9	68.0	13.4	 16
437	  9	88.3	17.2	 16
438	  9	270.3	31.9	 16
439	  9	324.5	28.7	 16
440	  9	294.3	44.4	 16
441	  9	208.5	39.2	 16
442	  9	221.5	56.0	 16
443	  9	436.8	72.7	 16
444	  9	155.8	29.3	 16
445	  9	110.0	22.9	 16
446	  9	102.0	16.7	 16
447	  9	93.8	22.1	 16
448	  9	100.5	14.5	 16
449	  9	94.0	14.9	 16
450	  9	157.3	31.3	 16
451	  9	179.3	30.7	 16
452	  9	96.5	19.7	 16
453	  9	223.8	31.0	 16
454	  9	460.3	49.2	 16
455	  9	227.0	35.8	 16
456	  9	178.0	26.7	 16
457	  9	71.3	11.8	 16
458	  9	74.8	16.0	 16
459	  9	80.5	15.3	 16
460	  9	1048.3	147.7	 16
461	  9	103.0	19.3	 16
462	  9	132.0	19.1	 16
463	  9	293.5	50.4	 16
464	  9	117.5	20.6	 16
465	  9	188.8	31.4	 16
466	  9	253.5	39.6	 16
467	  9	88.0	17.1	 16
468	  9	95.0	18.5	 16
469	  9	90.5	12.0	 16
470	  9	114.0	22.8	 16
471	  9	375.5	77.0	 16
472	  9	244.0	36.6	 16
473	  9	270.8	46.7	 16
474	  9	2268.3	431.0	 16
475	  9	181.0	21.7	 16
476	  9	79.0	13.7	 16
477	  9	110.3	17.4	 16
478	  9	136.0	24.1	 16
479	  9	103.3	15.0	 16
480	  9	564.0	168.5	 16
481	  9	81.3	15.7	 16
482	  9	145.8	28.8	 16
483	  9	107.8	16.9	 16
484	  9	306.8	41.9	 16
485	  9	199.0	26.0	 16
486	  9	170.8	30.2	 16
487	  9	161.3	31.5	 16
488	  9	172.8	36.8	 16
489	  9	108.0	23.0	 16
490	  9	548.0	81.2	 16
491	  9	175.3	36.5	 16
492	  9	163.8	26.5	 16
493	  9	529.3	45.8	 16
494	  9	479.8	49.6	 16
495	  9	284.5	23.0	 16
496	  9	218.5	30.5	 16
497	  9	148.5	24.6	 16
498	  9	192.3	31.0	 16
499	  9	138.0	23.8	 16
500	  9	641.0	122.1	 16
501	  9	90.8	19.6	 16
502	  9	106.0	18.6	 16
503	  9	109.5	24.6	 16
504	  9	173.0	26.2	 16
505	  9	147.0	23.0	 16
506	  9	500.3	95.8	 16
507	  9	360.3	100.6	 16
508	  9	439.8	107.4	 16
509	  9	91.5	17.6	 16
510	  9	809.3	144.9	 16
511	  9	129.3	24.8	 16
512	  9	88.0	12.3	 16
513	  9	582.0	130.8	 16
514	  9	200.0	28.6	 16
515	  9	112.5	18.1	 16
516	  9	217.8	55.1	 16
517	  9	93.0	16.2	 16
518	  9	85.8	12.4	 16
519	  9	758.3	190.4	 16
520	  9	796.5	179.5	 16
521	  9	98.0	20.1	 16
522	  9	129.3	24.0	 16
523	  9	100.0	14.3	 16
524	  9	97.0	18.1	 16
525	  9	105.3	18.2	 16
526	  9	1232.8	246.8	 16
527	  9	237.5	46.5	 16
528	  9	140.0	23.6	 16
529	  9	144.5	28.6	 16
530	  9	242.5	29.4	 16
531	  9	149.5	32.0	 16
532	  9	108.0	20.7	 16
533	  9	122.5	21.1	 16
534	  9	94.5	19.6	 16
535	  9	82.0	13.9	 16
536	  9	111.3	23.9	 16
537	  9	139.0	26.6	 16
538	  9	99.8	15.6	 16
539	  9	105.5	19.9	 16
540	  9	158.8	30.7	 16
541	  9	306.8	46.1	 16
542	  9	83.3	13.0	 16
543	  9	119.8	17.4	 16
544	  9	165.3	26.2	 16
545	  9	217.5	52.2	 16
546	  9	160.8	26.2	 16
547	  9	661.0	104.3	 16
548	  9	629.8	103.1	 16
549	  9	328.0	43.4	 16
550	  9	253.5	29.5	 16
551	  9	341.0	41.7	 16
552	  9	291.0	42.9	 16
553	  9	199.3	39.9	 16
554	  9	239.0	31.0	 16
555	  9	87.3	15.5	 16
556	  9	134.8	29.8	 16
557	  9	101.3	15.2	 16
558	  9	110.8	18.4	 16
559	  9	164.3	25.9	 16
560	  9	129.3	29.2	 16
561	  9	482.3	66.8	 16
562	  9	112.3	16.7	 16
563	  9	252.3	39.5	 16
564	  9	170.0	40.7	 16
565	  9	374.3	37.6	 16
566	  9	1493.5	316.7	 16
567	  9	93.5	14.5	 16
568	  9	94.0	19.4	 16
569	  9	147.8	27.2	 16
570	  9	375.5	38.4	 16
571	  9	345.3	53.2	 16
572	  9	717.3	134.9	 16
573	  9	279.0	67.7	 16
574	  9	271.8	25.5	 16
575	  9	242.3	29.7	 16
576	  9	150.5	16.4	 16
577	  9	966.0	230.2	 16
578	  9	96.5	19.5	 16
579	  9	95.3	13.6	 16
580	  9	385.3	39.2	 16
581	  9	931.8	101.8	 16
582	  9	972.8	83.3	 16
583	  9	310.5	31.8	 16
584	  9	342.8	31.0	 16
585	  9	338.8	32.3	 16
586	  9	205.3	32.1	 16
587	  9	98.5	13.4	 16
588	  9	220.8	30.9	 16
589	  9	233.8	30.2	 16
590	  9	122.8	45.8	 16
591	  9	170.3	52.0	 16
592	  9	88.8	15.6	 16
593	  9	217.5	24.6	 16
594	  9	137.0	24.0	 16
595	  9	273.0	38.0	 16
596	  9	1399.5	281.3	 16
597	  9	1377.8	301.1	 16
598	  9	118.0	14.2	 16
599	  9	445.8	55.6	 20
600	  9	469.3	109.8	 16
601	  9	151.5	32.3	 16
602	  9	247.0	55.9	 16
603	  9	154.5	39.7	 16
604	  9	316.3	110.3	 16
605	  9	109.3	28.6	 16
606	  9	200.0	20.9	 16
607	  9	101.5	19.3	 16
608	  9	85.8	17.2	 16
609	  9	116.0	18.3	 16
610	  9	195.8	40.0	 16
611	  9	133.0	17.2	 16
612	  9	316.0	65.3	 16
613	  9	293.8	49.1	 16
614	  9	133.5	21.0	 16
615	  9	126.8	22.9	 16
616	  9	257.8	44.9	 16
617	  9	220.5	33.4	 16
618	  9	162.5	24.1	 16
619	  9	135.3	22.9	 16
620	  9	183.5	25.8	 16
621	  9	158.3	15.8	 16
622	  9	165.3	22.0	 16
623	  9	128.8	19.5	 16
624	  9	74.3	18.4	 16
625	  9	101.3	14.7	 16
626	  9	90.8	15.9	 16
627	  9	238.0	25.9	 16
628	  9	443.3	84.4	 16
629	  9	145.3	25.3	 16
630	  9	291.5	37.9	 16
631	  9	323.5	48.1	 16
632	  9	971.0	290.5	 16
633	  9	171.3	23.0	 16
634	  9	289.3	48.5	 16
635	  9	104.3	24.7	 16
636	  9	119.5	19.3	 16
637	  9	92.3	12.1	 16
638	  9	89.3	18.6	 16
639	  9	79.5	12.5	 16
640	  9	122.5	46.6	 16
641	  9	600.5	127.5	 16
642	  9	106.0	14.9	 16
643	  9	138.0	21.6	 16
644	  9	107.3	20.6	 16
645	  9	123.3	21.6	 16
646	  9	462.5	97.4	 16
647	  9	414.3	57.7	 16
648	  9	219.8	41.0	 16
649	  9	98.0	21.7	 16
650	  9	86.8	16.7	 16
651	  9	99.5	15.3	 16
652	  9	258.3	52.0	 16
653	  9	228.3	39.4	 16
654	  9	173.3	29.7	 16
655	  9	201.3	42.1	 16
656	  9	121.0	24.4	 16
657	  9	222.8	48.3	 16
658	  9	307.8	55.1	 16
659	  9	155.3	26.0	 16
660	  9	430.0	94.8	 16
661	  9	112.8	20.9	 16
662	  9	143.3	27.4	 16
663	  9	826.5	289.1	 16
664	  9	125.8	28.1	 16
665	  9	125.0	18.8	 16
666	  9	129.8	35.1	 16
667	  9	433.3	138.8	 16
668	  9	970.0	236.1	 16
669	  9	483.8	76.5	 16
670	  9	224.3	35.1	 16
671	  9	397.0	77.4	 16
672	  9	360.0	56.1	 16
673	  9	312.3	41.2	 16
674	  9	276.8	41.7	 16
675	  9	815.3	270.0	 16
676	  9	145.0	32.8	 16
677	  9	855.5	295.0	 16
678	  9	128.5	18.5	 16
679	  9	135.0	20.5	 16
680	  9	344.8	51.7	 16
681	  9	2733.0	624.7	 16
682	  9	2852.8	540.5	 16
683	  9	2638.8	479.6	 16
684	  9	2166.8	688.5	 16
685	  9	449.8	42.3	 16
686	  9	203.8	47.0	 16
687	  9	116.0	17.1	 16
688	  9	97.8	18.6	 16
689	  9	143.3	20.5	 16
690	  9	99.3	15.6	 16
691	  9	237.3	46.2	 16
692	  9	75.5	13.3	 16
693	  9	219.0	41.8	 16
694	  9	174.3	31.7	 16
695	  9	116.5	18.5	 16
696	  9	176.0	26.5	 16
697	  9	917.0	166.4	 16
698	  9	176.3	26.1	 16
699	  9	513.3	45.7	 16
700	  9	562.8	73.6	 16
701	  9	217.0	29.5	 16
702	  9	99.3	15.5	 16
703	  9	89.5	11.3	 16
704	  9	136.0	16.0	 16
705	  9	137.5	19.8	 16
706	  9	95.5	14.7	 16
707	  9	134.0	23.0	 16
708	  9	87.5	12.6	 16
709	  9	196.0	31.2	 16
710	  9	235.3	41.8	 16
711	  9	149.8	24.3	 16
  0	 10	3768.0	632.7	 16
  1	 10	231.3	28.6	 16
  2	 10	128.8	20.0	 16
  3	 10	128.3	22.1	 16
  4	 10	89.5	12.1	 16
  5	 10	90.0	17.0	 16
  6	 10	284.0	51.3	 16
  7	 10	92.8	13.3	 16
  8	 10	138.8	32.4	 16
  9	 10	114.0	16.7	 16
 10	 10	145.8	21.3	 16
 11	 10	91.5	19.5	 16
 12	 10	5157.3	1236.1	 16
 13	 10	149.3	19.7	 16
 14	 10	164.3	21.2	 16
 15	 10	174.8	46.8	 16
 16	 10	6810.8	1771.6	 16
 17	 10	117.5	47.0	 16
 18	 10	6198.0	1892.8	 16
 19	 10	156.8	20.6	 16
 20	 10	151.8	21.3	 16
 21	 10	145.3	18.6	 16
 22	 10	133.3	15.9	 16
 23	 10	121.3	97.7	 16
 24	 10	5585.3	1883.8	 16
 25	 10	138.8	18.5	 16
 26	 10	131.0	23.7	 16
 27	 10	207.8	126.1	 16
 28	 10	7152.0	2357.6	 16
 29	 10	106.8	96.4	 16
 30	 10	6173.5	1968.5	 16
 31	 10	152.8	19.8	 16
 32	 10	153.5	23.3	 16
 33	 10	138.3	20.0	 16
 34	 10	136.5	19.8	 16
 35	 10	98.0	47.7	 16
 36	 10	4605.5	1495.3	 16
 37	 10	154.3	23.3	 16
 38	 10	156.3	19.5	 16
 39	 10	218.3	65.9	 16
 40	 10	5367.5	1739.5	 16
 41	 10	154.3	85.0	 16
 42	 10	5517.0	1874.0	 16
 43	 10	157.5	19.8	 16
 44	 10	133.8	20.2	 16
 45	 10	171.8	92.5	 16
 46	 10	5615.0	1914.3	 16
 47	 10	72.0	11.2	 16
 48	 10	128.0	20.6	 16
 49	 10	174.5	73.9	 16
 50	 10	4449.3	1559.3	 16
 51	 10	128.3	17.9	 16
 52	 10	130.8	23.1	 16
 53	 10	126.8	88.0	 16
 54	 10	5914.8	2054.0	 16
 55	 10	137.0	18.8	 16
 56	 10	130.5	20.1	 16
 57	 10	109.5	18.9	 16
 58	 10	128.5	23.9	 16
 59	 10	70.5	12.7	 16
 60	 10	65.5	13.8	 16
 61	 10	98.3	62.8	 16
 62	 10	5680.3	1963.9	 16
 63	 10	166.8	28.5	 16
 64	 10	132.3	18.5	 16
 65	 10	182.3	72.8	 16
 66	 10	6661.5	2289.0	 16
 67	 10	115.3	35.1	 16
 68	 10	4827.0	1628.2	 16
 69	 10	131.0	15.7	 16
 70	 10	125.3	14.6	 16
 71	 10	191.8	40.5	 16
 72	 10	5314.5	1870.3	 16
 73	 10	77.0	15.3	 16
 74	 10	145.3	28.7	 16
 75	 10	141.3	20.0	 16
 76	 10	99.3	13.5	 16
 77	 10	138.8	22.2	 16
 78	 10	120.0	20.2	 16
 79	 10	100.0	23.1	 16
 80	 10	4568.0	1599.0	 16
 81	 10	134.5	27.8	 16
 82	 10	157.3	29.2	 16
 83	 10	4131.5	6279.8	 16
 84	 10	5448.5	1884.4	 16
 85	 10	79.0	16.5	 16
 86	 10	121.3	13.9	 16
 87	 10	167.0	37.1	 16
 88	 10	4862.8	1602.5	 16
 89	 10	137.0	18.4	 16
 90	 10	122.8	22.5	 16
 91	 10	95.8	38.1	 16
 92	 10	4220.3	1400.5	 16
 93	 10	133.8	16.6	 16
 94	 10	168.5	35.1	 16
 95	 10	4926.5	1521.3	 16
 96	 10	126.8	24.0	 16
 97	 10	77.0	32.6	 16
 98	 10	4209.5	1318.3	 16
 99	 10	138.5	16.1	 16
100	 10	158.0	34.0	 16
101	 10	4905.8	1517.8	 16
102	 10	142.8	36.7	 16
103	 10	88.3	36.8	 16
104	 10	5300.0	1592.2	 16
105	 10	144.0	19.0	 16
106	 10	131.0	20.7	 16
107	 10	151.8	31.0	 16
108	 10	6236.3	1737.3	 16
109	 10	74.0	13.3	 16
110	 10	66.3	19.8	 16
111	 10	284.0	38.2	 16
112	 10	454.8	83.0	 16
113	 10	146.0	15.6	 16
114	 10	382.3	58.1	 16
115	 10	119.3	16.5	 16
116	 10	100.3	19.8	 16
117	 10	92.0	10.6	 16
118	 10	162.8	27.4	 16
119	 10	199.0	23.6	 16
120	 10	130.3	22.3	 16
121	 10	94.0	21.7	 16
122	 10	90.3	17.4	 16
123	 10	93.3	11.8	 16
124	 10	122.0	25.7	 16
125	 10	92.8	20.2	 20
126	 10	135.3	30.8	 16
127	 10	95.8	12.1	 16
128	 10	75.5	13.7	 16
129	 10	89.3	15.4	 16
130	 10	132.5	25.7	 16
131	 10	165.5	22.4	 16
132	 10	177.0	36.4	 16
133	 10	115.8	24.6	 16
134	 10	83.0	12.5	 16
135	 10	87.5	13.4	 16
136	 10	95.8	15.7	 16
137	 10	121.0	23.2	 16
138	 10	88.3	14.7	 16
139	 10	122.0	22.6	 16
140	 10	88.3	19.6	 16
141	 10	119.3	19.4	 16
142	 10	157.5	27.0	 16
143	 10	271.8	94.0	 16
144	 10	309.5	45.6	 16
145	 10	143.8	26.6	 16
146	 10	113.3	23.5	 16
147	 10	126.3	25.4	 16
148	 10	222.3	42.4	 16
149	 10	210.5	59.5	 16
150	 10	170.0	26.5	 16
151	 10	104.8	37.7	 16
152	 10	1440.0	454.2	 16
153	 10	106.8	24.7	 16
154	 10	395.0	62.7	 16
155	 10	938.5	317.6	 16
156	 10	120.5	29.5	 16
157	 10	554.3	81.6	 16
158	 10	264.3	109.0	 16
159	 10	677.5	75.6	 16
160	 10	611.3	145.9	 16
161	 10	78.0	11.7	 16
162	 10	83.8	18.0	 16
163	 10	107.3	17.9	 16
164	 10	120.3	20.4	 16
165	 10	334.3	62.0	 16
166	 10	137.3	23.2	 16
167	 10	136.3	24.2	 16
168	 10	213.3	36.2	 16
169	 10	496.0	54.5	 16
170	 10	737.8	189.2	 16
171	 10	287.8	48.1	 16
172	 10	162.8	41.9	 16
173	 10	104.3	12.9	 16
174	 10	138.8	24.7	 16
175	 10	156.5	25.0	 16
176	 10	115.8	17.1	 16
177	 10	112.5	23.2	 16
178	 10	88.3	16.9	 16
179	 10	79.0	12.7	 16
180	 10	82.5	12.0	 16
181	 10	137.5	22.3	 16
182	 10	126.3	24.4	 16
183	 10	147.8	27.0	 16
184	 10	124.0	24.6	 16
185	 10	129.3	22.7	 16
186	 10	117.3	14.4	 16
187	 10	136.0	33.2	 16
188	 10	135.3	22.4	 16
189	 10	146.5	19.0	 16
190	 10	171.8	26.0	 16
191	 10	1324.5	438.9	 16
192	 10	151.3	25.3	 16
193	 10	72.0	14.0	 16
194	 10	78.3	14.4	 16
195	 10	164.5	40.6	 16
196	 10	86.0	14.8	 16
197	 10	84.0	10.5	 16
198	 10	123.8	22.1	 16
199	 10	207.8	46.7	 16
200	 10	92.5	20.3	 16
201	 10	146.5	35.7	 16
202	 10	80.3	9.0	 16
203	 10	111.8	20.9	 16
204	 10	125.8	22.9	 16
205	 10	144.5	24.6	 16
206	 10	460.0	125.6	 16
207	 10	89.3	30.8	 16
208	 10	233.0	41.6	 16
209	 10	114.5	36.5	 16
210	 10	195.3	38.9	 16
211	 10	140.5	15.9	 16
212	 10	197.8	40.1	 16
213	 10	186.5	37.7	 16
214	 10	207.0	54.7	 16
215	 10	183.0	46.5	 16
216	 10	103.0	22.5	 16
217	 10	174.0	28.7	 16
218	 10	113.8	24.2	 16
219	 10	77.0	14.1	 16
220	 10	183.5	19.0	 16
221	 10	473.3	87.3	 16
222	 10	128.5	27.8	 16
223	 10	227.8	34.7	 16
224	 10	216.5	28.6	 16
225	 10	114.0	23.0	 16
226	 10	114.5	20.4	 16
227	 10	106.3	18.7	 16
228	 10	88.0	12.1	 16
229	 10	199.8	30.1	 16
230	 10	131.8	24.8	 16
231	 10	175.3	20.7	 16
232	 10	322.8	56.9	 16
233	 10	186.3	24.1	 16
234	 10	126.5	19.4	 16
235	 10	124.3	19.0	 16
236	 10	158.3	24.3	 16
237	 10	130.8	33.9	 16
238	 10	137.8	22.4	 16
239	 10	220.3	41.2	 16
240	 10	102.5	13.6	 16
241	 10	217.5	30.6	 16
242	 10	80.8	14.3	 16
243	 10	171.0	27.4	 16
244	 10	95.5	15.0	 16
245	 10	247.3	38.1	 16
246	 10	97.8	20.0	 16
247	 10	1009.5	185.3	 16
248	 10	138.5	20.6	 16
249	 10	129.5	40.9	 16
250	 10	81.3	9.4	 16
251	 10	238.0	46.4	 16
252	 10	134.3	32.6	 16
253	 10	397.8	54.3	 16
254	 10	101.8	21.2	 16
255	 10	92.8	18.0	 16
256	 10	165.3	24.4	 16
257	 10	121.0	16.1	 16
258	 10	104.3	16.7	 16
259	 10	111.0	20.8	 16
260	 10	140.5	37.7	 16
261	 10	104.5	19.0	 16
262	 10	67.0	10.2	 16
263	 10	70.5	13.2	 16
264	 10	90.3	20.0	 16
265	 10	92.0	18.5	 16
266	 10	254.5	52.7	 16
267	 10	297.0	42.1	 16
268	 10	141.8	65.1	 16
269	 10	195.3	34.5	 16
270	 10	81.5	15.8	 16
271	 10	77.8	12.8	 16
272	 10	122.8	29.6	 16
273	 10	94.3	14.5	 16
274	 10	81.5	11.3	 16
275	 10	107.5	33.6	 16
276	 10	63.8	16.3	 16
277	 10	84.5	12.3	 16
278	 10	97.8	17.7	 16
279	 10	150.0	30.1	 16
280	 10	100.0	10.5	 16
281	 10	116.0	22.5	 16
282	 10	227.0	32.1	 16
283	 10	69.8	18.0	 16
284	 10	82.3	13.0	 16
285	 10	98.5	30.0	 16
286	 10	84.3	14.3	 16
287	 10	96.8	19.8	 16
288	 10	139.5	18.9	 16
289	 10	81.5	13.2	 16
290	 10	169.8	26.2	 16
291	 10	272.8	33.5	 16
292	 10	418.3	51.1	 16
293	 10	140.8	56.2	 16
294	 10	1550.5	238.5	 16
295	 10	508.0	82.4	 16
296	 10	150.0	25.2	 16
297	 10	525.5	64.2	 16
298	 10	202.3	33.3	 16
299	 10	153.8	26.0	 16
300	 10	160.3	22.6	 16
301	 10	87.5	9.6	 16
302	 10	89.5	13.0	 16
303	 10	106.3	19.8	 16
304	 10	214.8	32.7	 16
305	 10	333.3	53.4	 16
306	 10	86.8	20.1	 16
307	 10	147.3	50.0	 16
308	 10	1742.0	234.8	 16
309	 10	346.3	44.1	 16
310	 10	1274.5	217.5	 16
311	 10	149.3	28.4	 16
312	 10	125.3	27.6	 16
313	 10	88.8	13.4	 16
314	 10	166.0	24.3	 16
315	 10	117.0	27.5	 16
316	 10	194.3	39.0	 16
317	 10	1215.5	135.8	 16
318	 10	82.0	10.5	 16
319	 10	88.0	19.0	 16
320	 10	136.5	20.2	 16
321	 10	134.5	22.5	 16
322	 10	233.5	35.1	 16
323	 10	77.3	11.5	 16
324	 10	172.8	17.3	 16
325	 10	117.3	29.0	 16
326	 10	91.0	17.0	 16
327	 10	96.5	17.0	 16
328	 10	566.5	59.4	 16
329	 10	139.8	28.0	 16
330	 10	106.3	15.4	 16
331	 10	120.5	141.6	 16
332	 10	229.8	38.6	 16
333	 10	501.8	43.5	 16
334	 10	115.8	26.2	 16
335	 10	71.0	10.8	 16
336	 10	70.0	10.4	 16
337	 10	71.3	13.7	 16
338	 10	102.8	17.5	 16
339	 10	187.0	22.3	 16
340	 10	466.0	51.0	 16
341	 10	90.5	12.8	 16
342	 10	154.3	24.7	 16
343	 10	145.3	24.7	 16
344	 10	526.3	67.3	 16
345	 10	111.8	23.5	 16
346	 10	377.8	37.6	 16
347	 10	133.3	25.2	 16
348	 10	502.0	50.6	 16
349	 10	137.3	22.5	 16
350	 10	472.3	65.0	 16
351	 10	156.3	23.2	 16
352	 10	197.8	29.0	 16
353	 10	96.0	15.6	 16
354	 10	121.3	23.9	 16
355	 10	246.3	37.8	 16
356	 10	349.3	35.9	 16
357	 10	180.0	31.7	 16
358	 10	151.0	21.1	 16
359	 10	268.0	32.0	 16
360	 10	104.5	17.2	 16
361	 10	182.3	25.7	 16
362	 10	76.5	10.2	 20
363	 10	84.8	14.5	 16
364	 10	106.5	18.3	 16
365	 10	129.0	21.7	 16
366	 10	84.5	16.0	 16
367	 10	75.8	9.9	 16
368	 10	104.3	19.5	 16
369	 10	152.0	22.9	 16
370	 10	219.8	31.8	 16
371	 10	160.5	31.5	 16
372	 10	80.3	22.4	 16
373	 10	84.3	18.1	 16
374	 10	102.3	19.1	 16
375	 10	107.5	16.0	 16
376	 10	113.5	21.4	 16
377	 10	412.5	44.5	 16
378	 10	1127.0	337.1	 16
379	 10	212.5	49.1	 16
380	 10	65.3	11.9	 16
381	 10	79.3	11.3	 16
382	 10	119.0	35.3	 16
383	 10	161.8	14.8	 16
384	 10	133.8	15.0	 16
385	 10	201.3	46.7	 16
386	 10	660.0	75.3	 16
387	 10	223.5	41.5	 16
388	 10	98.3	27.9	 16
389	 10	93.5	26.5	 16
390	 10	103.5	21.4	 16
391	 10	156.3	20.8	 16
392	 10	107.3	18.6	 16
393	 10	94.0	16.9	 16
394	 10	1430.8	358.2	 16
395	 10	352.5	63.0	 16
396	 10	136.5	27.4	 16
397	 10	103.0	13.2	 16
398	 10	180.8	36.1	 16
399	 10	104.0	16.1	 16
400	 10	71.0	13.2	 16
401	 10	381.0	79.1	 16
402	 10	197.8	17.8	 16
403	 10	119.3	33.5	 16
404	 10	231.0	29.9	 16
405	 10	177.5	25.7	 16
406	 10	79.8	14.1	 16
407	 10	98.3	20.4	 16
408	 10	95.0	24.6	 16
409	 10	144.0	24.0	 16
410	 10	299.8	43.2	 16
411	 10	471.5	56.7	 16
412	 10	721.0	128.4	 16
413	 10	120.0	21.3	 16
414	 10	251.3	29.4	 16
415	 10	118.3	29.7	 16
416	 10	150.5	24.7	 16
417	 10	104.8	16.9	 16
418	 10	73.5	12.2	 16
419	 10	248.3	44.7	 16
420	 10	191.0	39.4	 16
421	 10	121.8	12.2	 16
422	 10	78.5	18.1	 16
423	 10	146.3	24.2	 16
424	 10	210.8	36.6	 16
425	 10	94.8	17.0	 16
426	 10	102.8	15.3	 16
427	 10	110.0	13.6	 16
428	 10	128.5	22.0	 16
429	 10	85.5	16.2	 16
430	 10	82.3	21.7	 16
431	 10	125.8	17.2	 16
432	 10	95.0	13.4	 16
433	 10	90.3	14.9	 16
434	 10	103.0	21.5	 16
435	 10	81.5	17.3	 16
436	 10	79.5	14.9	 16
437	 10	101.0	19.5	 16
438	 10	226.3	28.1	 16
439	 10	353.5	42.4	 16
440	 10	143.8	17.6	 16
441	 10	138.3	24.1	 16
442	 10	124.5	23.3	 16
443	 10	262.3	41.1	 16
444	 10	85.8	11.0	 16
445	 10	107.5	24.4	 16
446	 10	99.3	19.2	 16
447	 10	103.5	22.1	 16
448	 10	78.3	17.0	 16
449	 10	114.5	21.8	 16
450	 10	135.0	17.7	 16
451	 10	118.0	17.7	 16
452	 10	121.5	23.9	 16
453	 10	274.8	45.6	 16
454	 10	553.8	80.5	 16
455	 10	179.8	32.0	 16
456	 10	1001.0	126.5	 16
457	 10	78.0	13.8	 16
458	 10	82.0	10.1	 16
459	 10	88.3	15.5	 16
460	 10	748.0	123.7	 16
461	 10	88.3	15.4	 16
462	 10	105.5	18.1	 16
463	 10	129.0	27.3	 16
464	 10	107.3	31.6	 16
465	 10	104.3	13.0	 16
466	 10	533.0	45.2	 16
467	 10	100.5	17.0	 16
468	 10	75.3	12.3	 16
469	 10	93.5	20.6	 16
470	 10	80.5	12.5	 16
471	 10	141.0	18.4	 16
472	 10	342.3	33.1	 16
473	 10	150.5	14.5	 16
474	 10	451.8	81.5	 16
475	 10	122.5	22.5	 16
476	 10	82.3	9.7	 16
477	 10	100.5	26.3	 16
478	 10	112.3	14.4	 16
479	 10	74.5	8.3	 16
480	 10	141.0	19.2	 16
481	 10	86.3	15.4	 16
482	 10	147.5	20.3	 16
483	 10	82.8	15.7	 16
484	 10	177.0	23.0	 16
485	 10	122.8	23.0	 16
486	 10	165.3	25.0	 16
487	 10	83.5	15.8	 16
488	 10	145.3	21.5	 16
489	 10	141.0	78.8	 16
490	 10	607.3	70.1	 16
491	 10	151.3	23.0	 16
492	 10	125.5	17.8	 16
493	 10	467.3	34.9	 16
494	 10	690.5	82.8	 16
495	 10	245.5	27.1	 16
496	 10	550.5	68.8	 16
497	 10	178.3	33.6	 16
498	 10	342.5	38.6	 16
499	 10	507.3	62.1	 16
500	 10	128.0	21.6	 16
501	 10	92.3	27.2	 16
502	 10	80.3	13.2	 16
503	 10	97.5	9.1	 16
504	 10	144.0	26.2	 16
505	 10	133.5	20.3	 16
506	 10	831.8	78.2	 16
507	 10	108.3	25.4	 16
508	 10	210.5	22.7	 16
509	 10	97.3	10.7	 16
510	 10	416.8	64.6	 16
511	 10	179.8	29.7	 16
512	 10	88.0	21.2	 16
513	 10	101.0	17.2	 16
514	 10	368.5	73.1	 16
515	 10	75.5	12.1	 16
516	 10	83.3	17.2	 16
517	 10	104.8	21.9	 16
518	 10	87.8	31.9	 16
519	 10	172.0	34.8	 16
520	 10	201.0	47.6	 16
521	 10	100.0	18.7	 16
522	 10	191.0	26.5	 16
523	 10	81.8	16.4	 16
524	 10	93.8	21.4	 16
525	 10	187.8	33.3	 16
526	 10	473.8	65.6	 16
527	 10	170.0	30.2	 16
528	 10	169.3	31.9	 16
529	 10	125.5	16.1	 16
530	 10	240.5	29.4	 16
531	 10	104.3	20.9	 16
532	 10	84.0	15.6	 16
533	 10	96.3	11.6	 16
534	 10	75.0	15.4	 16
535	 10	86.5	18.8	 16
536	 10	99.0	18.4	 16
537	 10	115.3	23.7	 16
538	 10	96.5	14.9	 16
539	 10	76.0	11.8	 16
540	 10	116.3	19.2	 16
541	 10	153.5	22.0	 16
542	 10	99.5	12.2	 16
543	 10	117.3	18.1	 16
544	 10	142.8	24.3	 16
545	 10	102.8	18.3	 16
546	 10	393.0	51.4	 16
547	 10	566.0	62.6	 16
548	 10	227.5	34.9	 16
549	 10	507.5	67.9	 16
550	 10	175.5	21.1	 16
551	 10	266.5	35.0	 16
552	 10	254.8	24.2	 16
553	 10	197.5	26.4	 16
554	 10	194.8	34.4	 16
555	 10	85.3	9.1	 16
556	 10	79.3	14.2	 16
557	 10	184.8	33.2	 16
558	 10	87.3	21.4	 16
559	 10	107.3	14.3	 16
560	 10	100.0	17.8	 16
561	 10	322.5	43.4	 16
562	 10	85.3	16.9	 16
563	 10	153.3	23.6	 16
564	 10	153.3	23.9	 16
565	 10	290.8	30.8	 16
566	 10	188.3	22.4	 16
567	 10	92.3	21.6	 16
568	 10	85.5	18.0	 16
569	 10	259.8	53.8	 16
570	 10	223.0	25.8	 16
571	 10	383.5	40.7	 16
572	 10	495.0	63.5	 16
573	 10	136.0	31.5	 16
574	 10	329.8	30.8	 16
575	 10	238.5	33.9	 16
576	 10	110.3	15.5	 16
577	 10	702.5	113.2	 16
578	 10	80.3	10.8	 16
579	 10	83.3	11.8	 16
580	 10	341.0	43.6	 16
581	 10	840.5	74.0	 16
582	 10	377.3	54.9	 16
583	 10	151.0	31.3	 16
584	 10	161.0	29.2	 16
585	 10	189.0	22.9	 16
586	 10	206.8	33.2	 16
587	 10	79.8	15.0	 16
588	 10	248.5	24.4	 16
589	 10	166.8	13.8	 16
590	 10	108.8	19.5	 16
591	 10	117.5	22.3	 16
592	 10	85.3	15.5	 16
593	 10	139.3	23.3	 16
594	 10	165.8	25.1	 16
595	 10	400.3	54.9	 16
596	 10	263.3	83.4	 16
597	 10	220.5	31.7	 16
598	 10	112.0	17.4	 16
599	 10	1060.3	133.0	 16
600	 10	869.0	154.6	 20
601	 10	183.0	29.0	 16
602	 10	167.0	30.6	 16
603	 10	132.3	23.9	 16
604	 10	88.5	12.7	 16
605	 10	145.8	36.7	 16
606	 10	665.8	146.2	 16
607	 10	108.5	17.4	 16
608	 10	124.3	30.5	 16
609	 10	125.5	37.1	 16
610	 10	330.3	42.0	 16
611	 10	238.3	44.9	 16
612	 10	152.5	23.9	 16
613	 10	188.3	31.1	 16
614	 10	106.3	18.3	 16
615	 10	96.3	13.1	 16
616	 10	147.3	16.4	 16
617	 10	144.0	25.3	 16
618	 10	108.8	16.4	 16
619	 10	90.3	14.1	 16
620	 10	136.3	27.1	 16
621	 10	176.0	30.8	 16
622	 10	108.5	14.4	 16
623	 10	101.0	15.7	 16
624	 10	110.5	17.4	 16
625	 10	115.5	18.6	 16
626	 10	92.0	23.0	 16
627	 10	183.8	38.2	 16
628	 10	466.3	53.8	 16
629	 10	199.5	25.1	 16
630	 10	192.0	27.3	 16
631	 10	404.5	67.1	 16
632	 10	211.3	35.1	 16
633	 10	143.0	21.6	 16
634	 10	465.0	92.5	 16
635	 10	96.3	12.2	 16
636	 10	88.0	12.1	 16
637	 10	81.5	13.1	 16
638	 10	87.0	16.3	 16
639	 10	78.3	16.7	 16
640	 10	140.8	40.7	 16
641	 10	587.5	122.9	 16
642	 10	77.0	11.5	 16
643	 10	139.5	31.4	 16
644	 10	193.3	39.1	 16
645	 10	124.3	16.7	 16
646	 10	187.0	26.0	 16
647	 10	232.0	26.5	 16
648	 10	158.8	18.4	 16
649	 10	97.5	16.7	 16
650	 10	89.3	11.6	 16
651	 10	93.5	18.6	 16
652	 10	122.8	11.9	 16
653	 10	271.5	42.9	 16
654	 10	183.0	21.9	 16
655	 10	157.0	27.7	 16
656	 10	116.0	17.1	 16
657	 10	128.8	31.7	 16
658	 10	372.0	79.0	 16
659	 10	108.8	13.5	 16
660	 10	211.3	51.1	 16
661	 10	99.0	13.8	 16
662	 10	137.3	48.3	 16
663	 10	582.8	161.0	 16
664	 10	104.5	17.2	 16
665	 10	139.5	20.0	 16
666	 10	145.5	66.0	 16
667	 10	665.5	178.2	 16
668	 10	357.0	81.1	 16
669	 10	283.3	33.8	 16
670	 10	417.5	82.4	 16
671	 10	192.5	14.5	 16
672	 10	271.5	38.3	 16
673	 10	259.8	62.8	 16
674	 10	146.0	27.3	 16
675	 10	381.3	94.8	 16
676	 10	245.3	44.8	 16
677	 10	453.5	129.0	 16
678	 10	93.8	22.3	 16
679	 10	120.8	31.0	 16
680	 10	766.5	88.0	 16
681	 10	721.3	130.7	 16
682	 10	715.3	75.2	 16
683	 10	638.8	43.6	 16
684	 10	580.0	172.9	 16
685	 10	209.0	20.4	 16
686	 10	180.3	26.6	 16
687	 10	140.5	19.8	 16
688	 10	99.5	10.6	 16
689	 10	123.0	22.8	 16
690	 10	86.8	13.8	 16
691	 10	290.3	43.1	 16
692	 10	101.5	19.5	 16
693	 10	137.3	17.4	 16
694	 10	185.5	39.2	 16
695	 10	79.0	18.1	 16
696	 10	129.3	24.4	 16
697	 10	877.8	122.9	 16
698	 10	108.5	23.9	 16
699	 10	303.8	35.5	 16
700	 10	537.0	91.7	 16
701	 10	104.5	15.4	 16
702	 10	86.0	16.0	 16
703	 10	81.5	19.3	 16
704	 10	134.0	26.3	 16
705	 10	170.5	26.9	 16
706	 10	94.5	13.3	 16
707	 10	154.5	26.2	 16
708	 10	142.5	26.5	 16
709	 10	154.8	19.9	 16
710	 10	148.3	22.6	 16
711	 10	6738.5	884.1	 16
  0	 11	158.5	15.1	 16
  1	 11	135.3	23.0	 16
  2	 11	156.3	35.9	 16
  3	 11	190.0	39.4	 16
  4	 11	103.3	17.2	 16
  5	 11	756.0	86.6	 16
  6	 11	107.0	22.5	 16
  7	 11	441.0	65.5	 16
  8	 11	230.0	24.9	 16
  9	 11	123.0	13.3	 16
 10	 11	94.5	14.5	 16
 11	 11	69.5	11.4	 16
 12	 11	143.3	26.2	 16
 13	 11	5552.3	674.6	 16
 14	 11	6366.8	590.2	 16
 15	 11	6273.0	1633.1	 16
 16	 11	162.5	34.2	 16
 17	 11	81.8	15.1	 16
 18	 11	153.8	78.5	 16
 19	 11	5980.0	544.4	 16
 20	 11	6077.8	514.8	 16
 21	 11	5719.8	1830.4	 16
 22	 11	115.3	14.4	 16
 23	 11	96.0	96.8	 16
 24	 11	5298.5	1738.9	 16
 25	 11	139.5	21.1	 16
 26	 11	121.5	18.0	 16
 27	 11	172.8	109.8	 16
 28	 11	7209.0	2352.5	 16
 29	 11	79.0	14.6	 16
 30	 11	174.8	64.4	 16
 31	 11	5745.3	471.4	 16
 32	 11	5962.0	499.9	 16
 33	 11	5419.5	1844.0	 16
 34	 11	118.3	17.5	 16
 35	 11	66.3	19.2	 16
 36	 11	164.3	46.5	 16
 37	 11	4812.3	481.4	 16
 38	 11	5255.0	477.3	 16
 39	 11	5170.5	1723.2	 16
 40	 11	164.5	31.0	 16
 41	 11	116.3	58.9	 16
 42	 11	5220.5	1795.5	 16
 43	 11	117.5	15.2	 16
 44	 11	121.8	20.4	 16
 45	 11	155.0	78.2	 16
 46	 11	5771.5	2002.5	 16
 47	 11	64.3	11.6	 16
 48	 11	123.0	15.4	 16
 49	 11	147.0	61.1	 16
 50	 11	4842.5	1645.4	 16
 51	 11	134.5	24.6	 16
 52	 11	134.0	21.8	 16
 53	 11	111.0	68.3	 16
 54	 11	5601.0	1961.7	 16
 55	 11	141.0	29.0	 16
 56	 11	114.8	13.9	 16
 57	 11	115.3	21.9	 16
 58	 11	118.3	22.5	 16
 59	 11	53.5	11.2	 16
 60	 11	56.3	8.5	 16
 61	 11	106.3	40.3	 16
 62	 11	5149.5	1841.2	 16
 63	 11	126.8	19.6	 16
 64	 11	138.3	21.9	 16
 65	 11	140.3	74.4	 16
 66	 11	6528.8	2335.0	 16
 67	 11	73.0	16.0	 16
 68	 11	157.3	44.0	 16
 69	 11	5019.8	428.4	 16
 70	 11	5535.0	421.1	 16
 71	 11	5141.5	1833.7	 16
 72	 11	122.3	17.2	 16
 73	 11	70.3	13.2	 16
 74	 11	123.0	20.8	 16
 75	 11	119.0	19.8	 16
 76	 11	109.5	26.4	 16
 77	 11	106.5	14.1	 16
 78	 11	122.3	25.5	 16
 79	 11	62.5	10.2	 16
 80	 11	139.5	25.6	 16
 81	 11	4806.0	390.9	 16
 82	 11	5256.5	439.2	 16
 83	 11	5061.5	1745.3	 16
 84	 11	130.3	22.7	 16
 85	 11	67.5	12.4	 16
 86	 11	154.3	27.3	 16
 87	 11	5355.8	467.5	 16
 88	 11	5515.3	391.8	 16
 89	 11	4429.0	1569.8	 16
 90	 11	133.0	23.9	 16
 91	 11	74.3	14.5	 16
 92	 11	136.3	20.7	 16
 93	 11	5124.3	435.7	 16
 94	 11	4773.5	1542.7	 16
 95	 11	116.3	17.4	 16
 96	 11	150.8	37.3	 16
 97	 11	70.0	9.3	 16
 98	 11	150.5	33.9	 16
 99	 11	5016.3	362.3	 16
100	 11	4596.8	1405.1	 16
101	 11	116.3	13.2	 16
102	 11	132.0	27.3	 16
103	 11	79.0	22.7	 16
104	 11	5003.5	1509.5	 16
105	 11	127.0	18.3	 16
106	 11	128.5	19.4	 16
107	 11	132.0	39.9	 16
108	 11	6420.3	1738.1	 16
109	 11	63.3	11.2	 16
110	 11	59.3	10.0	 16
111	 11	97.3	15.6	 16
112	 11	122.3	31.2	 16
113	 11	125.8	19.2	 16
114	 11	319.3	47.4	 16
115	 11	134.3	15.0	 16
116	 11	90.5	11.8	 16
117	 11	88.3	12.9	 16
118	 11	95.5	14.4	 16
119	 11	178.8	21.6	 16
120	 11	747.8	116.0	 16
121	 11	277.8	42.7	 16
122	 11	108.3	20.5	 16
123	 11	129.3	22.5	 16
124	 11	241.5	28.4	 16
125	 11	110.3	14.4	 16
126	 11	213.3	38.1	 20
127	 11	133.0	26.8	 16
128	 11	123.5	31.6	 16
129	 11	164.8	29.1	 16
130	 11	404.3	120.2	 16
131	 11	250.5	49.7	 16
132	 11	309.5	55.8	 16
133	 11	301.3	84.6	 16
134	 11	81.3	12.2	 16
135	 11	109.3	17.3	 16
136	 11	74.8	10.6	 16
137	 11	118.0	22.4	 16
138	 11	69.0	9.6	 16
139	 11	80.5	10.9	 16
140	 11	100.0	17.8	 16
141	 11	166.3	30.6	 16
142	 11	127.3	20.8	 16
143	 11	108.0	24.1	 16
144	 11	85.3	16.0	 16
145	 11	226.0	49.3	 16
146	 11	156.5	37.4	 16
147	 11	81.3	16.5	 16
148	 11	142.3	29.0	 16
149	 11	210.5	35.5	 16
150	 11	191.8	32.2	 16
151	 11	325.3	69.1	 16
152	 11	146.8	40.8	 16
153	 11	947.8	333.1	 16
154	 11	7565.0	2398.7	 16
155	 11	84.3	14.5	 16
156	 11	120.3	20.9	 16
157	 11	469.0	42.8	 16
158	 11	837.3	149.3	 16
159	 11	428.0	112.9	 16
160	 11	107.8	22.2	 16
161	 11	808.3	268.4	 16
162	 11	113.5	18.1	 16
163	 11	64.8	13.0	 16
164	 11	98.0	18.4	 16
165	 11	130.3	22.1	 16
166	 11	197.0	34.2	 16
167	 11	114.8	22.1	 16
168	 11	93.3	14.3	 16
169	 11	85.3	17.3	 16
170	 11	665.5	204.5	 16
171	 11	101.3	24.1	 16
172	 11	359.8	49.5	 16
173	 11	1412.3	448.3	 16
174	 11	185.0	42.4	 16
175	 11	324.3	50.9	 16
176	 11	221.8	32.8	 16
177	 11	202.5	38.9	 16
178	 11	607.5	153.6	 16
179	 11	136.0	27.3	 16
180	 11	159.0	35.1	 16
181	 11	858.8	244.5	 16
182	 11	391.3	123.0	 16
183	 11	225.5	66.1	 16
184	 11	168.3	29.3	 16
185	 11	99.3	13.7	 16
186	 11	141.8	40.8	 16
187	 11	507.3	127.7	 16
188	 11	155.0	34.5	 16
189	 11	723.0	219.5	 16
190	 11	232.8	24.4	 16
191	 11	205.5	30.5	 16
192	 11	328.5	89.2	 16
193	 11	68.3	7.0	 16
194	 11	124.3	25.7	 16
195	 11	113.5	26.2	 16
196	 11	259.5	59.0	 16
197	 11	112.3	25.1	 16
198	 11	106.8	27.9	 16
199	 11	306.5	57.1	 16
200	 11	98.3	29.0	 16
201	 11	116.0	21.2	 16
202	 11	178.3	44.3	 16
203	 11	90.8	14.1	 16
204	 11	92.8	15.9	 16
205	 11	79.5	15.1	 16
206	 11	83.3	17.0	 16
207	 11	87.8	20.9	 16
208	 11	237.3	33.4	 16
209	 11	742.0	169.8	 16
210	 11	101.0	19.3	 16
211	 11	91.8	31.0	 16
212	 11	144.0	24.5	 16
213	 11	284.8	36.5	 16
214	 11	378.3	51.0	 16
215	 11	315.0	36.8	 16
216	 11	340.0	58.8	 16
217	 11	109.0	20.8	 16
218	 11	153.8	24.9	 16
219	 11	126.5	23.8	 16
220	 11	97.5	17.5	 16
221	 11	458.5	120.6	 16
222	 11	154.3	34.1	 16
223	 11	558.3	150.3	 16
224	 11	84.8	16.4	 16
225	 11	177.8	41.0	 16
226	 11	252.3	53.4	 16
227	 11	144.5	27.4	 16
228	 11	144.0	26.7	 16
229	 11	139.5	17.4	 16
230	 11	672.0	102.4	 16
231	 11	340.8	50.0	 16
232	 11	175.0	27.4	 16
233	 11	207.8	27.0	 16
234	 11	178.0	42.8	 16
235	 11	2280.8	405.3	 16
236	 11	441.0	78.3	 16
237	 11	121.5	21.1	 16
238	 11	124.3	19.5	 16
239	 11	117.5	24.5	 16
240	 11	4537.0	1094.3	 16
241	 11	287.5	30.2	 16
242	 11	105.8	21.4	 16
243	 11	85.3	16.1	 16
244	 11	116.0	19.3	 16
245	 11	89.8	17.6	 16
246	 11	86.8	14.5	 16
247	 11	91.8	20.8	 16
248	 11	250.5	55.8	 16
249	 11	92.3	17.1	 16
250	 11	154.0	42.4	 16
251	 11	135.0	27.3	 16
252	 11	125.5	26.7	 16
253	 11	142.0	17.6	 16
254	 11	96.8	17.7	 16
255	 11	85.3	17.9	 16
256	 11	77.8	14.5	 16
257	 11	98.5	21.2	 16
258	 11	287.0	40.4	 16
259	 11	192.0	34.4	 16
260	 11	93.0	15.0	 16
261	 11	72.0	10.6	 16
262	 11	105.3	15.9	 16
263	 11	438.0	126.8	 16
264	 11	75.3	12.6	 16
265	 11	111.5	33.4	 16
266	 11	739.3	82.7	 16
267	 11	248.8	37.5	 16
268	 11	285.8	37.8	 16
269	 11	216.0	37.9	 16
270	 11	208.0	41.0	 16
271	 11	339.3	57.0	 16
272	 11	107.0	24.3	 16
273	 11	97.0	17.3	 16
274	 11	330.0	31.8	 16
275	 11	215.5	24.4	 16
276	 11	208.0	38.8	 16
277	 11	133.3	93.0	 16
278	 11	2420.0	524.2	 16
279	 11	223.8	38.2	 16
280	 11	227.3	25.3	 16
281	 11	189.8	23.4	 16
282	 11	163.0	26.4	 16
283	 11	267.3	51.0	 16
284	 11	76.3	14.9	 16
285	 11	95.0	18.8	 16
286	 11	156.5	25.2	 16
287	 11	271.8	61.7	 16
288	 11	123.0	23.2	 16
289	 11	162.0	21.1	 16
290	 11	106.3	21.1	 16
291	 11	151.5	18.4	 16
292	 11	419.8	52.9	 16
293	 11	575.5	84.2	 16
294	 11	301.0	47.9	 16
295	 11	1928.3	431.5	 16
296	 11	309.5	48.1	 16
297	 11	304.8	60.0	 16
298	 11	80.3	10.9	 16
299	 11	150.0	37.2	 16
300	 11	290.0	49.0	 16
301	 11	106.5	12.8	 16
302	 11	154.0	24.4	 16
303	 11	149.8	34.6	 16
304	 11	295.0	90.1	 16
305	 11	496.8	53.2	 16
306	 11	187.3	23.1	 16
307	 11	152.0	23.1	 16
308	 11	371.5	88.3	 16
309	 11	335.8	37.8	 16
310	 11	85.3	13.4	 16
311	 11	143.0	19.6	 16
312	 11	126.0	22.0	 16
313	 11	380.8	35.5	 16
314	 11	100.0	25.7	 16
315	 11	92.8	35.5	 16
316	 11	71.8	12.2	 16
317	 11	143.3	23.9	 16
318	 11	95.0	16.7	 16
319	 11	78.0	12.6	 16
320	 11	103.3	18.3	 16
321	 11	127.8	18.9	 16
322	 11	130.8	33.1	 16
323	 11	895.0	98.3	 16
324	 11	392.0	51.5	 16
325	 11	179.5	27.8	 16
326	 11	466.0	87.5	 16
327	 11	119.5	19.2	 16
328	 11	92.0	17.2	 16
329	 11	108.0	14.6	 16
330	 11	2325.8	257.6	 16
331	 11	86.3	11.8	 16
332	 11	86.8	21.2	 16
333	 11	157.0	29.9	 16
334	 11	83.3	13.0	 16
335	 11	178.3	30.1	 16
336	 11	71.0	14.4	 16
337	 11	98.0	13.7	 16
338	 11	76.3	17.0	 16
339	 11	90.5	15.6	 16
340	 11	304.8	36.4	 16
341	 11	165.8	17.3	 16
342	 11	522.8	58.5	 16
343	 11	92.5	13.8	 16
344	 11	228.0	136.9	 16
345	 11	233.0	44.0	 16
346	 11	95.5	44.7	 16
347	 11	69.3	17.6	 16
348	 11	122.3	17.7	 16
349	 11	93.3	17.1	 16
350	 11	285.0	59.2	 16
351	 11	126.0	24.9	 16
352	 11	339.8	54.0	 16
353	 11	99.3	15.0	 16
354	 11	125.5	16.3	 16
355	 11	224.3	21.1	 16
356	 11	281.3	34.0	 16
357	 11	632.8	78.5	 16
358	 11	1152.0	221.3	 16
359	 11	106.0	16.3	 16
360	 11	108.5	18.3	 16
361	 11	295.3	52.4	 16
362	 11	121.8	18.8	 16
363	 11	194.0	31.2	 20
364	 11	96.3	33.3	 16
365	 11	83.5	18.0	 16
366	 11	178.8	33.2	 16
367	 11	168.0	51.0	 16
368	 11	79.3	13.5	 16
369	 11	161.8	35.9	 16
370	 11	210.3	35.2	 16
371	 11	315.0	40.2	 16
372	 11	212.5	44.5	 16
373	 11	246.3	78.9	 16
374	 11	154.3	44.8	 16
375	 11	452.5	68.2	 16
376	 11	160.8	20.5	 16
377	 11	198.0	22.7	 16
378	 11	169.8	49.6	 16
379	 11	110.3	29.3	 16
380	 11	76.0	16.3	 16
381	 11	221.3	38.4	 16
382	 11	119.0	21.6	 16
383	 11	138.0	23.5	 16
384	 11	98.5	16.4	 16
385	 11	91.0	21.8	 16
386	 11	575.5	152.6	 16
387	 11	124.0	23.2	 16
388	 11	96.3	28.4	 16
389	 11	110.5	27.0	 16
390	 11	234.0	34.4	 16
391	 11	123.8	27.4	 16
392	 11	103.8	22.2	 16
393	 11	675.5	218.1	 16
394	 11	246.3	38.7	 16
395	 11	105.3	20.9	 16
396	 11	408.0	45.0	 16
397	 11	1107.0	167.3	 16
398	 11	272.3	44.4	 16
399	 11	168.5	29.2	 16
400	 11	362.8	85.6	 16
401	 11	162.5	35.3	 16
402	 11	95.8	28.0	 16
403	 11	108.3	23.3	 16
404	 11	86.5	17.4	 16
405	 11	95.0	18.5	 16
406	 11	87.3	20.4	 16
407	 11	962.3	224.8	 16
408	 11	115.0	21.5	 16
409	 11	125.5	22.2	 16
410	 11	238.5	50.9	 16
411	 11	131.5	22.2	 16
412	 11	149.5	29.1	 16
413	 11	95.5	15.3	 16
414	 11	89.8	19.1	 16
415	 11	214.3	33.6	 16
416	 11	170.5	33.1	 16
417	 11	128.8	17.6	 16
418	 11	222.8	35.5	 16
419	 11	140.3	35.2	 16
420	 11	89.5	20.6	 16
421	 11	184.3	19.4	 16
422	 11	91.3	18.8	 16
423	 11	315.5	63.9	 16
424	 11	246.3	34.5	 16
425	 11	179.5	33.0	 16
426	 11	169.5	26.8	 16
427	 11	196.0	26.0	 16
428	 11	125.0	16.5	 16
429	 11	192.8	25.3	 16
430	 11	97.0	16.9	 16
431	 11	76.3	16.3	 16
432	 11	147.3	21.6	 16
433	 11	127.5	24.9	 16
434	 11	80.5	17.1	 16
435	 11	159.3	30.1	 16
436	 11	359.5	55.9	 16
437	 11	332.8	43.9	 16
438	 11	304.3	34.1	 16
439	 11	355.3	51.5	 16
440	 11	163.5	25.8	 16
441	 11	344.0	70.0	 16
442	 11	172.3	35.0	 16
443	 11	711.5	138.3	 16
444	 11	130.3	18.1	 16
445	 11	1124.8	93.7	 16
446	 11	171.0	25.8	 16
447	 11	87.0	16.7	 16
448	 11	93.0	16.6	 16
449	 11	120.0	25.7	 16
450	 11	122.0	23.0	 16
451	 11	282.5	43.2	 16
452	 11	204.8	32.9	 16
453	 11	137.0	18.0	 16
454	 11	106.5	22.2	 16
455	 11	196.5	34.6	 16
456	 11	135.8	23.5	 16
457	 11	150.5	28.8	 16
458	 11	534.3	103.8	 16
459	 11	118.0	17.7	 16
460	 11	108.0	18.6	 16
461	 11	106.3	23.7	 16
462	 11	201.5	22.7	 16
463	 11	536.3	42.1	 16
464	 11	441.3	53.9	 16
465	 11	101.8	22.6	 16
466	 11	254.5	28.3	 16
467	 11	80.0	12.0	 16
468	 11	252.5	41.2	 16
469	 11	1079.3	110.7	 16
470	 11	152.3	21.7	 16
471	 11	138.8	23.1	 16
472	 11	316.3	42.5	 16
473	 11	293.8	44.2	 16
474	 11	90.5	15.7	 16
475	 11	93.5	15.4	 16
476	 11	483.5	58.9	 16
477	 11	112.5	24.1	 16
478	 11	423.0	66.5	 16
479	 11	127.3	26.0	 16
480	 11	91.3	14.8	 16
481	 11	1324.8	296.2	 16
482	 11	192.0	40.0	 16
483	 11	155.3	30.9	 16
484	 11	84.3	11.7	 16
485	 11	88.8	15.3	 16
486	 11	500.0	74.5	 16
487	 11	125.0	22.5	 16
488	 11	143.3	18.3	 16
489	 11	94.3	15.7	 16
490	 11	154.3	22.0	 16
491	 11	169.3	41.0	 16
492	 11	282.0	29.2	 16
493	 11	146.3	20.9	 16
494	 11	437.3	52.0	 16
495	 11	111.8	17.9	 16
496	 11	959.0	106.1	 16
497	 11	1003.8	96.0	 16
498	 11	972.5	108.4	 16
499	 11	250.5	29.7	 16
500	 11	193.0	32.2	 16
501	 11	171.3	23.1	 16
502	 11	179.5	23.9	 16
503	 11	150.8	28.5	 16
504	 11	248.8	32.0	 16
505	 11	500.8	92.3	 16
506	 11	106.8	27.6	 16
507	 11	92.0	16.2	 16
508	 11	91.8	18.8	 16
509	 11	81.0	13.7	 16
510	 11	401.3	62.8	 16
511	 11	447.5	44.7	 16
512	 11	161.3	32.4	 16
513	 11	128.8	29.4	 16
514	 11	126.3	40.4	 16
515	 11	82.3	15.3	 16
516	 11	144.8	24.5	 16
517	 11	641.5	127.2	 16
518	 11	129.3	21.9	 16
519	 11	521.8	109.8	 16
520	 11	1588.0	240.6	 16
521	 11	1214.8	131.3	 16
522	 11	111.3	18.6	 16
523	 11	75.8	12.0	 16
524	 11	151.8	24.1	 16
525	 11	77.5	17.3	 16
526	 11	67.5	14.9	 16
527	 11	94.3	16.0	 16
528	 11	218.5	35.3	 16
529	 11	301.8	40.7	 16
530	 11	199.5	31.1	 16
531	 11	113.5	22.1	 16
532	 11	151.8	30.8	 16
533	 11	87.3	13.8	 16
534	 11	160.8	28.5	 16
535	 11	95.0	15.3	 16
536	 11	212.5	29.7	 16
537	 11	146.5	30.6	 16
538	 11	114.0	24.8	 16
539	 11	992.0	71.8	 16
540	 11	141.8	16.0	 16
541	 11	184.0	27.4	 16
542	 11	276.3	43.6	 16
543	 11	204.5	30.6	 16
544	 11	102.3	24.7	 16
545	 11	1474.3	305.9	 16
546	 11	218.0	39.3	 16
547	 11	207.8	44.7	 16
548	 11	157.3	20.1	 16
549	 11	137.8	27.7	 16
550	 11	192.3	27.9	 16
551	 11	117.5	18.8	 16
552	 11	88.0	15.2	 16
553	 11	222.0	27.1	 16
554	 11	185.5	31.7	 16
555	 11	137.8	21.9	 16
556	 11	251.3	31.4	 16
557	 11	107.3	32.8	 16
558	 11	626.5	65.5	 16
559	 11	317.5	31.7	 16
560	 11	625.8	68.2	 16
561	 11	1326.8	154.9	 16
562	 11	702.0	72.1	 16
563	 11	270.3	24.5	 16
564	 11	364.0	50.2	 16
565	 11	371.5	52.5	 16
566	 11	120.0	22.7	 16
567	 11	153.3	26.7	 16
568	 11	225.0	38.2	 16
569	 11	150.3	24.4	 16
570	 11	6675.5	962.6	 16
571	 11	318.8	35.8	 16
572	 11	107.8	18.8	 16
573	 11	108.3	13.3	 16
574	 11	98.3	16.5	 16
575	 11	102.0	15.5	 16
576	 11	111.0	21.4	 16
577	 11	160.0	27.6	 16
578	 11	172.3	18.0	 16
579	 11	277.8	35.1	 16
580	 11	114.3	18.8	 16
581	 11	141.5	16.8	 16
582	 11	124.5	25.9	 16
583	 11	184.3	20.7	 16
584	 11	109.3	19.5	 16
585	 11	340.3	46.4	 16
586	 11	281.3	42.2	 16
587	 11	352.0	41.0	 16
588	 11	127.5	26.2	 16
589	 11	163.3	22.1	 16
590	 11	138.8	27.3	 16
591	 11	100.3	16.8	 16
592	 11	209.8	25.1	 16
593	 11	110.3	16.9	 16
594	 11	726.3	102.4	 16
595	 11	227.3	27.5	 16
596	 11	302.3	47.3	 16
597	 11	484.3	40.2	 16
598	 11	254.3	34.2	 16
599	 11	404.8	31.1	 16
600	 11	120.3	17.7	 20
601	 11	253.5	83.3	 16
602	 11	842.5	195.4	 16
603	 11	154.8	19.3	 16
604	 11	249.0	49.2	 16
605	 11	103.5	23.1	 16
606	 11	108.5	21.5	 16
607	 11	108.8	21.6	 16
608	 11	133.8	21.8	 16
609	 11	90.3	17.5	 16
610	 11	101.8	13.5	 16
611	 11	135.0	27.9	 16
612	 11	701.3	162.4	 16
613	 11	293.3	53.4	 16
614	 11	85.3	22.9	 16
615	 11	215.5	46.3	 16
616	 11	87.3	12.2	 16
617	 11	98.5	19.0	 16
618	 11	101.3	14.8	 16
619	 11	384.3	79.5	 16
620	 11	115.0	12.9	 16
621	 11	114.3	17.7	 16
622	 11	152.3	34.9	 16
623	 11	67.8	11.8	 16
624	 11	135.3	29.8	 16
625	 11	310.8	90.3	 16
626	 11	132.5	21.2	 16
627	 11	1163.5	322.1	 16
628	 11	263.0	36.6	 16
629	 11	89.3	24.2	 16
630	 11	102.8	20.7	 16
631	 11	139.3	12.1	 16
632	 11	221.8	30.7	 16
633	 11	163.3	23.1	 16
634	 11	404.5	77.6	 16
635	 11	143.0	41.2	 16
636	 11	90.5	22.7	 16
637	 11	102.3	12.1	 16
638	 11	103.5	13.5	 16
639	 11	98.5	21.6	 16
640	 11	252.5	32.5	 16
641	 11	221.3	24.0	 16
642	 11	129.8	19.0	 16
643	 11	174.0	37.9	 16
644	 11	287.8	28.3	 16
645	 11	180.0	28.9	 16
646	 11	175.0	53.1	 16
647	 11	239.3	30.4	 16
648	 11	266.3	26.4	 16
649	 11	520.5	109.1	 16
650	 11	128.3	27.2	 16
651	 11	119.5	19.8	 16
652	 11	121.0	35.0	 16
653	 11	93.0	17.3	 16
654	 11	99.3	20.7	 16
655	 11	94.8	14.9	 16
656	 11	119.3	18.2	 16
657	 11	86.8	14.7	 16
658	 11	281.0	52.1	 16
659	 11	67.3	11.4	 16
660	 11	106.5	14.7	 16
661	 11	86.5	17.3	 16
662	 11	149.3	23.9	 16
663	 11	185.3	36.1	 16
664	 11	209.3	35.5	 16
665	 11	276.0	37.4	 16
666	 11	347.0	97.4	 16
667	 11	114.0	19.3	 16
668	 11	201.8	37.9	 16
669	 11	206.0	29.1	 16
670	 11	227.8	91.2	 16
671	 11	1153.8	286.5	 16
672	 11	671.0	163.2	 16
673	 11	164.0	22.1	 16
674	 11	159.5	29.1	 16
675	 11	107.3	17.2	 16
676	 11	165.5	40.6	 16
677	 11	600.5	133.8	 16
678	 11	156.0	26.0	 16
679	 11	536.8	122.3	 16
680	 11	505.0	86.2	 16
681	 11	370.0	85.0	 16
682	 11	275.5	44.5	 16
683	 11	257.5	47.1	 16
684	 11	161.5	24.9	 16
685	 11	190.3	36.6	 16
686	 11	179.8	24.2	 16
687	 11	112.0	27.9	 16
688	 11	94.8	14.6	 16
689	 11	100.8	20.9	 16
690	 11	106.5	21.2	 16
691	 11	79.3	17.4	 16
692	 11	95.0	18.6	 16
693	 11	106.0	21.9	 16
694	 11	282.5	36.7	 16
695	 11	187.0	34.2	 16
696	 11	128.5	20.6	 16
697	 11	603.8	113.7	 16
698	 11	195.3	26.7	 16
699	 11	792.5	119.9	 16
700	 11	235.3	39.8	 16
701	 11	420.3	70.1	 16
702	 11	122.8	29.2	 16
703	 11	985.8	216.3	 16
704	 11	127.3	18.7	 16
705	 11	179.8	21.6	 16
706	 11	112.3	18.8	 16
707	 11	154.0	41.2	 16
708	 11	610.3	58.6	 16
709	 11	256.5	33.3	 16
710	 11	186.8	29.8	 16
711	 11	124.3	14.2	 16
  0	 12	3983.0	624.6	 16
  1	 12	136.3	18.6	 16
  2	 12	90.3	14.6	 16
  3	 12	123.0	19.1	 16
  4	 12	92.8	10.2	 16
  5	 12	212.8	31.6	 16
  6	 12	100.0	14.5	 16
  7	 12	195.0	29.2	 16
  8	 12	215.3	36.5	 16
  9	 12	95.8	15.0	 16
 10	 12	86.8	14.7	 16
 11	 12	59.0	9.9	 16
 12	 12	64.3	11.3	 16
 13	 12	71.0	15.9	 16
 14	 12	69.8	9.8	 16
 15	 12	67.0	9.5	 16
 16	 12	64.3	13.3	 16
 17	 12	57.3	9.4	 16
 18	 12	63.3	4.8	 16
 19	 12	65.8	9.9	 16
 20	 12	53.0	10.6	 16
 21	 12	60.0	8.7	 16
 22	 12	69.3	12.5	 16
 23	 12	61.3	11.7	 16
 24	 12	63.3	11.1	 16
 25	 12	65.3	9.3	 16
 26	 12	72.0	13.6	 16
 27	 12	62.5	13.3	 16
 28	 12	60.5	11.4	 16
 29	 12	58.3	9.4	 16
 30	 12	69.0	15.2	 16
 31	 12	67.0	9.0	 16
 32	 12	64.5	10.6	 16
 33	 12	59.0	8.2	 16
 34	 12	58.8	16.1	 16
 35	 12	56.5	9.9	 16
 36	 12	79.8	15.7	 16
 37	 12	68.5	10.9	 16
 38	 12	68.5	14.1	 16
 39	 12	72.5	14.1	 16
 40	 12	74.8	16.2	 16
 41	 12	65.3	8.9	 16
 42	 12	68.3	8.8	 16
 43	 12	68.0	11.1	 16
 44	 12	68.0	11.1	 16
 45	 12	68.5	14.5	 16
 46	 12	58.8	11.7	 16
 47	 12	57.0	12.0	 16
 48	 12	57.3	12.4	 16
 49	 12	50.5	9.4	 16
 50	 12	62.0	13.9	 16
 51	 12	54.0	9.2	 16
 52	 12	52.3	11.1	 16
 53	 12	62.5	10.2	 16
 54	 12	57.3	12.3	 16
 55	 12	58.0	7.7	 16
 56	 12	55.3	9.8	 16
 57	 12	55.5	8.6	 16
 58	 12	50.3	8.4	 16
 59	 12	47.5	11.7	 16
 60	 12	49.0	7.1	 16
 61	 12	70.3	13.7	 16
 62	 12	93.5	62.7	 16
 63	 12	59.0	11.2	 16
 64	 12	73.3	18.5	 16
 65	 12	57.3	7.7	 16
 66	 12	64.3	14.2	 16
 67	 12	56.5	8.7	 16
 68	 12	70.8	14.9	 16
 69	 12	63.8	13.1	 16
 70	 12	52.5	8.3	 16
 71	 12	63.0	9.6	 16
 72	 12	59.3	16.0	 16
 73	 12	55.5	9.3	 16
 74	 12	56.3	8.3	 16
 75	 12	56.5	15.2	 16
 76	 12	61.3	12.1	 16
 77	 12	62.3	13.9	 16
 78	 12	56.8	8.2	 16
 79	 12	65.5	12.1	 16
 80	 12	71.3	12.1	 16
 81	 12	61.0	11.1	 16
 82	 12	61.8	7.4	 16
 83	 12	61.5	12.6	 16
 84	 12	55.3	7.3	 16
 85	 12	56.3	11.1	 16
 86	 12	63.0	9.1	 16
 87	 12	66.8	12.8	 16
 88	 12	61.3	15.6	 16
 89	 12	66.3	14.2	 16
 90	 12	71.3	14.8	 16
 91	 12	64.5	10.8	 16
 92	 12	51.0	9.8	 16
 93	 12	60.5	8.3	 16
 94	 12	63.5	11.7	 16
 95	 12	72.0	11.5	 16
 96	 12	66.0	14.0	 16
 97	 12	57.8	9.3	 16
 98	 12	65.5	16.1	 16
 99	 12	60.8	14.8	 16
100	 12	55.3	9.8	 16
101	 12	62.0	10.0	 16
102	 12	60.8	17.9	 16
103	 12	68.5	15.5	 16
104	 12	55.3	11.3	 16
105	 12	67.0	16.7	 16
106	 12	55.8	11.1	 16
107	 12	56.0	11.3	 16
108	 12	57.8	11.9	 16
109	 12	56.3	12.2	 16
110	 12	48.3	10.1	 16
111	 12	85.5	11.2	 16
112	 12	109.5	26.2	 16
113	 12	242.0	28.9	 16
114	 12	279.3	34.6	 16
115	 12	132.3	26.6	 16
116	 12	93.8	13.9	 16
117	 12	78.3	12.1	 16
118	 12	94.8	28.1	 16
119	 12	124.3	12.3	 16
120	 12	225.0	39.9	 16
121	 12	183.8	26.8	 16
122	 12	104.0	16.7	 16
123	 12	100.5	15.4	 16
124	 12	367.3	65.8	 16
125	 12	93.8	19.7	 16
126	 12	123.8	20.4	 20
127	 12	90.8	14.9	 16
128	 12	88.5	27.7	 16
129	 12	131.5	18.4	 16
130	 12	433.8	511.8	 16
131	 12	146.3	71.2	 16
132	 12	1274.0	437.9	 16
133	 12	146.5	37.9	 16
134	 12	76.5	8.9	 16
135	 12	108.3	20.6	 16
136	 12	151.3	30.8	 16
137	 12	104.8	15.6	 16
138	 12	71.0	13.7	 16
139	 12	75.3	9.2	 16
140	 12	81.0	14.4	 16
141	 12	148.5	18.1	 16
142	 12	110.3	43.7	 16
143	 12	89.5	16.2	 16
144	 12	92.0	21.4	 16
145	 12	167.8	33.0	 16
146	 12	99.0	20.2	 16
147	 12	86.3	16.2	 16
148	 12	164.5	35.0	 16
149	 12	192.0	38.6	 16
150	 12	143.8	47.5	 16
151	 12	478.3	75.4	 16
152	 12	190.5	44.8	 16
153	 12	462.8	46.7	 16
154	 12	1232.3	425.6	 16
155	 12	82.5	16.3	 16
156	 12	97.5	28.1	 16
157	 12	235.8	25.9	 16
158	 12	583.0	85.5	 16
159	 12	315.8	72.0	 16
160	 12	93.3	36.6	 16
161	 12	198.5	38.0	 16
162	 12	97.3	20.0	 16
163	 12	84.0	12.7	 16
164	 12	82.5	15.5	 16
165	 12	89.0	16.0	 16
166	 12	173.5	29.4	 16
167	 12	103.5	19.8	 16
168	 12	69.8	12.1	 16
169	 12	82.0	15.6	 16
170	 12	159.3	25.8	 16
171	 12	86.5	20.4	 16
172	 12	161.0	18.8	 16
173	 12	123.0	26.0	 16
174	 12	92.3	15.3	 16
175	 12	153.5	29.2	 16
176	 12	161.8	28.5	 16
177	 12	214.3	35.8	 16
178	 12	188.0	33.9	 16
179	 12	98.5	23.2	 16
180	 12	142.3	43.3	 16
181	 12	535.3	135.3	 16
182	 12	120.5	24.2	 16
183	 12	112.3	22.9	 16
184	 12	199.8	36.8	 16
185	 12	98.5	17.6	 16
186	 12	144.0	56.3	 16
187	 12	528.5	127.1	 16
188	 12	115.5	21.5	 16
189	 12	258.0	76.1	 16
190	 12	146.0	28.0	 16
191	 12	104.5	28.2	 16
192	 12	154.3	37.1	 16
193	 12	76.3	10.6	 16
194	 12	86.0	9.1	 16
195	 12	77.5	6.4	 16
196	 12	162.5	32.9	 16
197	 12	87.3	14.7	 16
198	 12	149.3	32.3	 16
199	 12	396.8	75.2	 16
200	 12	85.5	16.7	 16
201	 12	115.3	21.0	 16
202	 12	119.0	25.6	 16
203	 12	71.5	9.1	 16
204	 12	87.3	18.3	 16
205	 12	75.5	26.1	 16
206	 12	85.0	10.3	 16
207	 12	76.3	15.6	 16
208	 12	189.8	64.5	 16
209	 12	628.8	151.7	 16
210	 12	88.3	15.9	 16
211	 12	92.0	15.1	 16
212	 12	301.0	34.6	 16
213	 12	256.8	41.5	 16
214	 12	317.3	45.4	 16
215	 12	350.5	65.6	 16
216	 12	483.5	74.0	 16
217	 12	190.3	44.0	 16
218	 12	124.8	34.9	 16
219	 12	97.3	19.2	 16
220	 12	82.0	11.4	 16
221	 12	175.8	33.2	 16
222	 12	88.3	15.3	 16
223	 12	148.0	29.0	 16
224	 12	86.3	16.9	 16
225	 12	85.3	16.7	 16
226	 12	127.0	22.3	 16
227	 12	127.5	26.7	 16
228	 12	115.8	23.0	 16
229	 12	189.0	40.4	 16
230	 12	398.3	43.4	 16
231	 12	291.5	35.0	 16
232	 12	143.5	20.7	 16
233	 12	117.0	24.1	 16
234	 12	195.0	87.4	 16
235	 12	2311.8	336.0	 16
236	 12	210.3	28.3	 16
237	 12	98.5	14.3	 16
238	 12	180.8	19.7	 16
239	 12	177.5	40.8	 16
240	 12	589.0	100.5	 16
241	 12	148.3	18.0	 16
242	 12	108.3	15.5	 16
243	 12	99.8	16.1	 16
244	 12	104.3	24.2	 16
245	 12	109.8	18.3	 16
246	 12	80.0	14.1	 16
247	 12	107.5	17.8	 16
248	 12	117.0	15.9	 16
249	 12	82.0	15.2	 16
250	 12	84.8	12.4	 16
251	 12	99.5	25.4	 16
252	 12	103.5	19.5	 16
253	 12	100.5	16.4	 16
254	 12	88.8	17.1	 16
255	 12	74.3	13.6	 16
256	 12	75.3	14.1	 16
257	 12	75.8	14.6	 16
258	 12	209.8	37.9	 16
259	 12	142.5	16.5	 16
260	 12	75.5	12.5	 16
261	 12	90.5	21.2	 16
262	 12	109.5	19.2	 16
263	 12	107.5	23.0	 16
264	 12	82.3	13.5	 16
265	 12	115.8	15.0	 16
266	 12	537.0	61.3	 16
267	 12	181.0	20.1	 16
268	 12	234.5	36.0	 16
269	 12	191.0	37.2	 16
270	 12	140.3	16.8	 16
271	 12	214.3	29.4	 16
272	 12	97.3	13.9	 16
273	 12	87.3	14.0	 16
274	 12	231.3	27.7	 16
275	 12	432.8	40.8	 16
276	 12	154.3	22.4	 16
277	 12	126.8	24.1	 16
278	 12	297.5	70.9	 16
279	 12	128.3	20.2	 16
280	 12	143.3	21.2	 16
281	 12	233.5	38.5	 16
282	 12	198.5	18.4	 16
283	 12	186.5	34.4	 16
284	 12	85.5	19.7	 16
285	 12	76.0	13.3	 16
286	 12	320.5	65.2	 16
287	 12	130.3	25.7	 16
288	 12	92.0	17.3	 16
289	 12	109.5	15.4	 16
290	 12	92.3	17.4	 16
291	 12	89.3	16.7	 16
292	 12	128.8	20.3	 16
293	 12	142.3	21.7	 16
294	 12	115.3	24.3	 16
295	 12	196.5	36.8	 16
296	 12	227.0	35.3	 16
297	 12	95.8	18.1	 16
298	 12	84.3	15.4	 16
299	 12	210.8	30.9	 16
300	 12	155.0	19.4	 16
301	 12	117.3	18.2	 16
302	 12	146.3	16.7	 16
303	 12	290.8	35.5	 16
304	 12	322.5	48.9	 16
305	 12	806.5	59.2	 16
306	 12	258.0	28.4	 16
307	 12	111.0	17.8	 16
308	 12	288.8	32.6	 16
309	 12	237.0	36.3	 16
310	 12	91.8	22.4	 16
311	 12	157.3	32.2	 16
312	 12	109.8	16.8	 16
313	 12	349.5	33.7	 16
314	 12	99.3	17.3	 16
315	 12	84.8	16.4	 16
316	 12	78.5	14.4	 16
317	 12	145.8	19.5	 16
318	 12	75.5	15.2	 16
319	 12	91.0	14.5	 16
320	 12	70.0	9.3	 16
321	 12	79.8	12.6	 16
322	 12	112.0	18.6	 16
323	 12	264.5	25.9	 16
324	 12	420.8	54.0	 16
325	 12	77.3	11.7	 16
326	 12	127.0	20.0	 16
327	 12	186.0	11.6	 16
328	 12	92.0	14.2	 16
329	 12	134.8	33.2	 16
330	 12	503.5	54.3	 16
331	 12	90.3	17.2	 16
332	 12	72.5	10.9	 16
333	 12	144.5	23.4	 16
334	 12	89.8	17.8	 16
335	 12	121.0	16.2	 16
336	 12	80.0	12.7	 16
337	 12	73.5	17.0	 16
338	 12	74.0	15.4	 16
339	 12	70.0	12.5	 16
340	 12	116.5	20.1	 16
341	 12	217.5	25.2	 16
342	 12	315.8	46.8	 16
343	 12	94.5	22.1	 16
344	 12	111.3	18.2	 16
345	 12	131.0	12.7	 16
346	 12	84.0	22.2	 16
347	 12	82.0	12.7	 16
348	 12	102.8	21.5	 16
349	 12	66.3	12.5	 16
350	 12	1427.8	174.3	 16
351	 12	100.5	13.6	 16
352	 12	126.5	14.3	 16
353	 12	205.5	27.4	 16
354	 12	157.8	24.9	 16
355	 12	378.0	33.7	 16
356	 12	383.0	41.6	 16
357	 12	239.5	46.6	 16
358	 12	190.3	25.9	 16
359	 12	82.8	11.7	 16
360	 12	123.8	22.1	 16
361	 12	766.0	69.9	 16
362	 12	117.3	17.8	 16
363	 12	76.3	10.6	 16
364	 12	86.0	18.0	 20
365	 12	87.8	20.0	 16
366	 12	226.3	33.0	 16
367	 12	103.8	18.3	 16
368	 12	80.5	20.6	 16
369	 12	153.8	25.2	 16
370	 12	131.3	17.8	 16
371	 12	361.0	37.5	 16
372	 12	330.5	58.1	 16
373	 12	101.0	20.2	 16
374	 12	135.3	46.6	 16
375	 12	304.5	49.8	 16
376	 12	125.3	21.7	 16
377	 12	306.5	58.7	 16
378	 12	99.0	16.8	 16
379	 12	88.3	19.6	 16
380	 12	85.0	18.0	 16
381	 12	145.8	23.1	 16
382	 12	137.0	27.6	 16
383	 12	115.5	42.8	 16
384	 12	157.3	27.5	 16
385	 12	97.3	21.9	 16
386	 12	122.8	31.6	 16
387	 12	100.8	20.9	 16
388	 12	112.5	18.2	 16
389	 12	96.3	14.1	 16
390	 12	125.0	17.2	 16
391	 12	110.0	22.5	 16
392	 12	101.0	17.3	 16
393	 12	217.3	63.3	 16
394	 12	237.0	45.5	 16
395	 12	101.8	13.9	 16
396	 12	255.8	64.4	 16
397	 12	567.3	102.0	 16
398	 12	516.3	80.4	 16
399	 12	147.5	28.0	 16
400	 12	204.5	21.5	 16
401	 12	104.0	23.3	 16
402	 12	80.5	15.0	 16
403	 12	81.8	11.2	 16
404	 12	77.3	16.6	 16
405	 12	73.0	14.4	 16
406	 12	85.5	14.1	 16
407	 12	92.3	20.2	 16
408	 12	103.3	19.0	 16
409	 12	161.3	23.9	 16
410	 12	361.5	56.6	 16
411	 12	168.5	27.0	 16
412	 12	107.8	15.5	 16
413	 12	87.8	18.5	 16
414	 12	82.5	19.6	 16
415	 12	177.5	28.2	 16
416	 12	137.3	24.2	 16
417	 12	201.5	30.1	 16
418	 12	248.5	33.1	 16
419	 12	90.8	13.8	 16
420	 12	79.5	14.3	 16
421	 12	248.3	44.1	 16
422	 12	87.5	11.0	 16
423	 12	145.5	35.7	 16
424	 12	486.5	54.7	 16
425	 12	315.0	55.3	 16
426	 12	322.3	24.4	 16
427	 12	119.0	22.6	 16
428	 12	139.8	30.9	 16
429	 12	112.5	21.8	 16
430	 12	99.5	16.6	 16
431	 12	86.3	13.2	 16
432	 12	95.5	12.1	 16
433	 12	84.3	12.3	 16
434	 12	91.3	21.5	 16
435	 12	160.5	32.2	 16
436	 12	127.8	21.9	 16
437	 12	159.0	31.4	 16
438	 12	897.0	111.9	 16
439	 12	238.8	40.0	 16
440	 12	133.0	28.4	 16
441	 12	1001.5	135.4	 16
442	 12	117.0	18.7	 16
443	 12	238.0	45.0	 16
444	 12	120.3	27.6	 16
445	 12	807.3	63.3	 16
446	 12	135.5	26.6	 16
447	 12	89.5	20.1	 16
448	 12	97.5	23.7	 16
449	 12	87.3	15.5	 16
450	 12	110.3	27.4	 16
451	 12	169.8	34.4	 16
452	 12	101.3	13.5	 16
453	 12	92.0	16.7	 16
454	 12	122.8	23.8	 16
455	 12	71.8	10.4	 16
456	 12	90.3	18.1	 16
457	 12	176.0	29.9	 16
458	 12	236.0	34.6	 16
459	 12	98.0	17.8	 16
460	 12	97.5	19.8	 16
461	 12	182.0	30.3	 16
462	 12	308.5	42.6	 16
463	 12	799.0	84.1	 16
464	 12	237.5	24.1	 16
465	 12	95.3	20.0	 16
466	 12	127.5	13.9	 16
467	 12	99.0	25.1	 16
468	 12	127.3	19.9	 16
469	 12	643.3	72.0	 16
470	 12	189.3	30.8	 16
471	 12	231.5	28.4	 16
472	 12	377.8	37.1	 16
473	 12	143.3	23.8	 16
474	 12	95.5	22.8	 16
475	 12	93.3	17.6	 16
476	 12	170.0	39.3	 16
477	 12	84.8	11.9	 16
478	 12	126.3	20.3	 16
479	 12	133.0	24.9	 16
480	 12	116.0	11.7	 16
481	 12	361.5	52.7	 16
482	 12	109.8	15.0	 16
483	 12	80.3	11.3	 16
484	 12	87.3	17.6	 16
485	 12	100.5	16.9	 16
486	 12	139.0	18.6	 16
487	 12	101.0	12.8	 16
488	 12	98.3	15.0	 16
489	 12	90.3	17.0	 16
490	 12	117.5	19.9	 16
491	 12	100.0	18.3	 16
492	 12	168.3	31.5	 16
493	 12	105.5	15.0	 16
494	 12	841.0	107.0	 16
495	 12	139.0	32.3	 16
496	 12	2585.3	125.5	 16
497	 12	2604.5	112.2	 16
498	 12	2300.3	163.8	 16
499	 12	147.3	25.7	 16
500	 12	165.3	27.1	 16
501	 12	117.3	21.2	 16
502	 12	169.5	34.0	 16
503	 12	105.5	15.9	 16
504	 12	174.8	25.3	 16
505	 12	93.5	17.7	 16
506	 12	80.3	12.1	 16
507	 12	114.3	22.5	 16
508	 12	100.5	15.6	 16
509	 12	95.8	15.8	 16
510	 12	234.8	34.3	 16
511	 12	475.3	50.3	 16
512	 12	113.5	22.3	 16
513	 12	151.5	17.6	 16
514	 12	130.5	18.6	 16
515	 12	112.5	14.1	 16
516	 12	136.3	29.3	 16
517	 12	273.3	48.8	 16
518	 12	124.0	19.6	 16
519	 12	122.5	26.0	 16
520	 12	140.3	23.5	 16
521	 12	295.5	40.3	 16
522	 12	217.0	40.8	 16
523	 12	89.0	13.8	 16
524	 12	834.0	105.4	 16
525	 12	93.5	21.3	 16
526	 12	84.3	14.8	 16
527	 12	78.0	9.7	 16
528	 12	99.3	16.1	 16
529	 12	454.8	73.0	 16
530	 12	110.0	20.3	 16
531	 12	95.3	20.1	 16
532	 12	107.0	15.8	 16
533	 12	100.8	20.8	 16
534	 12	76.0	13.1	 16
535	 12	77.5	20.1	 16
536	 12	180.5	31.7	 16
537	 12	149.8	22.9	 16
538	 12	120.5	14.6	 16
539	 12	733.3	59.7	 16
540	 12	270.8	239.0	 16
541	 12	255.0	40.3	 16
542	 12	464.3	75.1	 16
543	 12	168.5	18.9	 16
544	 12	94.5	16.8	 16
545	 12	187.0	43.3	 16
546	 12	110.0	17.6	 16
547	 12	154.3	15.2	 16
548	 12	246.0	34.3	 16
549	 12	91.8	16.0	 16
550	 12	135.5	24.6	 16
551	 12	103.5	24.1	 16
552	 12	91.0	13.2	 16
553	 12	135.0	22.0	 16
554	 12	88.0	12.8	 16
555	 12	104.3	20.7	 16
556	 12	144.8	35.9	 16
557	 12	125.8	15.5	 16
558	 12	257.5	32.3	 16
559	 12	212.8	42.6	 16
560	 12	774.3	81.0	 16
561	 12	648.0	105.4	 16
562	 12	273.3	37.8	 16
563	 12	185.5	32.1	 16
564	 12	317.0	36.2	 16
565	 12	310.3	27.6	 16
566	 12	137.3	15.2	 16
567	 12	293.0	43.4	 16
568	 12	93.3	16.8	 16
569	 12	98.8	13.5	 16
570	 12	1166.3	192.5	 16
571	 12	427.5	40.8	 16
572	 12	97.3	14.7	 16
573	 12	120.0	20.3	 16
574	 12	107.3	18.0	 16
575	 12	107.3	24.4	 16
576	 12	71.0	11.9	 16
577	 12	108.5	19.7	 16
578	 12	193.0	36.3	 16
579	 12	140.3	19.6	 16
580	 12	111.3	17.4	 16
581	 12	212.3	41.8	 16
582	 12	97.5	15.1	 16
583	 12	267.3	36.7	 16
584	 12	159.3	21.8	 16
585	 12	556.3	65.4	 16
586	 12	405.3	46.8	 16
587	 12	170.3	23.9	 16
588	 12	130.8	23.9	 16
589	 12	125.0	19.2	 16
590	 12	120.3	20.3	 16
591	 12	103.3	16.0	 16
592	 12	152.5	30.7	 16
593	 12	102.3	17.3	 16
594	 12	645.8	98.7	 16
595	 12	128.8	19.3	 16
596	 12	143.0	18.7	 16
597	 12	292.8	25.1	 16
598	 12	387.3	21.9	 16
599	 12	304.0	33.0	 16
600	 12	302.5	37.9	 16
601	 12	241.3	79.0	 20
602	 12	340.0	64.9	 16
603	 12	143.5	31.9	 16
604	 12	125.0	19.1	 16
605	 12	91.3	26.7	 16
606	 12	107.8	20.8	 16
607	 12	91.5	14.1	 16
608	 12	121.8	21.3	 16
609	 12	88.3	15.1	 16
610	 12	119.0	29.4	 16
611	 12	84.8	13.5	 16
612	 12	214.8	36.1	 16
613	 12	439.0	81.7	 16
614	 12	94.8	18.7	 16
615	 12	136.3	25.6	 16
616	 12	87.5	15.9	 16
617	 12	108.5	15.0	 16
618	 12	131.0	28.8	 16
619	 12	522.3	99.1	 16
620	 12	124.8	15.0	 16
621	 12	90.0	16.5	 16
622	 12	75.5	14.0	 16
623	 12	81.8	11.0	 16
624	 12	82.8	20.2	 16
625	 12	112.8	19.0	 16
626	 12	176.3	25.0	 16
627	 12	162.0	39.7	 16
628	 12	194.0	34.3	 16
629	 12	83.3	11.1	 16
630	 12	137.5	27.2	 16
631	 12	151.5	25.9	 16
632	 12	129.0	20.2	 16
633	 12	135.3	20.7	 16
634	 12	257.3	41.6	 16
635	 12	123.5	25.2	 16
636	 12	84.3	12.8	 16
637	 12	101.5	40.5	 16
638	 12	133.3	22.0	 16
639	 12	120.0	25.7	 16
640	 12	438.8	70.7	 16
641	 12	152.3	27.2	 16
642	 12	100.8	20.0	 16
643	 12	114.8	13.4	 16
644	 12	176.5	30.8	 16
645	 12	114.5	20.5	 16
646	 12	241.8	99.1	 16
647	 12	314.8	52.4	 16
648	 12	291.0	38.6	 16
649	 12	484.0	89.1	 16
650	 12	164.0	23.5	 16
651	 12	113.8	21.8	 16
652	 12	90.0	15.5	 16
653	 12	86.3	20.7	 16
654	 12	92.5	18.5	 16
655	 12	104.8	14.9	 16
656	 12	106.0	12.6	 16
657	 12	76.3	11.4	 16
658	 12	126.3	18.9	 16
659	 12	114.5	18.1	 16
660	 12	99.3	17.6	 16
661	 12	99.0	28.0	 16
662	 12	177.3	30.3	 16
663	 12	186.0	34.1	 16
664	 12	203.8	23.8	 16
665	 12	170.0	28.9	 16
666	 12	215.5	49.7	 16
667	 12	95.5	15.2	 16
668	 12	155.8	25.2	 16
669	 12	157.0	29.6	 16
670	 12	162.3	37.8	 16
671	 12	666.3	41.6	 16
672	 12	869.0	254.9	 16
673	 12	108.0	21.3	 16
674	 12	342.0	64.8	 16
675	 12	93.5	15.4	 16
676	 12	100.5	26.6	 16
677	 12	206.3	35.2	 16
678	 12	219.8	76.0	 16
679	 12	693.3	136.4	 16
680	 12	411.5	56.2	 16
681	 12	289.3	44.6	 16
682	 12	216.8	35.8	 16
683	 12	195.8	24.7	 16
684	 12	218.8	23.9	 16
685	 12	264.8	28.1	 16
686	 12	151.0	21.3	 16
687	 12	94.3	15.0	 16
688	 12	98.3	13.0	 16
689	 12	95.8	17.4	 16
690	 12	218.3	47.2	 16
691	 12	79.3	12.7	 16
692	 12	94.8	19.7	 16
693	 12	145.5	27.8	 16
694	 12	207.3	35.0	 16
695	 12	129.3	17.7	 16
696	 12	162.5	46.2	 16
697	 12	228.3	24.5	 16
698	 12	105.3	16.3	 16
699	 12	262.3	48.8	 16
700	 12	356.3	24.8	 16
701	 12	225.0	34.0	 16
702	 12	102.0	16.9	 16
703	 12	183.0	18.3	 16
704	 12	92.5	17.7	 16
705	 12	121.5	18.1	 16
706	 12	144.0	23.6	 16
707	 12	144.3	27.8	 16
708	 12	893.8	92.6	 16
709	 12	188.3	28.4	 16
710	 12	135.3	21.6	 16
711	 12	7080.0	1088.8	 16
  0	 13	151.3	19.7	 16
  1	 13	316.5	37.0	 16
  2	 13	123.8	17.7	 16
  3	 13	195.8	27.1	 16
  4	 13	309.8	31.6	 16
  5	 13	895.8	107.1	 16
  6	 13	113.3	16.1	 16
  7	 13	102.3	15.1	 16
  8	 13	277.5	34.3	 16
  9	 13	281.3	26.7	 16
 10	 13	103.5	20.6	 16
 11	 13	90.0	16.3	 16
 12	 13	89.3	15.5	 16
 13	 13	78.5	12.7	 16
 14	 13	87.0	13.2	 16
 15	 13	179.8	53.6	 16
 16	 13	1148.5	198.2	 16
 17	 13	126.5	21.8	 16
 18	 13	130.0	18.6	 16
 19	 13	105.5	17.3	 16
 20	 13	234.5	26.5	 16
 21	 13	319.0	48.6	 16
 22	 13	80.3	13.0	 16
 23	 13	76.0	9.3	 16
 24	 13	68.0	13.0	 16
 25	 13	164.3	26.2	 16
 26	 13	167.8	55.3	 16
 27	 13	564.3	150.3	 16
 28	 13	499.8	155.3	 16
 29	 13	108.0	25.1	 16
 30	 13	95.3	14.1	 16
 31	 13	123.3	19.5	 16
 32	 13	175.8	20.3	 16
 33	 13	1035.5	323.8	 16
 34	 13	487.3	126.0	 16
 35	 13	238.0	49.6	 16
 36	 13	276.5	95.9	 16
 37	 13	3785.8	1086.5	 16
 38	 13	910.5	246.9	 16
 39	 13	181.5	34.7	 16
 40	 13	98.8	12.3	 16
 41	 13	151.3	35.9	 16
 42	 13	116.3	19.6	 16
 43	 13	94.3	14.9	 16
 44	 13	104.3	20.9	 16
 45	 13	285.8	66.7	 16
 46	 13	265.5	70.1	 16
 47	 13	605.8	72.9	 16
 48	 13	238.3	37.9	 16
 49	 13	180.3	31.3	 16
 50	 13	112.8	39.7	 16
 51	 13	273.0	36.7	 16
 52	 13	232.3	48.1	 16
 53	 13	91.5	18.2	 16
 54	 13	196.0	30.0	 16
 55	 13	165.0	34.9	 16
 56	 13	78.3	15.2	 16
 57	 13	103.3	19.8	 16
 58	 13	73.5	10.1	 16
 59	 13	82.3	17.8	 16
 60	 13	101.3	17.3	 16
 61	 13	163.3	26.6	 16
 62	 13	285.8	78.0	 16
 63	 13	205.5	22.4	 16
 64	 13	132.5	21.4	 16
 65	 13	106.5	18.4	 16
 66	 13	210.5	37.2	 16
 67	 13	201.3	37.6	 16
 68	 13	173.5	42.9	 16
 69	 13	97.5	14.6	 16
 70	 13	72.8	16.0	 16
 71	 13	258.5	48.0	 16
 72	 13	86.8	15.2	 16
 73	 13	77.8	12.2	 16
 74	 13	122.3	25.9	 16
 75	 13	107.0	29.9	 16
 76	 13	290.8	48.6	 16
 77	 13	297.5	65.4	 16
 78	 13	78.5	14.3	 16
 79	 13	81.5	10.8	 16
 80	 13	426.8	103.4	 16
 81	 13	84.0	11.8	 16
 82	 13	151.8	29.9	 16
 83	 13	193.0	39.5	 16
 84	 13	71.8	11.4	 16
 85	 13	103.3	27.3	 16
 86	 13	153.8	28.8	 16
 87	 13	136.5	17.5	 16
 88	 13	346.0	27.1	 16
 89	 13	546.0	81.0	 16
 90	 13	199.0	27.7	 16
 91	 13	292.8	55.3	 16
 92	 13	121.5	16.2	 16
 93	 13	162.5	29.6	 16
 94	 13	195.3	35.2	 16
 95	 13	122.3	19.9	 16
 96	 13	67.5	16.3	 16
 97	 13	87.5	17.2	 16
 98	 13	101.0	16.7	 16
 99	 13	118.3	21.0	 16
100	 13	78.0	12.2	 16
101	 13	127.3	21.8	 16
102	 13	124.5	32.8	 16
103	 13	238.0	29.1	 16
104	 13	82.5	11.0	 16
105	 13	89.3	11.5	 16
106	 13	101.8	18.6	 16
107	 13	246.3	63.0	 16
108	 13	516.3	115.5	 16
109	 13	92.8	12.8	 16
110	 13	102.8	19.8	 16
111	 13	148.3	29.7	 16
112	 13	211.5	28.3	 16
113	 13	106.0	15.8	 16
114	 13	82.3	12.1	 16
115	 13	94.3	14.9	 16
116	 13	118.3	24.7	 16
117	 13	147.5	31.8	 16
118	 13	96.3	27.0	 16
119	 13	185.5	26.9	 16
120	 13	186.0	27.7	 16
121	 13	295.0	47.2	 16
122	 13	156.3	32.5	 16
123	 13	143.3	25.1	 16
124	 13	202.5	19.4	 16
125	 13	600.3	127.0	 16
126	 13	474.0	85.8	 16
127	 13	113.8	22.3	 20
128	 13	137.3	20.6	 16
129	 13	197.0	35.9	 16
130	 13	101.8	23.3	 16
131	 13	86.0	14.8	 16
132	 13	94.0	17.6	 16
133	 13	97.3	31.5	 16
134	 13	193.8	43.8	 16
135	 13	89.8	15.6	 16
136	 13	114.0	18.2	 16
137	 13	112.5	28.3	 16
138	 13	239.0	41.8	 16
139	 13	122.3	17.6	 16
140	 13	83.0	18.7	 16
141	 13	87.5	14.6	 16
142	 13	96.0	15.8	 16
143	 13	117.3	18.7	 16
144	 13	212.5	35.7	 16
145	 13	199.0	42.0	 16
146	 13	483.0	142.1	 16
147	 13	156.0	56.3	 16
148	 13	402.3	74.4	 16
149	 13	149.5	27.3	 16
150	 13	125.3	23.9	 16
151	 13	81.0	16.3	 16
152	 13	142.3	21.8	 16
153	 13	205.3	28.7	 16
154	 13	674.0	186.0	 16
155	 13	147.0	20.6	 16
156	 13	224.8	32.0	 16
157	 13	233.5	30.6	 16
158	 13	158.3	23.9	 16
159	 13	135.3	32.7	 16
160	 13	112.0	23.6	 16
161	 13	142.8	29.5	 16
162	 13	79.5	10.8	 16
163	 13	83.3	18.5	 16
164	 13	199.5	32.7	 16
165	 13	1388.5	472.6	 16
166	 13	110.5	22.4	 16
167	 13	119.3	23.4	 16
168	 13	125.8	27.8	 16
169	 13	120.5	26.4	 16
170	 13	112.0	24.2	 16
171	 13	128.5	29.8	 16
172	 13	155.8	42.4	 16
173	 13	68.5	11.4	 16
174	 13	131.8	22.1	 16
175	 13	172.8	26.0	 16
176	 13	134.5	22.0	 16
177	 13	89.8	12.2	 16
178	 13	82.5	8.9	 16
179	 13	98.8	14.6	 16
180	 13	179.5	33.8	 16
181	 13	173.5	34.2	 16
182	 13	147.3	28.9	 16
183	 13	97.3	16.4	 16
184	 13	112.5	21.8	 16
185	 13	82.5	14.6	 16
186	 13	306.5	48.0	 16
187	 13	1714.8	541.1	 16
188	 13	324.8	60.2	 16
189	 13	170.8	29.6	 16
190	 13	283.8	78.3	 16
191	 13	260.0	53.0	 16
192	 13	130.5	14.0	 16
193	 13	172.5	25.5	 16
194	 13	181.8	32.8	 16
195	 13	341.3	66.6	 16
196	 13	221.0	51.1	 16
197	 13	90.3	22.3	 16
198	 13	295.0	64.2	 16
199	 13	412.0	83.7	 16
200	 13	388.5	294.2	 16
201	 13	97.5	23.1	 16
202	 13	80.5	11.9	 16
203	 13	218.3	48.0	 16
204	 13	80.0	16.0	 16
205	 13	89.3	19.1	 16
206	 13	128.0	16.2	 16
207	 13	90.8	22.2	 16
208	 13	82.3	15.5	 16
209	 13	95.3	13.1	 16
210	 13	145.0	21.3	 16
211	 13	116.3	31.1	 16
212	 13	313.0	77.3	 16
213	 13	113.0	16.3	 16
214	 13	87.0	16.5	 16
215	 13	84.0	17.7	 16
216	 13	110.8	13.9	 16
217	 13	86.3	13.0	 16
218	 13	84.3	15.6	 16
219	 13	68.3	10.9	 16
220	 13	100.3	15.9	 16
221	 13	107.3	19.3	 16
222	 13	108.0	22.9	 16
223	 13	313.0	50.9	 16
224	 13	97.0	22.3	 16
225	 13	96.5	21.6	 16
226	 13	89.5	19.0	 16
227	 13	99.0	22.3	 16
228	 13	247.5	56.4	 16
229	 13	112.3	19.5	 16
230	 13	108.0	16.3	 16
231	 13	1738.5	209.5	 16
232	 13	1530.8	378.3	 16
233	 13	231.3	38.3	 16
234	 13	99.8	17.6	 16
235	 13	694.3	113.1	 16
236	 13	310.8	43.5	 16
237	 13	730.8	66.1	 16
238	 13	724.3	90.4	 16
239	 13	245.5	25.9	 16
240	 13	194.0	32.0	 16
241	 13	1383.3	174.7	 16
242	 13	1214.0	288.1	 16
243	 13	154.3	21.4	 16
244	 13	109.5	20.5	 16
245	 13	90.8	14.8	 16
246	 13	335.5	52.8	 16
247	 13	308.5	63.5	 16
248	 13	684.5	133.1	 16
249	 13	142.3	30.5	 16
250	 13	83.0	17.8	 16
251	 13	97.5	21.5	 16
252	 13	87.5	18.0	 16
253	 13	79.3	13.5	 16
254	 13	96.3	15.1	 16
255	 13	101.3	22.4	 16
256	 13	128.8	21.3	 16
257	 13	116.0	14.9	 16
258	 13	144.5	27.1	 16
259	 13	79.3	13.8	 16
260	 13	80.5	13.0	 16
261	 13	96.3	24.4	 16
262	 13	147.5	19.0	 16
263	 13	297.0	78.2	 16
264	 13	92.3	16.6	 16
265	 13	178.3	23.8	 16
266	 13	236.8	26.4	 16
267	 13	274.8	42.6	 16
268	 13	136.8	24.9	 16
269	 13	1461.8	336.2	 16
270	 13	103.5	17.6	 16
271	 13	181.3	19.1	 16
272	 13	211.0	33.4	 16
273	 13	188.5	37.3	 16
274	 13	116.5	25.2	 16
275	 13	181.3	37.2	 16
276	 13	1751.8	401.4	 16
277	 13	106.3	16.1	 16
278	 13	103.0	22.3	 16
279	 13	102.3	18.5	 16
280	 13	102.3	15.6	 16
281	 13	95.3	19.7	 16
282	 13	212.0	40.9	 16
283	 13	268.8	51.9	 16
284	 13	71.5	12.2	 16
285	 13	273.5	24.4	 16
286	 13	2345.3	445.1	 16
287	 13	198.8	39.6	 16
288	 13	114.3	20.7	 16
289	 13	123.0	17.8	 16
290	 13	77.5	18.4	 16
291	 13	97.8	20.1	 16
292	 13	102.5	18.4	 16
293	 13	89.5	13.8	 16
294	 13	247.5	34.1	 16
295	 13	287.5	39.7	 16
296	 13	212.0	19.0	 16
297	 13	223.8	56.8	 16
298	 13	207.3	16.1	 16
299	 13	260.5	29.4	 16
300	 13	1626.5	264.4	 16
301	 13	240.0	19.6	 16
302	 13	364.5	82.7	 16
303	 13	86.0	10.8	 16
304	 13	115.3	27.0	 16
305	 13	381.8	71.5	 16
306	 13	106.8	24.4	 16
307	 13	104.3	17.8	 16
308	 13	100.0	14.1	 16
309	 13	307.8	47.2	 16
310	 13	377.5	42.4	 16
311	 13	201.3	29.7	 16
312	 13	140.8	34.8	 16
313	 13	147.5	19.9	 16
314	 13	1056.3	178.2	 16
315	 13	113.0	13.9	 16
316	 13	135.0	23.6	 16
317	 13	137.0	18.3	 16
318	 13	67.5	13.2	 16
319	 13	83.0	17.1	 16
320	 13	150.0	21.3	 16
321	 13	154.3	21.4	 16
322	 13	273.5	39.2	 16
323	 13	401.5	41.1	 16
324	 13	361.3	36.2	 16
325	 13	240.5	34.0	 16
326	 13	519.3	77.5	 16
327	 13	204.3	16.4	 16
328	 13	93.8	14.5	 16
329	 13	193.0	40.4	 16
330	 13	163.3	33.9	 16
331	 13	622.5	82.8	 16
332	 13	135.3	22.4	 16
333	 13	149.5	21.1	 16
334	 13	74.0	8.3	 16
335	 13	76.5	15.6	 16
336	 13	84.0	13.6	 16
337	 13	117.5	15.9	 16
338	 13	246.5	28.8	 16
339	 13	769.3	150.0	 16
340	 13	624.8	115.7	 16
341	 13	335.0	53.7	 16
342	 13	82.8	15.0	 16
343	 13	270.3	55.3	 16
344	 13	146.8	21.2	 16
345	 13	133.5	22.8	 16
346	 13	245.8	38.9	 16
347	 13	94.3	13.1	 16
348	 13	116.0	19.9	 16
349	 13	96.3	15.0	 16
350	 13	142.0	17.7	 16
351	 13	493.8	87.6	 16
352	 13	109.8	20.0	 16
353	 13	295.8	47.3	 16
354	 13	1204.8	209.9	 16
355	 13	971.0	80.8	 16
356	 13	437.3	61.8	 16
357	 13	664.5	63.9	 16
358	 13	147.3	27.5	 16
359	 13	87.3	11.3	 16
360	 13	115.8	18.5	 16
361	 13	498.5	75.8	 16
362	 13	182.3	29.0	 16
363	 13	151.8	26.8	 16
364	 13	126.3	21.6	 16
365	 13	99.8	17.1	 20
366	 13	120.8	27.3	 16
367	 13	293.3	58.7	 16
368	 13	123.8	25.4	 16
369	 13	92.8	17.7	 16
370	 13	280.0	43.6	 16
371	 13	449.0	89.2	 16
372	 13	170.3	28.6	 16
373	 13	161.8	25.0	 16
374	 13	127.8	27.5	 16
375	 13	193.5	30.8	 16
376	 13	174.5	19.7	 16
377	 13	377.8	74.3	 16
378	 13	271.0	33.5	 16
379	 13	264.5	72.4	 16
380	 13	312.3	52.1	 16
381	 13	90.0	14.6	 16
382	 13	162.0	15.4	 16
383	 13	185.0	47.3	 16
384	 13	404.0	87.8	 16
385	 13	156.3	26.4	 16
386	 13	104.8	18.9	 16
387	 13	116.3	24.3	 16
388	 13	253.5	33.5	 16
389	 13	101.3	16.3	 16
390	 13	411.0	32.4	 16
391	 13	309.5	51.2	 16
392	 13	111.5	18.0	 16
393	 13	131.0	20.8	 16
394	 13	147.0	17.6	 16
395	 13	194.0	39.5	 16
396	 13	494.3	67.8	 16
397	 13	407.5	42.4	 16
398	 13	200.5	24.3	 16
399	 13	244.0	26.2	 16
400	 13	281.3	35.5	 16
401	 13	768.3	193.2	 16
402	 13	130.3	26.2	 16
403	 13	117.0	15.6	 16
404	 13	150.0	40.8	 16
405	 13	80.5	23.9	 16
406	 13	292.5	35.5	 16
407	 13	223.5	38.8	 16
408	 13	213.0	44.2	 16
409	 13	165.3	20.9	 16
410	 13	939.0	291.3	 16
411	 13	95.8	15.7	 16
412	 13	116.8	20.2	 16
413	 13	547.3	64.2	 16
414	 13	166.0	27.2	 16
415	 13	227.8	35.0	 16
416	 13	98.3	21.7	 16
417	 13	187.0	41.5	 16
418	 13	454.5	81.7	 16
419	 13	185.8	24.1	 16
420	 13	821.5	199.5	 16
421	 13	147.5	24.5	 16
422	 13	99.0	16.2	 16
423	 13	130.0	20.6	 16
424	 13	142.5	26.0	 16
425	 13	334.5	41.5	 16
426	 13	140.3	18.6	 16
427	 13	949.3	224.4	 16
428	 13	185.3	34.8	 16
429	 13	170.3	24.7	 16
430	 13	130.5	25.4	 16
431	 13	253.3	33.3	 16
432	 13	212.0	27.2	 16
433	 13	1942.8	415.4	 16
434	 13	469.8	85.1	 16
435	 13	98.5	36.4	 16
436	 13	102.3	15.9	 16
437	 13	165.5	21.4	 16
438	 13	320.0	53.0	 16
439	 13	2830.5	776.5	 16
440	 13	124.8	20.4	 16
441	 13	182.5	24.9	 16
442	 13	324.8	60.5	 16
443	 13	161.8	20.2	 16
444	 13	131.0	27.3	 16
445	 13	144.5	28.7	 16
446	 13	699.8	153.9	 16
447	 13	131.5	24.8	 16
448	 13	191.0	38.0	 16
449	 13	106.8	17.0	 16
450	 13	81.0	13.5	 16
451	 13	85.8	13.7	 16
452	 13	87.0	23.8	 16
453	 13	73.3	7.4	 16
454	 13	107.0	15.6	 16
455	 13	95.0	14.5	 16
456	 13	123.0	21.1	 16
457	 13	85.0	15.3	 16
458	 13	147.3	15.5	 16
459	 13	106.3	14.5	 16
460	 13	98.8	15.6	 16
461	 13	274.8	71.4	 16
462	 13	2168.5	394.8	 16
463	 13	489.3	76.3	 16
464	 13	153.5	24.1	 16
465	 13	421.3	39.9	 16
466	 13	690.0	97.5	 16
467	 13	172.8	27.7	 16
468	 13	84.5	12.6	 16
469	 13	114.0	16.5	 16
470	 13	366.5	54.4	 16
471	 13	207.3	42.1	 16
472	 13	84.3	15.1	 16
473	 13	534.8	79.0	 16
474	 13	243.5	30.8	 16
475	 13	160.0	38.4	 16
476	 13	103.3	17.0	 16
477	 13	95.0	17.6	 16
478	 13	128.5	17.7	 16
479	 13	146.8	27.7	 16
480	 13	13732.5	2270.0	 16
481	 13	111.3	20.4	 16
482	 13	149.5	24.5	 16
483	 13	123.8	18.8	 16
484	 13	117.3	17.3	 16
485	 13	128.0	25.8	 16
486	 13	115.0	19.0	 16
487	 13	138.3	17.7	 16
488	 13	104.5	19.2	 16
489	 13	94.3	24.2	 16
490	 13	147.3	28.6	 16
491	 13	98.0	14.5	 16
492	 13	141.5	22.3	 16
493	 13	87.3	16.6	 16
494	 13	153.3	14.1	 16
495	 13	233.0	34.4	 16
496	 13	134.5	25.2	 16
497	 13	134.5	17.1	 16
498	 13	131.3	28.3	 16
499	 13	322.8	41.6	 16
500	 13	129.0	25.4	 16
501	 13	95.5	15.6	 16
502	 13	178.0	19.5	 16
503	 13	93.8	14.6	 16
504	 13	88.0	18.9	 16
505	 13	71.0	15.9	 16
506	 13	707.3	116.4	 16
507	 13	308.0	50.7	 16
508	 13	122.0	15.9	 16
509	 13	187.0	35.0	 16
510	 13	106.3	18.2	 16
511	 13	141.8	31.5	 16
512	 13	232.3	29.3	 16
513	 13	243.0	29.7	 16
514	 13	412.3	49.8	 16
515	 13	390.5	45.7	 16
516	 13	666.5	93.9	 16
517	 13	131.3	20.5	 16
518	 13	142.5	22.0	 16
519	 13	93.5	18.4	 16
520	 13	238.5	42.4	 16
521	 13	176.3	26.2	 16
522	 13	240.8	36.4	 16
523	 13	235.3	34.3	 16
524	 13	433.0	71.8	 16
525	 13	87.8	19.0	 16
526	 13	117.5	19.5	 16
527	 13	179.8	34.1	 16
528	 13	268.8	36.7	 16
529	 13	150.3	21.9	 16
530	 13	123.8	27.8	 16
531	 13	144.0	30.9	 16
532	 13	296.3	53.2	 16
533	 13	124.0	20.8	 16
534	 13	175.5	20.4	 16
535	 13	411.5	89.0	 16
536	 13	150.0	28.9	 16
537	 13	150.3	21.4	 16
538	 13	160.0	25.3	 16
539	 13	274.5	58.8	 16
540	 13	187.5	31.7	 16
541	 13	245.3	35.5	 16
542	 13	94.3	15.3	 16
543	 13	99.3	18.4	 16
544	 13	87.3	14.4	 16
545	 13	165.3	26.6	 16
546	 13	156.5	25.7	 16
547	 13	735.5	76.6	 16
548	 13	2853.5	410.1	 16
549	 13	574.5	94.9	 16
550	 13	242.0	26.6	 16
551	 13	344.5	52.8	 16
552	 13	108.3	27.3	 16
553	 13	439.3	118.2	 16
554	 13	81.5	16.9	 16
555	 13	102.3	18.7	 16
556	 13	149.0	21.5	 16
557	 13	152.8	26.1	 16
558	 13	102.3	16.3	 16
559	 13	236.3	31.4	 16
560	 13	118.8	15.1	 16
561	 13	131.5	27.1	 16
562	 13	101.3	20.5	 16
563	 13	123.3	20.2	 16
564	 13	305.0	41.4	 16
565	 13	225.3	30.3	 16
566	 13	1437.0	290.1	 16
567	 13	1154.5	132.2	 16
568	 13	287.8	37.3	 16
569	 13	406.3	62.0	 16
570	 13	101.3	12.1	 16
571	 13	100.0	18.8	 16
572	 13	109.5	17.3	 16
573	 13	155.0	23.0	 16
574	 13	126.3	21.1	 16
575	 13	166.8	25.2	 16
576	 13	120.8	22.5	 16
577	 13	129.5	20.7	 16
578	 13	210.3	21.7	 16
579	 13	241.3	28.7	 16
580	 13	186.8	29.1	 16
581	 13	155.5	26.4	 16
582	 13	110.5	14.9	 16
583	 13	84.5	13.8	 16
584	 13	345.8	39.0	 16
585	 13	313.3	26.0	 16
586	 13	310.5	40.7	 16
587	 13	349.5	60.4	 16
588	 13	83.0	18.8	 16
589	 13	198.0	32.5	 16
590	 13	173.0	24.2	 16
591	 13	1941.5	366.3	 16
592	 13	1967.5	442.4	 16
593	 13	123.3	17.4	 16
594	 13	486.3	44.6	 16
595	 13	122.0	16.0	 16
596	 13	140.8	15.6	 16
597	 13	1198.5	249.4	 16
598	 13	129.8	20.4	 16
599	 13	178.8	33.2	 16
600	 13	275.0	27.8	 16
601	 13	434.5	69.6	 16
602	 13	336.0	36.9	 20
603	 13	283.8	33.8	 16
604	 13	190.0	23.3	 16
605	 13	413.5	88.8	 16
606	 13	108.3	17.8	 16
607	 13	95.3	18.7	 16
608	 13	142.3	28.3	 16
609	 13	83.5	15.6	 16
610	 13	93.0	17.6	 16
611	 13	85.0	12.8	 16
612	 13	107.5	24.8	 16
613	 13	164.3	30.6	 16
614	 13	203.3	57.3	 16
615	 13	460.8	95.0	 16
616	 13	313.5	69.6	 16
617	 13	133.0	26.0	 16
618	 13	105.3	21.5	 16
619	 13	585.8	133.0	 16
620	 13	111.5	17.4	 16
621	 13	84.8	18.2	 16
622	 13	424.0	110.0	 16
623	 13	167.8	30.3	 16
624	 13	145.8	25.2	 16
625	 13	121.5	28.4	 16
626	 13	106.3	24.8	 16
627	 13	90.3	19.0	 16
628	 13	98.3	18.6	 16
629	 13	105.0	20.9	 16
630	 13	862.5	208.3	 16
631	 13	652.0	154.5	 16
632	 13	136.3	23.2	 16
633	 13	459.3	60.4	 16
634	 13	589.5	134.9	 16
635	 13	245.8	31.6	 16
636	 13	132.0	22.2	 16
637	 13	280.5	80.6	 16
638	 13	334.5	45.9	 16
639	 13	340.3	45.2	 16
640	 13	285.8	45.1	 16
641	 13	492.5	67.5	 16
642	 13	147.5	20.1	 16
643	 13	127.0	23.3	 16
644	 13	134.8	26.1	 16
645	 13	124.5	20.6	 16
646	 13	108.3	27.6	 16
647	 13	282.3	58.2	 16
648	 13	122.5	13.1	 16
649	 13	89.3	12.4	 16
650	 13	86.3	13.7	 16
651	 13	294.5	77.9	 16
652	 13	563.8	119.5	 16
653	 13	167.3	27.2	 16
654	 13	102.3	14.7	 16
655	 13	80.3	14.9	 16
656	 13	87.5	14.1	 16
657	 13	135.8	51.0	 16
658	 13	609.3	77.3	 16
659	 13	293.8	61.8	 16
660	 13	356.0	66.5	 16
661	 13	306.8	42.8	 16
662	 13	352.5	44.1	 16
663	 13	387.3	86.1	 16
664	 13	541.0	147.6	 16
665	 13	740.0	68.0	 16
666	 13	745.3	220.2	 16
667	 13	119.8	32.3	 16
668	 13	95.5	17.9	 16
669	 13	83.5	11.2	 16
670	 13	113.0	20.4	 16
671	 13	123.8	19.4	 16
672	 13	172.3	46.0	 16
673	 13	183.3	36.3	 16
674	 13	103.5	21.2	 16
675	 13	164.3	29.8	 16
676	 13	115.3	18.1	 16
677	 13	197.5	53.3	 16
678	 13	227.3	23.2	 16
679	 13	397.3	46.0	 16
680	 13	427.0	99.8	 16
681	 13	129.5	25.5	 16
682	 13	181.0	22.0	 16
683	 13	161.5	29.7	 16
684	 13	256.3	59.3	 16
685	 13	100.5	18.4	 16
686	 13	94.0	13.5	 16
687	 13	168.0	319.5	 16
688	 13	189.8	37.0	 16
689	 13	940.8	193.1	 16
690	 13	223.8	15.5	 16
691	 13	305.5	69.2	 16
692	 13	630.0	90.0	 16
693	 13	1394.0	263.7	 16
694	 13	332.3	34.0	 16
695	 13	133.5	23.0	 16
696	 13	139.8	22.3	 16
697	 13	149.3	27.5	 16
698	 13	272.3	38.2	 16
699	 13	330.0	43.2	 16
700	 13	232.5	34.9	 16
701	 13	267.3	28.8	 16
702	 13	1650.0	250.3	 16
703	 13	101.3	18.7	 16
704	 13	139.3	17.4	 16
705	 13	139.3	15.5	 16
706	 13	333.0	34.4	 16
707	 13	320.8	61.8	 16
708	 13	210.5	29.3	 16
709	 13	193.0	31.1	 16
710	 13	147.8	22.7	 16
711	 13	123.3	14.7	 16
  0	 14	4645.5	618.7	 16
  1	 14	408.0	50.5	 16
  2	 14	160.5	22.5	 16
  3	 14	109.3	16.3	 16
  4	 14	330.8	32.6	 16
  5	 14	547.5	53.4	 16
  6	 14	111.8	18.2	 16
  7	 14	88.3	9.0	 16
  8	 14	302.0	35.9	 16
  9	 14	191.3	30.8	 16
 10	 14	91.3	11.6	 16
 11	 14	94.5	16.1	 16
 12	 14	80.3	12.0	 16
 13	 14	67.8	11.4	 16
 14	 14	74.5	10.1	 16
 15	 14	383.5	39.7	 16
 16	 14	1174.3	215.1	 16
 17	 14	81.0	14.5	 16
 18	 14	82.0	13.8	 16
 19	 14	85.5	10.9	 16
 20	 14	176.0	27.4	 16
 21	 14	125.0	26.4	 16
 22	 14	73.5	11.7	 16
 23	 14	77.8	16.1	 16
 24	 14	76.3	14.6	 16
 25	 14	84.5	12.8	 16
 26	 14	110.3	16.8	 16
 27	 14	124.5	26.0	 16
 28	 14	84.5	10.4	 16
 29	 14	83.5	15.6	 16
 30	 14	60.3	9.0	 16
 31	 14	103.5	13.2	 16
 32	 14	206.8	40.7	 16
 33	 14	113.0	19.1	 16
 34	 14	222.5	60.8	 16
 35	 14	94.3	16.4	 16
 36	 14	220.0	45.0	 16
 37	 14	479.5	134.6	 16
 38	 14	191.3	27.7	 16
 39	 14	126.8	26.0	 16
 40	 14	86.3	20.4	 16
 41	 14	254.3	42.2	 16
 42	 14	90.3	14.2	 16
 43	 14	93.3	14.4	 16
 44	 14	116.3	34.8	 16
 45	 14	430.5	83.4	 16
 46	 14	268.8	41.4	 16
 47	 14	610.0	81.0	 16
 48	 14	1731.8	517.5	 16
 49	 14	126.5	19.5	 16
 50	 14	100.3	26.6	 16
 51	 14	150.5	23.6	 16
 52	 14	190.5	33.0	 16
 53	 14	86.3	16.4	 16
 54	 14	140.5	17.1	 16
 55	 14	118.3	18.1	 16
 56	 14	96.3	35.2	 16
 57	 14	86.3	16.2	 16
 58	 14	75.3	18.3	 16
 59	 14	83.0	22.7	 16
 60	 14	82.8	12.4	 16
 61	 14	159.3	29.6	 16
 62	 14	229.5	31.8	 16
 63	 14	185.5	36.0	 16
 64	 14	103.8	19.1	 16
 65	 14	80.3	11.6	 16
 66	 14	152.5	35.1	 16
 67	 14	147.8	35.9	 16
 68	 14	97.3	11.3	 16
 69	 14	69.5	12.4	 16
 70	 14	79.8	14.3	 16
 71	 14	118.0	18.8	 16
 72	 14	98.8	19.9	 16
 73	 14	98.0	17.5	 16
 74	 14	92.5	11.9	 16
 75	 14	100.8	18.2	 16
 76	 14	115.0	19.6	 16
 77	 14	250.8	61.4	 16
 78	 14	77.3	13.7	 16
 79	 14	88.3	17.8	 16
 80	 14	206.3	33.1	 16
 81	 14	101.3	24.4	 16
 82	 14	101.0	19.6	 16
 83	 14	94.5	21.7	 16
 84	 14	77.0	14.1	 16
 85	 14	74.3	12.5	 16
 86	 14	123.0	24.6	 16
 87	 14	89.8	21.7	 16
 88	 14	297.3	37.8	 16
 89	 14	488.5	91.1	 16
 90	 14	146.8	19.5	 16
 91	 14	158.8	27.6	 16
 92	 14	101.3	14.9	 16
 93	 14	216.8	54.9	 16
 94	 14	401.0	66.8	 16
 95	 14	122.3	17.5	 16
 96	 14	72.5	9.4	 16
 97	 14	76.3	15.8	 16
 98	 14	83.3	13.9	 16
 99	 14	90.3	15.3	 16
100	 14	79.3	24.4	 16
101	 14	112.5	16.3	 16
102	 14	86.0	14.8	 16
103	 14	283.8	39.7	 16
104	 14	94.8	19.7	 16
105	 14	76.0	9.8	 16
106	 14	116.5	25.7	 16
107	 14	82.8	15.6	 16
108	 14	103.0	20.2	 16
109	 14	83.8	17.0	 16
110	 14	79.3	14.1	 16
111	 14	77.3	16.5	 16
112	 14	102.3	17.9	 16
113	 14	91.3	14.8	 16
114	 14	117.5	16.0	 16
115	 14	71.5	18.5	 16
116	 14	92.5	16.9	 16
117	 14	140.8	17.4	 16
118	 14	115.5	25.1	 16
119	 14	221.8	26.0	 16
120	 14	133.0	30.3	 16
121	 14	157.3	22.2	 16
122	 14	131.8	25.4	 16
123	 14	107.0	12.8	 16
124	 14	133.8	25.6	 16
125	 14	286.5	32.6	 16
126	 14	220.5	23.7	 16
127	 14	197.3	36.8	 16
128	 14	150.5	30.1	 20
129	 14	210.5	42.1	 16
130	 14	121.5	18.4	 16
131	 14	94.5	26.9	 16
132	 14	91.3	15.5	 16
133	 14	78.8	17.7	 16
134	 14	147.0	29.2	 16
135	 14	101.0	14.8	 16
136	 14	86.3	12.5	 16
137	 14	150.5	65.3	 16
138	 14	601.0	168.2	 16
139	 14	138.8	26.1	 16
140	 14	101.8	55.1	 16
141	 14	64.5	10.2	 16
142	 14	83.3	14.1	 16
143	 14	90.3	21.3	 16
144	 14	118.8	24.0	 16
145	 14	257.0	43.9	 16
146	 14	185.8	33.5	 16
147	 14	102.5	29.6	 16
148	 14	150.5	26.1	 16
149	 14	141.8	17.8	 16
150	 14	140.3	30.6	 16
151	 14	89.8	18.5	 16
152	 14	83.5	20.8	 16
153	 14	132.3	23.2	 16
154	 14	189.0	37.0	 16
155	 14	134.0	23.1	 16
156	 14	224.8	37.9	 16
157	 14	297.5	44.0	 16
158	 14	386.5	63.3	 16
159	 14	242.0	61.9	 16
160	 14	70.3	13.1	 16
161	 14	109.8	21.7	 16
162	 14	122.8	31.9	 16
163	 14	92.3	14.5	 16
164	 14	115.3	17.7	 16
165	 14	101.0	15.4	 16
166	 14	107.3	21.9	 16
167	 14	187.8	23.7	 16
168	 14	97.0	20.6	 16
169	 14	67.3	8.4	 16
170	 14	96.0	13.5	 16
171	 14	99.0	18.2	 16
172	 14	142.3	25.2	 16
173	 14	76.0	12.2	 16
174	 14	93.0	16.6	 16
175	 14	94.3	17.6	 16
176	 14	148.3	30.9	 16
177	 14	184.3	37.8	 16
178	 14	82.3	11.8	 16
179	 14	97.5	16.8	 16
180	 14	192.0	42.0	 16
181	 14	192.3	58.8	 16
182	 14	1600.3	571.2	 16
183	 14	75.8	16.5	 16
184	 14	110.3	21.9	 16
185	 14	87.8	14.3	 16
186	 14	134.0	32.4	 16
187	 14	160.5	30.9	 16
188	 14	244.0	46.0	 16
189	 14	264.8	64.7	 16
190	 14	140.3	19.6	 16
191	 14	251.8	82.5	 16
192	 14	86.0	15.7	 16
193	 14	122.0	33.0	 16
194	 14	142.5	19.5	 16
195	 14	156.8	36.6	 16
196	 14	356.8	75.0	 16
197	 14	103.3	16.3	 16
198	 14	198.3	50.3	 16
199	 14	659.8	168.0	 16
200	 14	150.0	27.6	 16
201	 14	68.3	10.4	 16
202	 14	134.5	25.3	 16
203	 14	142.5	28.5	 16
204	 14	71.3	14.3	 16
205	 14	65.0	16.3	 16
206	 14	111.0	12.1	 16
207	 14	78.5	18.1	 16
208	 14	74.0	14.6	 16
209	 14	92.3	19.8	 16
210	 14	153.5	25.5	 16
211	 14	79.3	19.9	 16
212	 14	124.3	18.5	 16
213	 14	86.3	15.6	 16
214	 14	87.0	14.6	 16
215	 14	89.0	16.4	 16
216	 14	93.8	27.0	 16
217	 14	98.0	21.5	 16
218	 14	70.0	15.5	 16
219	 14	80.0	13.0	 16
220	 14	91.3	14.8	 16
221	 14	101.0	27.7	 16
222	 14	125.3	43.3	 16
223	 14	508.8	93.3	 16
224	 14	81.8	16.6	 16
225	 14	93.0	10.6	 16
226	 14	119.5	22.3	 16
227	 14	97.5	23.8	 16
228	 14	254.3	28.9	 16
229	 14	144.3	26.1	 16
230	 14	85.3	17.0	 16
231	 14	320.8	55.1	 16
232	 14	346.8	56.1	 16
233	 14	343.3	39.7	 16
234	 14	158.3	31.9	 16
235	 14	504.3	41.0	 16
236	 14	340.8	60.8	 16
237	 14	1066.5	76.7	 16
238	 14	1129.3	74.6	 16
239	 14	414.3	56.8	 16
240	 14	234.8	18.5	 16
241	 14	305.8	43.9	 16
242	 14	306.3	64.9	 16
243	 14	165.8	24.8	 16
244	 14	99.8	24.1	 16
245	 14	93.3	12.0	 16
246	 14	166.5	37.0	 16
247	 14	106.8	20.0	 16
248	 14	96.3	26.8	 16
249	 14	84.3	19.3	 16
250	 14	89.8	14.3	 16
251	 14	73.3	9.9	 16
252	 14	75.0	9.6	 16
253	 14	80.3	11.1	 16
254	 14	93.0	10.5	 16
255	 14	103.3	16.6	 16
256	 14	135.3	27.5	 16
257	 14	128.0	22.4	 16
258	 14	128.5	23.7	 16
259	 14	83.5	19.5	 16
260	 14	81.3	26.6	 16
261	 14	77.8	15.7	 16
262	 14	126.5	28.0	 16
263	 14	275.0	70.9	 16
264	 14	95.3	20.9	 16
265	 14	176.0	59.6	 16
266	 14	159.3	42.9	 16
267	 14	524.3	107.2	 16
268	 14	158.0	23.5	 16
269	 14	481.3	85.1	 16
270	 14	122.3	10.9	 16
271	 14	104.3	13.1	 16
272	 14	222.3	38.8	 16
273	 14	133.5	21.2	 16
274	 14	80.5	14.3	 16
275	 14	121.3	21.5	 16
276	 14	172.8	22.3	 16
277	 14	94.8	20.6	 16
278	 14	78.3	17.6	 16
279	 14	78.0	11.7	 16
280	 14	84.3	14.4	 16
281	 14	78.3	16.0	 16
282	 14	368.0	45.8	 16
283	 14	294.8	52.9	 16
284	 14	80.8	18.9	 16
285	 14	274.0	33.5	 16
286	 14	2661.3	529.1	 16
287	 14	225.8	30.1	 16
288	 14	125.8	25.2	 16
289	 14	167.0	25.5	 16
290	 14	72.5	15.3	 16
291	 14	66.0	12.0	 16
292	 14	69.3	7.6	 16
293	 14	61.8	16.9	 16
294	 14	129.8	18.3	 16
295	 14	200.3	33.0	 16
296	 14	311.5	31.0	 16
297	 14	86.0	9.7	 16
298	 14	98.8	20.8	 16
299	 14	151.8	31.4	 16
300	 14	449.3	70.4	 16
301	 14	219.5	32.5	 16
302	 14	81.8	15.6	 16
303	 14	97.5	15.3	 16
304	 14	151.3	27.4	 16
305	 14	105.0	15.7	 16
306	 14	121.5	19.6	 16
307	 14	164.8	22.8	 16
308	 14	91.3	16.0	 16
309	 14	217.0	32.5	 16
310	 14	222.8	34.8	 16
311	 14	176.3	26.4	 16
312	 14	141.0	30.8	 16
313	 14	118.5	18.6	 16
314	 14	145.8	25.8	 16
315	 14	78.3	12.7	 16
316	 14	92.5	12.2	 16
317	 14	103.3	19.3	 16
318	 14	73.5	14.9	 16
319	 14	86.8	15.5	 16
320	 14	128.0	20.1	 16
321	 14	121.8	20.7	 16
322	 14	185.8	41.2	 16
323	 14	279.8	42.7	 16
324	 14	246.3	40.1	 16
325	 14	497.0	33.1	 16
326	 14	151.8	26.1	 16
327	 14	157.8	20.8	 16
328	 14	89.3	20.7	 16
329	 14	94.5	10.9	 16
330	 14	81.5	16.1	 16
331	 14	367.5	75.0	 16
332	 14	178.3	28.1	 16
333	 14	118.5	14.4	 16
334	 14	101.0	15.2	 16
335	 14	73.0	14.0	 16
336	 14	78.5	13.0	 16
337	 14	136.0	33.1	 16
338	 14	126.3	22.6	 16
339	 14	3263.5	264.3	 16
340	 14	543.5	51.4	 16
341	 14	460.3	86.2	 16
342	 14	95.3	20.1	 16
343	 14	84.5	16.6	 16
344	 14	111.5	16.4	 16
345	 14	112.8	24.2	 16
346	 14	131.8	28.6	 16
347	 14	85.0	14.2	 16
348	 14	137.3	18.6	 16
349	 14	130.0	24.9	 16
350	 14	123.8	19.7	 16
351	 14	324.3	30.0	 16
352	 14	71.5	13.2	 16
353	 14	169.0	19.1	 16
354	 14	130.0	22.2	 16
355	 14	306.8	43.4	 16
356	 14	1147.8	100.5	 16
357	 14	656.0	50.2	 16
358	 14	130.0	23.3	 16
359	 14	98.3	14.7	 16
360	 14	76.5	12.9	 16
361	 14	217.0	33.4	 16
362	 14	110.0	18.7	 16
363	 14	105.0	19.5	 16
364	 14	99.3	20.2	 16
365	 14	221.3	24.5	 20
366	 14	129.3	19.1	 16
367	 14	180.3	37.0	 16
368	 14	95.0	11.6	 16
369	 14	79.5	18.5	 16
370	 14	208.3	21.3	 16
371	 14	254.0	28.6	 16
372	 14	187.3	21.8	 16
373	 14	382.8	70.8	 16
374	 14	132.5	23.1	 16
375	 14	123.8	13.9	 16
376	 14	203.0	47.6	 16
377	 14	482.3	67.4	 16
378	 14	211.5	22.6	 16
379	 14	163.8	29.7	 16
380	 14	167.5	29.6	 16
381	 14	83.3	20.6	 16
382	 14	184.3	22.4	 16
383	 14	142.3	25.1	 16
384	 14	181.5	26.5	 16
385	 14	137.3	16.7	 16
386	 14	113.0	24.7	 16
387	 14	163.5	26.7	 16
388	 14	388.8	56.4	 16
389	 14	107.3	21.3	 16
390	 14	161.5	29.5	 16
391	 14	148.3	28.5	 16
392	 14	90.3	13.5	 16
393	 14	130.0	16.8	 16
394	 14	157.3	18.2	 16
395	 14	198.8	28.3	 16
396	 14	361.5	50.0	 16
397	 14	406.3	52.2	 16
398	 14	239.0	30.7	 16
399	 14	131.3	20.0	 16
400	 14	113.5	17.3	 16
401	 14	217.5	46.3	 16
402	 14	95.3	17.1	 16
403	 14	88.3	15.5	 16
404	 14	110.0	21.0	 16
405	 14	106.3	26.5	 16
406	 14	346.8	48.4	 16
407	 14	422.3	105.7	 16
408	 14	106.0	26.5	 16
409	 14	134.3	35.4	 16
410	 14	126.3	23.3	 16
411	 14	119.3	21.0	 16
412	 14	113.5	17.1	 16
413	 14	117.0	26.1	 16
414	 14	95.8	21.4	 16
415	 14	189.3	27.5	 16
416	 14	95.5	17.4	 16
417	 14	111.0	33.1	 16
418	 14	364.3	65.5	 16
419	 14	112.3	21.6	 16
420	 14	163.3	40.4	 16
421	 14	99.0	19.0	 16
422	 14	88.3	17.6	 16
423	 14	109.5	21.9	 16
424	 14	109.3	18.3	 16
425	 14	244.3	46.3	 16
426	 14	100.3	16.6	 16
427	 14	144.3	26.3	 16
428	 14	234.0	23.1	 16
429	 14	225.0	22.4	 16
430	 14	137.5	31.9	 16
431	 14	276.3	44.3	 16
432	 14	180.3	24.4	 16
433	 14	454.0	85.5	 16
434	 14	458.0	67.6	 16
435	 14	113.0	18.6	 16
436	 14	96.3	13.2	 16
437	 14	135.0	37.5	 16
438	 14	384.5	55.6	 16
439	 14	216.5	44.4	 16
440	 14	91.0	11.8	 16
441	 14	119.8	15.4	 16
442	 14	180.5	19.8	 16
443	 14	99.8	15.0	 16
444	 14	234.0	42.6	 16
445	 14	95.8	16.2	 16
446	 14	225.0	27.2	 16
447	 14	116.5	21.3	 16
448	 14	100.5	17.6	 16
449	 14	84.5	20.2	 16
450	 14	84.5	19.6	 16
451	 14	87.0	42.7	 16
452	 14	70.0	11.5	 16
453	 14	111.5	21.0	 16
454	 14	109.8	15.0	 16
455	 14	169.0	15.6	 16
456	 14	97.0	17.4	 16
457	 14	75.3	14.8	 16
458	 14	151.3	23.0	 16
459	 14	99.0	15.6	 16
460	 14	116.0	24.0	 16
461	 14	108.3	16.2	 16
462	 14	395.3	65.7	 16
463	 14	163.8	27.3	 16
464	 14	120.0	21.8	 16
465	 14	129.5	29.7	 16
466	 14	118.3	16.2	 16
467	 14	98.5	20.9	 16
468	 14	124.3	15.5	 16
469	 14	113.0	19.7	 16
470	 14	479.0	57.0	 16
471	 14	131.5	20.7	 16
472	 14	115.3	32.1	 16
473	 14	222.0	19.8	 16
474	 14	143.8	18.3	 16
475	 14	122.3	20.3	 16
476	 14	95.0	19.3	 16
477	 14	93.0	14.3	 16
478	 14	97.3	15.5	 16
479	 14	118.5	16.9	 16
480	 14	5243.0	768.5	 16
481	 14	100.3	15.7	 16
482	 14	89.3	15.5	 16
483	 14	86.3	14.7	 16
484	 14	109.5	21.6	 16
485	 14	105.5	14.1	 16
486	 14	125.8	22.3	 16
487	 14	117.0	14.3	 16
488	 14	162.8	30.2	 16
489	 14	102.8	19.9	 16
490	 14	92.0	16.8	 16
491	 14	156.5	22.6	 16
492	 14	120.3	20.9	 16
493	 14	81.0	14.6	 16
494	 14	92.8	17.3	 16
495	 14	187.5	31.7	 16
496	 14	173.3	36.2	 16
497	 14	85.3	11.8	 16
498	 14	112.3	21.8	 16
499	 14	239.5	40.8	 16
500	 14	153.3	24.1	 16
501	 14	83.3	14.3	 16
502	 14	89.5	18.3	 16
503	 14	83.5	15.4	 16
504	 14	68.8	10.8	 16
505	 14	86.5	18.9	 16
506	 14	446.8	47.5	 16
507	 14	120.3	17.2	 16
508	 14	81.0	15.4	 16
509	 14	118.3	16.2	 16
510	 14	217.5	42.3	 16
511	 14	107.3	18.5	 16
512	 14	186.5	20.3	 16
513	 14	160.8	36.8	 16
514	 14	587.5	126.6	 16
515	 14	397.5	68.7	 16
516	 14	197.8	43.8	 16
517	 14	87.5	16.3	 16
518	 14	111.0	21.1	 16
519	 14	113.3	18.6	 16
520	 14	123.8	19.9	 16
521	 14	147.5	26.7	 16
522	 14	300.3	35.7	 16
523	 14	234.3	25.0	 16
524	 14	156.3	22.3	 16
525	 14	104.0	51.4	 16
526	 14	101.5	15.5	 16
527	 14	79.5	18.1	 16
528	 14	221.0	35.9	 16
529	 14	105.3	16.5	 16
530	 14	77.8	16.5	 16
531	 14	80.8	21.1	 16
532	 14	101.3	14.9	 16
533	 14	100.0	19.8	 16
534	 14	176.3	31.7	 16
535	 14	124.8	17.3	 16
536	 14	121.8	19.4	 16
537	 14	141.3	17.8	 16
538	 14	166.5	24.1	 16
539	 14	126.0	22.2	 16
540	 14	153.3	22.1	 16
541	 14	153.0	43.6	 16
542	 14	84.5	18.3	 16
543	 14	91.8	15.2	 16
544	 14	85.8	15.5	 16
545	 14	87.3	10.6	 16
546	 14	110.3	20.3	 16
547	 14	468.5	49.0	 16
548	 14	1815.3	147.7	 16
549	 14	399.5	49.3	 16
550	 14	214.5	33.3	 16
551	 14	230.5	26.6	 16
552	 14	165.3	23.3	 16
553	 14	151.0	30.5	 16
554	 14	92.5	15.0	 16
555	 14	106.0	17.4	 16
556	 14	239.3	31.2	 16
557	 14	289.5	36.4	 16
558	 14	83.8	15.6	 16
559	 14	273.0	38.5	 16
560	 14	131.3	30.7	 16
561	 14	113.0	17.1	 16
562	 14	98.3	14.0	 16
563	 14	135.0	23.3	 16
564	 14	502.5	58.3	 16
565	 14	154.5	22.1	 16
566	 14	328.0	42.6	 16
567	 14	1258.3	200.4	 16
568	 14	145.0	24.2	 16
569	 14	135.0	22.8	 16
570	 14	86.3	16.2	 16
571	 14	98.3	19.1	 16
572	 14	120.3	20.9	 16
573	 14	137.8	21.4	 16
574	 14	134.8	22.7	 16
575	 14	186.5	21.8	 16
576	 14	88.0	13.1	 16
577	 14	77.0	12.9	 16
578	 14	682.0	68.2	 16
579	 14	396.5	56.1	 16
580	 14	138.5	17.6	 16
581	 14	98.3	16.6	 16
582	 14	150.5	20.9	 16
583	 14	98.5	15.3	 16
584	 14	193.3	22.6	 16
585	 14	333.3	47.7	 16
586	 14	258.8	40.1	 16
587	 14	146.3	21.1	 16
588	 14	93.3	13.8	 16
589	 14	114.0	20.7	 16
590	 14	132.5	18.7	 16
591	 14	275.5	46.2	 16
592	 14	499.3	42.5	 16
593	 14	116.0	24.4	 16
594	 14	179.3	31.9	 16
595	 14	122.5	22.9	 16
596	 14	93.0	18.8	 16
597	 14	112.0	17.2	 16
598	 14	109.5	17.1	 16
599	 14	132.3	20.3	 16
600	 14	120.0	16.3	 16
601	 14	220.0	31.9	 16
602	 14	347.8	61.9	 20
603	 14	120.8	49.4	 16
604	 14	243.8	27.1	 16
605	 14	129.8	25.4	 16
606	 14	78.3	10.8	 16
607	 14	94.5	14.4	 16
608	 14	76.0	13.3	 16
609	 14	93.3	20.0	 16
610	 14	77.0	11.6	 16
611	 14	76.8	13.8	 16
612	 14	97.0	22.8	 16
613	 14	109.3	22.5	 16
614	 14	98.8	19.8	 16
615	 14	121.3	28.8	 16
616	 14	270.8	46.9	 16
617	 14	110.8	17.4	 16
618	 14	99.3	13.6	 16
619	 14	265.5	54.8	 16
620	 14	96.5	20.4	 16
621	 14	97.3	20.9	 16
622	 14	131.3	15.1	 16
623	 14	110.0	16.9	 16
624	 14	108.8	20.3	 16
625	 14	86.3	14.3	 16
626	 14	106.0	21.8	 16
627	 14	78.5	12.4	 16
628	 14	92.3	15.6	 16
629	 14	99.8	28.8	 16
630	 14	603.8	120.0	 16
631	 14	123.8	15.7	 16
632	 14	118.5	18.1	 16
633	 14	377.5	35.7	 16
634	 14	538.3	107.9	 16
635	 14	154.0	24.5	 16
636	 14	131.0	23.0	 16
637	 14	94.5	15.8	 16
638	 14	222.5	28.9	 16
639	 14	242.8	36.5	 16
640	 14	161.0	25.0	 16
641	 14	237.0	43.9	 16
642	 14	108.3	19.6	 16
643	 14	154.8	23.2	 16
644	 14	161.3	30.3	 16
645	 14	122.8	21.5	 16
646	 14	125.3	28.6	 16
647	 14	134.5	26.6	 16
648	 14	141.0	24.3	 16
649	 14	90.5	17.2	 16
650	 14	94.5	13.0	 16
651	 14	134.3	17.4	 16
652	 14	505.0	111.6	 16
653	 14	140.5	26.1	 16
654	 14	88.8	14.3	 16
655	 14	89.3	18.1	 16
656	 14	74.5	11.6	 16
657	 14	128.3	28.0	 16
658	 14	173.3	24.6	 16
659	 14	165.3	38.6	 16
660	 14	829.8	163.9	 16
661	 14	281.3	34.3	 16
662	 14	437.5	63.1	 16
663	 14	234.5	41.9	 16
664	 14	184.3	30.3	 16
665	 14	473.8	63.6	 16
666	 14	241.5	53.8	 16
667	 14	89.5	14.2	 16
668	 14	103.0	20.6	 16
669	 14	83.0	14.5	 16
670	 14	189.3	33.4	 16
671	 14	104.3	19.7	 16
672	 14	120.0	20.3	 16
673	 14	152.3	26.1	 16
674	 14	97.0	19.1	 16
675	 14	106.5	19.6	 16
676	 14	95.8	18.0	 16
677	 14	152.5	26.5	 16
678	 14	173.5	54.1	 16
679	 14	676.5	127.8	 16
680	 14	212.3	40.8	 16
681	 14	93.0	14.1	 16
682	 14	113.3	13.3	 16
683	 14	115.8	16.6	 16
684	 14	131.0	20.5	 16
685	 14	93.0	13.9	 16
686	 14	94.8	17.4	 16
687	 14	130.3	14.5	 16
688	 14	127.3	13.9	 16
689	 14	205.5	37.2	 16
690	 14	167.3	16.8	 16
691	 14	217.0	38.6	 16
692	 14	566.3	115.9	 16
693	 14	592.8	96.1	 16
694	 14	138.3	23.0	 16
695	 14	110.3	19.9	 16
696	 14	121.5	22.2	 16
697	 14	242.5	45.1	 16
698	 14	627.5	74.8	 16
699	 14	1519.5	219.9	 16
700	 14	194.8	21.7	 16
701	 14	248.0	36.7	 16
702	 14	727.0	73.8	 16
703	 14	104.0	19.6	 16
704	 14	209.3	22.4	 16
705	 14	228.8	35.6	 16
706	 14	297.0	44.3	 16
707	 14	285.8	52.1	 16
708	 14	150.0	21.5	 16
709	 14	109.8	18.7	 16
710	 14	96.8	18.1	 16
711	 14	6670.3	999.4	 16
  0	 15	163.0	23.2	 16
  1	 15	186.8	27.4	 16
  2	 15	113.5	21.9	 16
  3	 15	118.0	17.3	 16
  4	 15	245.8	37.1	 16
  5	 15	136.0	20.0	 16
  6	 15	313.5	37.3	 16
  7	 15	414.3	69.8	 16
  8	 15	135.0	15.6	 16
  9	 15	228.3	26.2	 16
 10	 15	88.3	12.4	 16
 11	 15	172.8	30.2	 16
 12	 15	118.0	21.9	 16
 13	 15	103.0	15.9	 16
 14	 15	106.0	19.6	 16
 15	 15	139.5	21.2	 16
 16	 15	280.3	39.1	 16
 17	 15	197.8	40.2	 16
 18	 15	143.5	22.2	 16
 19	 15	189.5	22.6	 16
 20	 15	142.3	28.3	 16
 21	 15	88.5	17.7	 16
 22	 15	85.3	11.1	 16
 23	 15	109.5	11.1	 16
 24	 15	367.5	29.8	 16
 25	 15	232.0	35.4	 16
 26	 15	138.8	27.2	 16
 27	 15	94.5	28.1	 16
 28	 15	398.0	84.1	 16
 29	 15	1147.5	366.5	 16
 30	 15	139.0	22.1	 16
 31	 15	150.8	16.1	 16
 32	 15	81.3	9.6	 16
 33	 15	86.3	16.6	 16
 34	 15	138.0	18.5	 16
 35	 15	117.0	18.8	 16
 36	 15	143.3	23.2	 16
 37	 15	126.0	36.2	 16
 38	 15	2149.5	682.1	 16
 39	 15	193.3	46.5	 16
 40	 15	66.5	16.5	 16
 41	 15	99.5	16.6	 16
 42	 15	116.3	18.2	 16
 43	 15	217.0	49.4	 16
 44	 15	189.8	15.6	 16
 45	 15	171.5	28.6	 16
 46	 15	256.0	37.7	 16
 47	 15	230.3	115.4	 16
 48	 15	1460.5	368.6	 16
 49	 15	263.5	67.0	 16
 50	 15	215.0	36.3	 16
 51	 15	400.5	57.5	 16
 52	 15	177.8	33.3	 16
 53	 15	132.0	17.3	 16
 54	 15	118.3	17.3	 16
 55	 15	93.3	14.3	 16
 56	 15	132.0	17.5	 16
 57	 15	219.3	36.5	 16
 58	 15	1355.3	450.0	 16
 59	 15	111.3	20.2	 16
 60	 15	143.8	34.1	 16
 61	 15	176.8	26.8	 16
 62	 15	200.8	39.3	 16
 63	 15	91.3	20.7	 16
 64	 15	186.0	29.0	 16
 65	 15	95.8	17.6	 16
 66	 15	74.0	13.2	 16
 67	 15	146.0	22.8	 16
 68	 15	296.5	54.6	 16
 69	 15	136.8	20.1	 16
 70	 15	160.5	27.5	 16
 71	 15	198.5	22.0	 16
 72	 15	206.5	32.8	 16
 73	 15	341.5	72.4	 16
 74	 15	1010.3	272.5	 16
 75	 15	83.8	16.8	 16
 76	 15	1100.8	346.0	 16
 77	 15	111.5	22.1	 16
 78	 15	68.8	10.7	 16
 79	 15	177.0	33.5	 16
 80	 15	190.5	28.7	 16
 81	 15	267.0	71.3	 16
 82	 15	75.3	20.3	 16
 83	 15	90.5	16.4	 16
 84	 15	222.0	53.8	 16
 85	 15	178.3	30.3	 16
 86	 15	345.3	58.7	 16
 87	 15	143.3	24.9	 16
 88	 15	80.3	12.4	 16
 89	 15	128.5	16.6	 16
 90	 15	109.5	27.3	 16
 91	 15	374.0	97.6	 16
 92	 15	109.0	16.9	 16
 93	 15	135.0	28.6	 16
 94	 15	1152.0	278.9	 16
 95	 15	354.5	54.9	 16
 96	 15	128.3	26.1	 16
 97	 15	108.3	19.4	 16
 98	 15	379.8	106.4	 16
 99	 15	105.3	22.0	 16
100	 15	151.8	36.1	 16
101	 15	4503.0	1290.3	 16
102	 15	222.0	51.4	 16
103	 15	206.0	57.8	 16
104	 15	1478.5	448.3	 16
105	 15	384.0	82.1	 16
106	 15	193.8	29.9	 16
107	 15	86.3	22.5	 16
108	 15	102.0	19.2	 16
109	 15	108.0	16.4	 16
110	 15	123.3	22.6	 16
111	 15	145.5	17.8	 16
112	 15	192.3	24.6	 16
113	 15	126.3	18.8	 16
114	 15	288.5	34.5	 16
115	 15	339.3	50.3	 16
116	 15	176.3	27.6	 16
117	 15	105.5	26.6	 16
118	 15	328.5	51.8	 16
119	 15	96.0	45.3	 16
120	 15	90.8	14.8	 16
121	 15	299.8	57.4	 16
122	 15	81.5	10.2	 16
123	 15	99.5	20.8	 16
124	 15	274.8	32.4	 16
125	 15	150.3	22.6	 16
126	 15	140.5	28.2	 16
127	 15	94.5	13.9	 16
128	 15	172.0	46.2	 20
129	 15	85.3	12.8	 16
130	 15	104.5	17.6	 16
131	 15	118.5	20.7	 16
132	 15	330.8	107.3	 16
133	 15	98.5	15.5	 16
134	 15	97.8	15.9	 16
135	 15	71.0	8.9	 16
136	 15	117.3	18.3	 16
137	 15	392.5	91.0	 16
138	 15	187.3	41.2	 16
139	 15	136.0	21.7	 16
140	 15	95.5	19.2	 16
141	 15	274.5	80.9	 16
142	 15	92.8	19.0	 16
143	 15	282.0	29.2	 16
144	 15	352.5	50.2	 16
145	 15	596.3	116.4	 16
146	 15	455.0	161.5	 16
147	 15	97.8	27.0	 16
148	 15	354.3	63.8	 16
149	 15	393.5	93.6	 16
150	 15	215.3	29.6	 16
151	 15	298.3	58.5	 16
152	 15	112.3	15.0	 16
153	 15	140.3	26.8	 16
154	 15	294.8	68.0	 16
155	 15	103.3	25.1	 16
156	 15	99.3	29.9	 16
157	 15	468.8	139.0	 16
158	 15	185.5	59.8	 16
159	 15	1079.8	401.2	 16
160	 15	152.8	27.8	 16
161	 15	146.8	30.5	 16
162	 15	290.8	37.5	 16
163	 15	170.0	41.5	 16
164	 15	77.3	9.9	 16
165	 15	115.3	17.4	 16
166	 15	129.8	29.3	 16
167	 15	94.0	16.3	 16
168	 15	478.0	129.5	 16
169	 15	273.3	40.6	 16
170	 15	159.5	38.0	 16
171	 15	98.0	17.2	 16
172	 15	119.3	18.8	 16
173	 15	104.3	16.9	 16
174	 15	79.5	11.8	 16
175	 15	105.0	45.2	 16
176	 15	142.3	25.3	 16
177	 15	294.8	62.5	 16
178	 15	436.3	110.7	 16
179	 15	188.5	32.9	 16
180	 15	160.0	27.3	 16
181	 15	137.8	49.6	 16
182	 15	465.5	94.8	 16
183	 15	160.3	21.0	 16
184	 15	133.3	24.7	 16
185	 15	137.8	33.6	 16
186	 15	152.8	35.1	 16
187	 15	112.8	17.8	 16
188	 15	150.3	36.9	 16
189	 15	427.0	72.5	 16
190	 15	219.5	34.5	 16
191	 15	122.3	25.7	 16
192	 15	185.0	34.3	 16
193	 15	174.3	21.6	 16
194	 15	219.3	31.5	 16
195	 15	285.0	48.5	 16
196	 15	120.8	22.1	 16
197	 15	85.0	15.6	 16
198	 15	85.8	18.8	 16
199	 15	93.3	23.9	 16
200	 15	106.0	32.2	 16
201	 15	1054.5	358.8	 16
202	 15	187.5	27.3	 16
203	 15	122.8	29.4	 16
204	 15	95.5	19.9	 16
205	 15	166.0	24.9	 16
206	 15	146.0	17.9	 16
207	 15	197.8	27.0	 16
208	 15	151.5	21.3	 16
209	 15	230.3	32.8	 16
210	 15	135.5	29.9	 16
211	 15	147.0	33.8	 16
212	 15	184.0	51.4	 16
213	 15	104.8	20.6	 16
214	 15	251.0	63.7	 16
215	 15	87.3	15.8	 16
216	 15	598.5	153.3	 16
217	 15	113.0	17.5	 16
218	 15	169.5	22.1	 16
219	 15	505.0	84.1	 16
220	 15	502.8	105.2	 16
221	 15	312.5	40.1	 16
222	 15	160.3	26.2	 16
223	 15	239.3	56.3	 16
224	 15	95.0	22.9	 16
225	 15	135.0	19.7	 16
226	 15	80.0	9.7	 16
227	 15	115.8	30.6	 16
228	 15	163.3	38.6	 16
229	 15	594.0	94.6	 16
230	 15	218.5	26.2	 16
231	 15	112.8	19.4	 16
232	 15	108.0	16.2	 16
233	 15	68.0	14.5	 16
234	 15	652.0	118.5	 16
235	 15	568.0	117.6	 16
236	 15	1944.0	205.7	 16
237	 15	621.0	97.5	 16
238	 15	251.3	33.1	 16
239	 15	199.5	28.5	 16
240	 15	204.0	36.3	 16
241	 15	196.5	24.1	 16
242	 15	657.5	147.3	 16
243	 15	121.3	23.3	 16
244	 15	121.5	16.2	 16
245	 15	91.8	15.8	 16
246	 15	101.5	28.4	 16
247	 15	107.0	15.1	 16
248	 15	178.3	26.1	 16
249	 15	1397.5	285.5	 16
250	 15	95.3	12.6	 16
251	 15	184.0	24.9	 16
252	 15	157.0	36.7	 16
253	 15	361.5	94.5	 16
254	 15	1082.8	153.4	 16
255	 15	321.8	32.7	 16
256	 15	234.3	34.8	 16
257	 15	581.0	97.3	 16
258	 15	95.0	14.7	 16
259	 15	84.8	12.7	 16
260	 15	93.8	11.8	 16
261	 15	159.8	42.5	 16
262	 15	157.8	25.5	 16
263	 15	176.5	27.5	 16
264	 15	503.3	78.7	 16
265	 15	184.8	38.1	 16
266	 15	95.3	16.7	 16
267	 15	155.8	32.4	 16
268	 15	186.5	30.7	 16
269	 15	172.5	28.5	 16
270	 15	100.8	22.9	 16
271	 15	101.5	18.4	 16
272	 15	521.5	108.2	 16
273	 15	81.3	12.8	 16
274	 15	321.0	50.7	 16
275	 15	288.8	49.4	 16
276	 15	145.8	26.6	 16
277	 15	134.0	31.0	 16
278	 15	77.5	18.0	 16
279	 15	154.0	19.0	 16
280	 15	274.8	28.1	 16
281	 15	206.3	36.2	 16
282	 15	155.3	29.3	 16
283	 15	106.3	22.6	 16
284	 15	81.5	11.6	 16
285	 15	205.3	24.5	 16
286	 15	157.5	31.2	 16
287	 15	390.5	26.2	 16
288	 15	546.5	97.0	 16
289	 15	91.3	17.5	 16
290	 15	142.5	21.7	 16
291	 15	91.5	22.6	 16
292	 15	262.3	54.3	 16
293	 15	951.0	183.4	 16
294	 15	349.5	71.3	 16
295	 15	122.8	25.4	 16
296	 15	420.5	46.9	 16
297	 15	416.3	46.8	 16
298	 15	237.5	37.3	 16
299	 15	170.5	27.1	 16
300	 15	79.3	13.6	 16
301	 15	126.5	21.3	 16
302	 15	72.0	11.8	 16
303	 15	82.3	15.6	 16
304	 15	824.3	185.2	 16
305	 15	78.3	20.9	 16
306	 15	93.3	18.0	 16
307	 15	95.0	19.1	 16
308	 15	10312.5	1584.5	 16
309	 15	227.8	43.0	 16
310	 15	1569.5	110.5	 16
311	 15	478.8	54.8	 16
312	 15	202.8	23.5	 16
313	 15	112.5	23.5	 16
314	 15	177.8	32.0	 16
315	 15	132.5	28.0	 16
316	 15	511.3	50.5	 16
317	 15	348.3	65.5	 16
318	 15	264.3	31.9	 16
319	 15	150.3	32.0	 16
320	 15	109.3	22.1	 16
321	 15	157.0	30.8	 16
322	 15	483.8	47.2	 16
323	 15	168.5	26.2	 16
324	 15	819.0	92.6	 16
325	 15	134.8	27.9	 16
326	 15	160.3	23.4	 16
327	 15	468.0	64.5	 16
328	 15	81.0	15.5	 16
329	 15	87.5	29.7	 16
330	 15	703.3	126.6	 16
331	 15	138.5	30.5	 16
332	 15	1476.5	126.9	 16
333	 15	294.3	22.5	 16
334	 15	137.3	25.9	 16
335	 15	79.3	11.8	 16
336	 15	91.3	16.2	 16
337	 15	617.0	48.1	 16
338	 15	676.5	73.0	 16
339	 15	565.3	56.9	 16
340	 15	606.0	68.8	 16
341	 15	225.5	24.8	 16
342	 15	166.0	21.4	 16
343	 15	76.8	15.3	 16
344	 15	100.0	12.3	 16
345	 15	152.3	35.9	 16
346	 15	2221.0	299.6	 16
347	 15	90.5	11.9	 16
348	 15	905.3	154.3	 16
349	 15	140.3	19.8	 16
350	 15	153.0	26.8	 16
351	 15	168.8	28.8	 16
352	 15	119.5	17.7	 16
353	 15	357.5	36.8	 16
354	 15	88.8	17.2	 16
355	 15	692.5	80.1	 16
356	 15	678.3	81.9	 16
357	 15	485.0	56.6	 16
358	 15	442.5	53.0	 16
359	 15	264.3	37.6	 16
360	 15	90.3	17.9	 16
361	 15	199.5	22.8	 16
362	 15	259.3	38.6	 16
363	 15	117.3	18.6	 16
364	 15	312.3	27.0	 16
365	 15	95.5	16.8	 16
366	 15	189.8	39.6	 20
367	 15	425.3	62.7	 16
368	 15	152.0	18.5	 16
369	 15	284.8	70.7	 16
370	 15	101.3	20.6	 16
371	 15	144.0	34.2	 16
372	 15	289.8	41.3	 16
373	 15	436.5	91.5	 16
374	 15	112.3	16.1	 16
375	 15	288.8	41.3	 16
376	 15	310.0	40.4	 16
377	 15	147.8	20.9	 16
378	 15	142.5	17.5	 16
379	 15	330.5	64.9	 16
380	 15	106.8	16.5	 16
381	 15	81.5	11.2	 16
382	 15	80.5	19.3	 16
383	 15	173.5	41.3	 16
384	 15	152.5	22.7	 16
385	 15	286.8	61.8	 16
386	 15	156.3	57.5	 16
387	 15	591.3	62.0	 16
388	 15	299.0	51.9	 16
389	 15	274.8	62.8	 16
390	 15	85.3	12.9	 16
391	 15	133.3	23.7	 16
392	 15	140.5	18.7	 16
393	 15	1016.0	265.6	 16
394	 15	4111.5	1261.2	 16
395	 15	161.5	20.2	 16
396	 15	184.3	27.7	 16
397	 15	223.8	31.1	 16
398	 15	127.5	25.7	 16
399	 15	193.8	37.2	 16
400	 15	176.8	26.2	 16
401	 15	183.3	20.5	 16
402	 15	218.3	42.2	 16
403	 15	182.3	38.2	 16
404	 15	369.3	50.9	 16
405	 15	212.8	18.7	 16
406	 15	184.5	39.0	 16
407	 15	288.3	60.9	 16
408	 15	936.8	190.8	 16
409	 15	168.3	29.3	 16
410	 15	529.8	104.0	 16
411	 15	343.8	45.0	 16
412	 15	119.8	22.3	 16
413	 15	326.0	68.2	 16
414	 15	157.8	36.4	 16
415	 15	704.3	130.4	 16
416	 15	251.0	18.8	 16
417	 15	208.3	29.8	 16
418	 15	202.8	32.0	 16
419	 15	179.8	39.7	 16
420	 15	91.0	14.7	 16
421	 15	104.5	16.7	 16
422	 15	106.0	16.9	 16
423	 15	203.3	24.6	 16
424	 15	615.0	139.9	 16
425	 15	102.3	19.1	 16
426	 15	89.3	17.5	 16
427	 15	253.0	37.4	 16
428	 15	107.3	24.2	 16
429	 15	190.3	82.7	 16
430	 15	203.5	49.4	 16
431	 15	7917.0	2396.6	 16
432	 15	125.3	19.9	 16
433	 15	115.3	25.6	 16
434	 15	511.3	49.7	 16
435	 15	612.5	108.8	 16
436	 15	270.5	40.6	 16
437	 15	671.0	75.8	 16
438	 15	309.3	32.8	 16
439	 15	349.5	31.0	 16
440	 15	11637.5	2722.3	 16
441	 15	603.3	91.8	 16
442	 15	83.3	9.3	 16
443	 15	194.8	34.3	 16
444	 15	399.0	37.7	 16
445	 15	780.3	89.5	 16
446	 15	402.0	53.7	 16
447	 15	363.0	36.4	 16
448	 15	413.0	54.4	 16
449	 15	777.3	108.2	 16
450	 15	790.5	157.5	 16
451	 15	589.0	132.7	 16
452	 15	112.3	21.5	 16
453	 15	139.3	18.0	 16
454	 15	198.5	28.0	 16
455	 15	240.0	30.0	 16
456	 15	68.0	7.3	 16
457	 15	89.0	13.6	 16
458	 15	335.3	44.8	 16
459	 15	123.8	26.3	 16
460	 15	145.8	25.6	 16
461	 15	217.0	32.0	 16
462	 15	75.5	12.6	 16
463	 15	69.0	11.0	 16
464	 15	118.5	19.8	 16
465	 15	101.3	21.5	 16
466	 15	215.0	140.5	 16
467	 15	178.0	28.3	 16
468	 15	373.3	71.6	 16
469	 15	202.8	29.1	 16
470	 15	196.5	28.9	 16
471	 15	132.8	24.1	 16
472	 15	130.8	19.2	 16
473	 15	97.0	12.4	 16
474	 15	506.3	34.7	 16
475	 15	254.8	28.5	 16
476	 15	97.5	9.7	 16
477	 15	456.8	42.4	 16
478	 15	215.3	23.9	 16
479	 15	349.8	34.8	 16
480	 15	164.8	23.3	 16
481	 15	1374.3	255.9	 16
482	 15	220.8	41.4	 16
483	 15	87.3	13.8	 16
484	 15	143.5	25.0	 16
485	 15	101.3	17.9	 16
486	 15	152.0	24.8	 16
487	 15	190.5	31.0	 16
488	 15	179.5	24.6	 16
489	 15	476.3	68.0	 16
490	 15	505.5	60.2	 16
491	 15	77.8	11.5	 16
492	 15	278.8	40.4	 16
493	 15	505.5	49.3	 16
494	 15	135.0	19.7	 16
495	 15	86.3	12.0	 16
496	 15	173.8	33.9	 16
497	 15	88.5	12.0	 16
498	 15	93.5	33.3	 16
499	 15	88.0	19.5	 16
500	 15	105.3	19.2	 16
501	 15	159.8	21.8	 16
502	 15	113.0	20.7	 16
503	 15	140.0	31.2	 16
504	 15	1018.0	208.9	 16
505	 15	198.8	26.7	 16
506	 15	202.8	37.5	 16
507	 15	599.3	100.4	 16
508	 15	783.5	99.9	 16
509	 15	219.0	26.8	 16
510	 15	150.5	38.0	 16
511	 15	96.8	23.4	 16
512	 15	99.0	18.2	 16
513	 15	91.3	22.0	 16
514	 15	128.5	24.4	 16
515	 15	106.5	21.1	 16
516	 15	363.3	50.8	 16
517	 15	200.3	36.7	 16
518	 15	118.0	22.5	 16
519	 15	129.0	24.6	 16
520	 15	87.0	11.7	 16
521	 15	102.5	19.3	 16
522	 15	137.3	29.7	 16
523	 15	227.8	48.7	 16
524	 15	87.3	17.4	 16
525	 15	431.3	56.4	 16
526	 15	187.3	20.9	 16
527	 15	172.8	31.4	 16
528	 15	293.8	35.9	 16
529	 15	121.5	16.6	 16
530	 15	466.0	53.7	 16
531	 15	252.3	46.8	 16
532	 15	135.5	35.4	 16
533	 15	112.3	18.3	 16
534	 15	116.3	20.5	 16
535	 15	383.3	60.3	 16
536	 15	295.0	40.2	 16
537	 15	301.3	39.3	 16
538	 15	513.3	45.7	 16
539	 15	295.3	25.1	 16
540	 15	712.0	86.2	 16
541	 15	96.3	17.7	 16
542	 15	209.5	49.2	 16
543	 15	90.0	20.2	 16
544	 15	137.5	20.2	 16
545	 15	158.0	18.2	 16
546	 15	173.0	31.6	 16
547	 15	380.3	64.6	 16
548	 15	491.0	76.6	 16
549	 15	101.8	15.1	 16
550	 15	106.5	17.7	 16
551	 15	98.3	17.0	 16
552	 15	199.5	35.8	 16
553	 15	82.0	14.9	 16
554	 15	819.0	130.8	 16
555	 15	374.8	60.3	 16
556	 15	1229.0	147.8	 16
557	 15	337.8	44.7	 16
558	 15	130.5	28.8	 16
559	 15	189.3	24.8	 16
560	 15	96.5	18.3	 16
561	 15	255.3	49.1	 16
562	 15	335.0	45.6	 16
563	 15	233.8	44.9	 16
564	 15	286.3	31.8	 16
565	 15	251.8	32.1	 16
566	 15	101.3	21.8	 16
567	 15	190.3	32.4	 16
568	 15	161.5	22.5	 16
569	 15	178.8	24.8	 16
570	 15	477.0	73.6	 16
571	 15	356.3	27.3	 16
572	 15	387.5	89.2	 16
573	 15	204.5	24.9	 16
574	 15	82.8	12.1	 16
575	 15	96.5	20.2	 16
576	 15	178.5	28.8	 16
577	 15	296.0	43.4	 16
578	 15	207.5	39.2	 16
579	 15	252.8	28.3	 16
580	 15	312.3	37.3	 16
581	 15	128.3	24.9	 16
582	 15	126.0	20.5	 16
583	 15	153.8	22.9	 16
584	 15	200.5	33.1	 16
585	 15	128.0	20.1	 16
586	 15	328.8	42.1	 16
587	 15	708.8	108.3	 16
588	 15	106.3	15.4	 16
589	 15	85.3	16.1	 16
590	 15	73.3	10.5	 16
591	 15	175.5	35.0	 16
592	 15	214.3	39.4	 16
593	 15	935.3	70.2	 16
594	 15	214.8	40.7	 16
595	 15	513.8	70.5	 16
596	 15	139.0	21.2	 16
597	 15	443.3	78.7	 16
598	 15	301.5	57.6	 16
599	 15	228.8	26.6	 16
600	 15	1768.8	255.0	 16
601	 15	395.8	45.9	 16
602	 15	615.0	93.3	 16
603	 15	90.3	16.5	 20
604	 15	188.8	29.3	 16
605	 15	296.3	42.4	 16
606	 15	113.3	26.2	 16
607	 15	463.3	110.3	 16
608	 15	323.8	77.2	 16
609	 15	238.3	56.7	 16
610	 15	89.5	24.8	 16
611	 15	144.0	24.5	 16
612	 15	101.0	22.9	 16
613	 15	236.0	36.5	 16
614	 15	116.0	20.9	 16
615	 15	163.8	23.8	 16
616	 15	281.5	29.0	 16
617	 15	293.8	42.5	 16
618	 15	151.0	29.5	 16
619	 15	389.5	65.0	 16
620	 15	229.3	43.4	 16
621	 15	254.5	172.7	 16
622	 15	10933.5	2832.8	 16
623	 15	698.5	181.5	 16
624	 15	111.3	13.8	 16
625	 15	122.0	19.7	 16
626	 15	116.8	28.7	 16
627	 15	164.3	40.5	 16
628	 15	464.5	76.7	 16
629	 15	179.0	29.8	 16
630	 15	348.0	40.8	 16
631	 15	160.5	26.5	 16
632	 15	124.3	22.7	 16
633	 15	733.3	81.5	 16
634	 15	624.5	100.5	 16
635	 15	387.5	56.3	 16
636	 15	332.5	45.0	 16
637	 15	242.8	47.1	 16
638	 15	328.3	35.8	 16
639	 15	263.5	28.3	 16
640	 15	147.0	31.5	 16
641	 15	284.5	32.5	 16
642	 15	118.0	16.0	 16
643	 15	140.0	19.9	 16
644	 15	493.3	138.0	 16
645	 15	212.3	24.5	 16
646	 15	361.3	76.5	 16
647	 15	130.5	49.1	 16
648	 15	268.0	39.5	 16
649	 15	111.5	21.6	 16
650	 15	99.8	16.9	 16
651	 15	93.3	17.1	 16
652	 15	106.3	26.3	 16
653	 15	330.5	46.1	 16
654	 15	120.3	14.7	 16
655	 15	95.5	15.5	 16
656	 15	322.3	68.5	 16
657	 15	99.3	19.5	 16
658	 15	198.8	38.7	 16
659	 15	123.8	41.9	 16
660	 15	597.0	98.0	 16
661	 15	276.8	69.9	 16
662	 15	1395.0	384.8	 16
663	 15	393.0	50.2	 16
664	 15	173.3	38.5	 16
665	 15	534.5	166.0	 16
666	 15	87.0	17.8	 16
667	 15	90.3	11.5	 16
668	 15	107.3	9.9	 16
669	 15	108.3	12.8	 16
670	 15	152.0	20.0	 16
671	 15	445.3	119.4	 16
672	 15	300.8	55.9	 16
673	 15	173.0	18.5	 16
674	 15	257.5	27.1	 16
675	 15	692.5	226.2	 16
676	 15	179.0	32.0	 16
677	 15	142.8	25.2	 16
678	 15	116.8	18.5	 16
679	 15	112.3	19.8	 16
680	 15	80.8	13.0	 16
681	 15	90.3	12.7	 16
682	 15	107.8	35.9	 16
683	 15	620.0	124.6	 16
684	 15	242.0	21.1	 16
685	 15	428.0	30.8	 16
686	 15	4572.0	1277.0	 16
687	 15	215.3	43.9	 16
688	 15	107.3	15.2	 16
689	 15	102.5	18.7	 16
690	 15	789.3	179.4	 16
691	 15	194.8	25.6	 16
692	 15	304.5	42.9	 16
693	 15	464.0	113.7	 16
694	 15	429.5	61.7	 16
695	 15	115.8	22.8	 16
696	 15	180.0	25.7	 16
697	 15	126.3	14.2	 16
698	 15	142.3	25.2	 16
699	 15	93.0	17.8	 16
700	 15	104.0	17.5	 16
701	 15	122.5	26.6	 16
702	 15	421.3	35.7	 16
703	 15	94.3	20.0	 16
704	 15	535.5	53.6	 16
705	 15	386.3	30.0	 16
706	 15	161.8	24.7	 16
707	 15	216.3	111.3	 16
708	 15	538.8	61.2	 16
709	 15	89.0	9.6	 16
710	 15	104.3	17.8	 16
711	 15	116.3	15.0	 16
  0	 16	4180.3	686.8	 16
  1	 16	110.3	16.9	 16
  2	 16	89.3	11.9	 16
  3	 16	115.8	21.0	 16
  4	 16	144.0	17.9	 16
  5	 16	274.3	27.4	 16
  6	 16	219.5	21.8	 16
  7	 16	149.3	23.4	 16
  8	 16	116.0	12.3	 16
  9	 16	217.5	34.3	 16
 10	 16	74.3	12.1	 16
 11	 16	107.0	17.7	 16
 12	 16	325.0	55.2	 16
 13	 16	111.8	18.2	 16
 14	 16	74.0	12.0	 16
 15	 16	98.5	18.6	 16
 16	 16	242.0	31.7	 16
 17	 16	136.8	27.2	 16
 18	 16	88.8	14.5	 16
 19	 16	131.3	16.3	 16
 20	 16	94.0	16.9	 16
 21	 16	88.3	13.1	 16
 22	 16	88.5	15.5	 16
 23	 16	92.8	10.9	 16
 24	 16	200.3	38.6	 16
 25	 16	122.8	21.5	 16
 26	 16	98.3	12.4	 16
 27	 16	86.8	16.7	 16
 28	 16	175.5	21.8	 16
 29	 16	280.3	60.9	 16
 30	 16	164.0	27.6	 16
 31	 16	287.8	80.5	 16
 32	 16	81.3	12.3	 16
 33	 16	80.3	19.6	 16
 34	 16	97.3	13.2	 16
 35	 16	142.5	24.5	 16
 36	 16	126.0	28.7	 16
 37	 16	80.3	14.6	 16
 38	 16	91.5	15.4	 16
 39	 16	97.8	47.7	 16
 40	 16	79.3	12.0	 16
 41	 16	75.5	15.6	 16
 42	 16	97.3	20.0	 16
 43	 16	167.0	23.4	 16
 44	 16	219.8	40.4	 16
 45	 16	156.0	17.0	 16
 46	 16	175.0	21.9	 16
 47	 16	267.5	66.5	 16
 48	 16	1034.0	248.0	 16
 49	 16	131.5	24.4	 16
 50	 16	104.3	11.7	 16
 51	 16	295.0	39.6	 16
 52	 16	262.3	34.1	 16
 53	 16	175.5	33.2	 16
 54	 16	71.5	10.9	 16
 55	 16	82.5	15.8	 16
 56	 16	138.8	20.4	 16
 57	 16	198.0	28.3	 16
 58	 16	315.8	51.4	 16
 59	 16	175.5	37.6	 16
 60	 16	92.8	15.1	 16
 61	 16	116.0	26.8	 16
 62	 16	160.5	33.8	 16
 63	 16	80.8	20.9	 16
 64	 16	246.8	39.4	 16
 65	 16	76.8	12.4	 16
 66	 16	93.8	25.9	 16
 67	 16	330.0	45.0	 16
 68	 16	205.3	32.3	 16
 69	 16	264.0	37.2	 16
 70	 16	240.8	45.1	 16
 71	 16	202.8	49.2	 16
 72	 16	399.5	32.4	 16
 73	 16	835.0	351.9	 16
 74	 16	1644.0	438.2	 16
 75	 16	115.3	24.3	 16
 76	 16	759.8	210.7	 16
 77	 16	194.8	44.6	 16
 78	 16	77.5	11.3	 16
 79	 16	102.0	16.4	 16
 80	 16	113.0	23.0	 16
 81	 16	178.5	35.5	 16
 82	 16	87.5	10.8	 16
 83	 16	81.5	15.1	 16
 84	 16	71.3	12.9	 16
 85	 16	95.8	16.0	 16
 86	 16	111.0	17.8	 16
 87	 16	78.0	12.1	 16
 88	 16	113.3	18.9	 16
 89	 16	109.5	17.3	 16
 90	 16	165.3	37.0	 16
 91	 16	191.0	23.2	 16
 92	 16	102.0	15.2	 16
 93	 16	122.8	30.1	 16
 94	 16	168.3	27.5	 16
 95	 16	464.5	84.3	 16
 96	 16	119.5	18.3	 16
 97	 16	117.3	19.2	 16
 98	 16	226.5	49.1	 16
 99	 16	96.5	10.7	 16
100	 16	98.0	22.0	 16
101	 16	734.0	202.2	 16
102	 16	96.5	16.2	 16
103	 16	94.8	16.6	 16
104	 16	182.5	26.6	 16
105	 16	274.3	32.3	 16
106	 16	171.8	28.5	 16
107	 16	69.5	10.9	 16
108	 16	124.8	20.9	 16
109	 16	84.5	12.3	 16
110	 16	83.0	14.7	 16
111	 16	160.8	18.5	 16
112	 16	262.0	55.0	 16
113	 16	149.8	28.4	 16
114	 16	199.5	37.5	 16
115	 16	403.5	55.6	 16
116	 16	145.8	21.5	 16
117	 16	185.5	33.6	 16
118	 16	376.0	39.3	 16
119	 16	88.8	14.4	 16
120	 16	84.0	16.0	 16
121	 16	200.3	27.6	 16
122	 16	97.5	13.9	 16
123	 16	88.0	17.3	 16
124	 16	143.5	31.3	 16
125	 16	105.5	18.1	 16
126	 16	147.3	16.0	 16
127	 16	73.3	10.3	 16
128	 16	121.3	21.3	 16
129	 16	81.8	12.5	 20
130	 16	78.3	12.0	 16
131	 16	93.0	15.2	 16
132	 16	101.3	15.6	 16
133	 16	88.3	19.7	 16
134	 16	88.3	11.9	 16
135	 16	76.3	16.6	 16
136	 16	96.0	20.8	 16
137	 16	228.3	58.8	 16
138	 16	93.5	15.4	 16
139	 16	103.5	27.1	 16
140	 16	91.0	14.7	 16
141	 16	99.8	16.9	 16
142	 16	127.3	52.5	 16
143	 16	418.0	49.7	 16
144	 16	378.5	36.3	 16
145	 16	359.8	82.8	 16
146	 16	101.8	18.3	 16
147	 16	131.5	53.5	 16
148	 16	413.0	54.1	 16
149	 16	280.0	33.9	 16
150	 16	141.3	33.4	 16
151	 16	249.3	65.2	 16
152	 16	86.3	16.4	 16
153	 16	114.5	15.1	 16
154	 16	129.5	18.0	 16
155	 16	77.8	12.4	 16
156	 16	115.3	37.5	 16
157	 16	393.3	60.4	 16
158	 16	289.3	40.6	 16
159	 16	562.5	149.7	 16
160	 16	172.3	23.8	 16
161	 16	142.5	16.3	 16
162	 16	129.3	22.7	 16
163	 16	125.3	31.2	 16
164	 16	79.5	15.8	 16
165	 16	99.0	18.9	 16
166	 16	85.5	17.3	 16
167	 16	77.0	10.4	 16
168	 16	155.0	20.0	 16
169	 16	153.3	23.8	 16
170	 16	97.5	20.1	 16
171	 16	88.3	14.4	 16
172	 16	169.0	32.7	 16
173	 16	121.5	27.9	 16
174	 16	79.5	13.7	 16
175	 16	97.5	36.5	 16
176	 16	109.8	32.0	 16
177	 16	328.0	67.5	 16
178	 16	589.5	156.2	 16
179	 16	158.0	30.2	 16
180	 16	116.3	25.4	 16
181	 16	172.0	41.5	 16
182	 16	236.5	33.6	 16
183	 16	250.5	40.4	 16
184	 16	213.8	33.4	 16
185	 16	129.5	25.3	 16
186	 16	102.0	22.8	 16
187	 16	114.3	57.0	 16
188	 16	127.3	20.8	 16
189	 16	219.5	21.9	 16
190	 16	228.0	43.2	 16
191	 16	117.8	29.6	 16
192	 16	134.8	23.0	 16
193	 16	153.3	42.7	 16
194	 16	331.0	65.1	 16
195	 16	159.0	25.0	 16
196	 16	93.3	17.2	 16
197	 16	77.3	9.9	 16
198	 16	87.0	28.0	 16
199	 16	66.0	10.9	 16
200	 16	80.3	14.0	 16
201	 16	161.8	34.6	 16
202	 16	404.5	105.5	 16
203	 16	104.8	21.2	 16
204	 16	108.5	24.7	 16
205	 16	195.5	37.2	 16
206	 16	106.0	20.2	 16
207	 16	150.8	27.3	 16
208	 16	173.8	19.8	 16
209	 16	159.0	20.8	 16
210	 16	90.0	18.4	 16
211	 16	89.8	22.0	 16
212	 16	82.5	16.7	 16
213	 16	77.0	15.0	 16
214	 16	115.8	22.4	 16
215	 16	81.5	24.7	 16
216	 16	127.8	21.7	 16
217	 16	166.0	21.4	 16
218	 16	261.8	48.1	 16
219	 16	424.5	77.0	 16
220	 16	699.3	150.9	 16
221	 16	138.8	22.7	 16
222	 16	256.8	37.8	 16
223	 16	115.3	24.7	 16
224	 16	83.0	14.3	 16
225	 16	87.5	24.4	 16
226	 16	91.0	12.4	 16
227	 16	104.5	25.3	 16
228	 16	148.0	39.8	 16
229	 16	922.0	204.1	 16
230	 16	159.8	25.4	 16
231	 16	115.3	22.4	 16
232	 16	82.3	15.7	 16
233	 16	76.0	14.8	 16
234	 16	173.8	27.2	 16
235	 16	424.3	136.1	 16
236	 16	1854.3	287.9	 16
237	 16	413.3	72.8	 16
238	 16	164.5	16.2	 16
239	 16	272.3	32.1	 16
240	 16	255.8	38.7	 16
241	 16	84.0	12.5	 16
242	 16	191.5	31.7	 16
243	 16	120.0	12.9	 16
244	 16	121.0	16.4	 16
245	 16	110.0	19.7	 16
246	 16	72.0	13.9	 16
247	 16	134.5	24.0	 16
248	 16	117.5	20.3	 16
249	 16	391.0	79.8	 16
250	 16	112.5	17.2	 16
251	 16	96.0	11.1	 16
252	 16	121.5	24.9	 16
253	 16	342.8	135.8	 16
254	 16	2031.3	372.8	 16
255	 16	291.8	63.1	 16
256	 16	188.5	24.8	 16
257	 16	351.0	66.9	 16
258	 16	100.5	17.7	 16
259	 16	97.5	54.1	 16
260	 16	93.3	14.0	 16
261	 16	204.3	32.7	 16
262	 16	161.5	33.0	 16
263	 16	143.0	21.7	 16
264	 16	224.3	31.0	 16
265	 16	156.0	45.8	 16
266	 16	77.5	14.3	 16
267	 16	128.3	27.6	 16
268	 16	165.3	31.5	 16
269	 16	189.5	43.9	 16
270	 16	77.5	12.6	 16
271	 16	86.5	13.9	 16
272	 16	328.8	43.2	 16
273	 16	110.0	13.9	 16
274	 16	280.3	31.9	 16
275	 16	263.5	29.3	 16
276	 16	234.3	33.7	 16
277	 16	94.0	25.4	 16
278	 16	81.0	15.6	 16
279	 16	125.0	24.5	 16
280	 16	327.0	37.3	 16
281	 16	227.0	19.7	 16
282	 16	123.8	21.1	 16
283	 16	102.5	20.3	 16
284	 16	101.0	23.1	 16
285	 16	135.3	25.6	 16
286	 16	117.5	15.8	 16
287	 16	184.3	30.6	 16
288	 16	1052.5	106.5	 16
289	 16	183.0	30.6	 16
290	 16	110.3	23.4	 16
291	 16	85.5	13.4	 16
292	 16	219.3	41.9	 16
293	 16	310.3	49.8	 16
294	 16	142.5	26.3	 16
295	 16	94.0	16.6	 16
296	 16	177.3	27.9	 16
297	 16	247.8	46.5	 16
298	 16	196.0	97.9	 16
299	 16	130.5	22.9	 16
300	 16	67.5	14.4	 16
301	 16	90.3	14.2	 16
302	 16	75.5	15.9	 16
303	 16	73.5	14.9	 16
304	 16	295.3	53.8	 16
305	 16	64.3	7.5	 16
306	 16	89.0	15.5	 16
307	 16	82.0	14.7	 16
308	 16	2193.5	420.0	 16
309	 16	260.3	48.6	 16
310	 16	649.8	56.0	 16
311	 16	409.3	60.8	 16
312	 16	252.5	32.9	 16
313	 16	81.3	18.5	 16
314	 16	88.3	15.4	 16
315	 16	174.8	29.3	 16
316	 16	611.5	29.0	 16
317	 16	440.5	53.7	 16
318	 16	132.0	26.5	 16
319	 16	215.0	22.3	 16
320	 16	125.3	16.6	 16
321	 16	211.8	41.0	 16
322	 16	507.5	48.5	 16
323	 16	119.5	17.5	 16
324	 16	200.8	37.9	 16
325	 16	296.0	38.9	 16
326	 16	261.8	37.3	 16
327	 16	455.5	48.6	 16
328	 16	87.8	11.7	 16
329	 16	79.0	10.9	 16
330	 16	581.3	61.1	 16
331	 16	98.5	29.9	 16
332	 16	272.0	34.0	 16
333	 16	433.0	32.6	 16
334	 16	109.0	13.8	 16
335	 16	93.3	18.7	 16
336	 16	125.0	43.7	 16
337	 16	1159.0	131.2	 16
338	 16	146.0	23.0	 16
339	 16	154.5	27.3	 16
340	 16	103.3	13.5	 16
341	 16	104.8	16.8	 16
342	 16	116.5	20.0	 16
343	 16	88.0	18.1	 16
344	 16	129.8	27.8	 16
345	 16	188.8	26.7	 16
346	 16	1465.5	207.5	 16
347	 16	107.5	22.3	 16
348	 16	130.8	19.9	 16
349	 16	117.8	17.2	 16
350	 16	104.3	20.8	 16
351	 16	232.8	37.7	 16
352	 16	93.3	14.9	 16
353	 16	157.8	30.8	 16
354	 16	89.3	24.5	 16
355	 16	156.0	24.9	 16
356	 16	489.0	45.9	 16
357	 16	357.3	38.0	 16
358	 16	351.3	44.3	 16
359	 16	213.5	21.8	 16
360	 16	97.8	16.0	 16
361	 16	156.8	29.4	 16
362	 16	121.5	21.7	 16
363	 16	88.3	14.5	 16
364	 16	156.5	26.7	 16
365	 16	95.8	19.1	 16
366	 16	190.0	39.0	 20
367	 16	277.3	37.8	 16
368	 16	89.3	14.1	 16
369	 16	97.0	19.8	 16
370	 16	86.8	13.6	 16
371	 16	104.3	26.1	 16
372	 16	314.8	45.2	 16
373	 16	134.8	25.5	 16
374	 16	84.0	37.3	 16
375	 16	712.8	162.9	 16
376	 16	124.8	21.4	 16
377	 16	109.3	18.1	 16
378	 16	95.3	19.2	 16
379	 16	113.3	21.9	 16
380	 16	79.0	13.3	 16
381	 16	66.5	17.3	 16
382	 16	67.8	14.0	 16
383	 16	108.3	21.0	 16
384	 16	188.3	34.5	 16
385	 16	170.8	36.6	 16
386	 16	185.8	32.4	 16
387	 16	439.5	38.6	 16
388	 16	442.3	61.3	 16
389	 16	186.8	41.7	 16
390	 16	105.0	17.7	 16
391	 16	144.0	22.5	 16
392	 16	107.8	14.9	 16
393	 16	226.0	32.7	 16
394	 16	1173.3	311.0	 16
395	 16	219.0	30.7	 16
396	 16	1389.8	408.7	 16
397	 16	128.0	23.8	 16
398	 16	115.8	21.5	 16
399	 16	107.3	20.4	 16
400	 16	163.8	29.9	 16
401	 16	128.5	19.7	 16
402	 16	165.8	23.8	 16
403	 16	220.3	36.5	 16
404	 16	574.3	53.1	 16
405	 16	372.0	46.0	 16
406	 16	154.5	36.5	 16
407	 16	103.3	20.8	 16
408	 16	424.0	81.3	 16
409	 16	108.0	20.2	 16
410	 16	218.5	35.2	 16
411	 16	101.0	27.5	 16
412	 16	80.3	17.9	 16
413	 16	112.5	10.9	 16
414	 16	114.3	19.4	 16
415	 16	452.5	71.7	 16
416	 16	188.0	35.7	 16
417	 16	128.5	22.4	 16
418	 16	176.5	26.5	 16
419	 16	192.3	33.0	 16
420	 16	92.8	18.2	 16
421	 16	90.8	15.0	 16
422	 16	80.8	16.0	 16
423	 16	272.3	52.0	 16
424	 16	235.5	37.0	 16
425	 16	120.0	25.3	 16
426	 16	100.5	19.6	 16
427	 16	263.0	30.3	 16
428	 16	90.0	18.8	 16
429	 16	130.0	20.0	 16
430	 16	188.5	77.9	 16
431	 16	1534.0	420.3	 16
432	 16	103.0	23.1	 16
433	 16	113.5	25.1	 16
434	 16	1073.3	123.9	 16
435	 16	465.8	63.8	 16
436	 16	175.8	34.0	 16
437	 16	497.3	42.1	 16
438	 16	415.0	37.9	 16
439	 16	5253.0	880.5	 16
440	 16	3686.0	883.2	 16
441	 16	687.8	92.2	 16
442	 16	101.5	21.3	 16
443	 16	148.8	23.8	 16
444	 16	248.8	34.6	 16
445	 16	1022.5	88.6	 16
446	 16	248.0	36.9	 16
447	 16	269.8	42.5	 16
448	 16	253.5	36.2	 16
449	 16	278.3	35.9	 16
450	 16	224.0	41.9	 16
451	 16	335.0	60.4	 16
452	 16	161.8	28.6	 16
453	 16	290.8	45.9	 16
454	 16	244.8	35.3	 16
455	 16	104.0	23.6	 16
456	 16	76.8	14.0	 16
457	 16	95.0	14.1	 16
458	 16	271.8	71.9	 16
459	 16	124.5	22.0	 16
460	 16	122.0	18.0	 16
461	 16	266.5	26.6	 16
462	 16	144.8	25.6	 16
463	 16	77.8	13.9	 16
464	 16	86.3	13.6	 16
465	 16	100.0	24.1	 16
466	 16	124.3	29.9	 16
467	 16	95.3	21.4	 16
468	 16	187.3	40.2	 16
469	 16	343.5	48.0	 16
470	 16	141.5	22.9	 16
471	 16	122.0	19.1	 16
472	 16	238.3	37.1	 16
473	 16	93.0	9.1	 16
474	 16	184.8	38.0	 16
475	 16	314.8	41.6	 16
476	 16	96.3	10.9	 16
477	 16	152.0	21.7	 16
478	 16	490.0	51.2	 16
479	 16	328.8	44.8	 16
480	 16	109.5	18.0	 16
481	 16	216.8	32.3	 16
482	 16	86.0	12.3	 16
483	 16	60.5	10.7	 16
484	 16	189.0	38.0	 16
485	 16	86.8	14.4	 16
486	 16	108.8	14.5	 16
487	 16	171.3	16.3	 16
488	 16	117.5	18.4	 16
489	 16	437.5	43.2	 16
490	 16	620.3	99.8	 16
491	 16	82.8	18.1	 16
492	 16	334.5	33.8	 16
493	 16	746.8	92.4	 16
494	 16	101.3	22.1	 16
495	 16	101.3	22.3	 16
496	 16	92.3	14.3	 16
497	 16	72.8	10.2	 16
498	 16	88.5	14.9	 16
499	 16	87.0	19.9	 16
500	 16	117.5	18.5	 16
501	 16	248.8	35.0	 16
502	 16	109.3	29.0	 16
503	 16	104.3	20.9	 16
504	 16	92.3	27.0	 16
505	 16	158.5	23.7	 16
506	 16	137.8	35.1	 16
507	 16	176.0	29.3	 16
508	 16	577.3	83.3	 16
509	 16	156.0	27.1	 16
510	 16	138.0	24.2	 16
511	 16	83.5	17.8	 16
512	 16	80.0	13.5	 16
513	 16	116.8	21.7	 16
514	 16	133.5	20.2	 16
515	 16	81.3	11.7	 16
516	 16	178.5	36.3	 16
517	 16	90.0	16.0	 16
518	 16	98.5	19.8	 16
519	 16	103.8	20.4	 16
520	 16	110.5	21.5	 16
521	 16	91.5	12.4	 16
522	 16	124.5	20.9	 16
523	 16	98.0	25.2	 16
524	 16	98.5	23.2	 16
525	 16	223.0	28.9	 16
526	 16	177.0	83.2	 16
527	 16	309.8	41.8	 16
528	 16	122.3	25.1	 16
529	 16	109.0	26.0	 16
530	 16	648.0	56.8	 16
531	 16	668.5	90.5	 16
532	 16	90.8	19.0	 16
533	 16	114.3	21.2	 16
534	 16	158.5	23.8	 16
535	 16	488.8	59.1	 16
536	 16	133.8	29.1	 16
537	 16	250.3	30.1	 16
538	 16	794.8	64.8	 16
539	 16	417.3	39.4	 16
540	 16	1030.8	182.1	 16
541	 16	91.5	15.2	 16
542	 16	125.3	20.2	 16
543	 16	120.3	28.0	 16
544	 16	141.3	28.7	 16
545	 16	134.0	22.7	 16
546	 16	196.8	27.2	 16
547	 16	362.5	49.2	 16
548	 16	218.3	31.1	 16
549	 16	95.0	17.5	 16
550	 16	108.3	14.9	 16
551	 16	101.0	17.9	 16
552	 16	138.0	36.7	 16
553	 16	84.0	21.5	 16
554	 16	697.3	77.8	 16
555	 16	353.3	33.0	 16
556	 16	887.8	123.7	 16
557	 16	143.0	17.5	 16
558	 16	122.0	21.4	 16
559	 16	147.0	18.1	 16
560	 16	71.5	14.2	 16
561	 16	107.0	16.9	 16
562	 16	408.3	42.7	 16
563	 16	113.5	18.7	 16
564	 16	143.3	23.2	 16
565	 16	144.3	26.7	 16
566	 16	69.8	11.5	 16
567	 16	245.5	30.3	 16
568	 16	197.0	31.9	 16
569	 16	275.8	34.4	 16
570	 16	266.8	44.1	 16
571	 16	226.3	27.9	 16
572	 16	185.5	25.1	 16
573	 16	87.5	18.2	 16
574	 16	87.5	19.2	 16
575	 16	100.8	18.4	 16
576	 16	174.0	16.1	 16
577	 16	479.3	52.2	 16
578	 16	128.5	20.4	 16
579	 16	147.0	28.2	 16
580	 16	302.0	30.2	 16
581	 16	162.8	22.4	 16
582	 16	121.8	30.0	 16
583	 16	183.8	18.9	 16
584	 16	177.8	26.4	 16
585	 16	140.8	20.2	 16
586	 16	184.8	24.0	 16
587	 16	207.5	32.3	 16
588	 16	113.8	20.8	 16
589	 16	82.3	10.0	 16
590	 16	78.3	13.5	 16
591	 16	209.8	27.8	 16
592	 16	155.5	29.3	 16
593	 16	914.0	75.6	 16
594	 16	548.5	37.4	 16
595	 16	788.8	69.9	 16
596	 16	254.3	34.3	 16
597	 16	166.3	29.0	 16
598	 16	149.3	19.7	 16
599	 16	152.8	24.1	 16
600	 16	447.5	84.1	 16
601	 16	289.3	33.5	 16
602	 16	487.5	43.0	 16
603	 16	82.5	16.8	 16
604	 16	136.0	29.4	 20
605	 16	192.3	28.9	 16
606	 16	104.3	17.1	 16
607	 16	112.5	33.5	 16
608	 16	148.5	25.6	 16
609	 16	195.3	40.7	 16
610	 16	108.3	19.9	 16
611	 16	178.5	33.1	 16
612	 16	84.8	12.5	 16
613	 16	127.0	23.1	 16
614	 16	103.8	28.7	 16
615	 16	102.8	19.0	 16
616	 16	169.3	36.5	 16
617	 16	338.3	52.1	 16
618	 16	143.5	21.5	 16
619	 16	241.5	38.8	 16
620	 16	138.0	20.9	 16
621	 16	150.3	60.4	 16
622	 16	3720.3	991.2	 16
623	 16	467.8	97.7	 16
624	 16	99.8	20.2	 16
625	 16	171.5	33.1	 16
626	 16	161.0	22.0	 16
627	 16	138.8	50.4	 16
628	 16	737.8	130.2	 16
629	 16	131.0	15.4	 16
630	 16	346.5	55.5	 16
631	 16	200.5	39.3	 16
632	 16	114.3	23.0	 16
633	 16	284.5	48.3	 16
634	 16	339.3	47.5	 16
635	 16	516.3	72.8	 16
636	 16	192.3	25.0	 16
637	 16	157.3	33.6	 16
638	 16	377.0	40.7	 16
639	 16	192.0	30.2	 16
640	 16	214.0	32.3	 16
641	 16	569.5	53.1	 16
642	 16	220.3	22.8	 16
643	 16	106.0	12.0	 16
644	 16	377.5	87.8	 16
645	 16	127.0	20.8	 16
646	 16	129.8	30.9	 16
647	 16	152.8	23.3	 16
648	 16	138.8	22.9	 16
649	 16	87.5	16.1	 16
650	 16	81.3	11.5	 16
651	 16	103.3	25.0	 16
652	 16	143.8	33.9	 16
653	 16	452.5	97.4	 16
654	 16	144.3	24.7	 16
655	 16	90.0	10.9	 16
656	 16	158.8	21.4	 16
657	 16	162.5	20.8	 16
658	 16	124.3	23.2	 16
659	 16	136.3	32.3	 16
660	 16	425.0	89.8	 16
661	 16	149.5	28.4	 16
662	 16	467.8	54.5	 16
663	 16	555.5	68.0	 16
664	 16	341.3	110.8	 16
665	 16	557.8	135.3	 16
666	 16	79.0	16.5	 16
667	 16	67.0	12.5	 16
668	 16	95.8	20.1	 16
669	 16	97.0	15.8	 16
670	 16	99.5	20.3	 16
671	 16	210.8	39.1	 16
672	 16	233.0	43.2	 16
673	 16	138.0	47.4	 16
674	 16	362.8	62.7	 16
675	 16	212.0	49.1	 16
676	 16	136.5	24.3	 16
677	 16	122.0	22.8	 16
678	 16	85.8	15.2	 16
679	 16	89.8	19.0	 16
680	 16	80.8	13.0	 16
681	 16	103.5	16.3	 16
682	 16	111.5	20.8	 16
683	 16	224.3	20.9	 16
684	 16	152.3	21.2	 16
685	 16	204.8	22.7	 16
686	 16	476.8	117.4	 16
687	 16	407.3	100.7	 16
688	 16	91.8	17.4	 16
689	 16	74.0	9.8	 16
690	 16	174.5	28.1	 16
691	 16	157.0	27.5	 16
692	 16	485.5	76.6	 16
693	 16	183.5	26.3	 16
694	 16	386.8	47.7	 16
695	 16	124.8	24.2	 16
696	 16	232.5	29.6	 16
697	 16	121.0	18.0	 16
698	 16	127.0	14.3	 16
699	 16	118.5	77.9	 16
700	 16	129.5	19.4	 16
701	 16	170.5	28.7	 16
702	 16	2692.0	478.2	 16
703	 16	129.0	16.7	 16
704	 16	1059.5	93.7	 16
705	 16	944.5	118.7	 16
706	 16	292.5	44.3	 16
707	 16	128.5	20.6	 16
708	 16	426.3	75.5	 16
709	 16	72.8	16.6	 16
710	 16	93.5	20.5	 16
711	 16	6658.5	1045.2	 16
  0	 17	175.8	26.6	 16
  1	 17	163.5	23.1	 16
  2	 17	105.0	17.4	 16
  3	 17	432.3	57.0	 16
  4	 17	187.8	21.0	 16
  5	 17	156.8	28.4	 16
  6	 17	115.3	12.5	 16
  7	 17	109.3	18.4	 16
  8	 17	119.5	24.1	 16
  9	 17	100.5	25.3	 16
 10	 17	82.5	13.0	 16
 11	 17	98.0	18.6	 16
 12	 17	80.0	11.1	 16
 13	 17	81.8	16.6	 16
 14	 17	132.8	20.8	 16
 15	 17	88.0	12.4	 16
 16	 17	197.3	28.8	 16
 17	 17	371.8	57.2	 16
 18	 17	187.5	31.5	 16
 19	 17	263.3	43.0	 16
 20	 17	263.8	47.4	 16
 21	 17	105.8	15.1	 16
 22	 17	129.8	35.0	 16
 23	 17	90.3	23.9	 16
 24	 17	233.8	58.0	 16
 25	 17	91.0	20.4	 16
 26	 17	116.5	24.4	 16
 27	 17	95.8	21.9	 16
 28	 17	528.3	151.7	 16
 29	 17	88.3	16.8	 16
 30	 17	85.0	15.8	 16
 31	 17	79.3	13.3	 16
 32	 17	90.3	21.3	 16
 33	 17	108.3	60.3	 16
 34	 17	3263.5	1001.2	 16
 35	 17	357.8	61.4	 16
 36	 17	103.0	14.3	 16
 37	 17	131.5	16.7	 16
 38	 17	114.3	24.7	 16
 39	 17	411.0	97.8	 16
 40	 17	96.0	15.5	 16
 41	 17	87.0	14.7	 16
 42	 17	66.8	11.8	 16
 43	 17	118.5	22.5	 16
 44	 17	583.3	135.6	 16
 45	 17	298.8	60.9	 16
 46	 17	850.3	245.4	 16
 47	 17	186.5	32.3	 16
 48	 17	194.5	39.3	 16
 49	 17	137.3	40.8	 16
 50	 17	1467.3	471.0	 16
 51	 17	194.5	24.0	 16
 52	 17	206.3	38.5	 16
 53	 17	72.3	17.6	 16
 54	 17	110.0	17.1	 16
 55	 17	127.8	18.6	 16
 56	 17	288.3	69.4	 16
 57	 17	88.8	19.1	 16
 58	 17	101.3	25.5	 16
 59	 17	107.0	14.8	 16
 60	 17	231.3	29.8	 16
 61	 17	172.3	20.6	 16
 62	 17	141.5	24.2	 16
 63	 17	401.0	131.5	 16
 64	 17	134.5	26.1	 16
 65	 17	111.8	14.6	 16
 66	 17	177.3	56.9	 16
 67	 17	408.5	48.8	 16
 68	 17	447.0	74.1	 16
 69	 17	1159.0	115.3	 16
 70	 17	1079.0	240.9	 16
 71	 17	498.5	67.6	 16
 72	 17	332.0	37.2	 16
 73	 17	165.0	29.9	 16
 74	 17	796.8	173.4	 16
 75	 17	147.8	17.2	 16
 76	 17	392.8	95.5	 16
 77	 17	152.3	27.6	 16
 78	 17	88.5	14.7	 16
 79	 17	111.0	21.0	 16
 80	 17	149.8	25.5	 16
 81	 17	108.3	23.0	 16
 82	 17	100.0	32.6	 16
 83	 17	2098.8	750.1	 16
 84	 17	74.3	13.3	 16
 85	 17	65.0	10.4	 16
 86	 17	116.0	13.8	 16
 87	 17	487.8	112.1	 16
 88	 17	236.3	32.7	 16
 89	 17	441.8	94.8	 16
 90	 17	126.8	17.9	 16
 91	 17	338.8	65.0	 16
 92	 17	240.8	27.8	 16
 93	 17	258.3	42.3	 16
 94	 17	116.8	15.2	 16
 95	 17	236.8	43.0	 16
 96	 17	269.5	58.1	 16
 97	 17	3072.3	849.3	 16
 98	 17	226.8	44.1	 16
 99	 17	272.5	31.5	 16
100	 17	919.3	156.2	 16
101	 17	1202.0	286.2	 16
102	 17	125.3	16.5	 16
103	 17	72.3	10.4	 16
104	 17	77.0	11.9	 16
105	 17	196.0	26.9	 16
106	 17	83.5	14.9	 16
107	 17	83.3	15.8	 16
108	 17	106.5	11.0	 16
109	 17	236.3	31.1	 16
110	 17	95.3	15.3	 16
111	 17	155.3	27.1	 16
112	 17	219.3	29.0	 16
113	 17	91.0	20.6	 16
114	 17	116.5	20.3	 16
115	 17	325.5	70.4	 16
116	 17	159.0	44.3	 16
117	 17	184.5	30.0	 16
118	 17	130.5	19.2	 16
119	 17	116.5	18.5	 16
120	 17	85.0	9.0	 16
121	 17	66.3	7.1	 16
122	 17	290.8	73.2	 16
123	 17	89.3	11.1	 16
124	 17	318.8	36.2	 16
125	 17	200.3	31.6	 16
126	 17	125.0	21.1	 16
127	 17	204.0	33.7	 16
128	 17	97.8	14.8	 16
129	 17	154.5	30.8	 16
130	 17	263.5	55.5	 20
131	 17	277.5	60.9	 16
132	 17	135.5	15.0	 16
133	 17	151.3	29.6	 16
134	 17	106.0	17.7	 16
135	 17	152.8	44.4	 16
136	 17	140.3	21.1	 16
137	 17	144.8	20.7	 16
138	 17	135.3	23.2	 16
139	 17	83.8	18.8	 16
140	 17	72.8	10.8	 16
141	 17	94.5	19.3	 16
142	 17	88.0	16.9	 16
143	 17	91.3	16.1	 16
144	 17	133.8	31.7	 16
145	 17	98.5	63.3	 16
146	 17	289.8	21.2	 16
147	 17	128.3	28.5	 16
148	 17	199.0	31.4	 16
149	 17	115.5	15.7	 16
150	 17	138.0	36.3	 16
151	 17	101.5	20.4	 16
152	 17	170.3	31.8	 16
153	 17	157.0	17.1	 16
154	 17	126.5	19.0	 16
155	 17	121.3	24.1	 16
156	 17	133.3	43.0	 16
157	 17	730.3	150.5	 16
158	 17	288.8	48.1	 16
159	 17	513.3	119.7	 16
160	 17	203.3	32.4	 16
161	 17	116.5	17.1	 16
162	 17	266.3	63.7	 16
163	 17	100.0	25.4	 16
164	 17	127.0	37.3	 16
165	 17	86.5	24.9	 16
166	 17	82.3	14.7	 16
167	 17	142.0	31.0	 16
168	 17	90.0	15.4	 16
169	 17	172.3	78.0	 16
170	 17	3066.8	223.7	 16
171	 17	1090.0	162.2	 16
172	 17	307.5	23.8	 16
173	 17	774.8	134.2	 16
174	 17	178.5	40.2	 16
175	 17	255.5	68.7	 16
176	 17	592.5	55.1	 16
177	 17	555.5	80.8	 16
178	 17	484.8	60.3	 16
179	 17	386.0	107.2	 16
180	 17	227.3	31.6	 16
181	 17	188.5	37.4	 16
182	 17	132.8	19.0	 16
183	 17	100.5	19.7	 16
184	 17	101.0	82.3	 16
185	 17	105.5	16.3	 16
186	 17	161.3	95.9	 16
187	 17	3987.5	1397.5	 16
188	 17	79.0	10.0	 16
189	 17	150.3	29.7	 16
190	 17	100.5	29.2	 16
191	 17	397.0	91.1	 16
192	 17	168.0	30.7	 16
193	 17	695.3	293.0	 16
194	 17	2895.8	860.0	 16
195	 17	225.8	22.4	 16
196	 17	139.8	28.0	 16
197	 17	100.8	19.4	 16
198	 17	260.0	47.8	 16
199	 17	534.8	155.7	 16
200	 17	133.8	19.8	 16
201	 17	144.5	22.3	 16
202	 17	169.0	50.8	 16
203	 17	427.3	105.4	 16
204	 17	137.0	21.4	 16
205	 17	120.0	13.0	 16
206	 17	128.3	31.0	 16
207	 17	87.8	15.6	 16
208	 17	99.5	18.8	 16
209	 17	115.5	23.4	 16
210	 17	709.3	206.0	 16
211	 17	83.3	25.6	 16
212	 17	274.3	43.9	 16
213	 17	146.0	25.5	 16
214	 17	260.8	65.7	 16
215	 17	79.0	29.5	 16
216	 17	132.0	39.0	 16
217	 17	1254.8	254.6	 16
218	 17	105.0	23.2	 16
219	 17	140.0	22.8	 16
220	 17	141.8	22.2	 16
221	 17	89.8	15.6	 16
222	 17	83.0	21.5	 16
223	 17	68.8	11.2	 16
224	 17	78.0	21.0	 16
225	 17	101.8	18.3	 16
226	 17	129.5	38.7	 16
227	 17	117.0	34.2	 16
228	 17	972.0	80.2	 16
229	 17	951.8	225.2	 16
230	 17	184.5	37.4	 16
231	 17	1092.3	228.9	 16
232	 17	142.5	21.9	 16
233	 17	791.3	147.1	 16
234	 17	624.8	51.3	 16
235	 17	572.0	122.0	 16
236	 17	108.0	26.2	 16
237	 17	289.0	36.1	 16
238	 17	124.8	20.4	 16
239	 17	547.5	87.2	 16
240	 17	151.5	22.5	 16
241	 17	179.0	24.5	 16
242	 17	281.8	37.3	 16
243	 17	350.0	51.9	 16
244	 17	91.0	23.8	 16
245	 17	153.5	30.6	 16
246	 17	362.8	100.1	 16
247	 17	74.3	15.2	 16
248	 17	99.3	12.1	 16
249	 17	150.0	36.5	 16
250	 17	175.3	18.0	 16
251	 17	160.5	41.2	 16
252	 17	121.0	12.2	 16
253	 17	572.0	155.0	 16
254	 17	193.5	37.4	 16
255	 17	131.3	20.5	 16
256	 17	163.0	25.4	 16
257	 17	121.3	21.4	 16
258	 17	234.5	31.7	 16
259	 17	93.5	13.0	 16
260	 17	180.3	50.6	 16
261	 17	300.5	42.2	 16
262	 17	125.5	17.9	 16
263	 17	92.3	11.3	 16
264	 17	124.0	26.2	 16
265	 17	150.3	27.6	 16
266	 17	122.0	32.9	 16
267	 17	89.0	21.3	 16
268	 17	480.8	88.2	 16
269	 17	610.8	81.5	 16
270	 17	211.5	35.1	 16
271	 17	138.0	21.3	 16
272	 17	115.0	23.3	 16
273	 17	86.8	16.9	 16
274	 17	72.8	13.0	 16
275	 17	113.5	19.0	 16
276	 17	222.3	48.4	 16
277	 17	227.0	28.3	 16
278	 17	262.0	41.2	 16
279	 17	209.3	36.9	 16
280	 17	115.8	21.0	 16
281	 17	299.5	63.7	 16
282	 17	288.3	54.6	 16
283	 17	76.5	10.7	 16
284	 17	142.0	32.6	 16
285	 17	78.0	15.0	 16
286	 17	84.8	18.2	 16
287	 17	137.0	24.7	 16
288	 17	87.5	13.2	 16
289	 17	115.3	33.0	 16
290	 17	279.5	33.5	 16
291	 17	113.5	24.9	 16
292	 17	109.3	14.6	 16
293	 17	122.0	20.4	 16
294	 17	69.0	11.4	 16
295	 17	144.0	22.4	 16
296	 17	133.3	27.7	 16
297	 17	89.3	13.2	 16
298	 17	67.5	11.4	 16
299	 17	96.8	20.0	 16
300	 17	141.0	140.1	 16
301	 17	207.8	20.4	 16
302	 17	116.8	19.2	 16
303	 17	96.0	14.3	 16
304	 17	212.5	31.1	 16
305	 17	440.8	30.1	 16
306	 17	253.3	39.6	 16
307	 17	1249.5	116.2	 16
308	 17	1283.3	113.3	 16
309	 17	1055.5	191.3	 16
310	 17	319.5	60.4	 16
311	 17	183.3	20.7	 16
312	 17	157.3	29.6	 16
313	 17	234.3	34.9	 16
314	 17	186.8	29.3	 16
315	 17	164.3	23.3	 16
316	 17	975.8	73.0	 16
317	 17	146.5	24.7	 16
318	 17	121.5	24.3	 16
319	 17	102.0	18.9	 16
320	 17	99.0	18.4	 16
321	 17	139.8	28.2	 16
322	 17	106.8	20.0	 16
323	 17	105.3	21.1	 16
324	 17	78.3	14.9	 16
325	 17	92.5	17.9	 16
326	 17	94.3	15.1	 16
327	 17	89.0	9.6	 16
328	 17	89.3	13.5	 16
329	 17	101.5	21.0	 16
330	 17	167.8	27.6	 16
331	 17	177.3	18.6	 16
332	 17	130.5	28.2	 16
333	 17	190.3	20.8	 16
334	 17	147.3	21.7	 16
335	 17	169.8	20.5	 16
336	 17	684.0	68.3	 16
337	 17	329.8	33.8	 16
338	 17	413.8	55.1	 16
339	 17	880.3	115.8	 16
340	 17	107.3	17.5	 16
341	 17	139.0	17.1	 16
342	 17	210.8	21.0	 16
343	 17	174.3	25.6	 16
344	 17	156.5	23.5	 16
345	 17	143.5	32.4	 16
346	 17	139.8	28.6	 16
347	 17	170.3	29.9	 16
348	 17	240.3	27.1	 16
349	 17	483.3	73.3	 16
350	 17	83.5	19.4	 16
351	 17	304.8	44.9	 16
352	 17	2930.8	307.2	 16
353	 17	86.3	14.1	 16
354	 17	456.3	93.8	 16
355	 17	94.8	22.1	 16
356	 17	191.3	38.8	 16
357	 17	233.0	37.3	 16
358	 17	189.5	31.2	 16
359	 17	113.5	18.6	 16
360	 17	150.0	28.2	 16
361	 17	191.8	25.5	 16
362	 17	186.0	31.7	 16
363	 17	200.3	25.3	 16
364	 17	217.5	36.5	 16
365	 17	539.8	62.8	 16
366	 17	165.3	31.1	 16
367	 17	150.8	23.0	 20
368	 17	103.5	17.6	 16
369	 17	202.3	45.4	 16
370	 17	105.8	24.8	 16
371	 17	111.0	24.8	 16
372	 17	133.0	15.6	 16
373	 17	146.3	26.9	 16
374	 17	115.0	37.4	 16
375	 17	214.5	37.1	 16
376	 17	89.5	19.9	 16
377	 17	239.0	45.5	 16
378	 17	508.0	143.2	 16
379	 17	76.3	13.0	 16
380	 17	95.0	13.4	 16
381	 17	191.3	37.8	 16
382	 17	277.8	34.3	 16
383	 17	243.0	31.5	 16
384	 17	2069.8	461.9	 16
385	 17	365.8	40.0	 16
386	 17	253.8	63.2	 16
387	 17	1170.3	332.9	 16
388	 17	83.0	11.2	 16
389	 17	225.3	29.0	 16
390	 17	136.0	23.5	 16
391	 17	170.0	26.5	 16
392	 17	109.8	23.3	 16
393	 17	141.5	28.1	 16
394	 17	185.8	22.4	 16
395	 17	558.5	68.3	 16
396	 17	242.5	54.3	 16
397	 17	89.3	22.5	 16
398	 17	100.0	22.2	 16
399	 17	110.8	23.1	 16
400	 17	307.0	90.0	 16
401	 17	99.5	20.2	 16
402	 17	282.8	40.2	 16
403	 17	161.5	51.6	 16
404	 17	215.0	41.0	 16
405	 17	125.8	27.6	 16
406	 17	79.0	15.7	 16
407	 17	389.3	84.2	 16
408	 17	96.5	21.4	 16
409	 17	79.0	17.8	 16
410	 17	90.3	21.4	 16
411	 17	371.0	53.4	 16
412	 17	267.3	38.0	 16
413	 17	186.5	29.6	 16
414	 17	372.3	68.5	 16
415	 17	188.0	47.4	 16
416	 17	78.8	21.4	 16
417	 17	93.3	20.0	 16
418	 17	124.8	19.8	 16
419	 17	110.5	29.2	 16
420	 17	211.0	36.1	 16
421	 17	257.5	29.9	 16
422	 17	269.0	35.9	 16
423	 17	277.8	39.0	 16
424	 17	706.5	78.5	 16
425	 17	296.8	51.7	 16
426	 17	185.5	27.4	 16
427	 17	141.0	24.0	 16
428	 17	100.3	14.2	 16
429	 17	131.3	33.9	 16
430	 17	372.0	59.0	 16
431	 17	424.8	60.7	 16
432	 17	167.3	19.5	 16
433	 17	93.8	22.2	 16
434	 17	177.3	25.2	 16
435	 17	145.3	28.4	 16
436	 17	143.0	22.7	 16
437	 17	143.0	20.8	 16
438	 17	402.8	49.3	 16
439	 17	134.5	23.2	 16
440	 17	179.5	34.5	 16
441	 17	452.0	84.7	 16
442	 17	618.5	103.1	 16
443	 17	392.3	43.3	 16
444	 17	181.3	33.0	 16
445	 17	264.5	30.0	 16
446	 17	156.5	32.2	 16
447	 17	138.5	23.2	 16
448	 17	142.0	23.3	 16
449	 17	196.0	17.8	 16
450	 17	1680.3	416.4	 16
451	 17	106.3	22.6	 16
452	 17	480.3	57.7	 16
453	 17	158.0	30.4	 16
454	 17	111.0	23.0	 16
455	 17	153.0	25.5	 16
456	 17	3419.0	588.2	 16
457	 17	72.5	12.2	 16
458	 17	93.5	16.0	 16
459	 17	789.3	75.6	 16
460	 17	160.3	24.8	 16
461	 17	94.0	17.7	 16
462	 17	146.3	27.4	 16
463	 17	189.5	23.6	 16
464	 17	73.3	12.2	 16
465	 17	113.3	18.8	 16
466	 17	112.0	20.0	 16
467	 17	262.5	24.5	 16
468	 17	134.5	22.3	 16
469	 17	89.3	7.9	 16
470	 17	466.5	65.7	 16
471	 17	102.8	20.5	 16
472	 17	213.0	24.8	 16
473	 17	159.5	21.1	 16
474	 17	399.5	71.0	 16
475	 17	1995.3	268.3	 16
476	 17	199.8	41.4	 16
477	 17	223.0	35.0	 16
478	 17	561.5	107.4	 16
479	 17	741.3	78.0	 16
480	 17	1845.0	214.5	 16
481	 17	129.5	19.6	 16
482	 17	299.0	35.1	 16
483	 17	198.8	31.2	 16
484	 17	118.8	20.0	 16
485	 17	189.5	37.8	 16
486	 17	144.3	19.9	 16
487	 17	307.5	30.3	 16
488	 17	106.8	25.6	 16
489	 17	248.8	40.0	 16
490	 17	122.8	21.0	 16
491	 17	219.8	27.4	 16
492	 17	71.0	12.3	 16
493	 17	146.5	14.6	 16
494	 17	300.0	35.1	 16
495	 17	690.0	48.7	 16
496	 17	221.8	22.2	 16
497	 17	662.5	177.5	 16
498	 17	130.8	22.8	 16
499	 17	106.0	15.9	 16
500	 17	145.5	21.9	 16
501	 17	225.0	35.0	 16
502	 17	107.8	24.4	 16
503	 17	188.3	31.3	 16
504	 17	123.3	21.5	 16
505	 17	83.3	20.7	 16
506	 17	72.5	11.7	 16
507	 17	85.0	15.5	 16
508	 17	91.3	12.5	 16
509	 17	106.3	24.2	 16
510	 17	418.8	61.6	 16
511	 17	260.5	31.6	 16
512	 17	123.5	20.3	 16
513	 17	81.5	20.7	 16
514	 17	107.8	20.9	 16
515	 17	137.8	20.5	 16
516	 17	128.3	28.4	 16
517	 17	74.0	12.3	 16
518	 17	644.5	130.3	 16
519	 17	115.5	18.0	 16
520	 17	250.8	28.7	 16
521	 17	101.3	17.1	 16
522	 17	109.8	21.4	 16
523	 17	360.8	35.2	 16
524	 17	86.3	20.4	 16
525	 17	987.3	159.1	 16
526	 17	405.8	63.7	 16
527	 17	173.0	23.6	 16
528	 17	350.5	44.8	 16
529	 17	113.0	16.8	 16
530	 17	500.5	86.1	 16
531	 17	174.3	31.1	 16
532	 17	85.5	9.9	 16
533	 17	133.0	19.0	 16
534	 17	111.8	20.4	 16
535	 17	70.3	12.2	 16
536	 17	92.5	16.3	 16
537	 17	120.5	20.5	 16
538	 17	84.0	12.3	 16
539	 17	117.3	28.1	 16
540	 17	136.8	24.7	 16
541	 17	217.0	21.7	 16
542	 17	165.3	25.9	 16
543	 17	140.5	19.7	 16
544	 17	94.5	16.8	 16
545	 17	222.5	26.7	 16
546	 17	212.5	27.0	 16
547	 17	130.5	20.0	 16
548	 17	199.8	23.0	 16
549	 17	230.5	39.8	 16
550	 17	214.0	30.1	 16
551	 17	381.3	49.3	 16
552	 17	544.3	70.9	 16
553	 17	196.3	28.5	 16
554	 17	385.5	43.8	 16
555	 17	773.3	89.3	 16
556	 17	341.3	42.9	 16
557	 17	129.0	16.9	 16
558	 17	339.0	45.5	 16
559	 17	1074.3	120.8	 16
560	 17	206.5	33.2	 16
561	 17	88.3	17.3	 16
562	 17	204.5	27.7	 16
563	 17	358.0	63.9	 16
564	 17	414.3	66.1	 16
565	 17	157.0	28.9	 16
566	 17	132.3	31.1	 16
567	 17	114.0	20.5	 16
568	 17	92.3	16.0	 16
569	 17	178.3	27.6	 16
570	 17	107.0	21.5	 16
571	 17	79.8	10.4	 16
572	 17	116.8	27.9	 16
573	 17	325.0	44.3	 16
574	 17	152.8	26.8	 16
575	 17	652.5	67.7	 16
576	 17	276.3	38.5	 16
577	 17	157.3	29.2	 16
578	 17	147.3	39.4	 16
579	 17	338.0	33.5	 16
580	 17	905.3	79.9	 16
581	 17	251.0	32.7	 16
582	 17	298.0	27.0	 16
583	 17	222.8	25.9	 16
584	 17	503.3	62.3	 16
585	 17	578.3	77.5	 16
586	 17	243.3	36.9	 16
587	 17	127.0	17.4	 16
588	 17	112.5	22.3	 16
589	 17	102.5	25.5	 16
590	 17	319.0	58.2	 16
591	 17	120.0	24.5	 16
592	 17	134.8	12.6	 16
593	 17	180.0	25.0	 16
594	 17	146.5	57.8	 16
595	 17	282.3	42.9	 16
596	 17	428.0	53.0	 16
597	 17	574.0	54.7	 16
598	 17	165.0	27.1	 16
599	 17	297.3	39.1	 16
600	 17	321.8	50.2	 16
601	 17	467.5	39.0	 16
602	 17	794.8	96.5	 16
603	 17	380.3	35.2	 16
604	 17	166.0	24.9	 16
605	 17	1362.8	348.6	 20
606	 17	304.8	57.8	 16
607	 17	115.0	18.6	 16
608	 17	425.3	85.1	 16
609	 17	111.3	12.2	 16
610	 17	120.8	35.9	 16
611	 17	1086.0	331.7	 16
612	 17	78.3	15.2	 16
613	 17	71.5	17.3	 16
614	 17	113.8	16.3	 16
615	 17	302.3	70.6	 16
616	 17	155.8	24.5	 16
617	 17	345.0	34.0	 16
618	 17	301.0	41.5	 16
619	 17	281.5	35.7	 16
620	 17	242.5	23.7	 16
621	 17	886.0	76.6	 16
622	 17	635.0	129.1	 16
623	 17	181.8	46.8	 16
624	 17	1123.0	250.7	 16
625	 17	581.5	113.9	 16
626	 17	115.8	18.5	 16
627	 17	149.0	21.2	 16
628	 17	271.8	53.0	 16
629	 17	157.3	27.2	 16
630	 17	336.5	78.2	 16
631	 17	115.8	21.2	 16
632	 17	77.0	12.3	 16
633	 17	101.8	14.3	 16
634	 17	115.3	19.3	 16
635	 17	304.0	72.3	 16
636	 17	95.0	18.9	 16
637	 17	110.0	16.1	 16
638	 17	123.5	22.3	 16
639	 17	483.8	77.0	 16
640	 17	284.3	29.3	 16
641	 17	827.3	123.4	 16
642	 17	325.5	38.7	 16
643	 17	176.3	28.7	 16
644	 17	117.3	17.5	 16
645	 17	100.0	23.3	 16
646	 17	137.3	30.5	 16
647	 17	227.8	23.4	 16
648	 17	256.0	32.4	 16
649	 17	190.3	29.9	 16
650	 17	158.8	25.3	 16
651	 17	119.5	27.4	 16
652	 17	808.5	121.4	 16
653	 17	232.3	38.0	 16
654	 17	204.5	42.0	 16
655	 17	118.5	22.7	 16
656	 17	85.8	12.5	 16
657	 17	206.3	43.1	 16
658	 17	113.8	18.0	 16
659	 17	172.3	23.5	 16
660	 17	179.3	26.5	 16
661	 17	169.5	53.7	 16
662	 17	516.3	87.7	 16
663	 17	196.8	42.5	 16
664	 17	127.3	19.8	 16
665	 17	212.3	75.7	 16
666	 17	727.5	171.4	 16
667	 17	624.5	203.8	 16
668	 17	78.8	12.2	 16
669	 17	104.5	18.1	 16
670	 17	138.8	38.8	 16
671	 17	1071.0	164.3	 16
672	 17	796.0	226.6	 16
673	 17	150.5	57.3	 16
674	 17	177.0	25.1	 16
675	 17	259.0	41.4	 16
676	 17	277.5	45.5	 16
677	 17	400.0	42.0	 16
678	 17	345.0	76.3	 16
679	 17	230.3	30.7	 16
680	 17	250.3	47.3	 16
681	 17	226.3	38.4	 16
682	 17	243.5	31.7	 16
683	 17	215.0	30.8	 16
684	 17	325.0	28.7	 16
685	 17	253.8	39.9	 16
686	 17	188.0	25.5	 16
687	 17	393.8	52.6	 16
688	 17	561.0	139.0	 16
689	 17	91.5	20.4	 16
690	 17	129.3	20.9	 16
691	 17	213.5	48.9	 16
692	 17	245.5	31.9	 16
693	 17	173.5	15.6	 16
694	 17	826.3	181.6	 16
695	 17	189.8	91.3	 16
696	 17	317.3	38.3	 16
697	 17	388.8	53.3	 16
698	 17	568.3	70.9	 16
699	 17	241.3	40.3	 16
700	 17	107.0	17.7	 16
701	 17	100.0	14.1	 16
702	 17	549.0	98.0	 16
703	 17	131.3	14.9	 16
704	 17	183.5	24.1	 16
705	 17	207.0	55.3	 16
706	 17	175.5	30.5	 16
707	 17	283.5	40.9	 16
708	 17	155.3	17.9	 16
709	 17	204.5	36.2	 16
710	 17	168.0	68.5	 16
711	 17	125.5	21.9	 16
  0	 18	3883.8	642.5	 16
  1	 18	117.0	15.7	 16
  2	 18	97.8	13.4	 16
  3	 18	414.8	82.6	 16
  4	 18	127.8	25.5	 16
  5	 18	133.8	18.7	 16
  6	 18	158.5	21.6	 16
  7	 18	131.0	16.0	 16
  8	 18	79.5	14.7	 16
  9	 18	92.0	14.5	 16
 10	 18	74.3	12.2	 16
 11	 18	79.0	14.6	 16
 12	 18	84.5	13.7	 16
 13	 18	121.0	26.6	 16
 14	 18	107.0	18.9	 16
 15	 18	88.8	13.1	 16
 16	 18	212.0	25.1	 16
 17	 18	161.0	27.8	 16
 18	 18	106.0	17.1	 16
 19	 18	322.5	37.4	 16
 20	 18	216.8	29.0	 16
 21	 18	101.3	21.2	 16
 22	 18	93.8	15.3	 16
 23	 18	84.0	21.2	 16
 24	 18	261.8	63.8	 16
 25	 18	103.8	15.4	 16
 26	 18	124.8	24.2	 16
 27	 18	71.5	8.9	 16
 28	 18	113.0	24.6	 16
 29	 18	91.3	23.1	 16
 30	 18	80.5	9.3	 16
 31	 18	81.3	13.5	 16
 32	 18	83.0	12.3	 16
 33	 18	88.3	15.8	 16
 34	 18	813.8	233.8	 16
 35	 18	450.0	87.6	 16
 36	 18	151.8	22.1	 16
 37	 18	168.0	24.4	 16
 38	 18	152.3	27.2	 16
 39	 18	127.5	29.2	 16
 40	 18	77.0	10.8	 16
 41	 18	104.3	16.9	 16
 42	 18	80.3	19.8	 16
 43	 18	139.5	21.0	 16
 44	 18	164.0	28.7	 16
 45	 18	182.5	24.7	 16
 46	 18	210.5	32.0	 16
 47	 18	254.0	24.3	 16
 48	 18	173.0	36.5	 16
 49	 18	109.8	15.5	 16
 50	 18	175.8	26.2	 16
 51	 18	162.3	25.4	 16
 52	 18	164.8	31.9	 16
 53	 18	75.0	16.7	 16
 54	 18	115.0	22.2	 16
 55	 18	119.8	27.0	 16
 56	 18	145.3	28.0	 16
 57	 18	76.3	18.8	 16
 58	 18	93.3	14.6	 16
 59	 18	76.5	14.5	 16
 60	 18	146.0	18.8	 16
 61	 18	108.3	23.9	 16
 62	 18	111.8	24.3	 16
 63	 18	137.8	23.8	 16
 64	 18	89.8	14.7	 16
 65	 18	127.3	22.1	 16
 66	 18	155.5	29.9	 16
 67	 18	93.3	18.7	 16
 68	 18	132.0	32.4	 16
 69	 18	530.0	44.4	 16
 70	 18	488.5	75.5	 16
 71	 18	195.3	31.8	 16
 72	 18	234.5	29.8	 16
 73	 18	170.3	24.6	 16
 74	 18	236.5	36.0	 16
 75	 18	153.5	36.7	 16
 76	 18	124.8	25.1	 16
 77	 18	108.0	18.7	 16
 78	 18	89.3	15.2	 16
 79	 18	129.0	29.5	 16
 80	 18	166.0	27.9	 16
 81	 18	93.3	15.3	 16
 82	 18	79.0	16.1	 16
 83	 18	159.0	34.7	 16
 84	 18	75.3	16.3	 16
 85	 18	82.3	10.1	 16
 86	 18	135.5	24.0	 16
 87	 18	122.0	16.3	 16
 88	 18	162.0	26.7	 16
 89	 18	202.3	47.5	 16
 90	 18	111.3	19.1	 16
 91	 18	319.8	71.5	 16
 92	 18	362.3	43.9	 16
 93	 18	401.3	61.2	 16
 94	 18	105.8	24.9	 16
 95	 18	223.3	28.6	 16
 96	 18	280.8	48.6	 16
 97	 18	486.3	127.5	 16
 98	 18	171.0	22.7	 16
 99	 18	275.5	33.3	 16
100	 18	253.3	33.1	 16
101	 18	461.5	81.2	 16
102	 18	135.3	23.0	 16
103	 18	79.0	12.9	 16
104	 18	69.8	15.2	 16
105	 18	128.0	25.4	 16
106	 18	98.3	17.6	 16
107	 18	76.5	12.0	 16
108	 18	99.5	16.5	 16
109	 18	165.0	26.4	 16
110	 18	86.0	15.0	 16
111	 18	223.3	23.3	 16
112	 18	588.0	120.8	 16
113	 18	81.5	16.8	 16
114	 18	91.5	17.0	 16
115	 18	204.3	30.3	 16
116	 18	96.0	17.6	 16
117	 18	151.0	18.1	 16
118	 18	113.0	17.7	 16
119	 18	254.8	47.6	 16
120	 18	86.5	16.2	 16
121	 18	63.0	9.1	 16
122	 18	91.0	19.6	 16
123	 18	145.8	24.5	 16
124	 18	296.5	35.5	 16
125	 18	555.3	99.9	 16
126	 18	137.8	21.0	 16
127	 18	160.3	27.5	 16
128	 18	84.0	15.9	 16
129	 18	82.8	11.2	 16
130	 18	144.0	14.9	 20
131	 18	246.3	52.4	 16
132	 18	107.5	20.0	 16
133	 18	97.0	14.3	 16
134	 18	84.5	10.7	 16
135	 18	95.0	13.3	 16
136	 18	100.8	13.2	 16
137	 18	133.0	22.0	 16
138	 18	135.8	28.6	 16
139	 18	97.5	15.8	 16
140	 18	101.3	17.3	 16
141	 18	82.5	13.7	 16
142	 18	94.3	17.2	 16
143	 18	96.3	16.3	 16
144	 18	133.0	26.9	 16
145	 18	89.0	26.5	 16
146	 18	128.3	21.6	 16
147	 18	111.5	12.8	 16
148	 18	211.3	26.5	 16
149	 18	82.3	14.4	 16
150	 18	114.3	26.6	 16
151	 18	141.3	34.4	 16
152	 18	161.0	31.6	 16
153	 18	198.3	34.3	 16
154	 18	108.3	23.7	 16
155	 18	103.3	19.7	 16
156	 18	145.3	19.9	 16
157	 18	224.3	47.8	 16
158	 18	128.5	17.4	 16
159	 18	221.5	73.0	 16
160	 18	366.0	65.2	 16
161	 18	133.5	17.4	 16
162	 18	266.5	76.7	 16
163	 18	100.8	19.9	 16
164	 18	98.5	13.3	 16
165	 18	80.0	17.0	 16
166	 18	96.5	25.0	 16
167	 18	100.8	19.4	 16
168	 18	77.3	16.1	 16
169	 18	113.3	20.9	 16
170	 18	300.5	39.6	 16
171	 18	253.5	119.5	 16
172	 18	795.3	175.7	 16
173	 18	427.0	66.0	 16
174	 18	149.8	20.4	 16
175	 18	478.0	210.0	 16
176	 18	1535.8	267.2	 16
177	 18	645.3	72.5	 16
178	 18	573.0	68.3	 16
179	 18	284.3	66.1	 16
180	 18	143.5	21.6	 16
181	 18	150.5	32.2	 16
182	 18	160.8	19.6	 16
183	 18	126.3	11.9	 16
184	 18	109.0	14.1	 16
185	 18	121.0	25.4	 16
186	 18	103.8	17.0	 16
187	 18	126.0	36.6	 16
188	 18	109.8	26.4	 16
189	 18	203.3	56.3	 16
190	 18	83.3	17.7	 16
191	 18	157.3	31.0	 16
192	 18	149.3	20.8	 16
193	 18	427.5	177.8	 16
194	 18	1993.0	585.5	 16
195	 18	328.0	55.7	 16
196	 18	107.5	20.6	 16
197	 18	79.5	21.7	 16
198	 18	164.0	34.1	 16
199	 18	186.0	33.2	 16
200	 18	202.5	58.5	 16
201	 18	194.3	32.9	 16
202	 18	237.0	31.3	 16
203	 18	239.5	38.3	 16
204	 18	112.8	21.1	 16
205	 18	229.8	36.2	 16
206	 18	275.3	55.6	 16
207	 18	79.8	13.4	 16
208	 18	66.0	11.9	 16
209	 18	88.8	24.5	 16
210	 18	377.3	94.6	 16
211	 18	61.0	15.8	 16
212	 18	146.8	21.2	 16
213	 18	103.0	14.9	 16
214	 18	87.5	18.7	 16
215	 18	88.0	18.0	 16
216	 18	83.5	17.9	 16
217	 18	259.0	47.4	 16
218	 18	95.0	14.8	 16
219	 18	87.8	17.3	 16
220	 18	96.3	18.2	 16
221	 18	87.5	15.0	 16
222	 18	89.0	17.5	 16
223	 18	80.8	10.2	 16
224	 18	78.3	20.5	 16
225	 18	83.5	15.6	 16
226	 18	97.3	17.8	 16
227	 18	102.0	19.2	 16
228	 18	382.8	58.9	 16
229	 18	320.0	91.5	 16
230	 18	122.8	40.9	 16
231	 18	1507.5	260.8	 16
232	 18	269.5	31.6	 16
233	 18	1117.8	218.0	 16
234	 18	927.0	95.5	 16
235	 18	197.0	37.9	 16
236	 18	119.0	33.8	 16
237	 18	496.5	91.5	 16
238	 18	108.0	21.8	 16
239	 18	396.0	53.7	 16
240	 18	98.3	22.8	 16
241	 18	119.8	15.5	 16
242	 18	453.8	39.8	 16
243	 18	603.0	93.1	 16
244	 18	158.0	20.3	 16
245	 18	115.3	22.9	 16
246	 18	113.3	24.1	 16
247	 18	66.0	9.8	 16
248	 18	103.3	20.3	 16
249	 18	101.3	23.1	 16
250	 18	78.3	16.7	 16
251	 18	90.3	16.3	 16
252	 18	84.3	12.9	 16
253	 18	104.3	26.2	 16
254	 18	114.3	17.9	 16
255	 18	128.8	26.2	 16
256	 18	211.0	35.2	 16
257	 18	109.3	23.1	 16
258	 18	244.3	41.6	 16
259	 18	105.5	20.4	 16
260	 18	169.0	20.7	 16
261	 18	632.5	92.2	 16
262	 18	231.5	33.9	 16
263	 18	92.3	14.9	 16
264	 18	84.8	17.2	 16
265	 18	162.3	22.0	 16
266	 18	96.0	12.9	 16
267	 18	91.5	19.1	 16
268	 18	133.3	23.3	 16
269	 18	423.3	41.2	 16
270	 18	189.3	28.7	 16
271	 18	89.0	19.0	 16
272	 18	85.5	15.5	 16
273	 18	77.5	15.0	 16
274	 18	89.0	16.8	 16
275	 18	164.5	25.2	 16
276	 18	215.8	26.2	 16
277	 18	133.8	16.9	 16
278	 18	143.8	27.3	 16
279	 18	151.0	23.0	 16
280	 18	116.0	22.3	 16
281	 18	310.5	66.3	 16
282	 18	144.3	24.6	 16
283	 18	74.8	17.4	 16
284	 18	103.8	19.0	 16
285	 18	74.8	12.0	 16
286	 18	66.3	12.8	 16
287	 18	131.5	17.3	 16
288	 18	119.0	23.8	 16
289	 18	106.3	22.1	 16
290	 18	198.0	24.5	 16
291	 18	139.3	19.7	 16
292	 18	98.5	13.7	 16
293	 18	107.8	27.4	 16
294	 18	76.3	11.0	 16
295	 18	102.3	15.5	 16
296	 18	94.0	20.0	 16
297	 18	86.3	13.3	 16
298	 18	85.3	19.9	 16
299	 18	101.8	58.7	 16
300	 18	81.3	12.1	 16
301	 18	134.5	18.7	 16
302	 18	86.0	15.5	 16
303	 18	192.5	32.9	 16
304	 18	247.3	37.8	 16
305	 18	99.0	16.2	 16
306	 18	124.3	24.1	 16
307	 18	104.5	18.9	 16
308	 18	103.5	16.7	 16
309	 18	123.3	22.7	 16
310	 18	295.5	53.0	 16
311	 18	130.5	23.5	 16
312	 18	203.8	32.2	 16
313	 18	245.3	40.7	 16
314	 18	185.8	38.0	 16
315	 18	259.3	48.0	 16
316	 18	1161.5	118.2	 16
317	 18	118.0	22.6	 16
318	 18	95.3	12.5	 16
319	 18	112.8	108.3	 16
320	 18	82.0	15.6	 16
321	 18	104.0	15.8	 16
322	 18	110.5	17.1	 16
323	 18	92.0	11.0	 16
324	 18	73.0	10.8	 16
325	 18	82.8	17.2	 16
326	 18	83.5	13.3	 16
327	 18	89.3	15.0	 16
328	 18	92.5	21.9	 16
329	 18	134.3	27.5	 16
330	 18	139.8	32.1	 16
331	 18	170.8	23.0	 16
332	 18	123.5	11.6	 16
333	 18	194.5	25.7	 16
334	 18	101.5	19.0	 16
335	 18	179.5	28.6	 16
336	 18	290.8	36.4	 16
337	 18	110.3	22.3	 16
338	 18	204.5	29.2	 16
339	 18	424.3	51.0	 16
340	 18	143.3	24.1	 16
341	 18	112.5	23.6	 16
342	 18	245.5	29.1	 16
343	 18	84.3	15.7	 16
344	 18	128.3	16.8	 16
345	 18	125.0	16.8	 16
346	 18	113.5	23.7	 16
347	 18	273.3	41.2	 16
348	 18	235.3	40.3	 16
349	 18	530.5	73.5	 16
350	 18	94.3	15.5	 16
351	 18	188.5	31.9	 16
352	 18	1170.0	146.5	 16
353	 18	119.3	23.1	 16
354	 18	470.5	34.1	 16
355	 18	113.0	17.3	 16
356	 18	171.8	26.2	 16
357	 18	133.0	19.5	 16
358	 18	132.5	24.2	 16
359	 18	98.0	16.2	 16
360	 18	139.5	25.9	 16
361	 18	242.3	25.1	 16
362	 18	139.3	28.4	 16
363	 18	1081.5	72.0	 16
364	 18	1099.3	123.4	 16
365	 18	215.3	35.3	 16
366	 18	140.8	24.3	 16
367	 18	118.8	13.4	 16
368	 18	81.5	12.6	 20
369	 18	127.3	23.1	 16
370	 18	88.8	15.5	 16
371	 18	110.3	16.4	 16
372	 18	157.3	27.8	 16
373	 18	97.8	13.5	 16
374	 18	87.0	16.8	 16
375	 18	90.5	15.9	 16
376	 18	77.0	15.0	 16
377	 18	203.0	36.3	 16
378	 18	82.5	12.8	 16
379	 18	79.0	17.2	 16
380	 18	129.3	31.5	 16
381	 18	297.0	37.0	 16
382	 18	166.0	44.6	 16
383	 18	331.5	39.9	 16
384	 18	513.8	52.5	 16
385	 18	705.5	68.9	 16
386	 18	387.3	34.3	 16
387	 18	520.5	141.0	 16
388	 18	74.3	13.9	 16
389	 18	314.8	53.2	 16
390	 18	151.5	19.9	 16
391	 18	181.5	33.0	 16
392	 18	110.3	34.0	 16
393	 18	89.3	13.7	 16
394	 18	176.5	31.5	 16
395	 18	380.0	55.2	 16
396	 18	245.5	49.4	 16
397	 18	116.3	32.8	 16
398	 18	96.3	17.3	 16
399	 18	70.0	11.8	 16
400	 18	97.0	32.3	 16
401	 18	115.5	36.9	 16
402	 18	346.0	34.4	 16
403	 18	192.3	48.4	 16
404	 18	448.5	87.4	 16
405	 18	100.0	16.6	 16
406	 18	86.8	18.7	 16
407	 18	175.0	37.0	 16
408	 18	82.5	10.1	 16
409	 18	84.5	14.4	 16
410	 18	104.8	18.6	 16
411	 18	118.3	27.4	 16
412	 18	325.8	42.1	 16
413	 18	212.8	37.5	 16
414	 18	238.5	45.6	 16
415	 18	92.0	13.5	 16
416	 18	67.0	16.3	 16
417	 18	74.8	15.9	 16
418	 18	127.3	22.7	 16
419	 18	97.3	15.9	 16
420	 18	188.8	24.1	 16
421	 18	319.8	39.7	 16
422	 18	645.8	76.5	 16
423	 18	455.0	69.8	 16
424	 18	439.0	64.8	 16
425	 18	177.3	16.2	 16
426	 18	126.5	24.0	 16
427	 18	129.5	17.6	 16
428	 18	81.0	14.2	 16
429	 18	104.5	35.7	 16
430	 18	469.3	74.7	 16
431	 18	385.5	35.3	 16
432	 18	220.0	25.6	 16
433	 18	86.5	13.0	 16
434	 18	197.0	25.0	 16
435	 18	190.5	29.9	 16
436	 18	169.5	26.4	 16
437	 18	194.0	24.2	 16
438	 18	262.0	30.8	 16
439	 18	107.0	24.3	 16
440	 18	129.0	23.4	 16
441	 18	159.0	29.6	 16
442	 18	712.3	72.9	 16
443	 18	418.0	51.1	 16
444	 18	136.0	25.8	 16
445	 18	209.3	29.4	 16
446	 18	136.5	17.5	 16
447	 18	137.3	19.1	 16
448	 18	203.8	26.0	 16
449	 18	95.0	15.4	 16
450	 18	164.3	31.0	 16
451	 18	108.8	20.1	 16
452	 18	369.3	55.0	 16
453	 18	141.8	26.5	 16
454	 18	90.5	16.4	 16
455	 18	95.0	14.2	 16
456	 18	589.5	107.9	 16
457	 18	71.3	15.0	 16
458	 18	123.8	22.7	 16
459	 18	233.0	39.8	 16
460	 18	252.0	40.4	 16
461	 18	155.5	26.9	 16
462	 18	171.8	25.6	 16
463	 18	245.8	35.7	 16
464	 18	86.0	13.6	 16
465	 18	108.8	24.7	 16
466	 18	100.3	17.4	 16
467	 18	416.8	37.5	 16
468	 18	139.3	15.8	 16
469	 18	102.5	18.3	 16
470	 18	212.0	30.7	 16
471	 18	147.3	25.9	 16
472	 18	166.3	26.2	 16
473	 18	132.5	32.9	 16
474	 18	207.3	30.8	 16
475	 18	1208.0	63.1	 16
476	 18	131.5	17.6	 16
477	 18	112.3	18.3	 16
478	 18	398.3	35.9	 16
479	 18	242.5	46.2	 16
480	 18	1327.0	167.6	 16
481	 18	188.5	22.6	 16
482	 18	405.0	47.3	 16
483	 18	215.5	36.2	 16
484	 18	89.5	14.7	 16
485	 18	266.3	35.7	 16
486	 18	132.3	30.5	 16
487	 18	364.0	35.8	 16
488	 18	100.3	15.2	 16
489	 18	274.8	31.4	 16
490	 18	200.8	31.8	 16
491	 18	149.8	26.9	 16
492	 18	88.0	15.5	 16
493	 18	164.5	28.6	 16
494	 18	209.5	35.7	 16
495	 18	396.3	49.4	 16
496	 18	169.8	27.2	 16
497	 18	140.8	18.8	 16
498	 18	148.0	23.7	 16
499	 18	102.3	17.4	 16
500	 18	124.0	38.1	 16
501	 18	136.3	17.6	 16
502	 18	122.8	15.1	 16
503	 18	127.8	19.8	 16
504	 18	92.8	19.7	 16
505	 18	78.3	15.7	 16
506	 18	98.8	25.3	 16
507	 18	89.3	14.7	 16
508	 18	88.5	27.2	 16
509	 18	88.0	16.3	 16
510	 18	129.3	20.6	 16
511	 18	454.3	52.1	 16
512	 18	139.8	26.2	 16
513	 18	86.3	14.4	 16
514	 18	102.0	14.4	 16
515	 18	194.8	33.0	 16
516	 18	184.0	43.6	 16
517	 18	80.8	19.1	 16
518	 18	187.8	40.4	 16
519	 18	110.5	17.9	 16
520	 18	240.3	19.4	 16
521	 18	117.0	26.5	 16
522	 18	107.8	24.1	 16
523	 18	256.3	39.0	 16
524	 18	91.3	19.7	 16
525	 18	270.3	47.9	 16
526	 18	152.8	20.3	 16
527	 18	112.0	21.6	 16
528	 18	277.3	32.2	 16
529	 18	101.3	22.8	 16
530	 18	130.0	24.5	 16
531	 18	159.3	37.5	 16
532	 18	100.5	24.5	 16
533	 18	195.5	29.9	 16
534	 18	157.3	26.8	 16
535	 18	83.3	15.8	 16
536	 18	127.3	22.4	 16
537	 18	86.8	15.0	 16
538	 18	84.5	14.4	 16
539	 18	108.5	22.6	 16
540	 18	191.3	33.0	 16
541	 18	503.8	60.7	 16
542	 18	228.5	41.1	 16
543	 18	106.5	21.0	 16
544	 18	78.5	17.6	 16
545	 18	262.3	37.2	 16
546	 18	312.5	39.9	 16
547	 18	244.0	37.0	 16
548	 18	180.3	20.3	 16
549	 18	216.8	31.6	 16
550	 18	314.0	42.4	 16
551	 18	190.3	37.5	 16
552	 18	141.5	14.0	 16
553	 18	93.3	11.4	 16
554	 18	165.8	27.0	 16
555	 18	463.3	69.9	 16
556	 18	633.8	86.2	 16
557	 18	89.3	14.7	 16
558	 18	208.5	33.8	 16
559	 18	774.8	92.1	 16
560	 18	185.5	26.9	 16
561	 18	100.8	20.5	 16
562	 18	212.5	33.8	 16
563	 18	390.0	39.5	 16
564	 18	176.0	24.7	 16
565	 18	162.0	20.5	 16
566	 18	141.5	17.4	 16
567	 18	126.0	19.7	 16
568	 18	100.5	13.5	 16
569	 18	111.0	14.5	 16
570	 18	105.8	15.9	 16
571	 18	94.0	18.6	 16
572	 18	275.3	39.7	 16
573	 18	209.0	23.3	 16
574	 18	199.0	28.4	 16
575	 18	609.0	56.1	 16
576	 18	331.5	38.6	 16
577	 18	509.8	63.7	 16
578	 18	176.5	26.9	 16
579	 18	125.8	27.9	 16
580	 18	879.0	98.0	 16
581	 18	254.5	31.6	 16
582	 18	261.5	33.2	 16
583	 18	308.3	39.4	 16
584	 18	454.8	26.9	 16
585	 18	492.3	60.6	 16
586	 18	221.8	33.1	 16
587	 18	136.3	25.4	 16
588	 18	76.8	9.9	 16
589	 18	112.3	14.8	 16
590	 18	226.5	30.9	 16
591	 18	106.3	14.8	 16
592	 18	125.5	19.7	 16
593	 18	100.8	15.5	 16
594	 18	130.3	18.3	 16
595	 18	253.3	33.4	 16
596	 18	538.5	39.2	 16
597	 18	301.3	37.7	 16
598	 18	116.5	22.2	 16
599	 18	239.5	69.5	 16
600	 18	224.0	33.3	 16
601	 18	464.8	37.5	 16
602	 18	631.0	88.9	 16
603	 18	434.8	51.0	 16
604	 18	186.8	33.0	 16
605	 18	612.0	103.0	 20
606	 18	345.0	52.4	 16
607	 18	159.5	33.9	 16
608	 18	362.3	56.4	 16
609	 18	117.3	15.8	 16
610	 18	98.8	17.0	 16
611	 18	488.8	130.4	 16
612	 18	99.5	14.3	 16
613	 18	76.5	12.7	 16
614	 18	99.8	16.8	 16
615	 18	190.0	28.6	 16
616	 18	209.3	23.5	 16
617	 18	286.3	59.4	 16
618	 18	193.8	27.0	 16
619	 18	139.5	30.2	 16
620	 18	2531.5	738.6	 16
621	 18	295.8	151.0	 16
622	 18	993.3	209.6	 16
623	 18	189.0	20.7	 16
624	 18	721.3	94.1	 16
625	 18	861.8	102.5	 16
626	 18	146.0	27.8	 16
627	 18	114.3	15.1	 16
628	 18	446.5	67.8	 16
629	 18	225.3	30.1	 16
630	 18	378.3	82.5	 16
631	 18	129.3	19.4	 16
632	 18	75.8	12.4	 16
633	 18	98.5	15.7	 16
634	 18	113.3	24.7	 16
635	 18	170.5	30.6	 16
636	 18	111.3	17.2	 16
637	 18	105.8	19.6	 16
638	 18	135.0	34.6	 16
639	 18	315.8	38.0	 16
640	 18	269.3	35.8	 16
641	 18	182.3	25.1	 16
642	 18	218.0	35.7	 16
643	 18	218.5	79.8	 16
644	 18	91.8	16.9	 16
645	 18	105.8	27.5	 16
646	 18	159.0	21.3	 16
647	 18	220.0	32.7	 16
648	 18	188.0	25.6	 16
649	 18	187.5	19.7	 16
650	 18	205.0	26.3	 16
651	 18	101.0	35.7	 16
652	 18	608.8	105.2	 16
653	 18	253.5	39.5	 16
654	 18	155.5	24.0	 16
655	 18	91.5	11.3	 16
656	 18	92.5	33.9	 16
657	 18	401.3	99.2	 16
658	 18	80.3	15.3	 16
659	 18	116.3	22.1	 16
660	 18	117.3	15.3	 16
661	 18	87.3	10.3	 16
662	 18	133.0	15.7	 16
663	 18	118.0	14.8	 16
664	 18	127.3	19.4	 16
665	 18	198.3	32.1	 16
666	 18	284.8	52.3	 16
667	 18	104.3	19.9	 16
668	 18	86.5	44.4	 16
669	 18	142.8	25.2	 16
670	 18	118.0	15.6	 16
671	 18	288.0	41.5	 16
672	 18	254.5	48.7	 16
673	 18	155.8	52.7	 16
674	 18	127.5	29.1	 16
675	 18	270.8	46.8	 16
676	 18	258.8	140.7	 16
677	 18	1017.0	229.5	 16
678	 18	146.5	21.1	 16
679	 18	128.0	15.7	 16
680	 18	129.8	21.3	 16
681	 18	202.5	30.3	 16
682	 18	237.0	36.8	 16
683	 18	149.0	19.9	 16
684	 18	217.3	29.1	 16
685	 18	179.8	27.5	 16
686	 18	164.0	23.1	 16
687	 18	267.5	30.5	 16
688	 18	593.0	155.2	 16
689	 18	84.5	16.5	 16
690	 18	138.5	31.3	 16
691	 18	94.8	18.9	 16
692	 18	154.5	22.7	 16
693	 18	156.3	28.9	 16
694	 18	125.8	30.9	 16
695	 18	118.3	16.5	 16
696	 18	505.3	56.5	 16
697	 18	189.3	25.1	 16
698	 18	193.0	22.5	 16
699	 18	188.8	33.6	 16
700	 18	83.5	15.0	 16
701	 18	101.5	29.2	 16
702	 18	511.3	64.7	 16
703	 18	100.3	21.1	 16
704	 18	388.3	43.4	 16
705	 18	385.0	54.2	 16
706	 18	205.8	33.3	 16
707	 18	275.5	41.0	 16
708	 18	92.8	14.7	 16
709	 18	281.8	48.4	 16
710	 18	3453.3	413.6	 16
711	 18	6518.8	1186.4	 16
  0	 19	162.5	23.8	 16
  1	 19	111.0	20.3	 16
  2	 19	143.5	25.9	 16
  3	 19	409.0	24.6	 16
  4	 19	324.0	49.6	 16
  5	 19	730.8	154.3	 16
  6	 19	163.5	29.4	 16
  7	 19	123.3	21.3	 16
  8	 19	87.0	10.5	 16
  9	 19	87.5	15.2	 16
 10	 19	83.0	20.2	 16
 11	 19	150.5	20.0	 16
 12	 19	287.8	30.2	 16
 13	 19	203.3	48.4	 16
 14	 19	169.3	31.6	 16
 15	 19	1884.3	410.0	 16
 16	 19	376.5	48.8	 16
 17	 19	199.5	45.5	 16
 18	 19	312.5	38.6	 16
 19	 19	645.5	134.9	 16
 20	 19	159.0	39.1	 16
 21	 19	233.5	36.9	 16
 22	 19	328.3	98.2	 16
 23	 19	75.3	13.2	 16
 24	 19	102.5	13.9	 16
 25	 19	209.8	38.0	 16
 26	 19	81.8	13.5	 16
 27	 19	82.5	21.5	 16
 28	 19	71.5	14.0	 16
 29	 19	87.8	13.2	 16
 30	 19	182.0	21.7	 16
 31	 19	164.0	38.1	 16
 32	 19	94.5	18.2	 16
 33	 19	224.0	23.0	 16
 34	 19	508.8	126.8	 16
 35	 19	423.8	61.1	 16
 36	 19	547.3	136.6	 16
 37	 19	229.5	43.7	 16
 38	 19	680.5	128.6	 16
 39	 19	1063.0	230.4	 16
 40	 19	358.0	78.1	 16
 41	 19	102.3	15.2	 16
 42	 19	93.5	17.7	 16
 43	 19	173.0	31.0	 16
 44	 19	132.5	24.2	 16
 45	 19	115.3	15.9	 16
 46	 19	186.0	29.7	 16
 47	 19	1150.8	189.2	 16
 48	 19	3969.3	1161.7	 16
 49	 19	715.8	233.3	 16
 50	 19	160.3	24.7	 16
 51	 19	430.8	81.0	 16
 52	 19	203.8	68.5	 16
 53	 19	369.5	68.9	 16
 54	 19	122.8	26.5	 16
 55	 19	139.3	21.4	 16
 56	 19	209.8	27.1	 16
 57	 19	210.3	30.8	 16
 58	 19	451.8	49.8	 16
 59	 19	422.8	119.4	 16
 60	 19	266.0	52.8	 16
 61	 19	88.0	13.1	 16
 62	 19	209.5	24.4	 16
 63	 19	282.8	39.8	 16
 64	 19	126.8	22.8	 16
 65	 19	173.3	31.3	 16
 66	 19	119.0	30.3	 16
 67	 19	103.3	27.3	 16
 68	 19	248.5	49.6	 16
 69	 19	720.0	131.6	 16
 70	 19	477.3	80.8	 16
 71	 19	908.0	86.6	 16
 72	 19	688.0	89.5	 16
 73	 19	580.3	118.0	 16
 74	 19	137.3	31.3	 16
 75	 19	328.0	46.0	 16
 76	 19	164.3	26.2	 16
 77	 19	146.8	27.9	 16
 78	 19	191.8	47.7	 16
 79	 19	95.3	15.9	 16
 80	 19	83.5	15.1	 16
 81	 19	92.3	14.8	 16
 82	 19	227.3	49.8	 16
 83	 19	652.5	145.8	 16
 84	 19	189.8	52.0	 16
 85	 19	715.0	208.0	 16
 86	 19	75.5	18.8	 16
 87	 19	157.3	24.3	 16
 88	 19	114.0	21.5	 16
 89	 19	276.3	68.9	 16
 90	 19	347.0	105.6	 16
 91	 19	7477.3	2511.5	 16
 92	 19	107.0	14.8	 16
 93	 19	135.0	22.9	 16
 94	 19	222.3	41.2	 16
 95	 19	362.5	120.9	 16
 96	 19	1760.5	339.2	 16
 97	 19	153.3	22.4	 16
 98	 19	169.3	21.0	 16
 99	 19	111.3	19.2	 16
100	 19	158.5	28.2	 16
101	 19	311.3	39.9	 16
102	 19	731.8	71.7	 16
103	 19	533.3	51.4	 16
104	 19	134.3	18.7	 16
105	 19	228.8	41.2	 16
106	 19	181.8	27.0	 16
107	 19	130.8	20.8	 16
108	 19	85.0	17.4	 16
109	 19	129.0	18.8	 16
110	 19	167.5	33.1	 16
111	 19	408.8	37.2	 16
112	 19	5440.5	1531.5	 16
113	 19	426.0	97.3	 16
114	 19	366.3	47.5	 16
115	 19	378.0	54.2	 16
116	 19	356.0	53.3	 16
117	 19	282.0	52.8	 16
118	 19	73.3	14.1	 16
119	 19	376.8	86.8	 16
120	 19	75.3	15.4	 16
121	 19	69.3	10.0	 16
122	 19	175.5	37.1	 16
123	 19	143.3	22.4	 16
124	 19	119.8	17.4	 16
125	 19	160.5	24.3	 16
126	 19	173.5	26.4	 16
127	 19	350.3	44.9	 16
128	 19	264.8	50.4	 16
129	 19	96.3	20.5	 16
130	 19	205.3	47.4	 16
131	 19	500.5	102.3	 20
132	 19	158.3	26.7	 16
133	 19	131.5	21.6	 16
134	 19	134.5	24.0	 16
135	 19	242.5	295.9	 16
136	 19	129.0	41.2	 16
137	 19	183.8	46.5	 16
138	 19	353.3	328.8	 16
139	 19	3084.0	960.2	 16
140	 19	192.0	40.5	 16
141	 19	601.5	198.2	 16
142	 19	77.0	14.1	 16
143	 19	114.0	18.4	 16
144	 19	105.8	24.3	 16
145	 19	215.8	40.4	 16
146	 19	171.3	41.7	 16
147	 19	266.5	68.9	 16
148	 19	117.8	15.3	 16
149	 19	130.5	30.4	 16
150	 19	249.5	27.5	 16
151	 19	485.3	101.4	 16
152	 19	305.0	68.7	 16
153	 19	241.8	77.4	 16
154	 19	121.3	18.4	 16
155	 19	113.0	21.1	 16
156	 19	169.5	41.1	 16
157	 19	656.3	163.3	 16
158	 19	849.3	278.2	 16
159	 19	181.5	27.8	 16
160	 19	368.3	96.0	 16
161	 19	240.3	76.1	 16
162	 19	607.8	84.2	 16
163	 19	756.0	148.7	 16
164	 19	453.3	107.6	 16
165	 19	96.8	17.7	 16
166	 19	129.8	42.5	 16
167	 19	105.3	64.1	 16
168	 19	2032.8	721.9	 16
169	 19	97.5	16.8	 16
170	 19	151.0	20.9	 16
171	 19	255.8	79.4	 16
172	 19	593.8	118.3	 16
173	 19	1190.3	331.0	 16
174	 19	395.5	118.0	 16
175	 19	98.3	17.0	 16
176	 19	155.0	34.3	 16
177	 19	115.3	33.8	 16
178	 19	337.5	40.7	 16
179	 19	327.0	52.1	 16
180	 19	910.5	186.9	 16
181	 19	223.5	33.5	 16
182	 19	200.3	76.7	 16
183	 19	3630.8	1332.7	 16
184	 19	163.0	28.0	 16
185	 19	122.3	24.9	 16
186	 19	302.3	30.3	 16
187	 19	695.3	203.5	 16
188	 19	107.3	27.1	 16
189	 19	87.5	14.7	 16
190	 19	103.0	19.3	 16
191	 19	220.3	62.6	 16
192	 19	567.0	137.9	 16
193	 19	407.0	106.0	 16
194	 19	389.5	90.9	 16
195	 19	425.3	124.5	 16
196	 19	108.8	36.0	 16
197	 19	302.5	33.5	 16
198	 19	233.3	26.5	 16
199	 19	193.0	27.2	 16
200	 19	399.3	118.8	 16
201	 19	372.0	54.8	 16
202	 19	502.8	104.4	 16
203	 19	263.3	45.0	 16
204	 19	205.0	25.8	 16
205	 19	215.8	40.6	 16
206	 19	100.0	21.9	 16
207	 19	156.3	25.7	 16
208	 19	190.8	32.6	 16
209	 19	151.8	23.3	 16
210	 19	98.8	21.1	 16
211	 19	125.0	28.6	 16
212	 19	84.0	12.7	 16
213	 19	137.8	29.9	 16
214	 19	126.8	22.0	 16
215	 19	201.5	40.3	 16
216	 19	81.3	21.1	 16
217	 19	358.8	70.5	 16
218	 19	192.0	36.7	 16
219	 19	177.3	29.1	 16
220	 19	149.3	39.9	 16
221	 19	172.5	23.6	 16
222	 19	212.0	34.0	 16
223	 19	87.5	12.5	 16
224	 19	88.5	21.6	 16
225	 19	99.0	18.0	 16
226	 19	101.0	16.3	 16
227	 19	229.5	40.1	 16
228	 19	115.5	25.4	 16
229	 19	328.5	67.2	 16
230	 19	128.8	30.6	 16
231	 19	887.3	243.2	 16
232	 19	117.5	33.3	 16
233	 19	87.5	15.3	 16
234	 19	101.0	18.0	 16
235	 19	191.5	22.5	 16
236	 19	101.8	23.6	 16
237	 19	142.3	28.4	 16
238	 19	286.0	51.1	 16
239	 19	133.5	23.7	 16
240	 19	180.3	26.5	 16
241	 19	195.0	28.8	 16
242	 19	82.0	14.5	 16
243	 19	145.8	33.0	 16
244	 19	281.8	40.0	 16
245	 19	91.0	11.3	 16
246	 19	149.0	28.8	 16
247	 19	74.3	15.7	 16
248	 19	530.3	89.8	 16
249	 19	125.0	21.5	 16
250	 19	80.8	15.4	 16
251	 19	91.3	22.6	 16
252	 19	87.5	16.5	 16
253	 19	77.0	8.7	 16
254	 19	72.3	11.9	 16
255	 19	86.8	13.7	 16
256	 19	140.3	25.9	 16
257	 19	152.0	27.0	 16
258	 19	109.0	16.4	 16
259	 19	458.0	89.2	 16
260	 19	278.5	37.3	 16
261	 19	290.3	44.3	 16
262	 19	426.8	72.1	 16
263	 19	89.3	16.2	 16
264	 19	103.3	23.4	 16
265	 19	117.8	22.6	 16
266	 19	90.0	17.7	 16
267	 19	129.8	23.0	 16
268	 19	148.3	28.7	 16
269	 19	356.8	47.9	 16
270	 19	401.0	58.6	 16
271	 19	167.5	33.5	 16
272	 19	455.8	89.6	 16
273	 19	116.5	20.0	 16
274	 19	145.3	25.0	 16
275	 19	204.3	29.0	 16
276	 19	560.0	124.0	 16
277	 19	99.5	23.4	 16
278	 19	145.8	29.4	 16
279	 19	189.0	27.7	 16
280	 19	246.5	42.0	 16
281	 19	105.0	16.0	 16
282	 19	88.0	14.0	 16
283	 19	93.3	11.8	 16
284	 19	118.8	31.2	 16
285	 19	148.5	26.1	 16
286	 19	88.8	19.1	 16
287	 19	139.3	28.7	 16
288	 19	92.5	13.9	 16
289	 19	217.5	36.2	 16
290	 19	299.8	35.1	 16
291	 19	302.5	57.2	 16
292	 19	112.3	20.8	 16
293	 19	115.5	21.4	 16
294	 19	124.0	30.1	 16
295	 19	95.3	16.4	 16
296	 19	88.3	20.0	 16
297	 19	66.3	8.5	 16
298	 19	83.0	13.6	 16
299	 19	114.5	18.6	 16
300	 19	86.8	20.3	 16
301	 19	122.0	22.1	 16
302	 19	197.0	23.6	 16
303	 19	257.3	34.7	 16
304	 19	146.0	25.0	 16
305	 19	115.3	21.2	 16
306	 19	278.8	120.8	 16
307	 19	91.0	11.2	 16
308	 19	245.0	34.4	 16
309	 19	191.3	28.2	 16
310	 19	224.8	40.2	 16
311	 19	70.5	14.8	 16
312	 19	240.5	34.3	 16
313	 19	82.0	10.6	 16
314	 19	125.0	19.8	 16
315	 19	143.0	29.0	 16
316	 19	124.5	25.2	 16
317	 19	980.5	127.9	 16
318	 19	245.3	48.5	 16
319	 19	129.5	13.5	 16
320	 19	134.3	24.4	 16
321	 19	452.3	66.1	 16
322	 19	122.0	22.9	 16
323	 19	167.5	32.7	 16
324	 19	153.3	26.9	 16
325	 19	82.0	23.6	 16
326	 19	249.0	36.9	 16
327	 19	144.8	27.5	 16
328	 19	84.8	13.8	 16
329	 19	161.0	24.9	 16
330	 19	113.8	26.3	 16
331	 19	220.8	26.2	 16
332	 19	103.0	23.3	 16
333	 19	139.8	26.4	 16
334	 19	247.8	45.2	 16
335	 19	933.5	134.8	 16
336	 19	84.0	12.1	 16
337	 19	139.5	17.7	 16
338	 19	314.5	19.7	 16
339	 19	936.8	110.8	 16
340	 19	293.0	42.6	 16
341	 19	76.8	10.8	 16
342	 19	87.3	14.5	 16
343	 19	140.5	31.7	 16
344	 19	94.3	22.1	 16
345	 19	77.5	20.7	 16
346	 19	65.8	14.4	 16
347	 19	71.0	12.3	 16
348	 19	523.8	61.7	 16
349	 19	128.8	23.1	 16
350	 19	119.5	13.3	 16
351	 19	272.5	33.2	 16
352	 19	157.3	38.5	 16
353	 19	357.8	38.9	 16
354	 19	107.0	14.8	 16
355	 19	359.8	49.1	 16
356	 19	441.5	55.1	 16
357	 19	329.8	43.3	 16
358	 19	4044.8	717.3	 16
359	 19	512.0	49.8	 16
360	 19	102.8	20.6	 16
361	 19	198.3	34.8	 16
362	 19	146.0	21.1	 16
363	 19	234.8	41.4	 16
364	 19	98.3	18.2	 16
365	 19	178.8	33.2	 16
366	 19	128.5	14.2	 16
367	 19	107.5	25.1	 16
368	 19	88.0	20.8	 20
369	 19	379.0	30.2	 16
370	 19	115.8	20.7	 16
371	 19	170.0	30.1	 16
372	 19	144.8	22.0	 16
373	 19	300.0	43.9	 16
374	 19	579.5	173.8	 16
375	 19	84.8	14.3	 16
376	 19	307.8	52.7	 16
377	 19	172.8	31.2	 16
378	 19	141.0	34.0	 16
379	 19	148.0	37.0	 16
380	 19	1465.3	444.9	 16
381	 19	419.0	127.2	 16
382	 19	78.5	8.8	 16
383	 19	159.0	25.4	 16
384	 19	131.5	31.8	 16
385	 19	215.8	37.1	 16
386	 19	148.3	33.7	 16
387	 19	933.5	159.9	 16
388	 19	207.5	44.1	 16
389	 19	108.3	16.6	 16
390	 19	98.3	17.7	 16
391	 19	140.0	41.2	 16
392	 19	222.5	31.9	 16
393	 19	948.0	288.9	 16
394	 19	120.5	25.7	 16
395	 19	449.3	91.7	 16
396	 19	224.5	40.4	 16
397	 19	101.3	22.9	 16
398	 19	167.5	42.0	 16
399	 19	624.8	84.5	 16
400	 19	469.0	126.4	 16
401	 19	90.5	16.5	 16
402	 19	217.0	49.3	 16
403	 19	157.0	25.0	 16
404	 19	116.8	21.9	 16
405	 19	92.5	14.1	 16
406	 19	103.0	19.7	 16
407	 19	323.5	53.4	 16
408	 19	854.3	147.8	 16
409	 19	334.3	81.1	 16
410	 19	110.3	30.9	 16
411	 19	213.3	67.7	 16
412	 19	443.0	86.0	 16
413	 19	167.0	25.9	 16
414	 19	384.0	79.7	 16
415	 19	148.5	19.4	 16
416	 19	194.8	36.1	 16
417	 19	109.5	27.2	 16
418	 19	119.5	17.3	 16
419	 19	110.8	23.9	 16
420	 19	346.8	54.7	 16
421	 19	102.0	15.5	 16
422	 19	112.5	24.1	 16
423	 19	408.3	55.2	 16
424	 19	348.5	61.6	 16
425	 19	107.5	20.7	 16
426	 19	135.3	17.0	 16
427	 19	149.3	35.8	 16
428	 19	349.8	53.0	 16
429	 19	237.3	36.4	 16
430	 19	98.0	15.9	 16
431	 19	255.3	56.8	 16
432	 19	118.0	40.5	 16
433	 19	444.0	54.3	 16
434	 19	123.3	19.2	 16
435	 19	122.8	21.5	 16
436	 19	334.0	42.6	 16
437	 19	214.5	35.1	 16
438	 19	124.0	23.2	 16
439	 19	91.0	14.2	 16
440	 19	160.0	29.2	 16
441	 19	478.3	69.3	 16
442	 19	192.5	52.4	 16
443	 19	255.0	33.8	 16
444	 19	743.0	129.8	 16
445	 19	187.8	25.6	 16
446	 19	256.0	32.4	 16
447	 19	109.5	17.8	 16
448	 19	161.0	29.5	 16
449	 19	160.3	25.1	 16
450	 19	118.8	23.8	 16
451	 19	484.0	97.7	 16
452	 19	95.8	29.9	 16
453	 19	73.3	11.6	 16
454	 19	72.3	11.3	 16
455	 19	115.0	24.5	 16
456	 19	176.5	22.1	 16
457	 19	89.8	15.3	 16
458	 19	112.5	19.6	 16
459	 19	102.3	18.0	 16
460	 19	123.0	18.2	 16
461	 19	110.0	21.2	 16
462	 19	247.3	39.9	 16
463	 19	133.3	23.9	 16
464	 19	198.8	20.1	 16
465	 19	334.0	58.8	 16
466	 19	86.3	14.3	 16
467	 19	103.3	17.8	 16
468	 19	252.0	40.4	 16
469	 19	173.0	17.8	 16
470	 19	586.3	96.3	 16
471	 19	446.5	60.1	 16
472	 19	278.3	51.1	 16
473	 19	387.3	49.6	 16
474	 19	115.0	19.0	 16
475	 19	398.3	37.0	 16
476	 19	145.3	19.3	 16
477	 19	226.3	58.7	 16
478	 19	414.3	44.7	 16
479	 19	601.0	191.5	 16
480	 19	249.3	35.9	 16
481	 19	118.0	27.3	 16
482	 19	125.8	24.4	 16
483	 19	102.8	21.4	 16
484	 19	101.5	15.9	 16
485	 19	752.0	76.6	 16
486	 19	544.8	88.8	 16
487	 19	275.3	35.5	 16
488	 19	1025.0	141.3	 16
489	 19	381.0	36.4	 16
490	 19	139.0	20.1	 16
491	 19	410.0	57.3	 16
492	 19	268.3	43.2	 16
493	 19	166.8	30.4	 16
494	 19	197.0	39.4	 16
495	 19	170.5	17.1	 16
496	 19	4235.8	994.2	 16
497	 19	1603.0	410.9	 16
498	 19	1127.8	232.3	 16
499	 19	106.8	20.2	 16
500	 19	91.3	18.1	 16
501	 19	109.5	23.4	 16
502	 19	138.3	30.9	 16
503	 19	153.5	29.6	 16
504	 19	150.8	20.8	 16
505	 19	201.0	48.3	 16
506	 19	168.5	29.7	 16
507	 19	504.8	70.4	 16
508	 19	306.3	52.1	 16
509	 19	861.0	200.1	 16
510	 19	111.5	36.1	 16
511	 19	317.5	43.9	 16
512	 19	120.8	20.7	 16
513	 19	80.0	11.6	 16
514	 19	230.5	49.2	 16
515	 19	110.5	19.1	 16
516	 19	1083.8	156.5	 16
517	 19	806.3	202.0	 16
518	 19	88.8	20.5	 16
519	 19	95.5	16.3	 16
520	 19	342.5	82.0	 16
521	 19	80.5	14.8	 16
522	 19	88.8	15.8	 16
523	 19	1072.5	207.8	 16
524	 19	107.5	13.4	 16
525	 19	903.5	215.3	 16
526	 19	94.0	14.2	 16
527	 19	167.3	21.1	 16
528	 19	232.8	31.7	 16
529	 19	491.0	49.2	 16
530	 19	174.5	34.2	 16
531	 19	482.8	62.4	 16
532	 19	211.5	35.2	 16
533	 19	185.0	36.5	 16
534	 19	249.0	20.4	 16
535	 19	226.3	29.6	 16
536	 19	86.8	19.1	 16
537	 19	174.8	37.7	 16
538	 19	98.5	15.6	 16
539	 19	234.3	44.1	 16
540	 19	223.8	20.1	 16
541	 19	166.5	18.6	 16
542	 19	235.3	26.8	 16
543	 19	75.3	9.2	 16
544	 19	172.3	26.9	 16
545	 19	232.0	42.6	 16
546	 19	171.3	23.1	 16
547	 19	101.3	17.2	 16
548	 19	84.0	18.5	 16
549	 19	450.3	100.8	 16
550	 19	148.8	25.1	 16
551	 19	563.8	108.9	 16
552	 19	102.3	29.0	 16
553	 19	367.8	38.7	 16
554	 19	129.5	25.4	 16
555	 19	110.5	18.1	 16
556	 19	219.3	31.7	 16
557	 19	310.5	56.2	 16
558	 19	382.5	68.3	 16
559	 19	1313.3	200.8	 16
560	 19	696.5	134.9	 16
561	 19	167.8	36.4	 16
562	 19	344.0	37.2	 16
563	 19	248.8	26.0	 16
564	 19	131.0	18.7	 16
565	 19	75.3	12.2	 16
566	 19	131.0	23.3	 16
567	 19	203.5	38.8	 16
568	 19	2548.3	467.9	 16
569	 19	193.0	30.5	 16
570	 19	80.3	13.0	 16
571	 19	202.0	29.7	 16
572	 19	252.3	40.0	 16
573	 19	115.3	29.4	 16
574	 19	435.3	39.5	 16
575	 19	225.8	35.9	 16
576	 19	231.8	29.5	 16
577	 19	174.3	25.6	 16
578	 19	156.0	21.9	 16
579	 19	251.5	33.3	 16
580	 19	648.5	109.3	 16
581	 19	485.5	72.1	 16
582	 19	280.8	39.0	 16
583	 19	157.3	27.3	 16
584	 19	163.0	27.4	 16
585	 19	184.0	41.2	 16
586	 19	262.5	35.0	 16
587	 19	246.0	40.4	 16
588	 19	140.0	27.7	 16
589	 19	78.8	14.6	 16
590	 19	750.8	92.8	 16
591	 19	348.5	54.0	 16
592	 19	130.3	21.0	 16
593	 19	1878.0	419.3	 16
594	 19	80.5	12.6	 16
595	 19	134.0	19.9	 16
596	 19	386.3	74.9	 16
597	 19	179.3	26.7	 16
598	 19	138.0	23.2	 16
599	 19	209.0	24.3	 16
600	 19	192.3	14.2	 16
601	 19	180.3	28.5	 16
602	 19	445.5	30.2	 16
603	 19	165.5	27.5	 16
604	 19	142.0	15.1	 16
605	 19	268.3	39.2	 16
606	 19	175.0	26.1	 20
607	 19	829.0	225.9	 16
608	 19	340.3	45.6	 16
609	 19	154.3	20.6	 16
610	 19	153.3	31.3	 16
611	 19	103.3	20.3	 16
612	 19	108.8	18.7	 16
613	 19	113.5	21.9	 16
614	 19	1303.8	503.2	 16
615	 19	508.8	88.9	 16
616	 19	1617.5	356.2	 16
617	 19	468.3	125.4	 16
618	 19	173.0	34.5	 16
619	 19	101.5	17.5	 16
620	 19	113.3	19.2	 16
621	 19	395.0	95.6	 16
622	 19	405.0	139.0	 16
623	 19	204.0	44.6	 16
624	 19	355.5	67.3	 16
625	 19	281.0	56.4	 16
626	 19	172.0	21.2	 16
627	 19	142.8	50.7	 16
628	 19	95.3	19.2	 16
629	 19	183.3	39.3	 16
630	 19	170.0	34.7	 16
631	 19	125.3	26.7	 16
632	 19	236.8	19.6	 16
633	 19	243.0	39.7	 16
634	 19	297.3	38.5	 16
635	 19	263.0	42.7	 16
636	 19	316.3	44.7	 16
637	 19	182.5	31.3	 16
638	 19	128.0	21.9	 16
639	 19	212.5	35.1	 16
640	 19	431.3	155.1	 16
641	 19	837.5	73.8	 16
642	 19	390.8	54.5	 16
643	 19	406.3	59.6	 16
644	 19	232.8	39.7	 16
645	 19	177.5	26.2	 16
646	 19	384.8	61.2	 16
647	 19	936.3	149.8	 16
648	 19	270.3	34.6	 16
649	 19	225.3	30.0	 16
650	 19	151.3	23.7	 16
651	 19	236.8	35.7	 16
652	 19	178.8	22.1	 16
653	 19	181.3	29.3	 16
654	 19	184.0	29.0	 16
655	 19	213.0	25.0	 16
656	 19	229.3	29.3	 16
657	 19	345.0	26.4	 16
658	 19	174.5	33.2	 16
659	 19	172.5	29.5	 16
660	 19	102.0	14.1	 16
661	 19	132.8	58.4	 16
662	 19	225.5	43.0	 16
663	 19	106.8	17.7	 16
664	 19	91.3	19.8	 16
665	 19	119.8	42.2	 16
666	 19	728.8	147.0	 16
667	 19	203.8	36.4	 16
668	 19	88.8	18.3	 16
669	 19	128.3	20.7	 16
670	 19	168.3	31.5	 16
671	 19	298.5	55.8	 16
672	 19	130.0	26.1	 16
673	 19	104.5	19.5	 16
674	 19	135.5	19.3	 16
675	 19	149.0	30.8	 16
676	 19	340.0	38.9	 16
677	 19	393.8	89.9	 16
678	 19	103.0	10.1	 16
679	 19	82.8	17.8	 16
680	 19	72.5	12.6	 16
681	 19	132.5	16.6	 16
682	 19	175.3	31.2	 16
683	 19	121.5	23.7	 16
684	 19	331.3	88.6	 16
685	 19	125.0	21.2	 16
686	 19	106.0	20.2	 16
687	 19	190.5	32.5	 16
688	 19	134.3	21.4	 16
689	 19	119.3	15.9	 16
690	 19	118.5	17.7	 16
691	 19	94.0	19.4	 16
692	 19	1133.3	282.6	 16
693	 19	928.5	254.8	 16
694	 19	269.8	44.9	 16
695	 19	231.5	39.2	 16
696	 19	159.8	28.4	 16
697	 19	153.5	37.3	 16
698	 19	127.0	23.6	 16
699	 19	166.5	29.4	 16
700	 19	262.3	54.9	 16
701	 19	98.3	19.5	 16
702	 19	140.5	23.5	 16
703	 19	159.0	26.3	 16
704	 19	558.5	108.6	 16
705	 19	78.3	15.7	 16
706	 19	113.8	17.9	 16
707	 19	297.0	24.5	 16
708	 19	693.3	160.3	 16
709	 19	258.0	37.9	 16
710	 19	282.5	48.1	 16
711	 19	137.5	23.4	 16
  0	 20	3741.0	642.2	 16
  1	 20	124.0	16.3	 16
  2	 20	171.3	16.9	 16
  3	 20	636.8	57.3	 16
  4	 20	787.3	88.2	 16
  5	 20	182.3	18.4	 16
  6	 20	104.0	19.9	 16
  7	 20	103.8	20.0	 16
  8	 20	76.0	16.3	 16
  9	 20	95.8	23.2	 16
 10	 20	101.0	11.1	 16
 11	 20	94.8	24.4	 16
 12	 20	111.0	14.7	 16
 13	 20	137.0	22.3	 16
 14	 20	249.5	26.5	 16
 15	 20	444.3	49.4	 16
 16	 20	194.0	28.8	 16
 17	 20	231.5	37.9	 16
 18	 20	404.5	61.4	 16
 19	 20	726.8	150.6	 16
 20	 20	169.5	34.2	 16
 21	 20	239.5	48.5	 16
 22	 20	161.0	35.4	 16
 23	 20	70.3	12.9	 16
 24	 20	152.8	41.0	 16
 25	 20	304.0	63.6	 16
 26	 20	80.0	13.3	 16
 27	 20	78.5	9.9	 16
 28	 20	98.3	20.0	 16
 29	 20	96.0	24.1	 16
 30	 20	204.5	24.7	 16
 31	 20	198.8	43.4	 16
 32	 20	118.0	22.3	 16
 33	 20	259.8	43.0	 16
 34	 20	367.0	155.8	 16
 35	 20	3067.8	864.9	 16
 36	 20	150.5	24.2	 16
 37	 20	314.5	51.0	 16
 38	 20	240.8	55.7	 16
 39	 20	356.0	55.7	 16
 40	 20	264.3	57.3	 16
 41	 20	105.8	22.7	 16
 42	 20	90.0	18.6	 16
 43	 20	146.5	27.1	 16
 44	 20	231.3	56.2	 16
 45	 20	103.3	15.4	 16
 46	 20	93.5	21.0	 16
 47	 20	429.8	199.1	 16
 48	 20	1941.8	490.4	 16
 49	 20	182.3	30.9	 16
 50	 20	127.5	15.8	 16
 51	 20	237.5	34.2	 16
 52	 20	234.0	105.0	 16
 53	 20	832.8	183.9	 16
 54	 20	218.8	60.3	 16
 55	 20	316.0	54.3	 16
 56	 20	135.0	43.3	 16
 57	 20	190.3	43.8	 16
 58	 20	355.5	65.3	 16
 59	 20	377.0	25.0	 16
 60	 20	928.3	281.7	 16
 61	 20	102.8	17.4	 16
 62	 20	342.5	43.2	 16
 63	 20	361.8	48.3	 16
 64	 20	163.0	22.4	 16
 65	 20	130.5	21.7	 16
 66	 20	101.8	13.6	 16
 67	 20	85.8	17.8	 16
 68	 20	139.8	22.5	 16
 69	 20	277.8	25.8	 16
 70	 20	267.5	33.7	 16
 71	 20	167.0	26.2	 16
 72	 20	441.8	225.7	 16
 73	 20	1894.0	376.9	 16
 74	 20	256.5	19.1	 16
 75	 20	260.5	30.3	 16
 76	 20	211.0	31.2	 16
 77	 20	217.0	42.1	 16
 78	 20	246.8	52.2	 16
 79	 20	75.8	14.9	 16
 80	 20	97.8	19.2	 16
 81	 20	134.3	31.5	 16
 82	 20	92.5	16.6	 16
 83	 20	317.5	39.2	 16
 84	 20	296.3	46.0	 16
 85	 20	148.3	29.3	 16
 86	 20	85.3	12.8	 16
 87	 20	125.3	22.8	 16
 88	 20	127.3	22.4	 16
 89	 20	145.8	25.6	 16
 90	 20	152.5	34.8	 16
 91	 20	2427.3	785.2	 16
 92	 20	95.8	13.9	 16
 93	 20	97.3	15.3	 16
 94	 20	164.0	36.3	 16
 95	 20	251.8	98.9	 16
 96	 20	723.3	104.6	 16
 97	 20	150.8	25.9	 16
 98	 20	245.0	28.6	 16
 99	 20	400.0	105.4	 16
100	 20	160.5	22.7	 16
101	 20	215.5	108.5	 16
102	 20	1566.3	176.7	 16
103	 20	580.0	55.5	 16
104	 20	233.3	30.3	 16
105	 20	133.3	18.3	 16
106	 20	120.0	15.7	 16
107	 20	110.3	18.8	 16
108	 20	86.3	24.8	 16
109	 20	169.8	39.8	 16
110	 20	121.5	19.2	 16
111	 20	127.5	18.9	 16
112	 20	892.0	246.6	 16
113	 20	100.0	14.3	 16
114	 20	189.5	21.0	 16
115	 20	184.0	23.2	 16
116	 20	162.0	23.2	 16
117	 20	114.0	22.8	 16
118	 20	69.5	19.8	 16
119	 20	92.3	11.0	 16
120	 20	95.5	16.2	 16
121	 20	92.0	17.6	 16
122	 20	99.5	16.7	 16
123	 20	129.0	22.1	 16
124	 20	100.5	14.2	 16
125	 20	124.3	31.0	 16
126	 20	1798.3	191.5	 16
127	 20	414.3	60.7	 16
128	 20	250.3	48.4	 16
129	 20	88.0	18.3	 16
130	 20	119.0	28.0	 16
131	 20	312.5	39.6	 16
132	 20	146.0	32.8	 20
133	 20	78.8	10.3	 16
134	 20	88.8	13.3	 16
135	 20	78.3	11.0	 16
136	 20	77.3	10.9	 16
137	 20	97.5	12.9	 16
138	 20	224.5	125.4	 16
139	 20	764.3	83.3	 16
140	 20	584.3	102.9	 16
141	 20	129.0	27.1	 16
142	 20	96.8	21.3	 16
143	 20	102.5	15.7	 16
144	 20	109.0	26.6	 16
145	 20	130.5	23.1	 16
146	 20	88.0	16.4	 16
147	 20	90.3	19.6	 16
148	 20	115.3	17.4	 16
149	 20	140.3	23.8	 16
150	 20	181.8	26.6	 16
151	 20	138.3	20.5	 16
152	 20	165.0	28.6	 16
153	 20	197.3	40.1	 16
154	 20	136.3	22.6	 16
155	 20	141.3	23.4	 16
156	 20	205.0	47.3	 16
157	 20	359.8	81.3	 16
158	 20	99.0	14.4	 16
159	 20	131.0	26.8	 16
160	 20	226.5	45.6	 16
161	 20	169.0	74.8	 16
162	 20	837.3	105.8	 16
163	 20	1349.5	357.9	 16
164	 20	342.8	99.1	 16
165	 20	78.5	11.2	 16
166	 20	103.3	8.6	 16
167	 20	101.0	19.7	 16
168	 20	358.0	114.1	 16
169	 20	99.3	25.6	 16
170	 20	169.3	22.7	 16
171	 20	420.0	69.0	 16
172	 20	226.3	55.6	 16
173	 20	494.3	87.2	 16
174	 20	385.3	129.4	 16
175	 20	95.5	10.4	 16
176	 20	97.5	20.3	 16
177	 20	138.8	42.8	 16
178	 20	390.3	51.3	 16
179	 20	369.0	34.8	 16
180	 20	663.5	107.5	 16
181	 20	205.0	25.9	 16
182	 20	146.8	31.9	 16
183	 20	529.5	159.8	 16
184	 20	154.3	28.2	 16
185	 20	98.3	26.7	 16
186	 20	84.3	12.8	 16
187	 20	184.3	34.0	 16
188	 20	106.3	18.7	 16
189	 20	79.0	14.5	 16
190	 20	98.5	16.5	 16
191	 20	157.0	77.2	 16
192	 20	215.5	46.5	 16
193	 20	209.3	30.7	 16
194	 20	289.8	88.0	 16
195	 20	98.8	14.3	 16
196	 20	104.5	26.7	 16
197	 20	375.8	76.0	 16
198	 20	307.8	61.5	 16
199	 20	159.5	28.7	 16
200	 20	184.8	22.8	 16
201	 20	416.0	38.6	 16
202	 20	703.8	143.3	 16
203	 20	152.3	18.9	 16
204	 20	128.8	23.9	 16
205	 20	238.0	62.5	 16
206	 20	93.3	12.3	 16
207	 20	92.5	11.8	 16
208	 20	124.8	20.7	 16
209	 20	111.5	17.0	 16
210	 20	119.5	31.8	 16
211	 20	236.0	58.9	 16
212	 20	76.0	11.7	 16
213	 20	99.0	15.5	 16
214	 20	92.0	16.7	 16
215	 20	98.3	16.6	 16
216	 20	103.0	23.1	 16
217	 20	105.5	21.7	 16
218	 20	89.3	17.4	 16
219	 20	183.0	33.5	 16
220	 20	185.5	53.2	 16
221	 20	173.3	19.2	 16
222	 20	109.8	19.9	 16
223	 20	88.5	17.7	 16
224	 20	94.3	14.9	 16
225	 20	106.0	14.4	 16
226	 20	101.3	15.7	 16
227	 20	446.8	104.8	 16
228	 20	124.8	31.2	 16
229	 20	379.5	56.6	 16
230	 20	106.8	22.5	 16
231	 20	136.3	22.6	 16
232	 20	102.0	15.1	 16
233	 20	75.0	14.5	 16
234	 20	86.3	19.9	 16
235	 20	207.0	35.3	 16
236	 20	81.5	20.1	 16
237	 20	147.8	56.0	 16
238	 20	846.8	171.3	 16
239	 20	146.8	26.6	 16
240	 20	481.8	58.4	 16
241	 20	352.5	69.3	 16
242	 20	80.3	11.0	 16
243	 20	109.8	28.2	 16
244	 20	271.5	50.1	 16
245	 20	102.3	24.1	 16
246	 20	215.5	41.3	 16
247	 20	70.3	16.9	 16
248	 20	240.8	25.0	 16
249	 20	138.0	23.3	 16
250	 20	73.8	11.0	 16
251	 20	106.0	13.2	 16
252	 20	112.8	27.7	 16
253	 20	70.3	14.1	 16
254	 20	78.0	13.4	 16
255	 20	133.8	26.1	 16
256	 20	88.8	15.3	 16
257	 20	91.3	15.6	 16
258	 20	88.3	13.4	 16
259	 20	340.3	45.6	 16
260	 20	237.3	35.7	 16
261	 20	213.5	31.2	 16
262	 20	241.3	38.3	 16
263	 20	66.5	11.3	 16
264	 20	90.5	14.8	 16
265	 20	123.3	17.4	 16
266	 20	76.5	10.3	 16
267	 20	126.3	22.6	 16
268	 20	147.5	25.6	 16
269	 20	152.3	23.6	 16
270	 20	186.0	28.2	 16
271	 20	147.3	21.8	 16
272	 20	431.3	55.2	 16
273	 20	90.0	13.5	 16
274	 20	107.5	12.2	 16
275	 20	217.5	29.7	 16
276	 20	239.8	46.8	 16
277	 20	94.5	20.0	 16
278	 20	78.8	12.7	 16
279	 20	124.5	19.9	 16
280	 20	143.8	14.1	 16
281	 20	87.0	21.1	 16
282	 20	85.5	15.4	 16
283	 20	128.5	20.6	 16
284	 20	91.5	14.0	 16
285	 20	105.3	20.1	 16
286	 20	71.0	14.1	 16
287	 20	155.3	26.1	 16
288	 20	88.3	13.0	 16
289	 20	135.0	22.2	 16
290	 20	158.8	25.1	 16
291	 20	151.0	25.3	 16
292	 20	79.5	15.9	 16
293	 20	102.5	16.3	 16
294	 20	147.8	20.8	 16
295	 20	75.8	11.1	 16
296	 20	99.8	24.5	 16
297	 20	68.3	12.6	 16
298	 20	78.3	19.6	 16
299	 20	107.5	21.9	 16
300	 20	93.8	19.2	 16
301	 20	90.8	55.3	 16
302	 20	128.3	23.1	 16
303	 20	224.8	35.3	 16
304	 20	145.3	29.3	 16
305	 20	144.3	22.5	 16
306	 20	163.8	25.0	 16
307	 20	80.0	15.3	 16
308	 20	112.0	22.1	 16
309	 20	230.8	37.5	 16
310	 20	88.0	18.2	 16
311	 20	78.8	21.4	 16
312	 20	96.5	23.4	 16
313	 20	66.3	12.0	 16
314	 20	132.0	25.8	 16
315	 20	105.5	18.9	 16
316	 20	101.3	20.0	 16
317	 20	177.5	26.8	 16
318	 20	220.8	34.2	 16
319	 20	121.0	19.9	 16
320	 20	374.3	43.1	 16
321	 20	428.5	44.3	 16
322	 20	241.0	27.0	 16
323	 20	177.0	24.6	 16
324	 20	141.8	23.1	 16
325	 20	98.5	30.2	 16
326	 20	271.3	35.4	 16
327	 20	131.0	23.7	 16
328	 20	96.3	19.4	 16
329	 20	72.5	17.4	 16
330	 20	74.3	16.3	 16
331	 20	158.3	25.4	 16
332	 20	110.0	23.5	 16
333	 20	108.5	20.1	 16
334	 20	441.8	56.3	 16
335	 20	1712.5	183.6	 16
336	 20	68.8	13.9	 16
337	 20	78.8	11.6	 16
338	 20	457.3	40.8	 16
339	 20	329.5	36.3	 16
340	 20	246.5	41.3	 16
341	 20	72.3	11.5	 16
342	 20	72.3	12.8	 16
343	 20	95.0	14.2	 16
344	 20	77.3	15.5	 16
345	 20	94.5	17.8	 16
346	 20	70.5	13.8	 16
347	 20	89.3	15.7	 16
348	 20	260.5	46.8	 16
349	 20	91.3	16.6	 16
350	 20	110.5	13.2	 16
351	 20	173.8	24.1	 16
352	 20	82.0	15.3	 16
353	 20	132.0	19.4	 16
354	 20	92.5	14.6	 16
355	 20	130.0	21.9	 16
356	 20	376.8	38.5	 16
357	 20	290.3	46.4	 16
358	 20	458.3	44.1	 16
359	 20	415.0	50.7	 16
360	 20	94.3	14.0	 16
361	 20	117.3	23.6	 16
362	 20	110.3	25.2	 16
363	 20	120.0	23.1	 16
364	 20	127.8	19.0	 16
365	 20	200.0	43.7	 16
366	 20	270.3	23.9	 16
367	 20	137.8	20.6	 16
368	 20	99.5	21.8	 16
369	 20	450.5	51.4	 20
370	 20	104.3	21.0	 16
371	 20	171.3	27.8	 16
372	 20	133.3	26.8	 16
373	 20	223.0	39.5	 16
374	 20	134.3	33.4	 16
375	 20	92.5	18.1	 16
376	 20	133.3	27.2	 16
377	 20	127.5	24.3	 16
378	 20	77.5	13.5	 16
379	 20	108.8	40.3	 16
380	 20	232.5	51.5	 16
381	 20	168.3	33.9	 16
382	 20	70.0	13.7	 16
383	 20	176.0	30.8	 16
384	 20	125.8	25.6	 16
385	 20	153.0	24.2	 16
386	 20	112.5	24.7	 16
387	 20	305.0	57.9	 16
388	 20	98.3	16.9	 16
389	 20	86.5	12.1	 16
390	 20	102.3	39.3	 16
391	 20	124.5	32.3	 16
392	 20	280.3	55.7	 16
393	 20	102.3	18.4	 16
394	 20	137.5	30.9	 16
395	 20	397.0	52.4	 16
396	 20	98.3	19.9	 16
397	 20	85.8	12.7	 16
398	 20	140.5	78.7	 16
399	 20	956.0	86.3	 16
400	 20	207.8	31.3	 16
401	 20	88.0	26.3	 16
402	 20	91.0	11.5	 16
403	 20	112.3	17.6	 16
404	 20	78.3	16.3	 16
405	 20	82.5	13.6	 16
406	 20	90.8	22.4	 16
407	 20	200.8	26.9	 16
408	 20	370.0	67.5	 16
409	 20	191.5	36.1	 16
410	 20	121.3	28.1	 16
411	 20	272.8	74.0	 16
412	 20	762.8	70.8	 16
413	 20	268.5	28.9	 16
414	 20	396.5	68.6	 16
415	 20	127.8	17.8	 16
416	 20	323.8	48.5	 16
417	 20	121.3	23.4	 16
418	 20	106.8	18.8	 16
419	 20	106.3	15.2	 16
420	 20	383.5	49.4	 16
421	 20	122.0	20.9	 16
422	 20	128.8	23.4	 16
423	 20	318.3	46.0	 16
424	 20	221.3	39.8	 16
425	 20	116.3	16.2	 16
426	 20	135.5	24.5	 16
427	 20	217.0	32.5	 16
428	 20	247.3	23.9	 16
429	 20	198.5	36.9	 16
430	 20	98.8	14.5	 16
431	 20	190.8	30.7	 16
432	 20	192.5	36.2	 16
433	 20	540.5	56.2	 16
434	 20	115.3	16.5	 16
435	 20	109.3	21.4	 16
436	 20	127.0	23.4	 16
437	 20	99.5	18.3	 16
438	 20	88.5	19.9	 16
439	 20	75.5	16.8	 16
440	 20	91.5	16.0	 16
441	 20	318.5	49.1	 16
442	 20	321.0	44.0	 16
443	 20	116.8	19.5	 16
444	 20	670.8	101.0	 16
445	 20	249.0	44.6	 16
446	 20	272.0	38.3	 16
447	 20	215.5	36.5	 16
448	 20	135.5	17.8	 16
449	 20	190.3	30.2	 16
450	 20	183.8	46.8	 16
451	 20	131.5	21.3	 16
452	 20	100.8	21.2	 16
453	 20	90.5	17.5	 16
454	 20	83.5	17.4	 16
455	 20	140.8	23.7	 16
456	 20	147.3	19.4	 16
457	 20	104.5	12.5	 16
458	 20	88.5	18.2	 16
459	 20	125.8	26.6	 16
460	 20	98.0	20.6	 16
461	 20	100.8	20.0	 16
462	 20	263.3	31.9	 16
463	 20	205.0	16.2	 16
464	 20	87.3	11.7	 16
465	 20	109.3	14.6	 16
466	 20	82.5	19.5	 16
467	 20	78.3	14.6	 16
468	 20	213.5	31.6	 16
469	 20	136.0	16.7	 16
470	 20	399.0	30.2	 16
471	 20	1152.0	131.0	 16
472	 20	186.0	26.0	 16
473	 20	231.5	33.2	 16
474	 20	126.0	22.9	 16
475	 20	310.8	40.1	 16
476	 20	227.3	46.8	 16
477	 20	207.0	27.5	 16
478	 20	156.0	19.0	 16
479	 20	123.8	24.4	 16
480	 20	400.3	49.1	 16
481	 20	103.5	19.9	 16
482	 20	99.0	17.3	 16
483	 20	113.3	25.4	 16
484	 20	98.0	15.1	 16
485	 20	622.5	67.9	 16
486	 20	422.0	30.9	 16
487	 20	325.5	35.0	 16
488	 20	2071.8	288.6	 16
489	 20	425.3	38.4	 16
490	 20	104.5	19.4	 16
491	 20	654.0	56.7	 16
492	 20	113.3	19.4	 16
493	 20	431.0	46.0	 16
494	 20	349.0	44.0	 16
495	 20	142.8	65.0	 16
496	 20	626.3	110.1	 16
497	 20	153.0	24.7	 16
498	 20	233.8	43.6	 16
499	 20	88.3	14.7	 16
500	 20	80.0	16.8	 16
501	 20	93.5	15.1	 16
502	 20	106.3	18.4	 16
503	 20	113.5	19.6	 16
504	 20	228.5	39.3	 16
505	 20	207.0	30.7	 16
506	 20	109.5	19.3	 16
507	 20	213.5	21.9	 16
508	 20	133.5	26.1	 16
509	 20	352.3	44.5	 16
510	 20	110.0	14.8	 16
511	 20	397.5	37.1	 16
512	 20	110.3	18.8	 16
513	 20	124.3	17.3	 16
514	 20	127.0	17.9	 16
515	 20	135.5	34.0	 16
516	 20	1405.5	193.3	 16
517	 20	180.0	25.7	 16
518	 20	87.5	13.6	 16
519	 20	81.3	14.2	 16
520	 20	88.8	18.4	 16
521	 20	99.3	19.0	 16
522	 20	76.5	15.8	 16
523	 20	284.5	63.3	 16
524	 20	97.5	16.6	 16
525	 20	160.5	35.6	 16
526	 20	82.8	9.7	 16
527	 20	159.0	29.9	 16
528	 20	689.0	94.7	 16
529	 20	783.3	83.6	 16
530	 20	219.8	26.9	 16
531	 20	347.0	39.2	 16
532	 20	183.3	27.7	 16
533	 20	91.8	16.7	 16
534	 20	100.8	12.5	 16
535	 20	102.5	16.1	 16
536	 20	133.5	23.9	 16
537	 20	220.8	24.9	 16
538	 20	134.3	18.4	 16
539	 20	143.5	23.9	 16
540	 20	145.3	30.8	 16
541	 20	144.5	15.6	 16
542	 20	190.5	23.2	 16
543	 20	79.3	15.3	 16
544	 20	91.5	16.6	 16
545	 20	96.5	21.1	 16
546	 20	115.3	17.2	 16
547	 20	107.8	12.5	 16
548	 20	110.0	18.6	 16
549	 20	123.3	18.9	 16
550	 20	130.8	22.3	 16
551	 20	167.8	22.9	 16
552	 20	70.8	10.9	 16
553	 20	183.5	34.2	 16
554	 20	116.3	24.2	 16
555	 20	79.8	12.7	 16
556	 20	210.5	28.2	 16
557	 20	123.8	20.8	 16
558	 20	218.3	46.2	 16
559	 20	358.3	45.0	 16
560	 20	247.0	26.0	 16
561	 20	117.3	23.9	 16
562	 20	219.5	36.8	 16
563	 20	136.3	20.8	 16
564	 20	161.3	22.0	 16
565	 20	79.8	13.9	 16
566	 20	157.8	27.2	 16
567	 20	129.0	24.5	 16
568	 20	1292.5	203.7	 16
569	 20	154.3	17.2	 16
570	 20	92.8	10.8	 16
571	 20	247.0	35.9	 16
572	 20	175.0	21.1	 16
573	 20	129.8	23.3	 16
574	 20	398.3	66.2	 16
575	 20	214.0	21.6	 16
576	 20	359.3	57.3	 16
577	 20	108.5	13.9	 16
578	 20	130.8	25.6	 16
579	 20	187.5	29.6	 16
580	 20	687.5	83.0	 16
581	 20	428.5	39.2	 16
582	 20	265.8	36.3	 16
583	 20	106.3	18.5	 16
584	 20	107.8	15.4	 16
585	 20	115.0	14.3	 16
586	 20	557.5	53.7	 16
587	 20	289.5	44.1	 16
588	 20	94.5	13.8	 16
589	 20	83.8	11.5	 16
590	 20	924.3	75.6	 16
591	 20	175.3	27.0	 16
592	 20	176.8	32.8	 16
593	 20	192.3	31.8	 16
594	 20	93.0	11.0	 16
595	 20	153.5	22.5	 16
596	 20	124.3	33.2	 16
597	 20	127.3	17.3	 16
598	 20	89.3	24.3	 16
599	 20	203.0	27.2	 16
600	 20	446.3	57.9	 16
601	 20	379.8	37.8	 16
602	 20	879.8	101.3	 16
603	 20	244.3	29.6	 16
604	 20	104.0	22.8	 16
605	 20	158.3	25.3	 16
606	 20	169.0	20.9	 16
607	 20	1187.3	314.6	 20
608	 20	749.5	119.5	 16
609	 20	165.0	33.6	 16
610	 20	110.0	16.1	 16
611	 20	98.8	10.9	 16
612	 20	103.0	19.4	 16
613	 20	119.0	27.0	 16
614	 20	115.3	24.4	 16
615	 20	262.0	22.1	 16
616	 20	427.3	65.9	 16
617	 20	219.0	25.1	 16
618	 20	154.5	18.9	 16
619	 20	179.0	40.8	 16
620	 20	87.5	15.2	 16
621	 20	91.5	19.5	 16
622	 20	132.8	26.8	 16
623	 20	117.0	19.5	 16
624	 20	126.3	22.6	 16
625	 20	176.3	27.4	 16
626	 20	176.3	30.7	 16
627	 20	128.0	24.8	 16
628	 20	96.0	19.6	 16
629	 20	148.3	19.1	 16
630	 20	108.5	16.8	 16
631	 20	238.5	59.6	 16
632	 20	454.0	61.3	 16
633	 20	396.5	44.0	 16
634	 20	352.3	38.0	 16
635	 20	443.3	61.4	 16
636	 20	529.0	59.3	 16
637	 20	122.5	26.9	 16
638	 20	120.8	27.9	 16
639	 20	167.3	26.4	 16
640	 20	269.0	165.0	 16
641	 20	2208.0	318.1	 16
642	 20	506.0	36.1	 16
643	 20	620.5	79.5	 16
644	 20	516.3	82.7	 16
645	 20	241.5	31.7	 16
646	 20	488.0	46.4	 16
647	 20	767.0	137.3	 16
648	 20	405.0	48.8	 16
649	 20	339.5	70.0	 16
650	 20	161.0	37.8	 16
651	 20	356.0	40.1	 16
652	 20	245.3	36.6	 16
653	 20	158.5	20.5	 16
654	 20	134.8	21.5	 16
655	 20	131.3	20.9	 16
656	 20	229.0	30.0	 16
657	 20	209.3	28.7	 16
658	 20	175.5	25.8	 16
659	 20	195.0	35.1	 16
660	 20	107.5	19.6	 16
661	 20	199.3	40.5	 16
662	 20	99.3	16.8	 16
663	 20	97.3	19.8	 16
664	 20	78.0	14.7	 16
665	 20	98.8	31.7	 16
666	 20	446.3	53.8	 16
667	 20	117.5	18.6	 16
668	 20	101.0	18.4	 16
669	 20	105.5	21.1	 16
670	 20	215.3	57.5	 16
671	 20	658.5	176.3	 16
672	 20	138.0	24.6	 16
673	 20	79.3	14.2	 16
674	 20	105.5	30.0	 16
675	 20	129.5	18.9	 16
676	 20	158.0	35.5	 16
677	 20	176.0	28.8	 16
678	 20	118.0	23.8	 16
679	 20	82.3	13.4	 16
680	 20	78.0	15.3	 16
681	 20	94.3	14.6	 16
682	 20	106.3	13.3	 16
683	 20	160.0	17.7	 16
684	 20	100.0	11.9	 16
685	 20	90.5	20.1	 16
686	 20	127.3	16.7	 16
687	 20	92.3	16.9	 16
688	 20	93.3	17.0	 16
689	 20	157.8	30.4	 16
690	 20	145.8	20.2	 16
691	 20	180.5	30.1	 16
692	 20	442.5	43.8	 16
693	 20	395.3	49.6	 16
694	 20	324.8	40.8	 16
695	 20	170.0	27.9	 16
696	 20	202.3	32.1	 16
697	 20	89.0	13.5	 16
698	 20	77.3	11.5	 16
699	 20	164.8	15.1	 16
700	 20	225.0	31.7	 16
701	 20	112.0	16.9	 16
702	 20	139.0	33.3	 16
703	 20	238.0	33.1	 16
704	 20	533.0	73.1	 16
705	 20	78.3	10.6	 16
706	 20	100.3	16.4	 16
707	 20	186.0	28.0	 16
708	 20	156.8	24.3	 16
709	 20	173.5	25.9	 16
710	 20	136.3	23.9	 16
711	 20	6380.8	1056.0	 16
  0	 21	196.5	25.6	 16
  1	 21	815.8	66.1	 16
  2	 21	597.8	63.1	 16
  3	 21	217.5	33.8	 16
  4	 21	333.0	40.2	 16
  5	 21	124.3	19.8	 16
  6	 21	126.5	19.4	 16
  7	 21	241.5	31.0	 16
  8	 21	181.3	24.7	 16
  9	 21	107.0	20.0	 16
 10	 21	251.3	23.7	 16
 11	 21	137.8	18.2	 16
 12	 21	208.5	27.8	 16
 13	 21	72.5	11.7	 16
 14	 21	125.0	23.6	 16
 15	 21	120.0	14.9	 16
 16	 21	121.3	20.9	 16
 17	 21	113.8	20.0	 16
 18	 21	157.0	29.0	 16
 19	 21	204.8	43.4	 16
 20	 21	124.3	21.8	 16
 21	 21	122.5	34.0	 16
 22	 21	348.5	80.3	 16
 23	 21	103.8	25.2	 16
 24	 21	137.0	31.0	 16
 25	 21	825.8	250.2	 16
 26	 21	78.0	13.4	 16
 27	 21	173.0	33.4	 16
 28	 21	80.0	14.1	 16
 29	 21	108.8	32.8	 16
 30	 21	501.0	48.3	 16
 31	 21	311.8	64.9	 16
 32	 21	73.0	12.4	 16
 33	 21	154.3	19.5	 16
 34	 21	157.8	21.0	 16
 35	 21	98.3	19.1	 16
 36	 21	79.8	15.0	 16
 37	 21	73.5	14.0	 16
 38	 21	273.5	29.9	 16
 39	 21	672.3	83.5	 16
 40	 21	869.5	39.5	 16
 41	 21	440.5	37.0	 16
 42	 21	627.3	183.1	 16
 43	 21	153.3	28.7	 16
 44	 21	118.0	19.3	 16
 45	 21	102.0	14.1	 16
 46	 21	174.5	25.9	 16
 47	 21	196.5	35.9	 16
 48	 21	260.5	35.6	 16
 49	 21	162.3	20.6	 16
 50	 21	135.3	13.6	 16
 51	 21	166.3	24.1	 16
 52	 21	178.5	31.2	 16
 53	 21	91.5	10.1	 16
 54	 21	184.0	37.7	 16
 55	 21	213.5	45.0	 16
 56	 21	470.8	66.7	 16
 57	 21	270.5	29.9	 16
 58	 21	489.8	85.3	 16
 59	 21	564.5	174.8	 16
 60	 21	139.3	30.0	 16
 61	 21	164.3	20.0	 16
 62	 21	266.3	24.5	 16
 63	 21	220.3	29.7	 16
 64	 21	111.8	20.9	 16
 65	 21	102.5	18.3	 16
 66	 21	124.5	23.8	 16
 67	 21	102.0	26.9	 16
 68	 21	344.3	52.1	 16
 69	 21	542.8	75.3	 16
 70	 21	151.8	34.8	 16
 71	 21	87.8	30.5	 16
 72	 21	120.8	18.8	 16
 73	 21	124.5	21.0	 16
 74	 21	118.5	15.3	 16
 75	 21	107.3	23.9	 16
 76	 21	104.3	16.0	 16
 77	 21	110.8	23.5	 16
 78	 21	289.3	159.8	 16
 79	 21	115.8	31.2	 16
 80	 21	155.8	285.9	 16
 81	 21	167.5	53.2	 16
 82	 21	347.0	30.9	 16
 83	 21	478.8	44.0	 16
 84	 21	430.3	74.4	 16
 85	 21	149.8	43.8	 16
 86	 21	247.3	33.0	 16
 87	 21	234.8	46.3	 16
 88	 21	106.0	15.1	 16
 89	 21	134.0	24.4	 16
 90	 21	144.0	28.7	 16
 91	 21	1097.8	94.9	 16
 92	 21	353.3	29.5	 16
 93	 21	414.5	68.2	 16
 94	 21	231.5	34.0	 16
 95	 21	203.0	36.2	 16
 96	 21	180.8	24.4	 16
 97	 21	146.8	27.2	 16
 98	 21	97.5	13.5	 16
 99	 21	79.3	10.5	 16
100	 21	94.0	14.9	 16
101	 21	114.5	15.6	 16
102	 21	109.0	17.5	 16
103	 21	83.5	15.1	 16
104	 21	262.0	53.9	 16
105	 21	203.8	44.0	 16
106	 21	202.3	31.1	 16
107	 21	110.3	19.7	 16
108	 21	100.5	15.6	 16
109	 21	164.5	25.1	 16
110	 21	120.8	22.0	 16
111	 21	119.0	19.8	 16
112	 21	498.5	140.7	 16
113	 21	90.0	14.6	 16
114	 21	73.3	14.4	 16
115	 21	101.0	23.1	 16
116	 21	71.5	12.4	 16
117	 21	99.5	14.1	 16
118	 21	78.0	19.0	 16
119	 21	76.5	12.8	 16
120	 21	152.3	19.9	 16
121	 21	213.3	30.6	 16
122	 21	3176.8	799.9	 16
123	 21	100.8	21.6	 16
124	 21	126.3	19.4	 16
125	 21	1086.3	262.0	 16
126	 21	96.5	16.7	 16
127	 21	106.5	14.0	 16
128	 21	91.8	18.6	 16
129	 21	218.0	23.4	 16
130	 21	121.3	19.2	 16
131	 21	110.5	19.4	 16
132	 21	244.0	93.1	 20
133	 21	1297.0	82.3	 16
134	 21	481.8	85.6	 16
135	 21	242.8	39.1	 16
136	 21	445.3	225.0	 16
137	 21	3537.0	1270.8	 16
138	 21	134.3	22.3	 16
139	 21	359.3	66.4	 16
140	 21	154.5	32.8	 16
141	 21	94.3	13.1	 16
142	 21	146.0	30.5	 16
143	 21	128.0	14.4	 16
144	 21	394.3	85.9	 16
145	 21	110.5	25.2	 16
146	 21	90.0	18.4	 16
147	 21	231.3	37.6	 16
148	 21	209.3	27.6	 16
149	 21	335.3	27.2	 16
150	 21	159.5	23.3	 16
151	 21	323.5	42.5	 16
152	 21	503.0	91.4	 16
153	 21	154.0	37.3	 16
154	 21	125.0	16.4	 16
155	 21	253.5	33.0	 16
156	 21	462.0	137.7	 16
157	 21	612.3	162.9	 16
158	 21	109.5	24.4	 16
159	 21	111.3	25.1	 16
160	 21	132.5	30.5	 16
161	 21	177.5	21.6	 16
162	 21	320.8	101.1	 16
163	 21	91.5	18.5	 16
164	 21	79.0	11.5	 16
165	 21	67.3	11.0	 16
166	 21	96.8	22.7	 16
167	 21	262.5	32.3	 16
168	 21	139.5	35.5	 16
169	 21	129.0	36.1	 16
170	 21	526.3	40.9	 16
171	 21	420.5	70.2	 16
172	 21	263.5	49.9	 16
173	 21	271.0	65.5	 16
174	 21	221.3	38.2	 16
175	 21	153.0	34.3	 16
176	 21	284.0	66.4	 16
177	 21	108.0	16.3	 16
178	 21	97.0	19.8	 16
179	 21	119.3	17.7	 16
180	 21	178.3	38.9	 16
181	 21	112.3	25.5	 16
182	 21	171.5	39.0	 16
183	 21	175.3	35.7	 16
184	 21	84.0	14.7	 16
185	 21	72.3	18.1	 16
186	 21	87.5	21.8	 16
187	 21	92.0	22.9	 16
188	 21	81.3	16.3	 16
189	 21	148.0	20.1	 16
190	 21	226.0	62.0	 16
191	 21	496.3	113.6	 16
192	 21	437.0	49.0	 16
193	 21	248.8	56.1	 16
194	 21	86.0	16.3	 16
195	 21	87.5	17.8	 16
196	 21	126.3	20.2	 16
197	 21	158.0	30.4	 16
198	 21	240.0	35.8	 16
199	 21	590.8	165.2	 16
200	 21	97.0	14.9	 16
201	 21	106.5	14.1	 16
202	 21	103.8	28.7	 16
203	 21	586.3	211.0	 16
204	 21	72.0	16.1	 16
205	 21	130.8	21.0	 16
206	 21	138.0	23.7	 16
207	 21	181.3	42.7	 16
208	 21	325.0	45.8	 16
209	 21	138.3	20.3	 16
210	 21	163.8	33.1	 16
211	 21	86.0	12.7	 16
212	 21	86.5	21.5	 16
213	 21	167.3	35.5	 16
214	 21	218.0	63.1	 16
215	 21	94.0	21.1	 16
216	 21	217.3	30.4	 16
217	 21	137.3	27.7	 16
218	 21	204.3	44.2	 16
219	 21	143.3	24.8	 16
220	 21	175.5	27.2	 16
221	 21	127.0	19.1	 16
222	 21	119.5	23.4	 16
223	 21	162.3	34.1	 16
224	 21	272.5	58.2	 16
225	 21	88.0	14.2	 16
226	 21	76.3	16.7	 16
227	 21	70.3	11.7	 16
228	 21	161.3	20.8	 16
229	 21	516.0	99.5	 16
230	 21	1593.8	375.6	 16
231	 21	274.5	51.1	 16
232	 21	265.5	65.0	 16
233	 21	172.3	29.4	 16
234	 21	224.3	24.8	 16
235	 21	131.3	24.6	 16
236	 21	90.0	18.6	 16
237	 21	85.8	9.9	 16
238	 21	87.8	18.6	 16
239	 21	91.8	13.3	 16
240	 21	98.0	12.5	 16
241	 21	173.0	33.1	 16
242	 21	218.3	33.6	 16
243	 21	155.3	17.6	 16
244	 21	155.3	24.9	 16
245	 21	127.0	21.2	 16
246	 21	149.5	20.8	 16
247	 21	255.3	36.2	 16
248	 21	179.0	21.0	 16
249	 21	257.3	40.1	 16
250	 21	115.8	18.2	 16
251	 21	101.8	17.4	 16
252	 21	85.5	13.6	 16
253	 21	70.5	15.1	 16
254	 21	72.5	9.1	 16
255	 21	134.0	27.3	 16
256	 21	130.8	19.4	 16
257	 21	97.8	17.3	 16
258	 21	212.3	26.9	 16
259	 21	134.3	27.9	 16
260	 21	90.8	13.5	 16
261	 21	102.5	19.8	 16
262	 21	318.0	44.4	 16
263	 21	152.8	24.1	 16
264	 21	69.5	14.9	 16
265	 21	108.3	21.6	 16
266	 21	190.0	33.2	 16
267	 21	112.3	19.6	 16
268	 21	109.3	16.5	 16
269	 21	247.0	27.1	 16
270	 21	198.5	42.7	 16
271	 21	119.8	27.4	 16
272	 21	103.0	19.6	 16
273	 21	80.0	18.1	 16
274	 21	168.8	41.3	 16
275	 21	137.8	35.0	 16
276	 21	357.0	67.7	 16
277	 21	127.0	17.9	 16
278	 21	101.5	19.6	 16
279	 21	114.3	21.7	 16
280	 21	97.3	13.0	 16
281	 21	139.8	19.8	 16
282	 21	78.5	9.0	 16
283	 21	94.5	18.1	 16
284	 21	62.3	12.1	 16
285	 21	72.8	16.2	 16
286	 21	113.0	24.7	 16
287	 21	176.0	21.8	 16
288	 21	294.0	67.3	 16
289	 21	185.3	27.6	 16
290	 21	172.5	22.1	 16
291	 21	191.0	28.7	 16
292	 21	97.3	28.0	 16
293	 21	770.8	110.0	 16
294	 21	239.8	36.5	 16
295	 21	129.8	18.6	 16
296	 21	166.3	20.6	 16
297	 21	86.3	11.8	 16
298	 21	92.8	16.2	 16
299	 21	197.0	33.3	 16
300	 21	142.8	25.0	 16
301	 21	256.5	23.4	 16
302	 21	427.5	47.7	 16
303	 21	706.5	90.5	 16
304	 21	699.3	93.0	 16
305	 21	165.3	32.4	 16
306	 21	293.5	39.7	 16
307	 21	97.3	18.5	 16
308	 21	86.0	15.7	 16
309	 21	284.3	34.3	 16
310	 21	230.5	21.8	 16
311	 21	307.0	41.9	 16
312	 21	169.5	29.7	 16
313	 21	601.0	107.6	 16
314	 21	90.5	18.8	 16
315	 21	100.3	13.2	 16
316	 21	158.3	33.5	 16
317	 21	254.0	29.5	 16
318	 21	2434.3	314.7	 16
319	 21	179.0	22.5	 16
320	 21	250.5	28.9	 16
321	 21	2304.5	255.0	 16
322	 21	1453.8	181.6	 16
323	 21	435.8	66.2	 16
324	 21	124.8	20.4	 16
325	 21	596.0	90.3	 16
326	 21	631.0	85.1	 16
327	 21	152.0	31.2	 16
328	 21	103.8	23.7	 16
329	 21	86.8	11.4	 16
330	 21	89.5	17.5	 16
331	 21	251.8	41.9	 16
332	 21	234.5	45.1	 16
333	 21	170.5	35.8	 16
334	 21	295.5	42.4	 16
335	 21	277.3	46.3	 16
336	 21	71.5	11.2	 16
337	 21	184.3	26.0	 16
338	 21	259.3	23.5	 16
339	 21	113.3	19.1	 16
340	 21	160.0	27.2	 16
341	 21	140.0	24.9	 16
342	 21	116.5	25.1	 16
343	 21	115.3	29.8	 16
344	 21	199.8	34.6	 16
345	 21	89.0	17.7	 16
346	 21	288.0	34.1	 16
347	 21	184.3	31.9	 16
348	 21	725.3	83.4	 16
349	 21	824.8	169.1	 16
350	 21	166.3	37.7	 16
351	 21	73.0	17.0	 16
352	 21	197.3	33.2	 16
353	 21	361.3	46.8	 16
354	 21	101.3	19.3	 16
355	 21	376.3	76.6	 16
356	 21	217.0	27.8	 16
357	 21	571.3	47.7	 16
358	 21	428.5	47.8	 16
359	 21	243.5	29.5	 16
360	 21	721.8	78.4	 16
361	 21	1873.8	326.0	 16
362	 21	125.5	16.5	 16
363	 21	106.3	26.3	 16
364	 21	92.5	17.9	 16
365	 21	162.8	24.1	 16
366	 21	103.3	13.2	 16
367	 21	323.5	38.0	 16
368	 21	177.5	23.4	 16
369	 21	173.8	24.9	 16
370	 21	168.5	31.2	 20
371	 21	259.8	26.6	 16
372	 21	143.5	22.4	 16
373	 21	81.0	11.5	 16
374	 21	193.8	16.5	 16
375	 21	156.8	20.4	 16
376	 21	186.3	43.1	 16
377	 21	208.5	33.3	 16
378	 21	124.8	26.5	 16
379	 21	100.5	15.8	 16
380	 21	102.0	20.5	 16
381	 21	83.3	21.7	 16
382	 21	88.3	16.0	 16
383	 21	136.5	24.2	 16
384	 21	118.3	18.0	 16
385	 21	124.3	23.6	 16
386	 21	107.5	20.7	 16
387	 21	122.3	23.0	 16
388	 21	150.3	33.3	 16
389	 21	180.8	22.2	 16
390	 21	92.0	24.5	 16
391	 21	96.0	16.4	 16
392	 21	203.5	22.8	 16
393	 21	206.5	43.5	 16
394	 21	96.8	17.0	 16
395	 21	121.8	23.6	 16
396	 21	892.0	289.9	 16
397	 21	1717.0	482.2	 16
398	 21	397.3	50.3	 16
399	 21	443.0	103.3	 16
400	 21	158.5	45.7	 16
401	 21	111.8	21.1	 16
402	 21	101.8	17.7	 16
403	 21	190.3	27.4	 16
404	 21	157.0	24.7	 16
405	 21	94.5	18.7	 16
406	 21	191.0	33.2	 16
407	 21	135.0	16.2	 16
408	 21	154.3	29.4	 16
409	 21	78.0	13.3	 16
410	 21	78.5	15.8	 16
411	 21	87.8	15.1	 16
412	 21	226.5	36.9	 16
413	 21	195.3	50.3	 16
414	 21	91.0	19.2	 16
415	 21	153.5	20.0	 16
416	 21	139.3	32.5	 16
417	 21	325.0	41.1	 16
418	 21	302.5	40.6	 16
419	 21	299.3	48.9	 16
420	 21	103.3	16.8	 16
421	 21	185.3	37.3	 16
422	 21	192.0	38.3	 16
423	 21	185.0	25.4	 16
424	 21	600.0	101.5	 16
425	 21	216.0	32.2	 16
426	 21	217.8	23.9	 16
427	 21	268.5	34.6	 16
428	 21	274.8	25.0	 16
429	 21	238.3	31.3	 16
430	 21	136.5	21.1	 16
431	 21	148.5	21.9	 16
432	 21	453.3	54.6	 16
433	 21	872.8	87.6	 16
434	 21	831.3	61.3	 16
435	 21	841.8	90.0	 16
436	 21	143.5	27.2	 16
437	 21	209.0	32.6	 16
438	 21	114.0	27.5	 16
439	 21	196.3	27.8	 16
440	 21	203.3	23.3	 16
441	 21	206.8	23.2	 16
442	 21	129.3	20.2	 16
443	 21	118.5	17.8	 16
444	 21	262.5	40.2	 16
445	 21	85.8	9.9	 16
446	 21	204.5	31.3	 16
447	 21	187.0	28.4	 16
448	 21	211.0	85.0	 16
449	 21	22268.0	3200.6	 16
450	 21	368.0	31.7	 16
451	 21	181.3	29.9	 16
452	 21	147.5	22.5	 16
453	 21	104.8	22.5	 16
454	 21	95.0	10.3	 16
455	 21	120.8	24.3	 16
456	 21	219.8	37.0	 16
457	 21	149.8	28.5	 16
458	 21	219.5	32.4	 16
459	 21	226.3	30.5	 16
460	 21	143.5	21.5	 16
461	 21	629.5	58.5	 16
462	 21	430.5	60.5	 16
463	 21	889.8	158.1	 16
464	 21	85.8	13.1	 16
465	 21	86.8	16.3	 16
466	 21	102.8	19.0	 16
467	 21	96.0	19.2	 16
468	 21	241.8	33.9	 16
469	 21	116.3	18.0	 16
470	 21	172.0	25.0	 16
471	 21	85.5	16.2	 16
472	 21	121.5	31.1	 16
473	 21	210.5	41.1	 16
474	 21	112.5	17.6	 16
475	 21	126.0	23.2	 16
476	 21	1365.5	139.5	 16
477	 21	1504.5	166.5	 16
478	 21	408.5	64.3	 16
479	 21	241.3	38.8	 16
480	 21	179.0	23.0	 16
481	 21	76.0	12.7	 16
482	 21	102.3	15.4	 16
483	 21	148.5	14.8	 16
484	 21	83.8	20.1	 16
485	 21	105.3	15.4	 16
486	 21	194.3	25.8	 16
487	 21	802.0	64.6	 16
488	 21	229.0	33.4	 16
489	 21	220.5	32.9	 16
490	 21	321.0	35.0	 16
491	 21	287.3	50.4	 16
492	 21	271.3	27.2	 16
493	 21	160.3	25.0	 16
494	 21	281.3	37.9	 16
495	 21	121.0	16.8	 16
496	 21	228.3	37.6	 16
497	 21	73.8	11.2	 16
498	 21	119.3	17.5	 16
499	 21	147.3	20.3	 16
500	 21	217.3	20.8	 16
501	 21	232.5	30.6	 16
502	 21	156.0	27.5	 16
503	 21	182.0	26.7	 16
504	 21	103.5	22.7	 16
505	 21	192.5	35.5	 16
506	 21	115.0	18.3	 16
507	 21	183.5	28.0	 16
508	 21	202.5	37.3	 16
509	 21	132.5	15.1	 16
510	 21	135.5	15.9	 16
511	 21	1355.3	203.2	 16
512	 21	281.0	51.3	 16
513	 21	118.5	24.4	 16
514	 21	115.8	21.2	 16
515	 21	119.0	18.1	 16
516	 21	246.5	42.4	 16
517	 21	89.3	11.0	 16
518	 21	130.3	21.1	 16
519	 21	85.5	16.5	 16
520	 21	371.8	72.2	 16
521	 21	396.8	30.6	 16
522	 21	423.3	30.7	 16
523	 21	116.3	17.0	 16
524	 21	97.8	13.5	 16
525	 21	119.3	17.9	 16
526	 21	116.0	22.8	 16
527	 21	766.5	70.7	 16
528	 21	811.0	68.7	 16
529	 21	437.3	50.0	 16
530	 21	405.3	54.3	 16
531	 21	141.8	27.1	 16
532	 21	5666.3	1147.1	 16
533	 21	78.5	11.8	 16
534	 21	89.8	24.4	 16
535	 21	129.3	24.6	 16
536	 21	135.8	23.1	 16
537	 21	133.3	18.8	 16
538	 21	92.5	14.3	 16
539	 21	105.0	14.1	 16
540	 21	86.0	18.5	 16
541	 21	107.8	20.6	 16
542	 21	78.3	10.8	 16
543	 21	286.5	61.9	 16
544	 21	154.5	43.6	 16
545	 21	279.0	41.7	 16
546	 21	288.3	43.3	 16
547	 21	128.8	19.1	 16
548	 21	179.5	33.8	 16
549	 21	3954.5	932.7	 16
550	 21	451.5	51.3	 16
551	 21	1765.5	412.0	 16
552	 21	311.5	49.4	 16
553	 21	116.5	24.7	 16
554	 21	93.3	18.0	 16
555	 21	106.0	20.0	 16
556	 21	91.8	20.7	 16
557	 21	108.8	18.6	 16
558	 21	90.3	16.2	 16
559	 21	127.8	16.7	 16
560	 21	168.8	27.6	 16
561	 21	101.8	13.6	 16
562	 21	338.8	30.1	 16
563	 21	228.5	24.7	 16
564	 21	189.0	21.2	 16
565	 21	80.8	42.0	 16
566	 21	156.8	26.8	 16
567	 21	104.3	19.5	 16
568	 21	289.5	43.2	 16
569	 21	126.3	26.3	 16
570	 21	96.3	15.0	 16
571	 21	111.5	16.6	 16
572	 21	266.3	26.1	 16
573	 21	191.0	32.5	 16
574	 21	170.5	26.8	 16
575	 21	230.0	32.0	 16
576	 21	163.8	27.4	 16
577	 21	414.5	52.7	 16
578	 21	224.3	27.8	 16
579	 21	360.5	43.8	 16
580	 21	394.5	42.6	 16
581	 21	104.0	64.5	 16
582	 21	112.5	17.5	 16
583	 21	343.3	48.7	 16
584	 21	119.8	19.2	 16
585	 21	389.3	56.4	 16
586	 21	157.5	25.9	 16
587	 21	124.8	19.0	 16
588	 21	103.8	17.5	 16
589	 21	128.8	18.9	 16
590	 21	176.5	32.8	 16
591	 21	723.0	59.0	 16
592	 21	380.5	65.3	 16
593	 21	368.0	45.6	 16
594	 21	143.8	27.0	 16
595	 21	197.3	26.0	 16
596	 21	175.3	41.9	 16
597	 21	127.8	24.6	 16
598	 21	204.3	21.5	 16
599	 21	231.8	56.8	 16
600	 21	113.0	18.5	 16
601	 21	110.0	20.2	 16
602	 21	218.8	25.4	 16
603	 21	201.0	27.5	 16
604	 21	154.3	28.3	 16
605	 21	151.5	19.8	 16
606	 21	227.5	38.7	 16
607	 21	195.3	31.0	 20
608	 21	494.5	101.8	 16
609	 21	229.5	26.8	 16
610	 21	172.8	20.4	 16
611	 21	218.0	63.2	 16
612	 21	355.8	39.2	 16
613	 21	512.8	116.8	 16
614	 21	923.8	159.3	 16
615	 21	400.3	57.6	 16
616	 21	370.5	52.0	 16
617	 21	232.0	41.3	 16
618	 21	128.5	39.4	 16
619	 21	1272.0	270.5	 16
620	 21	172.3	33.4	 16
621	 21	150.5	24.8	 16
622	 21	188.8	33.2	 16
623	 21	248.8	69.9	 16
624	 21	137.5	23.6	 16
625	 21	189.3	35.9	 16
626	 21	222.8	46.7	 16
627	 21	219.5	40.8	 16
628	 21	112.0	19.0	 16
629	 21	118.3	16.2	 16
630	 21	155.8	25.7	 16
631	 21	148.8	24.6	 16
632	 21	162.5	31.1	 16
633	 21	122.5	27.0	 16
634	 21	97.3	26.3	 16
635	 21	328.0	75.5	 16
636	 21	835.0	139.8	 16
637	 21	230.3	28.1	 16
638	 21	147.8	31.2	 16
639	 21	104.8	21.4	 16
640	 21	98.8	20.7	 16
641	 21	474.0	128.6	 16
642	 21	100.5	12.4	 16
643	 21	87.0	9.1	 16
644	 21	116.3	27.0	 16
645	 21	124.3	19.6	 16
646	 21	229.5	32.3	 16
647	 21	122.5	21.3	 16
648	 21	157.5	22.0	 16
649	 21	154.0	25.2	 16
650	 21	173.0	28.4	 16
651	 21	239.5	46.1	 16
652	 21	394.5	65.9	 16
653	 21	386.3	72.3	 16
654	 21	132.3	22.9	 16
655	 21	153.0	26.3	 16
656	 21	229.8	57.5	 16
657	 21	418.5	60.3	 16
658	 21	216.3	23.8	 16
659	 21	197.8	28.3	 16
660	 21	197.3	27.5	 16
661	 21	223.3	70.5	 16
662	 21	1160.3	241.1	 16
663	 21	1340.8	295.8	 16
664	 21	534.8	154.3	 16
665	 21	88.5	21.0	 16
666	 21	121.3	17.0	 16
667	 21	323.8	106.9	 16
668	 21	97.0	23.5	 16
669	 21	90.8	19.4	 16
670	 21	104.8	19.9	 16
671	 21	238.5	107.2	 16
672	 21	569.3	139.1	 16
673	 21	166.3	61.4	 16
674	 21	1052.5	332.3	 16
675	 21	194.0	25.4	 16
676	 21	242.8	34.3	 16
677	 21	286.3	46.1	 16
678	 21	123.0	21.6	 16
679	 21	120.3	36.5	 16
680	 21	67.0	14.0	 16
681	 21	113.0	12.2	 16
682	 21	190.3	27.5	 16
683	 21	92.5	18.3	 16
684	 21	72.5	11.0	 16
685	 21	81.8	11.0	 16
686	 21	139.0	50.6	 16
687	 21	302.8	29.6	 16
688	 21	162.0	24.7	 16
689	 21	177.0	33.8	 16
690	 21	618.3	112.4	 16
691	 21	297.3	42.3	 16
692	 21	155.5	23.9	 16
693	 21	249.3	31.7	 16
694	 21	195.8	24.3	 16
695	 21	119.5	25.2	 16
696	 21	1292.5	334.2	 16
697	 21	401.3	73.4	 16
698	 21	132.3	27.4	 16
699	 21	93.3	19.4	 16
700	 21	146.5	22.4	 16
701	 21	186.0	20.4	 16
702	 21	224.5	27.7	 16
703	 21	257.3	36.6	 16
704	 21	305.3	43.4	 16
705	 21	168.5	30.5	 16
706	 21	369.0	37.2	 16
707	 21	302.8	31.0	 16
708	 21	188.5	39.8	 16
709	 21	394.3	46.1	 16
710	 21	609.0	56.1	 16
711	 21	107.3	19.4	 16
  0	 22	4190.0	567.9	 16
  1	 22	779.3	74.7	 16
  2	 22	129.8	34.0	 16
  3	 22	118.3	18.1	 16
  4	 22	506.3	64.0	 16
  5	 22	81.5	16.9	 16
  6	 22	92.3	20.1	 16
  7	 22	150.8	30.0	 16
  8	 22	256.8	24.1	 16
  9	 22	185.3	24.5	 16
 10	 22	249.3	24.9	 16
 11	 22	228.3	30.8	 16
 12	 22	180.0	32.2	 16
 13	 22	77.8	11.1	 16
 14	 22	174.3	29.3	 16
 15	 22	80.8	13.4	 16
 16	 22	108.0	21.5	 16
 17	 22	169.3	23.1	 16
 18	 22	153.3	30.7	 16
 19	 22	118.8	23.3	 16
 20	 22	214.5	215.7	 16
 21	 22	114.5	14.1	 16
 22	 22	188.0	43.8	 16
 23	 22	83.5	15.3	 16
 24	 22	99.8	16.0	 16
 25	 22	191.3	40.7	 16
 26	 22	76.5	15.2	 16
 27	 22	120.5	20.2	 16
 28	 22	74.0	15.3	 16
 29	 22	106.8	24.9	 16
 30	 22	501.8	52.6	 16
 31	 22	343.5	85.6	 16
 32	 22	84.0	11.8	 16
 33	 22	156.0	26.1	 16
 34	 22	121.0	17.0	 16
 35	 22	88.3	14.5	 16
 36	 22	95.8	13.7	 16
 37	 22	97.8	18.4	 16
 38	 22	229.3	80.8	 16
 39	 22	646.0	44.6	 16
 40	 22	628.0	64.0	 16
 41	 22	364.8	76.2	 16
 42	 22	103.3	19.7	 16
 43	 22	82.3	21.2	 16
 44	 22	87.5	16.4	 16
 45	 22	96.0	16.4	 16
 46	 22	215.0	51.8	 16
 47	 22	176.0	30.7	 16
 48	 22	123.8	24.8	 16
 49	 22	93.5	16.3	 16
 50	 22	89.3	12.4	 16
 51	 22	156.5	24.8	 16
 52	 22	145.5	31.8	 16
 53	 22	79.5	12.2	 16
 54	 22	100.0	22.7	 16
 55	 22	83.0	19.9	 16
 56	 22	227.0	22.1	 16
 57	 22	332.3	41.3	 16
 58	 22	149.0	25.2	 16
 59	 22	192.5	29.3	 16
 60	 22	96.8	16.4	 16
 61	 22	105.5	22.9	 16
 62	 22	163.8	32.7	 16
 63	 22	158.8	21.7	 16
 64	 22	111.0	16.3	 16
 65	 22	130.5	20.1	 16
 66	 22	141.0	25.6	 16
 67	 22	122.5	27.3	 16
 68	 22	838.0	189.0	 16
 69	 22	282.3	45.0	 16
 70	 22	212.8	48.9	 16
 71	 22	93.5	16.4	 16
 72	 22	102.8	18.0	 16
 73	 22	147.5	33.4	 16
 74	 22	90.3	12.8	 16
 75	 22	93.3	20.9	 16
 76	 22	81.5	10.7	 16
 77	 22	151.5	36.7	 16
 78	 22	390.3	88.4	 16
 79	 22	102.3	14.0	 16
 80	 22	231.8	37.6	 16
 81	 22	336.5	62.0	 16
 82	 22	532.3	44.4	 16
 83	 22	393.8	70.4	 16
 84	 22	393.5	52.5	 16
 85	 22	230.0	44.1	 16
 86	 22	203.3	25.2	 16
 87	 22	246.5	55.8	 16
 88	 22	106.0	18.0	 16
 89	 22	209.3	40.5	 16
 90	 22	156.0	74.5	 16
 91	 22	1646.8	434.0	 16
 92	 22	634.0	135.6	 16
 93	 22	164.8	27.8	 16
 94	 22	209.0	34.9	 16
 95	 22	198.8	33.2	 16
 96	 22	183.3	25.3	 16
 97	 22	155.0	28.6	 16
 98	 22	118.3	26.2	 16
 99	 22	83.0	9.8	 16
100	 22	96.3	16.9	 16
101	 22	86.5	14.5	 16
102	 22	93.0	12.1	 16
103	 22	92.8	17.4	 16
104	 22	180.0	26.6	 16
105	 22	333.0	54.5	 16
106	 22	342.8	43.8	 16
107	 22	104.5	30.2	 16
108	 22	85.5	17.3	 16
109	 22	164.0	26.7	 16
110	 22	89.0	9.6	 16
111	 22	97.5	19.8	 16
112	 22	103.5	19.5	 16
113	 22	117.5	20.9	 16
114	 22	139.8	31.1	 16
115	 22	115.0	18.4	 16
116	 22	68.3	12.7	 16
117	 22	81.0	13.4	 16
118	 22	69.5	10.6	 16
119	 22	81.8	11.0	 16
120	 22	115.3	23.1	 16
121	 22	275.8	43.3	 16
122	 22	191.5	48.0	 16
123	 22	116.0	22.1	 16
124	 22	102.5	16.6	 16
125	 22	165.8	39.1	 16
126	 22	82.5	13.1	 16
127	 22	84.3	14.6	 16
128	 22	74.3	15.9	 16
129	 22	513.3	52.0	 16
130	 22	101.0	15.1	 16
131	 22	87.8	15.3	 16
132	 22	155.5	26.4	 16
133	 22	1140.8	94.8	 20
134	 22	311.8	41.4	 16
135	 22	197.3	36.1	 16
136	 22	244.8	49.5	 16
137	 22	551.5	186.9	 16
138	 22	93.8	17.3	 16
139	 22	135.3	32.9	 16
140	 22	118.5	14.6	 16
141	 22	79.3	10.7	 16
142	 22	105.5	20.0	 16
143	 22	113.5	37.2	 16
144	 22	852.8	234.1	 16
145	 22	115.0	15.7	 16
146	 22	131.3	69.5	 16
147	 22	109.3	19.8	 16
148	 22	173.3	32.4	 16
149	 22	259.8	30.1	 16
150	 22	178.8	52.4	 16
151	 22	189.5	33.7	 16
152	 22	323.5	56.4	 16
153	 22	169.8	20.2	 16
154	 22	89.5	16.1	 16
155	 22	175.3	33.7	 16
156	 22	241.5	21.5	 16
157	 22	237.3	43.9	 16
158	 22	131.0	26.0	 16
159	 22	116.3	23.9	 16
160	 22	123.5	21.0	 16
161	 22	190.0	33.6	 16
162	 22	390.0	107.1	 16
163	 22	61.3	15.1	 16
164	 22	68.3	12.6	 16
165	 22	72.3	16.3	 16
166	 22	97.3	26.1	 16
167	 22	284.0	52.6	 16
168	 22	160.0	29.8	 16
169	 22	132.5	47.5	 16
170	 22	497.0	97.8	 16
171	 22	205.0	31.9	 16
172	 22	136.3	24.6	 16
173	 22	289.5	46.2	 16
174	 22	299.8	61.0	 16
175	 22	157.0	69.3	 16
176	 22	295.8	37.5	 16
177	 22	132.8	30.8	 16
178	 22	93.8	20.1	 16
179	 22	104.8	20.9	 16
180	 22	199.5	35.0	 16
181	 22	232.8	47.2	 16
182	 22	150.5	19.3	 16
183	 22	110.5	19.7	 16
184	 22	86.3	16.8	 16
185	 22	83.8	14.7	 16
186	 22	74.5	13.2	 16
187	 22	84.0	16.5	 16
188	 22	80.3	17.3	 16
189	 22	228.0	56.3	 16
190	 22	141.8	45.1	 16
191	 22	318.0	49.7	 16
192	 22	342.5	46.5	 16
193	 22	267.3	56.5	 16
194	 22	78.5	10.1	 16
195	 22	99.3	30.5	 16
196	 22	90.3	16.8	 16
197	 22	161.0	26.8	 16
198	 22	238.8	60.7	 16
199	 22	459.0	119.8	 16
200	 22	100.3	15.9	 16
201	 22	94.5	17.4	 16
202	 22	81.0	14.4	 16
203	 22	88.0	15.1	 16
204	 22	115.8	124.8	 16
205	 22	127.3	19.8	 16
206	 22	210.3	90.2	 16
207	 22	122.8	40.2	 16
208	 22	329.0	62.7	 16
209	 22	263.0	53.5	 16
210	 22	432.8	78.0	 16
211	 22	83.3	14.7	 16
212	 22	80.5	14.9	 16
213	 22	91.0	16.2	 16
214	 22	80.3	16.2	 16
215	 22	100.8	16.8	 16
216	 22	405.5	84.1	 16
217	 22	84.0	15.6	 16
218	 22	91.3	14.6	 16
219	 22	106.5	16.0	 16
220	 22	110.3	18.3	 16
221	 22	112.3	22.8	 16
222	 22	78.5	14.8	 16
223	 22	98.5	18.8	 16
224	 22	149.0	31.5	 16
225	 22	95.5	16.8	 16
226	 22	78.0	12.4	 16
227	 22	94.3	22.4	 16
228	 22	162.5	38.1	 16
229	 22	663.8	98.6	 16
230	 22	378.3	61.9	 16
231	 22	110.8	24.0	 16
232	 22	86.8	14.9	 16
233	 22	172.8	33.8	 16
234	 22	247.5	30.2	 16
235	 22	110.5	14.8	 16
236	 22	70.0	13.5	 16
237	 22	69.5	14.3	 16
238	 22	77.5	15.0	 16
239	 22	98.5	18.2	 16
240	 22	96.3	17.9	 16
241	 22	128.5	19.8	 16
242	 22	235.8	38.4	 16
243	 22	167.3	25.9	 16
244	 22	322.8	32.5	 16
245	 22	137.0	24.7	 16
246	 22	229.3	47.7	 16
247	 22	192.3	26.3	 16
248	 22	250.5	28.7	 16
249	 22	191.8	31.8	 16
250	 22	116.8	17.7	 16
251	 22	100.3	15.7	 16
252	 22	72.5	12.4	 16
253	 22	68.5	13.0	 16
254	 22	88.0	20.3	 16
255	 22	126.8	20.5	 16
256	 22	105.5	19.8	 16
257	 22	93.5	12.9	 16
258	 22	190.0	30.4	 16
259	 22	131.0	22.1	 16
260	 22	75.0	11.6	 16
261	 22	86.8	28.2	 16
262	 22	172.8	28.8	 16
263	 22	106.3	19.9	 16
264	 22	75.5	18.0	 16
265	 22	122.0	23.0	 16
266	 22	225.5	38.1	 16
267	 22	648.8	151.2	 16
268	 22	133.0	20.3	 16
269	 22	181.5	27.8	 16
270	 22	141.0	25.4	 16
271	 22	89.3	12.9	 16
272	 22	79.3	12.4	 16
273	 22	99.5	17.9	 16
274	 22	151.3	28.1	 16
275	 22	143.5	28.1	 16
276	 22	205.3	31.6	 16
277	 22	101.0	13.1	 16
278	 22	90.8	22.6	 16
279	 22	70.8	9.7	 16
280	 22	109.8	24.4	 16
281	 22	94.3	19.4	 16
282	 22	84.3	15.4	 16
283	 22	103.8	18.6	 16
284	 22	67.3	10.9	 16
285	 22	88.0	18.5	 16
286	 22	91.8	14.0	 16
287	 22	190.3	19.6	 16
288	 22	117.0	15.1	 16
289	 22	175.3	33.1	 16
290	 22	188.5	34.7	 16
291	 22	148.3	16.4	 16
292	 22	140.8	33.5	 16
293	 22	298.3	34.0	 16
294	 22	166.8	30.4	 16
295	 22	137.3	14.6	 16
296	 22	214.8	29.2	 16
297	 22	79.8	15.3	 16
298	 22	101.3	19.2	 16
299	 22	140.5	17.0	 16
300	 22	84.5	14.8	 16
301	 22	172.3	27.7	 16
302	 22	990.0	94.5	 16
303	 22	328.0	49.3	 16
304	 22	404.5	55.6	 16
305	 22	127.8	20.3	 16
306	 22	191.8	27.0	 16
307	 22	99.3	21.3	 16
308	 22	89.3	18.0	 16
309	 22	188.0	30.0	 16
310	 22	221.8	30.2	 16
311	 22	202.3	25.8	 16
312	 22	151.5	24.5	 16
313	 22	355.5	49.4	 16
314	 22	87.3	14.7	 16
315	 22	89.5	11.5	 16
316	 22	104.8	22.5	 16
317	 22	486.0	62.8	 16
318	 22	512.8	54.5	 16
319	 22	165.5	21.2	 16
320	 22	163.8	19.1	 16
321	 22	317.5	55.6	 16
322	 22	299.8	39.6	 16
323	 22	151.0	22.9	 16
324	 22	115.0	19.3	 16
325	 22	614.0	82.1	 16
326	 22	219.8	33.7	 16
327	 22	101.3	15.7	 16
328	 22	78.0	16.2	 16
329	 22	84.5	12.0	 16
330	 22	97.0	21.8	 16
331	 22	167.3	32.2	 16
332	 22	150.8	25.2	 16
333	 22	101.5	23.7	 16
334	 22	131.0	42.5	 16
335	 22	770.0	71.0	 16
336	 22	90.3	12.7	 16
337	 22	318.3	35.3	 16
338	 22	687.3	64.8	 16
339	 22	91.0	22.8	 16
340	 22	233.0	44.9	 16
341	 22	114.5	18.4	 16
342	 22	203.8	28.0	 16
343	 22	95.3	18.9	 16
344	 22	107.5	18.4	 16
345	 22	96.3	18.8	 16
346	 22	217.5	43.7	 16
347	 22	153.0	24.5	 16
348	 22	195.0	41.5	 16
349	 22	177.8	26.0	 16
350	 22	171.3	32.8	 16
351	 22	83.8	14.8	 16
352	 22	135.3	23.1	 16
353	 22	227.8	34.8	 16
354	 22	222.3	27.9	 16
355	 22	142.0	27.3	 16
356	 22	151.0	18.3	 16
357	 22	823.3	74.3	 16
358	 22	317.3	34.9	 16
359	 22	230.0	29.3	 16
360	 22	453.5	48.3	 16
361	 22	205.0	37.4	 16
362	 22	196.8	23.7	 16
363	 22	101.3	28.0	 16
364	 22	120.3	22.8	 16
365	 22	287.5	38.5	 16
366	 22	126.8	20.9	 16
367	 22	128.8	25.5	 16
368	 22	191.8	25.1	 16
369	 22	115.3	22.6	 16
370	 22	200.5	32.2	 20
371	 22	198.3	34.2	 16
372	 22	123.3	33.6	 16
373	 22	72.3	10.5	 16
374	 22	189.3	25.6	 16
375	 22	165.8	31.7	 16
376	 22	210.8	24.6	 16
377	 22	234.0	20.8	 16
378	 22	186.0	49.3	 16
379	 22	90.3	15.4	 16
380	 22	125.5	20.2	 16
381	 22	66.3	11.3	 16
382	 22	70.0	13.7	 16
383	 22	108.0	16.9	 16
384	 22	110.5	27.5	 16
385	 22	137.5	27.8	 16
386	 22	97.3	16.7	 16
387	 22	171.0	30.9	 16
388	 22	200.0	17.6	 16
389	 22	143.8	27.5	 16
390	 22	105.8	14.2	 16
391	 22	79.0	19.2	 16
392	 22	143.5	19.3	 16
393	 22	165.5	36.9	 16
394	 22	75.0	14.6	 16
395	 22	195.0	38.0	 16
396	 22	208.5	46.6	 16
397	 22	117.8	30.0	 16
398	 22	135.8	26.8	 16
399	 22	174.5	29.0	 16
400	 22	94.8	18.0	 16
401	 22	82.0	15.8	 16
402	 22	87.8	15.9	 16
403	 22	149.0	60.6	 16
404	 22	324.5	57.4	 16
405	 22	124.8	17.0	 16
406	 22	166.0	14.8	 16
407	 22	192.0	30.6	 16
408	 22	147.8	32.8	 16
409	 22	88.0	16.7	 16
410	 22	87.0	18.2	 16
411	 22	101.5	24.8	 16
412	 22	170.8	25.1	 16
413	 22	124.5	17.8	 16
414	 22	88.0	9.4	 16
415	 22	107.0	17.7	 16
416	 22	131.3	29.6	 16
417	 22	536.5	95.7	 16
418	 22	1234.5	104.2	 16
419	 22	1086.0	249.1	 16
420	 22	160.3	43.9	 16
421	 22	304.8	65.6	 16
422	 22	155.8	50.0	 16
423	 22	196.8	37.6	 16
424	 22	634.0	82.0	 16
425	 22	152.8	51.7	 16
426	 22	243.8	28.5	 16
427	 22	202.3	30.4	 16
428	 22	540.0	44.2	 16
429	 22	706.0	108.4	 16
430	 22	182.3	36.4	 16
431	 22	135.3	25.4	 16
432	 22	309.3	66.6	 16
433	 22	1163.3	66.8	 16
434	 22	1215.5	77.1	 16
435	 22	1193.8	130.2	 16
436	 22	188.3	23.3	 16
437	 22	173.5	31.1	 16
438	 22	103.3	20.3	 16
439	 22	181.3	34.9	 16
440	 22	209.3	36.7	 16
441	 22	190.3	16.0	 16
442	 22	163.5	33.3	 16
443	 22	98.5	14.1	 16
444	 22	125.3	29.0	 16
445	 22	90.8	17.6	 16
446	 22	103.5	55.0	 16
447	 22	205.8	43.9	 16
448	 22	237.5	94.2	 16
449	 22	11508.0	1458.2	 16
450	 22	215.0	27.5	 16
451	 22	219.0	54.0	 16
452	 22	97.8	14.8	 16
453	 22	114.8	16.4	 16
454	 22	114.0	17.2	 16
455	 22	88.3	17.2	 16
456	 22	237.3	42.1	 16
457	 22	192.8	26.9	 16
458	 22	329.5	22.0	 16
459	 22	303.3	36.4	 16
460	 22	247.3	43.5	 16
461	 22	2619.0	249.8	 16
462	 22	251.3	35.3	 16
463	 22	539.5	73.9	 16
464	 22	137.3	20.6	 16
465	 22	85.5	13.6	 16
466	 22	121.3	18.1	 16
467	 22	76.0	13.4	 16
468	 22	300.8	32.2	 16
469	 22	171.0	18.3	 16
470	 22	233.8	26.5	 16
471	 22	83.3	16.9	 16
472	 22	184.3	24.2	 16
473	 22	110.5	30.4	 16
474	 22	73.5	10.3	 16
475	 22	110.0	17.8	 16
476	 22	667.0	74.9	 16
477	 22	5107.3	429.7	 16
478	 22	164.8	25.7	 16
479	 22	836.0	151.3	 16
480	 22	123.3	22.4	 16
481	 22	95.8	12.9	 16
482	 22	101.0	18.4	 16
483	 22	118.5	19.9	 16
484	 22	79.0	13.6	 16
485	 22	90.3	18.5	 16
486	 22	310.8	37.0	 16
487	 22	435.5	42.9	 16
488	 22	218.0	30.5	 16
489	 22	118.3	25.3	 16
490	 22	507.8	54.4	 16
491	 22	914.8	117.9	 16
492	 22	225.3	33.5	 16
493	 22	140.5	60.0	 16
494	 22	344.3	49.9	 16
495	 22	138.3	18.4	 16
496	 22	429.3	55.0	 16
497	 22	92.3	16.2	 16
498	 22	129.0	24.2	 16
499	 22	146.8	20.0	 16
500	 22	178.5	22.3	 16
501	 22	109.3	21.6	 16
502	 22	127.0	20.6	 16
503	 22	178.0	20.9	 16
504	 22	118.5	19.7	 16
505	 22	227.8	59.7	 16
506	 22	192.8	20.2	 16
507	 22	208.5	30.1	 16
508	 22	166.5	30.9	 16
509	 22	212.5	24.5	 16
510	 22	209.8	28.7	 16
511	 22	218.8	31.3	 16
512	 22	1202.8	105.6	 16
513	 22	113.3	18.5	 16
514	 22	101.3	16.7	 16
515	 22	98.0	14.0	 16
516	 22	184.8	32.9	 16
517	 22	91.8	13.2	 16
518	 22	128.0	20.2	 16
519	 22	81.0	12.1	 16
520	 22	200.0	33.8	 16
521	 22	124.5	21.1	 16
522	 22	131.3	18.1	 16
523	 22	172.8	23.6	 16
524	 22	117.0	20.1	 16
525	 22	111.5	14.9	 16
526	 22	102.8	25.0	 16
527	 22	254.0	33.0	 16
528	 22	273.0	46.6	 16
529	 22	592.0	73.7	 16
530	 22	243.5	26.6	 16
531	 22	133.0	14.4	 16
532	 22	940.5	192.9	 16
533	 22	101.5	17.7	 16
534	 22	84.3	16.0	 16
535	 22	105.5	20.1	 16
536	 22	92.0	18.0	 16
537	 22	200.3	25.7	 16
538	 22	118.3	17.7	 16
539	 22	86.0	12.5	 16
540	 22	80.8	12.4	 16
541	 22	113.3	20.0	 16
542	 22	103.3	17.7	 16
543	 22	459.3	41.7	 16
544	 22	255.3	47.7	 16
545	 22	542.5	45.6	 16
546	 22	500.5	53.4	 16
547	 22	97.3	26.7	 16
548	 22	136.0	34.4	 16
549	 22	1107.8	198.1	 16
550	 22	159.0	22.5	 16
551	 22	166.5	44.0	 16
552	 22	590.0	86.7	 16
553	 22	153.5	18.6	 16
554	 22	91.5	19.2	 16
555	 22	97.8	17.9	 16
556	 22	95.8	18.7	 16
557	 22	92.5	10.5	 16
558	 22	149.8	26.8	 16
559	 22	177.8	23.7	 16
560	 22	114.3	25.9	 16
561	 22	100.8	19.1	 16
562	 22	202.8	27.5	 16
563	 22	160.0	28.5	 16
564	 22	144.5	24.9	 16
565	 22	93.0	13.3	 16
566	 22	86.3	26.2	 16
567	 22	86.3	12.5	 16
568	 22	138.5	21.6	 16
569	 22	103.5	17.1	 16
570	 22	109.0	95.2	 16
571	 22	98.5	17.8	 16
572	 22	326.5	48.4	 16
573	 22	202.0	57.2	 16
574	 22	162.3	17.6	 16
575	 22	232.3	31.8	 16
576	 22	167.3	24.3	 16
577	 22	364.0	49.6	 16
578	 22	137.3	25.9	 16
579	 22	237.0	27.6	 16
580	 22	291.5	36.3	 16
581	 22	103.0	24.8	 16
582	 22	149.0	31.4	 16
583	 22	324.5	27.5	 16
584	 22	165.3	89.4	 16
585	 22	248.8	30.2	 16
586	 22	198.8	25.7	 16
587	 22	163.8	28.4	 16
588	 22	102.3	15.2	 16
589	 22	242.3	35.4	 16
590	 22	247.3	43.5	 16
591	 22	315.5	37.1	 16
592	 22	595.3	99.2	 16
593	 22	194.3	40.4	 16
594	 22	128.0	20.3	 16
595	 22	185.0	38.1	 16
596	 22	108.8	18.6	 16
597	 22	112.5	20.4	 16
598	 22	171.3	30.9	 16
599	 22	133.5	21.1	 16
600	 22	123.0	15.8	 16
601	 22	104.0	13.9	 16
602	 22	97.5	10.0	 16
603	 22	120.3	13.2	 16
604	 22	103.8	22.2	 16
605	 22	222.5	27.2	 16
606	 22	157.8	24.4	 16
607	 22	330.8	34.4	 16
608	 22	189.0	20.8	 20
609	 22	146.0	18.5	 16
610	 22	163.8	22.8	 16
611	 22	110.3	13.3	 16
612	 22	229.0	44.4	 16
613	 22	360.8	161.8	 16
614	 22	771.3	42.7	 16
615	 22	733.5	85.3	 16
616	 22	687.3	142.5	 16
617	 22	197.3	38.8	 16
618	 22	103.3	18.3	 16
619	 22	411.5	114.7	 16
620	 22	110.5	26.5	 16
621	 22	149.0	22.3	 16
622	 22	153.5	24.0	 16
623	 22	155.3	29.7	 16
624	 22	93.0	16.6	 16
625	 22	141.3	23.0	 16
626	 22	138.3	20.9	 16
627	 22	263.0	56.5	 16
628	 22	92.8	17.5	 16
629	 22	112.0	26.6	 16
630	 22	245.0	36.2	 16
631	 22	313.0	32.4	 16
632	 22	387.8	64.3	 16
633	 22	216.3	49.5	 16
634	 22	92.0	21.8	 16
635	 22	262.0	78.3	 16
636	 22	719.8	94.3	 16
637	 22	247.0	31.1	 16
638	 22	116.0	20.2	 16
639	 22	80.0	11.6	 16
640	 22	150.0	22.6	 16
641	 22	278.0	57.6	 16
642	 22	124.0	20.7	 16
643	 22	86.0	20.9	 16
644	 22	86.0	14.9	 16
645	 22	109.3	18.6	 16
646	 22	130.3	22.0	 16
647	 22	140.0	28.0	 16
648	 22	134.0	29.6	 16
649	 22	139.8	22.8	 16
650	 22	192.8	27.4	 16
651	 22	270.5	32.3	 16
652	 22	210.3	34.0	 16
653	 22	149.8	27.2	 16
654	 22	120.0	15.8	 16
655	 22	167.0	25.7	 16
656	 22	140.5	27.1	 16
657	 22	151.3	17.2	 16
658	 22	180.8	31.9	 16
659	 22	208.3	29.7	 16
660	 22	155.3	19.9	 16
661	 22	321.8	34.4	 16
662	 22	357.3	85.4	 16
663	 22	587.8	75.6	 16
664	 22	386.8	97.1	 16
665	 22	100.5	15.1	 16
666	 22	96.0	13.7	 16
667	 22	103.3	20.4	 16
668	 22	84.3	10.9	 16
669	 22	99.5	18.3	 16
670	 22	104.3	18.7	 16
671	 22	237.8	115.7	 16
672	 22	707.5	201.3	 16
673	 22	125.0	22.2	 16
674	 22	284.5	43.8	 16
675	 22	277.8	31.3	 16
676	 22	321.0	68.1	 16
677	 22	317.5	60.9	 16
678	 22	87.0	16.5	 16
679	 22	92.5	16.4	 16
680	 22	94.8	14.4	 16
681	 22	196.5	36.3	 16
682	 22	228.0	42.7	 16
683	 22	90.8	20.2	 16
684	 22	73.3	10.1	 16
685	 22	98.3	20.3	 16
686	 22	150.5	28.8	 16
687	 22	224.5	29.5	 16
688	 22	141.0	25.0	 16
689	 22	144.8	53.7	 16
690	 22	435.5	59.6	 16
691	 22	218.0	29.5	 16
692	 22	109.8	23.8	 16
693	 22	287.0	39.9	 16
694	 22	337.3	40.0	 16
695	 22	128.5	23.5	 16
696	 22	446.8	74.9	 16
697	 22	233.0	43.4	 16
698	 22	109.0	17.2	 16
699	 22	71.8	18.1	 16
700	 22	139.3	21.0	 16
701	 22	184.8	22.7	 16
702	 22	198.8	34.1	 16
703	 22	193.5	35.7	 16
704	 22	264.0	46.2	 16
705	 22	473.0	35.0	 16
706	 22	146.8	27.1	 16
707	 22	132.3	15.1	 16
708	 22	388.0	54.4	 16
709	 22	547.5	29.6	 16
710	 22	317.0	43.3	 16
711	 22	6962.8	1138.1	 16
  0	 23	165.8	30.0	 16
  1	 23	400.5	53.0	 16
  2	 23	207.3	33.6	 16
  3	 23	156.3	25.4	 16
  4	 23	467.8	75.8	 16
  5	 23	133.0	18.4	 16
  6	 23	229.3	26.7	 16
  7	 23	447.3	34.8	 16
  8	 23	129.8	46.3	 16
  9	 23	101.3	23.0	 16
 10	 23	89.3	11.9	 16
 11	 23	280.5	53.0	 16
 12	 23	100.8	26.1	 16
 13	 23	218.3	30.0	 16
 14	 23	124.5	26.6	 16
 15	 23	273.5	30.5	 16
 16	 23	198.0	35.0	 16
 17	 23	95.3	11.4	 16
 18	 23	116.0	22.2	 16
 19	 23	161.5	23.8	 16
 20	 23	197.5	33.9	 16
 21	 23	85.3	11.1	 16
 22	 23	148.3	22.4	 16
 23	 23	205.0	42.5	 16
 24	 23	437.0	43.8	 16
 25	 23	283.8	66.3	 16
 26	 23	258.8	52.5	 16
 27	 23	174.0	28.0	 16
 28	 23	94.0	17.5	 16
 29	 23	224.3	34.8	 16
 30	 23	188.8	37.7	 16
 31	 23	295.3	39.6	 16
 32	 23	328.5	60.0	 16
 33	 23	207.8	33.6	 16
 34	 23	100.5	13.6	 16
 35	 23	85.0	13.5	 16
 36	 23	176.8	34.2	 16
 37	 23	257.3	64.5	 16
 38	 23	66.5	11.0	 16
 39	 23	103.0	14.3	 16
 40	 23	90.3	16.6	 16
 41	 23	110.5	20.6	 16
 42	 23	80.3	14.5	 16
 43	 23	97.0	25.6	 16
 44	 23	397.5	70.0	 16
 45	 23	249.5	28.2	 16
 46	 23	342.3	42.8	 16
 47	 23	212.8	38.1	 16
 48	 23	347.3	91.4	 16
 49	 23	215.5	40.3	 16
 50	 23	108.3	24.3	 16
 51	 23	157.5	29.4	 16
 52	 23	423.5	37.6	 16
 53	 23	384.8	82.5	 16
 54	 23	355.3	81.8	 16
 55	 23	356.8	63.1	 16
 56	 23	223.5	45.2	 16
 57	 23	210.5	36.3	 16
 58	 23	187.8	29.4	 16
 59	 23	184.3	40.5	 16
 60	 23	141.3	23.4	 16
 61	 23	221.0	19.1	 16
 62	 23	197.8	23.8	 16
 63	 23	242.3	38.9	 16
 64	 23	220.0	63.9	 16
 65	 23	95.0	18.4	 16
 66	 23	83.5	12.2	 16
 67	 23	102.3	28.1	 16
 68	 23	84.3	16.8	 16
 69	 23	98.5	15.2	 16
 70	 23	159.8	37.3	 16
 71	 23	100.0	16.6	 16
 72	 23	133.8	23.9	 16
 73	 23	377.5	93.7	 16
 74	 23	135.8	27.1	 16
 75	 23	156.3	24.6	 16
 76	 23	156.0	36.7	 16
 77	 23	76.8	10.7	 16
 78	 23	96.3	17.4	 16
 79	 23	351.8	87.3	 16
 80	 23	127.3	20.6	 16
 81	 23	101.3	18.4	 16
 82	 23	117.0	22.2	 16
 83	 23	97.5	18.7	 16
 84	 23	98.5	14.2	 16
 85	 23	98.8	22.4	 16
 86	 23	106.5	22.4	 16
 87	 23	238.3	24.9	 16
 88	 23	281.0	30.3	 16
 89	 23	173.3	25.2	 16
 90	 23	141.5	33.2	 16
 91	 23	272.5	32.9	 16
 92	 23	287.3	45.9	 16
 93	 23	588.0	93.9	 16
 94	 23	188.3	29.2	 16
 95	 23	115.8	26.5	 16
 96	 23	92.8	20.2	 16
 97	 23	322.0	90.2	 16
 98	 23	90.5	15.5	 16
 99	 23	75.8	16.4	 16
100	 23	92.5	15.9	 16
101	 23	101.0	18.0	 16
102	 23	153.3	21.4	 16
103	 23	114.3	19.8	 16
104	 23	153.3	28.3	 16
105	 23	135.0	17.5	 16
106	 23	514.3	144.8	 16
107	 23	125.3	23.6	 16
108	 23	505.0	117.6	 16
109	 23	75.0	16.0	 16
110	 23	102.0	19.5	 16
111	 23	95.8	17.1	 16
112	 23	229.8	48.9	 16
113	 23	100.0	16.1	 16
114	 23	77.3	10.4	 16
115	 23	124.0	21.3	 16
116	 23	87.8	15.6	 16
117	 23	217.3	39.5	 16
118	 23	81.3	17.4	 16
119	 23	98.0	27.7	 16
120	 23	288.3	33.5	 16
121	 23	483.5	68.8	 16
122	 23	107.8	19.3	 16
123	 23	319.3	69.7	 16
124	 23	93.5	14.8	 16
125	 23	81.5	14.2	 16
126	 23	74.0	11.1	 16
127	 23	137.3	25.2	 16
128	 23	168.3	18.6	 16
129	 23	206.8	33.1	 16
130	 23	172.3	35.4	 16
131	 23	108.5	19.9	 16
132	 23	394.0	67.7	 16
133	 23	643.5	79.1	 16
134	 23	614.5	126.2	 20
135	 23	175.0	55.4	 16
136	 23	356.3	60.7	 16
137	 23	141.5	18.6	 16
138	 23	145.3	29.8	 16
139	 23	139.0	22.1	 16
140	 23	112.8	20.6	 16
141	 23	106.5	17.5	 16
142	 23	78.0	14.4	 16
143	 23	107.5	25.5	 16
144	 23	116.5	23.4	 16
145	 23	209.3	46.2	 16
146	 23	198.0	43.9	 16
147	 23	135.0	26.0	 16
148	 23	135.0	23.2	 16
149	 23	135.8	25.7	 16
150	 23	103.3	34.4	 16
151	 23	207.5	43.5	 16
152	 23	128.8	24.9	 16
153	 23	104.3	17.1	 16
154	 23	91.0	21.2	 16
155	 23	197.0	75.0	 16
156	 23	571.5	145.7	 16
157	 23	162.3	45.3	 16
158	 23	219.0	35.1	 16
159	 23	1231.3	431.6	 16
160	 23	120.5	52.0	 16
161	 23	258.5	59.2	 16
162	 23	77.3	13.7	 16
163	 23	79.3	16.5	 16
164	 23	203.3	47.5	 16
165	 23	280.3	45.9	 16
166	 23	129.0	34.4	 16
167	 23	221.8	38.9	 16
168	 23	136.0	21.6	 16
169	 23	374.3	72.2	 16
170	 23	948.5	278.5	 16
171	 23	95.0	23.5	 16
172	 23	379.5	77.2	 16
173	 23	267.0	30.9	 16
174	 23	230.0	31.2	 16
175	 23	182.3	21.6	 16
176	 23	170.8	25.2	 16
177	 23	147.5	39.9	 16
178	 23	150.8	36.1	 16
179	 23	313.8	55.7	 16
180	 23	456.3	71.5	 16
181	 23	252.0	51.1	 16
182	 23	275.8	42.3	 16
183	 23	205.0	34.8	 16
184	 23	396.8	93.8	 16
185	 23	90.5	21.8	 16
186	 23	131.3	18.1	 16
187	 23	256.3	48.7	 16
188	 23	625.5	120.1	 16
189	 23	451.8	63.9	 16
190	 23	394.5	53.4	 16
191	 23	331.0	36.5	 16
192	 23	465.0	432.3	 16
193	 23	319.3	28.2	 16
194	 23	317.5	50.0	 16
195	 23	165.3	22.7	 16
196	 23	275.8	69.3	 16
197	 23	113.8	14.8	 16
198	 23	118.8	17.9	 16
199	 23	147.8	32.6	 16
200	 23	300.0	75.6	 16
201	 23	70.8	17.3	 16
202	 23	152.3	92.2	 16
203	 23	904.8	247.7	 16
204	 23	161.5	26.3	 16
205	 23	236.0	38.2	 16
206	 23	345.3	79.6	 16
207	 23	109.5	24.6	 16
208	 23	107.8	21.7	 16
209	 23	231.5	51.5	 16
210	 23	242.3	64.9	 16
211	 23	373.5	56.1	 16
212	 23	174.8	21.1	 16
213	 23	312.5	70.7	 16
214	 23	119.5	18.9	 16
215	 23	419.3	62.3	 16
216	 23	242.3	42.2	 16
217	 23	212.0	38.3	 16
218	 23	213.5	32.8	 16
219	 23	149.5	21.4	 16
220	 23	364.5	82.3	 16
221	 23	155.0	26.9	 16
222	 23	136.5	27.1	 16
223	 23	74.3	12.9	 16
224	 23	121.3	33.6	 16
225	 23	1542.0	436.9	 16
226	 23	108.3	20.6	 16
227	 23	171.8	23.1	 16
228	 23	132.3	18.5	 16
229	 23	157.0	20.3	 16
230	 23	175.8	29.6	 16
231	 23	370.5	38.2	 16
232	 23	404.0	61.6	 16
233	 23	398.3	60.3	 16
234	 23	141.3	25.6	 16
235	 23	326.0	47.6	 16
236	 23	184.0	45.7	 16
237	 23	86.3	15.2	 16
238	 23	90.8	14.5	 16
239	 23	293.3	52.3	 16
240	 23	147.8	27.8	 16
241	 23	145.3	50.4	 16
242	 23	162.3	30.5	 16
243	 23	253.8	54.2	 16
244	 23	105.8	19.1	 16
245	 23	134.3	21.1	 16
246	 23	161.0	28.1	 16
247	 23	132.5	31.0	 16
248	 23	206.0	59.5	 16
249	 23	205.5	46.6	 16
250	 23	84.5	12.4	 16
251	 23	105.8	15.7	 16
252	 23	408.3	88.8	 16
253	 23	75.5	11.5	 16
254	 23	80.8	20.0	 16
255	 23	86.0	24.4	 16
256	 23	212.0	36.8	 16
257	 23	93.5	15.5	 16
258	 23	166.5	30.6	 16
259	 23	196.3	41.6	 16
260	 23	138.3	21.7	 16
261	 23	128.0	23.0	 16
262	 23	160.5	25.3	 16
263	 23	79.0	23.5	 16
264	 23	94.0	15.4	 16
265	 23	88.3	17.6	 16
266	 23	155.3	50.5	 16
267	 23	117.5	12.5	 16
268	 23	620.3	76.1	 16
269	 23	198.5	88.5	 16
270	 23	10958.5	2896.1	 16
271	 23	108.0	17.9	 16
272	 23	198.5	25.0	 16
273	 23	9060.8	2462.8	 16
274	 23	83.3	12.9	 16
275	 23	114.8	19.1	 16
276	 23	218.8	37.7	 16
277	 23	88.0	19.5	 16
278	 23	590.5	105.8	 16
279	 23	239.3	28.6	 16
280	 23	394.0	75.0	 16
281	 23	146.3	60.9	 16
282	 23	3275.0	401.6	 16
283	 23	1245.8	184.7	 16
284	 23	162.3	26.7	 16
285	 23	120.0	21.8	 16
286	 23	194.5	42.2	 16
287	 23	104.0	14.6	 16
288	 23	257.8	100.0	 16
289	 23	795.5	105.3	 16
290	 23	1014.0	212.9	 16
291	 23	227.5	29.9	 16
292	 23	240.0	44.0	 16
293	 23	685.3	46.7	 16
294	 23	174.5	34.6	 16
295	 23	113.3	20.9	 16
296	 23	102.3	15.9	 16
297	 23	104.8	22.6	 16
298	 23	382.0	76.8	 16
299	 23	108.3	14.8	 16
300	 23	182.0	23.3	 16
301	 23	655.3	150.7	 16
302	 23	13053.8	2633.9	 16
303	 23	298.3	41.6	 16
304	 23	340.0	46.5	 16
305	 23	180.0	29.0	 16
306	 23	250.0	37.0	 16
307	 23	232.8	51.1	 16
308	 23	99.3	17.9	 16
309	 23	125.0	22.8	 16
310	 23	196.3	22.0	 16
311	 23	168.0	24.9	 16
312	 23	171.3	32.8	 16
313	 23	143.0	29.0	 16
314	 23	139.5	143.1	 16
315	 23	85.5	17.5	 16
316	 23	203.8	29.2	 16
317	 23	118.5	17.8	 16
318	 23	224.3	29.3	 16
319	 23	228.0	34.0	 16
320	 23	187.0	58.1	 16
321	 23	195.5	31.7	 16
322	 23	423.3	54.4	 16
323	 23	96.3	8.6	 16
324	 23	201.8	28.9	 16
325	 23	265.0	31.1	 16
326	 23	422.0	36.1	 16
327	 23	173.5	32.3	 16
328	 23	238.3	38.4	 16
329	 23	77.3	15.8	 16
330	 23	448.5	71.9	 16
331	 23	122.0	27.6	 16
332	 23	118.8	23.5	 16
333	 23	75.0	13.6	 16
334	 23	69.0	14.4	 16
335	 23	88.5	17.8	 16
336	 23	138.5	20.1	 16
337	 23	160.3	31.7	 16
338	 23	420.5	52.9	 16
339	 23	147.3	20.8	 16
340	 23	169.8	33.3	 16
341	 23	160.3	26.2	 16
342	 23	255.3	44.4	 16
343	 23	227.8	21.5	 16
344	 23	260.8	28.6	 16
345	 23	470.5	68.4	 16
346	 23	148.0	19.4	 16
347	 23	94.0	16.5	 16
348	 23	149.3	16.0	 16
349	 23	142.8	22.5	 16
350	 23	183.8	33.8	 16
351	 23	90.8	13.7	 16
352	 23	318.0	32.6	 16
353	 23	179.3	22.8	 16
354	 23	1613.0	373.5	 16
355	 23	102.5	15.5	 16
356	 23	255.5	32.7	 16
357	 23	175.0	17.3	 16
358	 23	676.5	68.6	 16
359	 23	660.0	90.8	 16
360	 23	465.8	75.7	 16
361	 23	266.8	25.0	 16
362	 23	258.3	26.8	 16
363	 23	413.5	59.9	 16
364	 23	181.5	21.3	 16
365	 23	138.0	27.6	 16
366	 23	62.8	9.3	 16
367	 23	85.3	13.8	 16
368	 23	103.5	14.0	 16
369	 23	71.8	8.3	 16
370	 23	147.0	44.8	 16
371	 23	96.0	26.0	 20
372	 23	262.3	54.6	 16
373	 23	104.8	18.4	 16
374	 23	128.0	21.5	 16
375	 23	128.0	22.8	 16
376	 23	144.0	24.9	 16
377	 23	276.3	47.0	 16
378	 23	246.5	32.1	 16
379	 23	446.8	68.8	 16
380	 23	416.8	57.0	 16
381	 23	2891.3	713.6	 16
382	 23	672.3	125.3	 16
383	 23	103.5	19.6	 16
384	 23	106.0	19.0	 16
385	 23	143.3	18.8	 16
386	 23	178.5	32.0	 16
387	 23	217.3	39.1	 16
388	 23	102.0	23.9	 16
389	 23	93.0	23.4	 16
390	 23	137.3	26.4	 16
391	 23	1035.8	334.0	 16
392	 23	95.5	25.0	 16
393	 23	324.5	78.0	 16
394	 23	93.0	19.9	 16
395	 23	119.8	22.2	 16
396	 23	177.5	26.4	 16
397	 23	212.5	44.6	 16
398	 23	981.3	253.0	 16
399	 23	129.8	20.1	 16
400	 23	402.8	105.3	 16
401	 23	324.3	86.6	 16
402	 23	223.0	39.0	 16
403	 23	308.5	35.7	 16
404	 23	181.0	26.1	 16
405	 23	1508.5	491.9	 16
406	 23	618.8	197.0	 16
407	 23	203.8	37.1	 16
408	 23	439.8	59.0	 16
409	 23	218.0	29.0	 16
410	 23	182.3	28.4	 16
411	 23	231.3	54.7	 16
412	 23	2950.3	735.2	 16
413	 23	171.0	27.1	 16
414	 23	81.5	13.8	 16
415	 23	69.0	9.5	 16
416	 23	107.3	23.7	 16
417	 23	168.5	32.8	 16
418	 23	293.3	32.3	 16
419	 23	491.0	90.2	 16
420	 23	133.5	25.0	 16
421	 23	95.5	18.5	 16
422	 23	277.8	41.8	 16
423	 23	443.3	76.5	 16
424	 23	91.0	16.8	 16
425	 23	142.3	22.8	 16
426	 23	374.0	56.0	 16
427	 23	279.3	40.2	 16
428	 23	497.3	54.9	 16
429	 23	786.8	161.6	 16
430	 23	113.0	22.8	 16
431	 23	107.8	15.8	 16
432	 23	82.0	14.7	 16
433	 23	91.8	14.8	 16
434	 23	231.8	39.4	 16
435	 23	379.5	56.4	 16
436	 23	186.8	33.4	 16
437	 23	487.8	39.6	 16
438	 23	522.5	75.9	 16
439	 23	507.5	92.3	 16
440	 23	135.5	20.6	 16
441	 23	489.5	70.2	 16
442	 23	139.8	20.4	 16
443	 23	119.3	29.0	 16
444	 23	109.3	18.0	 16
445	 23	377.0	61.7	 16
446	 23	529.8	55.1	 16
447	 23	601.5	67.7	 16
448	 23	226.3	18.2	 16
449	 23	380.5	28.1	 16
450	 23	407.5	37.7	 16
451	 23	487.8	93.4	 16
452	 23	161.3	24.4	 16
453	 23	188.3	32.3	 16
454	 23	100.3	18.8	 16
455	 23	334.3	25.4	 16
456	 23	243.8	22.9	 16
457	 23	553.3	64.6	 16
458	 23	786.8	115.4	 16
459	 23	434.8	42.5	 16
460	 23	1216.3	257.3	 16
461	 23	917.0	90.4	 16
462	 23	288.5	38.4	 16
463	 23	425.5	45.7	 16
464	 23	831.5	139.8	 16
465	 23	142.3	24.6	 16
466	 23	69.0	13.5	 16
467	 23	81.0	37.0	 16
468	 23	145.0	18.1	 16
469	 23	128.3	17.5	 16
470	 23	93.5	13.2	 16
471	 23	138.5	32.5	 16
472	 23	558.8	61.5	 16
473	 23	750.5	126.5	 16
474	 23	874.0	104.2	 16
475	 23	640.0	145.3	 16
476	 23	550.5	54.8	 16
477	 23	1112.3	142.8	 16
478	 23	456.8	69.0	 16
479	 23	646.5	68.4	 16
480	 23	364.5	41.8	 16
481	 23	166.5	21.4	 16
482	 23	223.8	35.0	 16
483	 23	406.0	53.4	 16
484	 23	904.8	128.6	 16
485	 23	579.3	71.8	 16
486	 23	223.3	22.5	 16
487	 23	240.3	36.0	 16
488	 23	202.0	23.8	 16
489	 23	1902.8	487.0	 16
490	 23	139.3	22.2	 16
491	 23	183.5	23.0	 16
492	 23	133.8	27.5	 16
493	 23	668.3	61.5	 16
494	 23	232.0	35.4	 16
495	 23	245.5	33.6	 16
496	 23	119.0	22.4	 16
497	 23	176.3	24.3	 16
498	 23	152.0	29.8	 16
499	 23	187.3	41.2	 16
500	 23	88.3	12.5	 16
501	 23	96.5	16.3	 16
502	 23	166.3	31.7	 16
503	 23	122.8	21.4	 16
504	 23	292.8	31.1	 16
505	 23	851.3	90.9	 16
506	 23	184.8	34.7	 16
507	 23	140.5	23.5	 16
508	 23	92.0	14.4	 16
509	 23	131.0	26.8	 16
510	 23	213.8	32.7	 16
511	 23	270.3	38.4	 16
512	 23	219.0	43.4	 16
513	 23	88.3	15.0	 16
514	 23	112.5	24.3	 16
515	 23	87.5	11.9	 16
516	 23	451.5	49.7	 16
517	 23	114.5	21.9	 16
518	 23	224.8	32.3	 16
519	 23	121.0	28.2	 16
520	 23	162.3	27.3	 16
521	 23	1029.5	121.8	 16
522	 23	970.5	154.8	 16
523	 23	202.5	30.9	 16
524	 23	465.5	62.6	 16
525	 23	140.0	18.3	 16
526	 23	195.8	34.2	 16
527	 23	571.8	74.2	 16
528	 23	525.0	65.7	 16
529	 23	535.0	50.1	 16
530	 23	225.0	35.2	 16
531	 23	251.0	23.9	 16
532	 23	5497.8	1346.9	 16
533	 23	150.0	29.9	 16
534	 23	122.5	25.6	 16
535	 23	161.5	26.0	 16
536	 23	112.8	17.0	 16
537	 23	281.3	41.7	 16
538	 23	139.3	20.0	 16
539	 23	137.3	20.5	 16
540	 23	360.3	44.6	 16
541	 23	153.3	25.2	 16
542	 23	119.0	11.2	 16
543	 23	2140.3	536.8	 16
544	 23	151.5	27.0	 16
545	 23	146.3	19.4	 16
546	 23	402.8	31.0	 16
547	 23	340.0	48.3	 16
548	 23	99.0	20.4	 16
549	 23	227.8	35.1	 16
550	 23	116.3	17.0	 16
551	 23	147.0	24.3	 16
552	 23	195.3	28.4	 16
553	 23	390.0	45.3	 16
554	 23	394.8	54.9	 16
555	 23	398.3	75.2	 16
556	 23	204.8	29.8	 16
557	 23	573.3	76.3	 16
558	 23	346.0	31.4	 16
559	 23	139.3	22.7	 16
560	 23	106.3	18.9	 16
561	 23	215.5	22.5	 16
562	 23	163.5	28.1	 16
563	 23	282.0	34.6	 16
564	 23	941.3	179.1	 16
565	 23	113.3	21.0	 16
566	 23	2015.5	518.6	 16
567	 23	152.5	24.5	 16
568	 23	225.5	33.1	 16
569	 23	1061.0	172.9	 16
570	 23	992.8	241.4	 16
571	 23	99.3	17.3	 16
572	 23	241.5	39.8	 16
573	 23	195.3	20.3	 16
574	 23	212.5	26.7	 16
575	 23	220.5	23.9	 16
576	 23	117.5	22.4	 16
577	 23	81.5	13.7	 16
578	 23	101.3	18.7	 16
579	 23	186.0	34.9	 16
580	 23	97.3	12.5	 16
581	 23	1457.8	363.8	 16
582	 23	99.0	23.6	 16
583	 23	184.5	25.3	 16
584	 23	115.0	15.1	 16
585	 23	102.3	18.0	 16
586	 23	314.3	36.7	 16
587	 23	146.0	28.4	 16
588	 23	144.5	21.2	 16
589	 23	279.5	55.1	 16
590	 23	136.3	27.1	 16
591	 23	130.5	22.2	 16
592	 23	136.8	27.6	 16
593	 23	129.8	30.9	 16
594	 23	177.5	23.2	 16
595	 23	179.5	29.9	 16
596	 23	69.5	11.4	 16
597	 23	89.3	19.6	 16
598	 23	149.3	20.3	 16
599	 23	260.3	40.5	 16
600	 23	111.3	13.9	 16
601	 23	85.0	13.5	 16
602	 23	100.8	11.9	 16
603	 23	328.5	41.5	 16
604	 23	538.0	52.2	 16
605	 23	235.8	34.6	 16
606	 23	134.0	23.6	 16
607	 23	244.8	18.2	 16
608	 23	2938.5	842.5	 20
609	 23	234.5	30.4	 16
610	 23	751.8	209.6	 16
611	 23	221.0	28.6	 16
612	 23	1554.0	349.5	 16
613	 23	497.0	61.7	 16
614	 23	657.5	64.5	 16
615	 23	388.8	62.1	 16
616	 23	300.5	44.3	 16
617	 23	107.5	27.9	 16
618	 23	997.0	218.2	 16
619	 23	333.0	82.1	 16
620	 23	426.5	52.5	 16
621	 23	343.3	47.2	 16
622	 23	314.5	48.6	 16
623	 23	354.5	54.0	 16
624	 23	265.3	28.9	 16
625	 23	291.8	55.2	 16
626	 23	251.5	33.0	 16
627	 23	146.0	22.6	 16
628	 23	183.0	29.8	 16
629	 23	113.0	21.5	 16
630	 23	91.5	14.8	 16
631	 23	353.0	69.7	 16
632	 23	160.3	21.7	 16
633	 23	207.8	28.8	 16
634	 23	104.0	15.5	 16
635	 23	178.5	28.0	 16
636	 23	823.8	197.5	 16
637	 23	648.8	202.5	 16
638	 23	343.5	73.9	 16
639	 23	129.3	15.6	 16
640	 23	97.3	18.8	 16
641	 23	234.5	41.9	 16
642	 23	134.5	21.5	 16
643	 23	165.5	29.2	 16
644	 23	347.8	40.1	 16
645	 23	317.8	64.0	 16
646	 23	310.3	68.1	 16
647	 23	259.5	40.0	 16
648	 23	218.0	44.4	 16
649	 23	135.0	25.3	 16
650	 23	222.5	21.5	 16
651	 23	108.5	13.3	 16
652	 23	108.3	18.7	 16
653	 23	90.8	13.6	 16
654	 23	125.3	16.7	 16
655	 23	127.3	21.8	 16
656	 23	116.3	21.8	 16
657	 23	314.0	98.6	 16
658	 23	4257.0	1246.1	 16
659	 23	233.3	35.6	 16
660	 23	430.5	99.0	 16
661	 23	180.3	49.0	 16
662	 23	638.8	109.0	 16
663	 23	521.5	48.9	 16
664	 23	504.3	95.0	 16
665	 23	192.3	33.6	 16
666	 23	611.5	77.4	 16
667	 23	459.8	122.7	 16
668	 23	109.8	25.0	 16
669	 23	258.8	78.6	 16
670	 23	195.0	50.0	 16
671	 23	611.3	158.0	 16
672	 23	215.5	34.3	 16
673	 23	334.0	54.9	 16
674	 23	147.5	21.7	 16
675	 23	260.0	42.3	 16
676	 23	331.0	106.8	 16
677	 23	357.8	48.7	 16
678	 23	175.5	39.5	 16
679	 23	102.8	18.7	 16
680	 23	116.5	20.3	 16
681	 23	242.5	39.5	 16
682	 23	175.8	35.4	 16
683	 23	96.0	15.0	 16
684	 23	275.3	67.4	 16
685	 23	133.5	18.4	 16
686	 23	127.8	27.9	 16
687	 23	306.8	77.1	 16
688	 23	975.5	187.9	 16
689	 23	314.0	68.2	 16
690	 23	164.3	99.8	 16
691	 23	469.3	87.7	 16
692	 23	116.8	17.3	 16
693	 23	348.8	63.3	 16
694	 23	107.8	24.8	 16
695	 23	100.0	16.4	 16
696	 23	109.3	17.3	 16
697	 23	162.5	30.2	 16
698	 23	108.3	17.1	 16
699	 23	97.8	22.8	 16
700	 23	868.5	132.1	 16
701	 23	493.3	50.5	 16
702	 23	354.0	33.9	 16
703	 23	229.8	31.1	 16
704	 23	288.5	32.0	 16
705	 23	347.3	65.9	 16
706	 23	308.0	34.2	 16
707	 23	244.8	19.9	 16
708	 23	292.5	45.6	 16
709	 23	301.8	44.5	 16
710	 23	216.3	30.0	 16
711	 23	126.8	29.2	 16
  0	 24	4021.3	682.5	 16
  1	 24	118.0	22.8	 16
  2	 24	126.0	16.4	 16
  3	 24	130.3	14.5	 16
  4	 24	151.0	21.3	 16
  5	 24	116.8	20.7	 16
  6	 24	287.3	32.1	 16
  7	 24	390.0	27.8	 16
  8	 24	171.5	19.4	 16
  9	 24	104.0	20.9	 16
 10	 24	110.0	18.1	 16
 11	 24	372.0	41.6	 16
 12	 24	119.5	38.1	 16
 13	 24	504.0	71.7	 16
 14	 24	145.8	41.3	 16
 15	 24	270.0	41.1	 16
 16	 24	118.3	31.6	 16
 17	 24	87.0	18.1	 16
 18	 24	175.3	31.6	 16
 19	 24	345.8	47.6	 16
 20	 24	218.8	41.7	 16
 21	 24	97.8	20.3	 16
 22	 24	172.0	29.6	 16
 23	 24	323.8	108.4	 16
 24	 24	1032.5	111.8	 16
 25	 24	407.0	94.5	 16
 26	 24	93.5	20.9	 16
 27	 24	113.5	18.9	 16
 28	 24	96.5	14.1	 16
 29	 24	375.0	74.9	 16
 30	 24	319.8	31.5	 16
 31	 24	531.5	121.3	 16
 32	 24	154.5	29.4	 16
 33	 24	169.0	21.6	 16
 34	 24	112.5	18.5	 16
 35	 24	73.5	26.5	 16
 36	 24	419.8	95.8	 16
 37	 24	98.0	21.4	 16
 38	 24	72.3	18.1	 16
 39	 24	96.0	16.0	 16
 40	 24	76.3	11.5	 16
 41	 24	81.3	12.1	 16
 42	 24	93.0	13.7	 16
 43	 24	99.3	26.7	 16
 44	 24	202.0	47.7	 16
 45	 24	370.5	78.3	 16
 46	 24	317.5	54.8	 16
 47	 24	298.8	29.6	 16
 48	 24	399.8	44.2	 16
 49	 24	271.3	40.3	 16
 50	 24	142.8	34.6	 16
 51	 24	223.5	47.0	 16
 52	 24	802.3	88.0	 16
 53	 24	378.3	40.3	 16
 54	 24	547.5	201.3	 16
 55	 24	541.3	106.7	 16
 56	 24	176.8	45.9	 16
 57	 24	130.5	23.1	 16
 58	 24	133.5	26.9	 16
 59	 24	121.3	17.6	 16
 60	 24	84.0	12.9	 16
 61	 24	141.8	15.6	 16
 62	 24	183.8	36.8	 16
 63	 24	195.0	34.9	 16
 64	 24	123.8	16.7	 16
 65	 24	69.0	8.5	 16
 66	 24	95.5	18.5	 16
 67	 24	116.3	16.6	 16
 68	 24	80.8	14.7	 16
 69	 24	122.5	13.7	 16
 70	 24	119.0	25.0	 16
 71	 24	86.5	12.8	 16
 72	 24	108.8	20.4	 16
 73	 24	372.0	92.0	 16
 74	 24	122.3	24.5	 16
 75	 24	130.8	38.1	 16
 76	 24	160.0	35.7	 16
 77	 24	66.5	13.8	 16
 78	 24	99.0	17.7	 16
 79	 24	121.5	24.1	 16
 80	 24	218.5	42.1	 16
 81	 24	128.8	32.2	 16
 82	 24	156.5	38.0	 16
 83	 24	96.3	15.9	 16
 84	 24	80.5	16.6	 16
 85	 24	106.0	16.7	 16
 86	 24	115.3	26.1	 16
 87	 24	327.0	60.5	 16
 88	 24	178.3	22.4	 16
 89	 24	134.0	18.0	 16
 90	 24	80.3	19.2	 16
 91	 24	132.3	32.1	 16
 92	 24	115.8	13.1	 16
 93	 24	152.0	29.8	 16
 94	 24	192.3	19.4	 16
 95	 24	94.8	12.9	 16
 96	 24	94.3	20.8	 16
 97	 24	114.5	23.8	 16
 98	 24	73.0	14.2	 16
 99	 24	85.5	13.4	 16
100	 24	92.5	20.5	 16
101	 24	118.3	21.6	 16
102	 24	117.3	14.5	 16
103	 24	90.0	17.0	 16
104	 24	115.0	17.7	 16
105	 24	138.5	23.4	 16
106	 24	158.5	26.8	 16
107	 24	130.8	24.2	 16
108	 24	129.8	24.4	 16
109	 24	75.0	12.4	 16
110	 24	76.3	11.9	 16
111	 24	98.3	24.9	 16
112	 24	249.0	31.9	 16
113	 24	84.5	12.0	 16
114	 24	87.3	18.6	 16
115	 24	74.5	13.4	 16
116	 24	87.0	17.4	 16
117	 24	136.5	29.2	 16
118	 24	133.3	22.2	 16
119	 24	86.3	19.5	 16
120	 24	183.3	29.2	 16
121	 24	129.8	19.9	 16
122	 24	76.0	12.4	 16
123	 24	125.0	23.5	 16
124	 24	71.0	8.3	 16
125	 24	77.8	14.9	 16
126	 24	75.3	10.4	 16
127	 24	116.3	15.8	 16
128	 24	127.0	19.0	 16
129	 24	161.3	27.8	 16
130	 24	213.8	30.7	 16
131	 24	102.3	13.5	 16
132	 24	189.5	27.8	 16
133	 24	468.3	48.2	 16
134	 24	904.0	238.4	 20
135	 24	127.8	41.1	 16
136	 24	283.8	46.0	 16
137	 24	147.0	26.9	 16
138	 24	115.5	13.4	 16
139	 24	80.8	12.3	 16
140	 24	120.5	16.4	 16
141	 24	100.5	23.4	 16
142	 24	103.3	19.8	 16
143	 24	131.8	38.0	 16
144	 24	87.8	13.4	 16
145	 24	141.8	27.5	 16
146	 24	186.0	24.2	 16
147	 24	212.0	22.3	 16
148	 24	107.0	16.5	 16
149	 24	117.0	24.1	 16
150	 24	105.0	21.1	 16
151	 24	209.0	39.0	 16
152	 24	92.0	12.7	 16
153	 24	108.5	15.1	 16
154	 24	75.5	8.8	 16
155	 24	89.8	11.5	 16
156	 24	190.3	28.4	 16
157	 24	235.0	31.0	 16
158	 24	115.0	15.4	 16
159	 24	162.3	26.8	 16
160	 24	199.5	31.1	 16
161	 24	202.5	37.2	 16
162	 24	73.5	14.8	 16
163	 24	76.0	8.3	 16
164	 24	143.8	25.4	 16
165	 24	293.8	47.9	 16
166	 24	113.5	30.2	 16
167	 24	260.3	47.6	 16
168	 24	137.8	25.5	 16
169	 24	178.8	40.8	 16
170	 24	376.8	93.7	 16
171	 24	82.3	17.1	 16
172	 24	216.3	24.7	 16
173	 24	725.8	177.6	 16
174	 24	127.0	17.9	 16
175	 24	83.5	16.6	 16
176	 24	80.3	8.5	 16
177	 24	97.5	21.9	 16
178	 24	108.0	25.5	 16
179	 24	127.8	33.8	 16
180	 24	363.5	35.2	 16
181	 24	317.8	38.9	 16
182	 24	245.0	30.3	 16
183	 24	188.8	29.8	 16
184	 24	493.3	136.4	 16
185	 24	90.0	17.2	 16
186	 24	106.8	18.7	 16
187	 24	224.0	127.5	 16
188	 24	1138.8	151.3	 16
189	 24	720.5	102.7	 16
190	 24	1113.8	94.3	 16
191	 24	1006.8	265.5	 16
192	 24	277.5	45.4	 16
193	 24	269.5	28.8	 16
194	 24	244.8	40.1	 16
195	 24	147.3	27.0	 16
196	 24	335.0	78.7	 16
197	 24	141.8	26.0	 16
198	 24	280.0	30.5	 16
199	 24	179.5	21.5	 16
200	 24	194.0	76.5	 16
201	 24	83.3	11.9	 16
202	 24	92.8	20.0	 16
203	 24	230.5	38.9	 16
204	 24	135.3	31.8	 16
205	 24	210.0	36.5	 16
206	 24	128.5	31.3	 16
207	 24	73.8	14.9	 16
208	 24	81.5	13.7	 16
209	 24	158.3	28.8	 16
210	 24	118.8	16.4	 16
211	 24	88.8	22.2	 16
212	 24	166.8	21.9	 16
213	 24	286.5	58.2	 16
214	 24	135.8	20.0	 16
215	 24	188.8	26.3	 16
216	 24	84.5	16.1	 16
217	 24	103.5	22.5	 16
218	 24	143.0	25.6	 16
219	 24	249.0	31.5	 16
220	 24	252.3	38.3	 16
221	 24	203.8	43.4	 16
222	 24	105.0	22.4	 16
223	 24	72.3	14.0	 16
224	 24	97.5	31.0	 16
225	 24	351.5	78.8	 16
226	 24	97.5	18.1	 16
227	 24	93.5	12.9	 16
228	 24	100.3	18.8	 16
229	 24	120.5	21.5	 16
230	 24	339.8	46.4	 16
231	 24	450.3	43.5	 16
232	 24	563.8	66.8	 16
233	 24	596.5	91.0	 16
234	 24	151.5	27.0	 16
235	 24	264.5	51.5	 16
236	 24	84.3	17.3	 16
237	 24	86.8	17.5	 16
238	 24	78.8	16.5	 16
239	 24	574.3	90.5	 16
240	 24	140.5	24.0	 16
241	 24	118.3	20.8	 16
242	 24	120.0	23.0	 16
243	 24	318.0	67.8	 16
244	 24	107.5	20.8	 16
245	 24	116.0	19.8	 16
246	 24	182.5	23.7	 16
247	 24	129.8	37.0	 16
248	 24	149.0	33.5	 16
249	 24	214.0	31.4	 16
250	 24	86.0	22.8	 16
251	 24	97.8	32.8	 16
252	 24	489.0	79.2	 16
253	 24	79.5	12.3	 16
254	 24	89.3	15.1	 16
255	 24	75.3	12.9	 16
256	 24	295.5	43.8	 16
257	 24	267.0	31.0	 16
258	 24	265.0	45.5	 16
259	 24	111.3	21.2	 16
260	 24	166.5	24.4	 16
261	 24	161.0	24.5	 16
262	 24	136.3	14.2	 16
263	 24	80.3	19.5	 16
264	 24	101.5	13.0	 16
265	 24	71.5	12.3	 16
266	 24	94.5	19.6	 16
267	 24	149.3	17.3	 16
268	 24	647.8	133.1	 16
269	 24	156.8	21.8	 16
270	 24	2292.3	683.9	 16
271	 24	108.5	15.2	 16
272	 24	122.8	14.5	 16
273	 24	1196.0	329.6	 16
274	 24	78.5	14.8	 16
275	 24	93.8	25.0	 16
276	 24	151.8	31.4	 16
277	 24	83.0	9.6	 16
278	 24	216.3	36.9	 16
279	 24	142.3	24.1	 16
280	 24	156.8	29.8	 16
281	 24	264.8	114.3	 16
282	 24	2775.0	194.6	 16
283	 24	1163.0	142.0	 16
[truncated: 11,209,158 more chars]
