# Supplementary material for: Bioinformatic and statistical analysis of the optic nerve head in a primate model of ocular hypertension
Source: BMC Neurosci. 2008 Sep 26;9:93. doi: 10.1186/1471-2202-9-93 (PMC2567987; doi:10.1186/1471-2202-9-93)
Supplement: Additional file 15 — kompass_et_al_BMC_Neuroscience. Raw microarray data for sample 529. [file 1471-2202-9-93-S15.zip › 4838.CEL]

[CEL]
Version=3

[HEADER]
Cols=712
Rows=712
TotalX=712
TotalY=712
OffsetX=0
OffsetY=0
GridCornerUL=228 231
GridCornerUR=4502 234
GridCornerLR=4497 4505
GridCornerLL=224 4502
Axis-invertX=0
AxisInvertY=0
swapXY=0
DatHeader=[8..46118]  4838:CLS=4733 RWS=4733 XIN=3  YIN=3  VE=17        2.0 03/12/03 14:51:18       HG-U133A.1sq                  6
Algorithm=Percentile
AlgorithmParameters=Percentile:75;CellMargin:2;OutlierHigh:1.500;OutlierLow:1.004

[INTENSITY]
NumberCells=506944
CellHeader=X	Y	MEAN	STDV	NPIXELS
  0	  0	177.0	33.6	 16
  1	  0	8145.3	1033.2	 16
  2	  0	209.0	18.5	 16
  3	  0	8436.5	982.5	 16
  4	  0	86.3	15.9	 16
  5	  0	167.0	24.8	 16
  6	  0	6498.0	897.6	 16
  7	  0	170.5	19.2	 16
  8	  0	6718.5	859.7	 16
  9	  0	167.3	15.9	 16
 10	  0	6937.3	977.9	 16
 11	  0	153.8	18.2	 16
 12	  0	6887.5	1022.9	 16
 13	  0	193.0	22.9	 16
 14	  0	6688.5	1109.3	 16
 15	  0	186.5	20.5	 16
 16	  0	6349.5	1336.2	 16
 17	  0	207.5	43.6	 16
 18	  0	6361.3	1384.8	 16
 19	  0	190.3	21.5	 16
 20	  0	6229.5	1498.1	 16
 21	  0	185.5	27.9	 16
 22	  0	6460.5	1617.4	 16
 23	  0	182.3	31.7	 16
 24	  0	5961.8	1470.5	 16
 25	  0	219.0	36.0	 16
 26	  0	6784.0	1639.3	 16
 27	  0	180.0	28.0	 16
 28	  0	6705.0	1601.8	 16
 29	  0	192.8	30.9	 16
 30	  0	6599.3	1541.8	 16
 31	  0	184.3	19.2	 16
 32	  0	6651.3	1500.4	 16
 33	  0	189.3	21.1	 16
 34	  0	6152.5	1438.1	 16
 35	  0	185.8	33.2	 16
 36	  0	6465.8	1527.8	 16
 37	  0	185.3	31.4	 16
 38	  0	6838.3	1646.4	 16
 39	  0	168.5	19.0	 16
 40	  0	6865.5	1673.2	 16
 41	  0	174.0	29.9	 16
 42	  0	6357.8	1659.8	 16
 43	  0	177.3	31.1	 16
 44	  0	6353.0	1664.8	 16
 45	  0	198.0	26.0	 16
 46	  0	6194.5	1564.7	 16
 47	  0	171.0	25.7	 16
 48	  0	6283.0	1603.9	 16
 49	  0	173.3	27.6	 16
 50	  0	6005.5	1559.2	 16
 51	  0	163.3	25.4	 16
 52	  0	6087.5	1495.0	 16
 53	  0	167.5	26.8	 16
 54	  0	6199.0	1455.3	 16
 55	  0	160.5	20.3	 16
 56	  0	6045.8	1391.7	 16
 57	  0	163.5	13.8	 16
 58	  0	6205.5	1441.7	 16
 59	  0	162.5	18.2	 16
 60	  0	6462.8	1471.7	 16
 61	  0	168.3	19.3	 16
 62	  0	6167.3	1372.6	 16
 63	  0	150.3	21.8	 16
 64	  0	6266.0	1349.1	 16
 65	  0	152.0	22.3	 16
 66	  0	5872.5	1229.3	 16
 67	  0	155.8	25.5	 16
 68	  0	6098.0	1249.9	 16
 69	  0	171.0	33.2	 16
 70	  0	6012.0	1168.9	 16
 71	  0	156.0	21.7	 16
 72	  0	5834.8	1092.8	 16
 73	  0	173.0	34.5	 16
 74	  0	5713.3	1007.3	 16
 75	  0	161.0	22.9	 16
 76	  0	6133.5	1045.6	 16
 77	  0	175.5	31.6	 16
 78	  0	5896.5	990.2	 16
 79	  0	163.5	21.1	 16
 80	  0	5703.5	925.6	 16
 81	  0	154.0	20.6	 16
 82	  0	5814.3	934.3	 16
 83	  0	168.3	24.9	 16
 84	  0	5902.8	1046.4	 16
 85	  0	190.0	28.9	 16
 86	  0	5958.3	1036.2	 16
 87	  0	187.0	30.3	 16
 88	  0	5977.0	1003.2	 16
 89	  0	153.0	21.5	 16
 90	  0	6006.5	1012.9	 16
 91	  0	161.8	31.1	 16
 92	  0	5849.3	1045.9	 16
 93	  0	145.0	15.5	 16
 94	  0	6009.3	1106.5	 16
 95	  0	152.3	21.7	 16
 96	  0	5710.5	1049.4	 16
 97	  0	153.0	18.7	 16
 98	  0	5736.3	1150.0	 16
 99	  0	168.5	28.4	 16
100	  0	6137.5	1241.2	 16
101	  0	158.5	19.4	 16
102	  0	6131.0	1322.5	 16
103	  0	147.5	22.5	 16
104	  0	5724.0	1178.7	 16
105	  0	156.5	22.6	 16
106	  0	5454.5	1091.7	 16
107	  0	156.0	25.3	 16
108	  0	5671.5	1207.4	 16
109	  0	171.3	25.4	 16
110	  0	5522.5	1183.7	 16
111	  0	163.5	18.7	 16
112	  0	5556.8	1151.9	 16
113	  0	151.0	26.9	 16
114	  0	5961.0	1243.0	 16
115	  0	190.0	28.9	 16
116	  0	5731.8	1224.1	 16
117	  0	154.5	24.7	 16
118	  0	5377.3	1141.9	 16
119	  0	160.5	88.6	 20
120	  0	5700.3	2075.8	 16
121	  0	212.5	107.6	 16
122	  0	5605.0	2081.9	 16
123	  0	192.3	82.1	 16
124	  0	5523.8	1998.9	 16
125	  0	206.5	71.3	 16
126	  0	5485.5	1977.8	 16
127	  0	186.5	54.5	 16
128	  0	5550.3	1961.1	 16
129	  0	213.0	46.5	 16
130	  0	5562.5	1915.7	 16
131	  0	198.0	32.1	 16
132	  0	5850.0	2042.3	 16
133	  0	194.0	32.4	 16
134	  0	5494.5	1904.2	 16
135	  0	182.5	28.9	 16
136	  0	5561.0	1848.6	 16
137	  0	147.3	27.2	 16
138	  0	5865.0	1853.2	 16
139	  0	175.8	24.4	 16
140	  0	5745.8	1765.3	 16
141	  0	169.3	19.1	 16
142	  0	5946.3	1702.6	 16
143	  0	170.3	22.8	 16
144	  0	5658.8	1710.2	 16
145	  0	188.5	32.6	 16
146	  0	5566.3	1678.3	 16
147	  0	172.3	24.6	 16
148	  0	5456.3	1563.2	 16
149	  0	182.3	28.3	 16
150	  0	5471.3	1604.7	 16
151	  0	166.0	23.2	 16
152	  0	5793.8	1686.1	 16
153	  0	165.0	30.0	 16
154	  0	5714.3	1739.0	 16
155	  0	168.5	28.3	 16
156	  0	5730.8	1665.2	 16
157	  0	169.8	143.1	 16
158	  0	5747.0	1646.4	 16
159	  0	224.5	34.8	 16
160	  0	5331.3	1574.1	 16
161	  0	193.3	28.2	 16
162	  0	5241.3	1603.4	 16
163	  0	182.5	28.9	 16
164	  0	4854.0	1495.2	 16
165	  0	169.0	25.8	 16
166	  0	5005.5	1589.9	 16
167	  0	166.8	27.5	 16
168	  0	4845.3	1541.5	 16
169	  0	159.8	19.8	 16
170	  0	5098.0	1611.1	 16
171	  0	204.8	36.9	 16
172	  0	5062.8	1654.9	 16
173	  0	199.8	33.6	 16
174	  0	4996.5	1648.7	 16
175	  0	157.5	27.8	 16
176	  0	5058.5	1624.7	 16
177	  0	180.3	31.9	 16
178	  0	4938.5	1563.3	 16
179	  0	195.0	62.5	 16
180	  0	4731.0	1520.9	 16
181	  0	194.0	80.6	 16
182	  0	4475.3	1475.8	 16
183	  0	171.3	39.4	 16
184	  0	4416.5	1408.0	 16
185	  0	159.3	39.0	 16
186	  0	4801.3	1558.4	 16
187	  0	200.5	48.8	 16
188	  0	4931.3	1634.2	 16
189	  0	200.3	30.8	 16
190	  0	4708.5	1545.8	 16
191	  0	219.5	100.6	 16
192	  0	4884.8	1488.8	 16
193	  0	165.3	37.0	 16
194	  0	4746.3	1559.2	 16
195	  0	149.5	31.0	 16
196	  0	4752.5	1485.1	 16
197	  0	189.8	26.9	 16
198	  0	4809.8	1465.8	 16
199	  0	168.3	25.9	 16
200	  0	4829.8	1407.2	 16
201	  0	164.8	25.5	 16
202	  0	5115.5	1546.4	 16
203	  0	189.3	28.2	 16
204	  0	5161.5	1587.9	 16
205	  0	188.8	33.2	 16
206	  0	5152.3	1519.5	 16
207	  0	173.3	26.0	 16
208	  0	5319.5	1580.6	 16
209	  0	201.0	52.1	 16
210	  0	5211.3	1483.7	 16
211	  0	155.0	15.1	 16
212	  0	4997.0	1409.3	 16
213	  0	157.5	24.9	 16
214	  0	4836.3	1294.1	 16
215	  0	166.3	29.7	 16
216	  0	4707.3	1242.9	 16
217	  0	198.3	38.6	 16
218	  0	4515.8	1250.7	 16
219	  0	169.3	25.2	 16
220	  0	4621.5	1314.7	 16
221	  0	159.3	56.1	 16
222	  0	5018.0	1314.4	 16
223	  0	158.3	63.5	 16
224	  0	4708.3	1310.1	 16
225	  0	194.8	89.6	 16
226	  0	4206.0	1092.6	 16
227	  0	171.0	21.5	 16
228	  0	4595.5	1217.1	 16
229	  0	157.0	22.5	 16
230	  0	5181.3	1327.0	 16
231	  0	154.5	25.8	 16
232	  0	4820.5	1175.5	 16
233	  0	185.5	30.5	 16
234	  0	5671.8	1367.6	 16
235	  0	89.3	14.6	 16
236	  0	2676.3	749.5	 16
237	  0	74.0	14.2	 16
238	  0	197.3	48.0	 16
239	  0	70.0	10.1	 16
240	  0	5761.8	1423.9	 16
241	  0	158.3	22.8	 16
242	  0	4514.0	1029.4	 16
243	  0	168.5	32.9	 16
244	  0	4108.8	959.9	 16
245	  0	157.5	21.7	 16
246	  0	4260.5	926.0	 16
247	  0	150.8	20.4	 16
248	  0	4692.8	975.0	 16
249	  0	150.3	20.1	 16
250	  0	4564.0	955.2	 16
251	  0	175.0	35.7	 16
252	  0	4368.0	906.0	 16
253	  0	182.8	39.4	 16
254	  0	4770.8	1042.9	 16
255	  0	182.0	28.5	 16
256	  0	4468.8	901.6	 16
257	  0	159.8	25.9	 16
258	  0	4026.5	792.2	 16
259	  0	158.5	16.1	 16
260	  0	3872.5	686.3	 16
261	  0	148.5	16.0	 16
262	  0	4230.0	819.1	 16
263	  0	167.3	21.8	 16
264	  0	4297.8	826.7	 16
265	  0	154.5	31.0	 16
266	  0	4414.8	820.1	 16
267	  0	146.3	22.9	 16
268	  0	4377.3	859.4	 16
269	  0	158.5	19.9	 16
270	  0	3995.3	729.6	 16
271	  0	174.8	27.0	 16
272	  0	4201.0	793.9	 16
273	  0	162.3	28.3	 16
274	  0	4128.3	759.8	 16
275	  0	163.0	23.0	 16
276	  0	4067.3	722.6	 16
277	  0	146.0	19.4	 16
278	  0	4150.3	786.3	 16
279	  0	188.0	33.4	 16
280	  0	4204.3	753.0	 16
281	  0	160.3	23.0	 16
282	  0	4627.3	857.1	 16
283	  0	163.0	24.3	 16
284	  0	4809.5	830.4	 16
285	  0	194.3	33.1	 16
286	  0	4695.5	880.0	 16
287	  0	187.0	23.9	 16
288	  0	4415.5	884.6	 16
289	  0	166.0	22.2	 16
290	  0	4497.5	863.9	 16
291	  0	187.0	41.2	 16
292	  0	4134.8	807.6	 16
293	  0	143.5	20.0	 16
294	  0	4051.3	818.8	 16
295	  0	169.0	28.2	 16
296	  0	4135.3	869.7	 16
297	  0	147.3	22.9	 16
298	  0	4478.8	848.6	 16
299	  0	161.8	30.4	 16
300	  0	4461.0	939.2	 16
301	  0	146.0	24.8	 16
302	  0	4148.5	815.4	 16
303	  0	151.3	22.9	 16
304	  0	5930.5	4467.8	 16
305	  0	143.8	28.1	 16
306	  0	4562.5	925.7	 16
307	  0	174.0	94.1	 16
308	  0	4523.3	911.1	 16
309	  0	176.0	34.3	 16
310	  0	4530.3	984.1	 16
311	  0	160.5	22.3	 16
312	  0	4379.0	882.2	 16
313	  0	183.5	27.6	 16
314	  0	4841.5	1006.2	 16
315	  0	165.5	27.6	 16
316	  0	4783.5	1054.2	 16
317	  0	174.0	31.2	 16
318	  0	4575.5	1027.5	 16
319	  0	131.3	19.5	 16
320	  0	4503.5	997.5	 16
321	  0	152.0	27.1	 16
322	  0	4426.0	1086.1	 16
323	  0	164.5	25.0	 16
324	  0	4344.8	1007.8	 16
325	  0	173.3	23.6	 16
326	  0	4939.3	1121.9	 16
327	  0	151.8	21.3	 16
328	  0	5055.0	1195.8	 16
329	  0	157.0	28.8	 16
330	  0	4813.5	1062.8	 16
331	  0	178.3	23.4	 16
332	  0	4807.3	1144.9	 16
333	  0	181.0	31.2	 16
334	  0	4685.0	1105.0	 16
335	  0	165.8	30.4	 16
336	  0	4741.8	1160.9	 16
337	  0	132.8	23.6	 16
338	  0	4861.3	1144.0	 16
339	  0	183.0	29.8	 16
340	  0	4655.5	1128.3	 16
341	  0	161.0	29.8	 16
342	  0	4793.5	1186.7	 16
343	  0	178.3	39.9	 16
344	  0	4810.5	1216.0	 16
345	  0	170.5	30.3	 16
346	  0	4852.0	1216.0	 16
347	  0	200.8	27.3	 16
348	  0	5371.5	1473.3	 16
349	  0	172.3	34.8	 16
350	  0	4979.5	1276.4	 16
351	  0	143.8	21.8	 16
352	  0	5157.3	1363.0	 16
353	  0	178.0	36.1	 16
354	  0	5073.0	1336.2	 16
355	  0	155.5	26.1	 16
356	  0	4908.5	1319.7	 20
357	  0	188.0	30.7	 16
358	  0	5567.5	1560.8	 16
359	  0	158.5	25.7	 16
360	  0	5081.3	1395.4	 16
361	  0	187.3	33.4	 16
362	  0	5160.5	1486.2	 16
363	  0	166.0	24.3	 16
364	  0	5107.8	1396.3	 16
365	  0	201.5	26.0	 16
366	  0	5074.0	1345.4	 16
367	  0	170.0	21.9	 16
368	  0	5207.0	1310.0	 16
369	  0	198.8	26.8	 16
370	  0	5338.3	1322.6	 16
371	  0	175.5	28.3	 16
372	  0	5722.0	1347.1	 16
373	  0	156.3	23.1	 16
374	  0	5370.5	1265.3	 16
375	  0	183.5	22.4	 16
376	  0	5554.5	1228.9	 16
377	  0	166.5	14.8	 16
378	  0	5859.3	1343.7	 16
379	  0	176.3	30.0	 16
380	  0	5722.8	1245.5	 16
381	  0	204.8	35.8	 16
382	  0	5493.8	1257.8	 16
383	  0	186.5	46.1	 16
384	  0	5392.0	1166.2	 16
385	  0	168.3	24.9	 16
386	  0	5577.8	1146.3	 16
387	  0	181.5	25.1	 16
388	  0	5758.8	1057.1	 16
389	  0	154.8	22.1	 16
390	  0	5908.0	1036.3	 16
391	  0	183.8	32.9	 16
392	  0	5951.3	957.8	 16
393	  0	152.5	25.2	 16
394	  0	6043.5	927.5	 16
395	  0	188.0	29.9	 16
396	  0	6175.5	963.7	 16
397	  0	165.5	25.6	 16
398	  0	5931.8	909.3	 16
399	  0	182.8	26.3	 16
400	  0	5966.0	922.6	 16
401	  0	204.5	28.2	 16
402	  0	5760.0	899.2	 16
403	  0	215.5	52.5	 16
404	  0	5985.0	778.9	 16
405	  0	170.0	24.2	 16
406	  0	6033.8	854.1	 16
407	  0	166.0	25.3	 16
408	  0	5701.0	770.8	 16
409	  0	144.5	25.0	 16
410	  0	5687.0	733.2	 16
411	  0	194.3	54.3	 16
412	  0	5661.0	798.5	 16
413	  0	171.5	26.1	 16
414	  0	5402.8	720.9	 16
415	  0	175.3	105.1	 16
416	  0	5884.3	682.2	 16
417	  0	248.3	241.0	 16
418	  0	6077.5	724.5	 16
419	  0	181.5	36.9	 16
420	  0	6424.0	720.6	 16
421	  0	178.3	29.4	 16
422	  0	6120.5	750.8	 16
423	  0	181.0	28.1	 16
424	  0	5566.8	746.3	 16
425	  0	145.3	25.3	 16
426	  0	4640.3	847.3	 16
427	  0	120.3	16.6	 16
428	  0	5262.5	850.3	 16
429	  0	170.8	23.9	 16
430	  0	5923.8	720.1	 16
431	  0	201.8	32.0	 16
432	  0	5749.5	760.7	 16
433	  0	165.5	31.1	 16
434	  0	5662.0	693.4	 16
435	  0	169.3	13.5	 16
436	  0	5514.5	664.4	 16
437	  0	136.3	26.6	 16
438	  0	5387.3	696.6	 16
439	  0	137.5	17.5	 16
440	  0	6257.3	685.9	 16
441	  0	208.8	43.7	 16
442	  0	6203.8	741.9	 16
443	  0	192.8	27.5	 16
444	  0	6393.3	820.0	 16
445	  0	186.0	33.5	 16
446	  0	6088.0	736.1	 16
447	  0	170.3	27.2	 16
448	  0	5903.8	629.3	 16
449	  0	168.8	33.5	 16
450	  0	5887.8	571.8	 16
451	  0	150.3	26.4	 16
452	  0	5955.5	621.0	 16
453	  0	166.8	28.7	 16
454	  0	6129.0	646.0	 16
455	  0	153.8	26.1	 16
456	  0	6222.0	653.6	 16
457	  0	174.0	18.7	 16
458	  0	6275.8	552.9	 16
459	  0	194.8	32.3	 16
460	  0	5945.5	692.4	 16
461	  0	163.8	28.8	 16
462	  0	5896.8	685.6	 16
463	  0	152.5	21.8	 16
464	  0	6100.0	555.2	 16
465	  0	191.5	25.6	 16
466	  0	6474.8	669.9	 16
467	  0	149.3	20.4	 16
468	  0	6638.0	746.9	 16
469	  0	161.5	30.8	 16
470	  0	6314.0	742.2	 16
471	  0	168.5	27.5	 16
472	  0	77.5	13.5	 16
473	  0	3828.5	527.0	 16
474	  0	75.3	16.3	 16
475	  0	134.5	17.5	 16
476	  0	84.3	20.7	 16
477	  0	139.3	20.2	 16
478	  0	6083.3	773.4	 16
479	  0	170.3	24.2	 16
480	  0	6009.8	729.7	 16
481	  0	168.5	20.2	 16
482	  0	5974.3	694.4	 16
483	  0	174.0	30.3	 16
484	  0	5895.0	657.4	 16
485	  0	168.5	27.8	 16
486	  0	5681.5	694.7	 16
487	  0	152.5	33.9	 16
488	  0	6021.5	850.8	 16
489	  0	190.3	21.3	 16
490	  0	6132.5	833.6	 16
491	  0	201.8	38.7	 16
492	  0	6345.8	803.1	 16
493	  0	195.3	25.9	 16
494	  0	6215.5	761.8	 16
495	  0	159.8	19.3	 16
496	  0	6230.8	775.3	 16
497	  0	173.0	20.5	 16
498	  0	5999.5	831.1	 16
499	  0	159.0	27.6	 16
500	  0	5484.0	802.4	 16
501	  0	157.5	27.2	 16
502	  0	5562.5	773.2	 16
503	  0	154.8	22.3	 16
504	  0	5715.0	746.4	 16
505	  0	161.8	16.9	 16
506	  0	6598.5	899.1	 16
507	  0	168.3	19.4	 16
508	  0	6824.0	939.7	 16
509	  0	178.3	26.5	 16
510	  0	6739.3	935.2	 16
511	  0	160.3	20.8	 16
512	  0	6444.0	821.7	 16
513	  0	173.8	32.9	 16
514	  0	6456.5	834.4	 16
515	  0	148.3	17.9	 16
516	  0	6316.3	909.2	 16
517	  0	144.5	25.4	 16
518	  0	6426.8	902.6	 16
519	  0	152.3	26.6	 16
520	  0	6278.5	893.6	 16
521	  0	149.3	16.0	 16
522	  0	6381.0	916.9	 16
523	  0	153.0	20.0	 16
524	  0	6045.0	893.6	 16
525	  0	168.3	29.5	 16
526	  0	6466.8	899.9	 16
527	  0	161.3	11.7	 16
528	  0	6755.5	982.6	 16
529	  0	186.3	33.2	 16
530	  0	6509.8	1048.1	 16
531	  0	164.3	25.1	 16
532	  0	6148.5	975.6	 16
533	  0	187.5	32.9	 16
534	  0	6188.3	955.0	 16
535	  0	194.3	38.2	 16
536	  0	6186.5	977.5	 16
537	  0	166.5	22.1	 16
538	  0	6080.0	1026.0	 16
539	  0	173.8	17.1	 16
540	  0	6171.8	1074.6	 16
541	  0	179.8	23.8	 16
542	  0	6472.3	1202.8	 16
543	  0	148.0	20.9	 16
544	  0	6314.0	1111.8	 16
545	  0	168.0	28.4	 16
546	  0	6434.3	1197.4	 16
547	  0	171.5	27.6	 16
548	  0	6494.3	1261.2	 16
549	  0	158.0	20.0	 16
550	  0	6316.5	1296.2	 16
551	  0	161.3	25.2	 16
552	  0	6179.0	1279.6	 16
553	  0	143.5	20.3	 16
554	  0	6139.0	1239.1	 16
555	  0	164.8	21.7	 16
556	  0	6605.5	1424.9	 16
557	  0	158.3	26.9	 16
558	  0	6704.8	1513.7	 16
559	  0	163.3	23.8	 16
560	  0	6741.5	1561.5	 16
561	  0	180.5	27.0	 16
562	  0	6752.5	1578.9	 16
563	  0	158.0	25.9	 16
564	  0	6556.0	1626.7	 16
565	  0	178.3	27.6	 16
566	  0	6872.8	1628.8	 16
567	  0	169.5	25.4	 16
568	  0	6662.3	1606.2	 16
569	  0	155.5	17.9	 16
570	  0	6877.8	1682.6	 16
571	  0	160.0	25.6	 16
572	  0	6333.3	1583.8	 16
573	  0	168.8	27.6	 16
574	  0	6448.8	1629.0	 16
575	  0	158.5	21.1	 16
576	  0	6257.5	1474.5	 16
577	  0	224.5	115.5	 16
578	  0	6979.0	1710.4	 16
579	  0	152.0	22.8	 16
580	  0	7178.5	1761.3	 16
581	  0	169.3	29.9	 16
582	  0	7025.5	1674.9	 16
583	  0	150.3	23.2	 16
584	  0	6853.5	1699.5	 16
585	  0	163.0	24.9	 16
586	  0	6516.0	1592.1	 16
587	  0	185.5	38.1	 16
588	  0	6290.0	1548.5	 16
589	  0	191.3	20.7	 16
590	  0	6818.8	1710.2	 16
591	  0	185.5	63.1	 16
592	  0	6404.3	1498.3	 16
593	  0	195.3	26.9	 16
594	  0	6123.3	2027.2	 20
595	  0	201.8	88.1	 16
596	  0	6288.5	2293.4	 16
597	  0	224.5	70.8	 16
598	  0	6087.8	2134.6	 16
599	  0	188.8	69.1	 16
600	  0	6086.3	2128.6	 16
601	  0	186.3	43.7	 16
602	  0	6289.5	2116.7	 16
603	  0	245.5	106.0	 16
604	  0	6702.3	2243.2	 16
605	  0	179.8	31.6	 16
606	  0	6382.5	2057.9	 16
607	  0	192.0	46.9	 16
608	  0	6751.5	1934.1	 16
609	  0	167.3	20.3	 16
610	  0	6664.8	1929.9	 16
611	  0	176.3	25.0	 16
612	  0	6835.8	1873.4	 16
613	  0	158.0	34.8	 16
614	  0	6633.3	1699.6	 16
615	  0	151.8	26.1	 16
616	  0	6318.5	1588.3	 16
617	  0	175.3	26.2	 16
618	  0	7380.8	2174.8	 16
619	  0	190.8	26.3	 16
620	  0	6895.0	1620.8	 16
621	  0	180.5	27.5	 16
622	  0	6838.5	1493.2	 16
623	  0	178.5	24.8	 16
624	  0	7117.0	1414.6	 16
625	  0	191.3	26.9	 16
626	  0	7286.5	1438.1	 16
627	  0	222.5	29.0	 16
628	  0	7053.8	1445.7	 16
629	  0	186.3	23.2	 16
630	  0	6947.5	1320.9	 16
631	  0	190.3	24.5	 16
632	  0	6826.5	1344.7	 16
633	  0	176.3	24.4	 16
634	  0	7026.3	1290.6	 16
635	  0	181.3	28.6	 16
636	  0	7345.0	1397.7	 16
637	  0	187.0	33.2	 16
638	  0	7371.0	1349.9	 16
639	  0	182.0	40.6	 16
640	  0	7345.8	1363.4	 16
641	  0	192.3	32.6	 16
642	  0	7178.0	1377.4	 16
643	  0	210.3	27.0	 16
644	  0	7150.3	1367.6	 16
645	  0	169.8	26.8	 16
646	  0	7385.5	1427.8	 16
647	  0	179.5	27.8	 16
648	  0	7281.3	1450.8	 16
649	  0	182.3	31.7	 16
650	  0	7089.5	1526.5	 16
651	  0	179.5	20.9	 16
652	  0	7039.0	1566.5	 16
653	  0	215.8	30.3	 16
654	  0	6905.8	1600.4	 16
655	  0	166.5	22.5	 16
656	  0	6992.8	1586.6	 16
657	  0	195.0	22.4	 16
658	  0	7149.8	1700.0	 16
659	  0	209.0	27.2	 16
660	  0	6742.8	1688.5	 16
661	  0	193.0	25.7	 16
662	  0	6926.8	1718.4	 16
663	  0	223.0	39.1	 16
664	  0	6663.5	1708.9	 16
665	  0	221.3	27.6	 16
666	  0	6839.8	1722.7	 16
667	  0	213.3	43.3	 16
668	  0	6580.0	1746.1	 16
669	  0	179.5	21.3	 16
670	  0	6864.5	1844.3	 16
671	  0	192.3	21.9	 16
672	  0	6574.0	1834.1	 16
673	  0	180.5	21.0	 16
674	  0	6693.3	1801.7	 16
675	  0	196.5	26.1	 16
676	  0	6884.3	1942.2	 16
677	  0	202.3	31.5	 16
678	  0	6750.3	1840.8	 16
679	  0	208.5	30.1	 16
680	  0	7180.5	2005.1	 16
681	  0	211.3	22.0	 16
682	  0	7098.8	2000.3	 16
683	  0	212.8	39.3	 16
684	  0	6982.0	1884.0	 16
685	  0	230.0	39.1	 16
686	  0	7170.5	1895.8	 16
687	  0	203.5	33.8	 16
688	  0	7597.5	2007.1	 16
689	  0	216.8	26.2	 16
690	  0	7043.0	1783.6	 16
691	  0	200.8	33.8	 16
692	  0	7563.0	1890.8	 16
693	  0	237.3	45.2	 16
694	  0	7698.5	1809.1	 16
695	  0	216.5	27.5	 16
696	  0	7712.3	1796.7	 16
697	  0	189.0	24.3	 16
698	  0	6885.8	1581.6	 16
699	  0	247.3	58.2	 16
700	  0	7170.5	1504.1	 16
701	  0	218.5	32.6	 16
702	  0	7886.8	1685.7	 16
703	  0	195.5	28.1	 16
704	  0	7956.5	1515.3	 16
705	  0	230.0	56.6	 16
706	  0	9058.5	1819.3	 16
707	  0	91.5	11.6	 16
708	  0	182.5	30.4	 16
709	  0	8635.3	1636.9	 16
710	  0	200.8	34.9	 16
711	  0	9261.3	1842.2	 16
  0	  1	7674.5	836.8	 16
  1	  1	173.0	20.3	 16
  2	  1	7116.0	776.0	 16
  3	  1	193.5	28.5	 16
  4	  1	96.5	12.7	 16
  5	  1	344.0	36.4	 16
  6	  1	333.3	47.3	 16
  7	  1	94.3	12.9	 16
  8	  1	288.0	35.3	 16
  9	  1	110.3	20.4	 16
 10	  1	5414.0	1081.3	 16
 11	  1	182.3	31.9	 16
 12	  1	161.8	19.4	 16
 13	  1	174.0	28.1	 16
 14	  1	316.3	36.0	 16
 15	  1	398.3	44.6	 16
 16	  1	230.0	33.0	 16
 17	  1	390.3	63.3	 16
 18	  1	109.3	14.7	 16
 19	  1	829.0	138.6	 16
 20	  1	134.8	15.5	 16
 21	  1	104.8	20.4	 16
 22	  1	791.8	250.7	 16
 23	  1	177.5	30.6	 16
 24	  1	618.3	59.1	 16
 25	  1	1307.3	286.4	 16
 26	  1	127.5	19.9	 16
 27	  1	107.5	13.1	 16
 28	  1	337.3	42.2	 16
 29	  1	1100.5	142.3	 16
 30	  1	141.5	26.1	 16
 31	  1	97.5	17.2	 16
 32	  1	155.0	16.8	 16
 33	  1	156.0	52.2	 16
 34	  1	1366.8	228.7	 16
 35	  1	201.8	40.4	 16
 36	  1	366.5	41.1	 16
 37	  1	160.8	20.6	 16
 38	  1	1430.3	360.6	 16
 39	  1	278.3	35.7	 16
 40	  1	331.3	44.5	 16
 41	  1	339.8	32.6	 16
 42	  1	553.3	67.2	 16
 43	  1	993.3	175.0	 16
 44	  1	242.3	29.0	 16
 45	  1	753.5	104.7	 16
 46	  1	386.8	64.6	 16
 47	  1	186.8	17.5	 16
 48	  1	199.5	29.5	 16
 49	  1	259.5	35.9	 16
 50	  1	257.3	50.5	 16
 51	  1	171.5	106.5	 16
 52	  1	517.5	140.8	 16
 53	  1	198.5	37.5	 16
 54	  1	110.0	15.0	 16
 55	  1	171.3	25.7	 16
 56	  1	192.3	35.5	 16
 57	  1	283.3	30.9	 16
 58	  1	1126.8	225.5	 16
 59	  1	152.8	32.2	 16
 60	  1	161.3	20.1	 16
 61	  1	139.0	18.8	 16
 62	  1	269.5	36.5	 16
 63	  1	140.5	18.6	 16
 64	  1	227.0	22.0	 16
 65	  1	282.0	32.6	 16
 66	  1	383.8	56.7	 16
 67	  1	359.5	42.6	 16
 68	  1	425.8	67.7	 16
 69	  1	107.8	14.4	 16
 70	  1	134.0	25.7	 16
 71	  1	289.8	37.6	 16
 72	  1	157.0	28.0	 16
 73	  1	324.8	56.8	 16
 74	  1	272.5	42.6	 16
 75	  1	102.5	16.5	 16
 76	  1	189.0	26.4	 16
 77	  1	129.3	15.5	 16
 78	  1	258.5	39.6	 16
 79	  1	110.0	17.3	 16
 80	  1	125.0	16.1	 16
 81	  1	186.3	27.0	 16
 82	  1	721.3	103.6	 16
 83	  1	178.0	23.7	 16
 84	  1	161.3	18.7	 16
 85	  1	126.5	25.1	 16
 86	  1	142.0	19.7	 16
 87	  1	1049.3	105.7	 16
 88	  1	540.3	64.7	 16
 89	  1	573.3	61.0	 16
 90	  1	114.5	18.0	 16
 91	  1	167.0	21.2	 16
 92	  1	97.3	12.8	 16
 93	  1	384.0	33.7	 16
 94	  1	281.0	46.2	 16
 95	  1	299.8	46.2	 16
 96	  1	117.3	15.0	 16
 97	  1	345.5	36.1	 16
 98	  1	249.0	33.9	 16
 99	  1	897.5	71.1	 16
100	  1	354.0	46.6	 16
101	  1	99.5	10.8	 16
102	  1	82.3	11.5	 16
103	  1	155.8	20.7	 16
104	  1	219.3	33.6	 16
105	  1	289.0	24.3	 16
106	  1	332.0	128.3	 16
107	  1	137.8	20.2	 16
108	  1	155.0	30.9	 16
109	  1	120.3	17.5	 16
110	  1	280.3	44.3	 16
111	  1	246.3	26.8	 16
112	  1	232.0	58.9	 16
113	  1	412.3	69.2	 16
114	  1	367.0	42.9	 16
115	  1	185.5	34.8	 16
116	  1	187.8	15.3	 16
117	  1	2138.5	360.4	 16
118	  1	167.3	19.9	 16
119	  1	169.0	31.0	 16
120	  1	257.0	75.0	 20
121	  1	267.8	43.7	 16
122	  1	249.8	51.0	 16
123	  1	205.3	24.9	 16
124	  1	251.5	33.6	 16
125	  1	217.0	40.3	 16
126	  1	116.3	17.9	 16
127	  1	227.0	41.8	 16
128	  1	335.8	90.4	 16
129	  1	96.5	14.2	 16
130	  1	276.0	53.6	 16
131	  1	164.3	16.0	 16
132	  1	325.0	32.9	 16
133	  1	495.5	59.6	 16
134	  1	243.3	32.4	 16
135	  1	350.5	38.2	 16
136	  1	146.0	19.0	 16
137	  1	133.0	17.4	 16
138	  1	109.8	25.1	 16
139	  1	184.0	34.0	 16
140	  1	147.3	28.1	 16
141	  1	382.0	80.8	 16
142	  1	366.3	47.7	 16
143	  1	485.3	112.8	 16
144	  1	734.8	68.7	 16
145	  1	361.0	42.3	 16
146	  1	287.8	44.2	 16
147	  1	159.3	35.9	 16
148	  1	1218.3	287.5	 16
149	  1	171.0	28.7	 16
150	  1	207.3	36.9	 16
151	  1	172.3	22.2	 16
152	  1	480.0	97.0	 16
153	  1	500.3	87.0	 16
154	  1	90.5	16.8	 16
155	  1	142.3	24.3	 16
156	  1	133.8	24.5	 16
157	  1	329.0	46.8	 16
158	  1	164.0	25.3	 16
159	  1	154.8	24.1	 16
160	  1	207.0	26.4	 16
161	  1	440.0	62.3	 16
162	  1	209.5	45.6	 16
163	  1	409.3	59.0	 16
164	  1	206.5	33.7	 16
165	  1	164.0	26.9	 16
166	  1	266.8	32.0	 16
167	  1	307.0	25.4	 16
168	  1	168.5	48.7	 16
169	  1	92.0	13.2	 16
170	  1	202.5	19.4	 16
171	  1	150.8	17.4	 16
172	  1	480.8	100.4	 16
173	  1	395.5	40.4	 16
174	  1	664.8	154.0	 16
175	  1	424.8	63.8	 16
176	  1	189.3	34.2	 16
177	  1	126.0	29.0	 16
178	  1	239.0	26.8	 16
179	  1	204.5	31.8	 16
180	  1	192.3	15.8	 16
181	  1	240.0	39.7	 16
182	  1	105.8	18.5	 16
183	  1	137.3	28.3	 16
184	  1	168.3	39.2	 16
185	  1	105.3	14.0	 16
186	  1	155.3	23.3	 16
187	  1	340.3	41.2	 16
188	  1	256.3	49.7	 16
189	  1	266.5	40.7	 16
190	  1	160.0	24.2	 16
191	  1	559.5	119.2	 16
192	  1	300.3	69.7	 16
193	  1	269.0	35.0	 16
194	  1	184.3	25.4	 16
195	  1	280.3	42.5	 16
196	  1	207.5	41.4	 16
197	  1	190.5	47.6	 16
198	  1	168.5	30.5	 16
199	  1	266.0	33.0	 16
200	  1	364.5	73.6	 16
201	  1	170.5	17.7	 16
202	  1	770.8	101.5	 16
203	  1	355.0	65.6	 16
204	  1	98.8	28.7	 16
205	  1	531.0	134.0	 16
206	  1	202.8	31.8	 16
207	  1	145.0	18.5	 16
208	  1	124.5	21.1	 16
209	  1	156.0	57.1	 16
210	  1	1779.0	537.1	 16
211	  1	284.8	67.8	 16
212	  1	105.8	17.6	 16
213	  1	156.0	17.9	 16
214	  1	481.5	45.7	 16
215	  1	556.5	71.0	 16
216	  1	172.5	42.7	 16
217	  1	1449.8	424.4	 16
218	  1	318.8	39.0	 16
219	  1	208.5	32.4	 16
220	  1	133.0	20.7	 16
221	  1	330.3	41.6	 16
222	  1	166.8	35.9	 16
223	  1	555.3	140.2	 16
224	  1	99.0	16.2	 16
225	  1	91.3	14.2	 16
226	  1	252.0	40.8	 16
227	  1	257.8	45.5	 16
228	  1	502.5	92.6	 16
229	  1	115.3	18.7	 16
230	  1	319.5	41.4	 16
231	  1	104.3	17.2	 16
232	  1	129.3	32.1	 16
233	  1	427.0	43.3	 16
234	  1	237.5	65.2	 16
235	  1	65.8	14.1	 16
236	  1	895.0	234.4	 16
237	  1	89.3	18.1	 16
238	  1	95.5	14.5	 16
239	  1	69.3	22.8	 16
240	  1	123.0	39.5	 16
241	  1	173.5	37.3	 16
242	  1	224.8	32.6	 16
243	  1	426.8	63.9	 16
244	  1	284.3	36.5	 16
245	  1	154.5	26.9	 16
246	  1	177.8	28.5	 16
247	  1	201.8	31.3	 16
248	  1	93.3	15.7	 16
249	  1	144.0	31.0	 16
250	  1	133.3	24.5	 16
251	  1	132.0	25.4	 16
252	  1	108.8	31.4	 16
253	  1	116.3	19.1	 16
254	  1	88.0	11.9	 16
255	  1	3540.3	959.3	 16
256	  1	285.3	42.3	 16
257	  1	129.3	31.2	 16
258	  1	102.8	19.6	 16
259	  1	165.3	18.3	 16
260	  1	157.5	27.5	 16
261	  1	369.5	67.7	 16
262	  1	141.8	19.2	 16
263	  1	1428.8	354.5	 16
264	  1	210.0	32.7	 16
265	  1	197.5	41.5	 16
266	  1	200.3	26.2	 16
267	  1	297.3	41.2	 16
268	  1	437.0	50.4	 16
269	  1	136.5	22.9	 16
270	  1	116.8	18.7	 16
271	  1	100.3	14.2	 16
272	  1	128.8	27.6	 16
273	  1	197.0	21.5	 16
274	  1	158.5	21.2	 16
275	  1	159.8	26.8	 16
276	  1	286.5	31.8	 16
277	  1	410.5	38.0	 16
278	  1	251.5	38.7	 16
279	  1	416.0	35.3	 16
280	  1	144.3	24.1	 16
281	  1	140.0	21.3	 16
282	  1	171.8	23.8	 16
283	  1	180.3	23.4	 16
284	  1	256.3	25.9	 16
285	  1	291.8	36.9	 16
286	  1	216.3	29.6	 16
287	  1	148.8	25.8	 16
288	  1	104.0	18.6	 16
289	  1	192.8	29.6	 16
290	  1	172.5	19.4	 16
291	  1	198.0	39.6	 16
292	  1	565.3	73.8	 16
293	  1	391.5	47.7	 16
294	  1	226.8	34.2	 16
295	  1	122.0	23.2	 16
296	  1	168.0	32.6	 16
297	  1	166.8	35.2	 16
298	  1	271.0	44.7	 16
299	  1	122.8	19.5	 16
300	  1	89.8	11.6	 16
301	  1	144.3	24.2	 16
302	  1	125.8	20.3	 16
303	  1	503.3	85.2	 16
304	  1	94.3	12.9	 16
305	  1	111.3	25.8	 16
306	  1	152.5	17.8	 16
307	  1	136.0	19.6	 16
308	  1	344.0	49.5	 16
309	  1	374.5	102.1	 16
310	  1	105.8	20.7	 16
311	  1	528.3	99.9	 16
312	  1	124.3	17.8	 16
313	  1	199.5	18.7	 16
314	  1	510.5	76.4	 16
315	  1	406.0	35.1	 16
316	  1	776.8	209.3	 16
317	  1	397.8	67.3	 16
318	  1	132.5	20.6	 16
319	  1	200.8	34.0	 16
320	  1	203.3	26.5	 16
321	  1	449.5	55.1	 16
322	  1	174.3	80.1	 16
323	  1	493.8	102.0	 16
324	  1	670.3	199.2	 16
325	  1	209.0	35.1	 16
326	  1	239.3	33.3	 16
327	  1	110.3	23.0	 16
328	  1	175.5	22.9	 16
329	  1	686.5	109.0	 16
330	  1	292.0	48.0	 16
331	  1	176.5	25.5	 16
332	  1	107.3	20.6	 16
333	  1	872.3	149.0	 16
334	  1	177.0	18.9	 16
335	  1	465.8	202.8	 16
336	  1	227.5	68.1	 16
337	  1	332.3	39.9	 16
338	  1	108.0	20.2	 16
339	  1	127.0	27.4	 16
340	  1	106.3	23.7	 16
341	  1	137.0	20.7	 16
342	  1	192.5	18.6	 16
343	  1	256.8	111.5	 16
344	  1	238.3	31.4	 16
345	  1	561.3	108.3	 16
346	  1	229.0	36.3	 16
347	  1	1707.3	342.2	 16
348	  1	598.0	66.4	 16
349	  1	551.8	64.1	 16
350	  1	141.8	33.8	 16
351	  1	127.5	22.3	 16
352	  1	241.8	44.9	 16
353	  1	418.5	88.3	 16
354	  1	8291.5	2555.5	 16
355	  1	574.3	88.3	 16
356	  1	1677.3	150.2	 16
357	  1	159.3	28.9	 16
358	  1	218.5	26.5	 20
359	  1	220.3	41.6	 16
360	  1	97.5	16.4	 16
361	  1	97.0	17.5	 16
362	  1	155.8	25.4	 16
363	  1	733.5	165.5	 16
364	  1	355.5	80.3	 16
365	  1	127.3	23.7	 16
366	  1	136.0	21.0	 16
367	  1	154.8	28.2	 16
368	  1	620.8	133.5	 16
369	  1	202.3	35.4	 16
370	  1	157.3	17.1	 16
371	  1	142.0	22.6	 16
372	  1	181.5	31.1	 16
373	  1	137.5	19.3	 16
374	  1	144.8	28.8	 16
375	  1	311.5	69.7	 16
376	  1	310.0	37.5	 16
377	  1	150.5	32.2	 16
378	  1	472.8	41.8	 16
379	  1	533.0	87.9	 16
380	  1	251.5	34.4	 16
381	  1	404.0	27.4	 16
382	  1	453.3	45.9	 16
383	  1	453.8	45.3	 16
384	  1	307.8	59.2	 16
385	  1	189.8	76.5	 16
386	  1	191.3	42.1	 16
387	  1	156.5	33.2	 16
388	  1	103.3	23.0	 16
389	  1	102.5	17.6	 16
390	  1	901.0	235.1	 16
391	  1	189.3	24.4	 16
392	  1	96.3	20.7	 16
393	  1	108.5	22.0	 16
394	  1	179.0	28.0	 16
395	  1	654.8	76.2	 16
396	  1	837.0	59.7	 16
397	  1	168.0	24.5	 16
398	  1	182.0	27.3	 16
399	  1	264.8	46.2	 16
400	  1	274.0	35.1	 16
401	  1	192.0	27.5	 16
402	  1	605.3	54.1	 16
403	  1	637.0	55.6	 16
404	  1	1319.3	108.6	 16
405	  1	3021.5	410.2	 16
406	  1	212.8	27.2	 16
407	  1	238.0	66.6	 16
408	  1	171.3	18.2	 16
409	  1	143.5	23.5	 16
410	  1	127.5	18.5	 16
411	  1	190.3	34.4	 16
412	  1	830.8	114.5	 16
413	  1	186.3	30.6	 16
414	  1	206.5	20.6	 16
415	  1	159.0	25.8	 16
416	  1	156.0	23.3	 16
417	  1	303.3	54.2	 16
418	  1	304.0	89.9	 16
419	  1	566.3	64.1	 16
420	  1	706.5	64.9	 16
421	  1	251.3	37.7	 16
422	  1	269.8	48.2	 16
423	  1	409.3	53.8	 16
424	  1	126.3	12.1	 16
425	  1	303.8	29.8	 16
426	  1	171.8	34.0	 16
427	  1	172.3	29.5	 16
428	  1	103.5	19.5	 16
429	  1	102.0	18.8	 16
430	  1	114.3	18.0	 16
431	  1	366.5	29.4	 16
432	  1	171.5	21.1	 16
433	  1	277.3	46.2	 16
434	  1	518.3	61.9	 16
435	  1	161.8	13.9	 16
436	  1	99.3	14.2	 16
437	  1	159.5	145.3	 16
438	  1	119.0	39.8	 16
439	  1	460.3	46.9	 16
440	  1	111.3	13.6	 16
441	  1	551.3	49.1	 16
442	  1	325.8	48.7	 16
443	  1	132.0	24.6	 16
444	  1	277.8	31.8	 16
445	  1	521.5	59.3	 16
446	  1	222.0	36.4	 16
447	  1	106.3	28.9	 16
448	  1	95.8	17.8	 16
449	  1	185.8	41.4	 16
450	  1	171.8	23.8	 16
451	  1	361.5	28.1	 16
452	  1	901.8	67.6	 16
453	  1	2316.5	231.7	 16
454	  1	848.0	150.0	 16
455	  1	123.0	21.3	 16
456	  1	924.3	106.2	 16
457	  1	2740.5	218.7	 16
458	  1	276.5	33.6	 16
459	  1	178.8	24.5	 16
460	  1	429.8	37.9	 16
461	  1	393.0	34.4	 16
462	  1	124.5	17.8	 16
463	  1	256.3	40.9	 16
464	  1	383.0	40.0	 16
465	  1	1123.0	69.3	 16
466	  1	530.3	40.5	 16
467	  1	592.0	72.1	 16
468	  1	266.3	25.1	 16
469	  1	194.5	23.5	 16
470	  1	328.3	44.8	 16
471	  1	110.8	22.8	 16
472	  1	84.0	20.8	 16
473	  1	1295.0	288.5	 16
474	  1	81.3	19.3	 16
475	  1	131.3	18.5	 16
476	  1	77.0	15.6	 16
477	  1	523.8	70.1	 16
478	  1	136.3	23.1	 16
479	  1	114.5	26.2	 16
480	  1	139.8	36.5	 16
481	  1	131.3	20.0	 16
482	  1	401.0	53.0	 16
483	  1	469.5	59.1	 16
484	  1	175.0	24.5	 16
485	  1	377.3	45.4	 16
486	  1	207.5	41.2	 16
487	  1	131.3	25.5	 16
488	  1	103.8	18.8	 16
489	  1	262.0	29.0	 16
490	  1	549.3	58.5	 16
491	  1	334.5	34.0	 16
492	  1	271.0	52.1	 16
493	  1	451.8	60.3	 16
494	  1	310.5	54.7	 16
495	  1	174.8	31.3	 16
496	  1	427.3	40.9	 16
497	  1	249.5	40.8	 16
498	  1	99.8	18.8	 16
499	  1	121.3	21.9	 16
500	  1	115.3	14.2	 16
501	  1	191.3	22.7	 16
502	  1	233.0	50.9	 16
503	  1	129.3	17.8	 16
504	  1	135.5	15.4	 16
505	  1	109.3	12.6	 16
506	  1	411.5	23.6	 16
507	  1	305.0	52.1	 16
508	  1	264.8	42.9	 16
509	  1	397.5	73.4	 16
510	  1	285.5	53.4	 16
511	  1	241.3	30.2	 16
512	  1	114.3	15.7	 16
513	  1	246.3	45.8	 16
514	  1	194.3	33.4	 16
515	  1	285.3	46.6	 16
516	  1	172.3	26.2	 16
517	  1	269.5	37.4	 16
518	  1	565.8	60.4	 16
519	  1	1187.0	234.9	 16
520	  1	287.8	63.9	 16
521	  1	122.0	24.8	 16
522	  1	206.3	31.3	 16
523	  1	647.0	114.5	 16
524	  1	1104.5	171.4	 16
525	  1	646.8	100.9	 16
526	  1	365.5	51.5	 16
527	  1	376.0	63.6	 16
528	  1	137.5	18.8	 16
529	  1	231.8	31.7	 16
530	  1	271.0	29.4	 16
531	  1	115.8	14.2	 16
532	  1	97.5	22.3	 16
533	  1	279.8	47.5	 16
534	  1	313.3	45.5	 16
535	  1	328.5	57.1	 16
536	  1	151.8	32.5	 16
537	  1	104.5	21.3	 16
538	  1	146.3	17.0	 16
539	  1	198.5	34.0	 16
540	  1	1011.5	175.9	 16
541	  1	236.0	29.2	 16
542	  1	268.3	34.6	 16
543	  1	261.8	29.4	 16
544	  1	541.0	54.8	 16
545	  1	167.3	23.9	 16
546	  1	863.3	180.2	 16
547	  1	625.5	110.6	 16
548	  1	179.8	28.2	 16
549	  1	133.3	34.4	 16
550	  1	132.0	14.5	 16
551	  1	178.3	28.8	 16
552	  1	130.5	24.3	 16
553	  1	134.0	26.6	 16
554	  1	104.0	21.2	 16
555	  1	125.8	22.4	 16
556	  1	130.0	14.5	 16
557	  1	768.3	98.4	 16
558	  1	462.0	71.5	 16
559	  1	568.5	206.4	 16
560	  1	4010.8	659.6	 16
561	  1	163.0	21.8	 16
562	  1	187.5	33.1	 16
563	  1	270.8	52.3	 16
564	  1	509.0	80.0	 16
565	  1	228.3	34.3	 16
566	  1	154.0	32.6	 16
567	  1	202.5	42.5	 16
568	  1	1495.3	457.8	 16
569	  1	169.8	53.3	 16
570	  1	105.0	19.1	 16
571	  1	87.8	15.0	 16
572	  1	100.3	15.2	 16
573	  1	131.3	20.8	 16
574	  1	148.5	14.6	 16
575	  1	113.3	18.0	 16
576	  1	150.5	23.6	 16
577	  1	107.5	21.3	 16
578	  1	188.3	23.2	 16
579	  1	220.0	28.8	 16
580	  1	462.3	93.1	 16
581	  1	116.5	17.3	 16
582	  1	305.3	37.4	 16
583	  1	333.3	41.9	 16
584	  1	318.3	52.4	 16
585	  1	2162.0	513.5	 16
586	  1	321.3	36.3	 16
587	  1	216.3	43.3	 16
588	  1	292.3	36.0	 16
589	  1	586.8	60.8	 16
590	  1	229.0	18.4	 16
591	  1	136.3	15.7	 16
592	  1	469.5	94.7	 16
593	  1	169.0	20.1	 16
594	  1	1538.8	242.6	 16
595	  1	139.0	17.2	 20
596	  1	277.3	38.2	 16
597	  1	413.8	49.2	 16
598	  1	409.5	47.4	 16
599	  1	378.3	43.0	 16
600	  1	319.3	46.5	 16
601	  1	264.8	27.7	 16
602	  1	413.5	76.3	 16
603	  1	367.0	67.9	 16
604	  1	236.0	29.6	 16
605	  1	97.8	15.8	 16
606	  1	112.8	23.2	 16
607	  1	191.5	37.9	 16
608	  1	421.0	65.1	 16
609	  1	540.8	120.1	 16
610	  1	418.5	58.9	 16
611	  1	387.3	76.2	 16
612	  1	201.0	54.3	 16
613	  1	122.5	26.2	 16
614	  1	177.3	38.0	 16
615	  1	1300.0	420.9	 16
616	  1	200.3	17.0	 16
617	  1	364.0	64.4	 16
618	  1	380.8	82.4	 16
619	  1	115.0	22.3	 16
620	  1	159.3	27.8	 16
621	  1	191.5	24.6	 16
622	  1	174.5	14.2	 16
623	  1	180.5	28.4	 16
624	  1	192.3	35.7	 16
625	  1	167.3	28.0	 16
626	  1	388.5	36.9	 16
627	  1	540.8	53.1	 16
628	  1	4412.0	614.3	 16
629	  1	1189.5	157.0	 16
630	  1	430.3	40.7	 16
631	  1	1072.3	189.6	 16
632	  1	150.0	23.0	 16
633	  1	178.3	31.6	 16
634	  1	132.8	28.6	 16
635	  1	138.0	20.3	 16
636	  1	150.8	22.5	 16
637	  1	227.3	24.0	 16
638	  1	172.8	18.2	 16
639	  1	185.3	23.3	 16
640	  1	208.0	20.3	 16
641	  1	272.0	27.8	 16
642	  1	186.5	25.8	 16
643	  1	5483.8	1109.1	 16
644	  1	239.3	29.8	 16
645	  1	376.5	83.8	 16
646	  1	211.8	42.3	 16
647	  1	265.3	23.7	 16
648	  1	215.8	25.9	 16
649	  1	141.0	24.7	 16
650	  1	184.3	34.0	 16
651	  1	111.8	17.2	 16
652	  1	724.3	168.4	 16
653	  1	162.0	24.8	 16
654	  1	186.0	30.9	 16
655	  1	384.0	51.1	 16
656	  1	120.5	21.9	 16
657	  1	352.0	37.4	 16
658	  1	200.0	45.5	 16
659	  1	1604.8	392.9	 16
660	  1	113.8	24.8	 16
661	  1	103.8	17.1	 16
662	  1	118.3	19.4	 16
663	  1	198.8	27.1	 16
664	  1	295.3	35.7	 16
665	  1	153.0	27.2	 16
666	  1	278.0	119.9	 16
667	  1	3747.3	379.8	 16
668	  1	1133.8	97.3	 16
669	  1	1118.5	236.5	 16
670	  1	313.3	52.3	 16
671	  1	159.5	35.6	 16
672	  1	367.5	35.4	 16
673	  1	323.0	44.0	 16
674	  1	241.3	52.6	 16
675	  1	661.0	113.7	 16
676	  1	335.8	69.8	 16
677	  1	377.0	59.3	 16
678	  1	281.0	45.2	 16
679	  1	452.0	72.2	 16
680	  1	714.8	177.2	 16
681	  1	165.8	20.5	 16
682	  1	255.0	24.5	 16
683	  1	270.5	34.5	 16
684	  1	1549.0	353.5	 16
685	  1	448.0	63.3	 16
686	  1	869.3	82.6	 16
687	  1	1434.5	308.8	 16
688	  1	192.5	26.3	 16
689	  1	124.8	23.0	 16
690	  1	324.8	82.4	 16
691	  1	858.3	165.6	 16
692	  1	207.0	28.5	 16
693	  1	159.3	25.8	 16
694	  1	123.8	16.5	 16
695	  1	165.5	27.2	 16
696	  1	111.3	17.7	 16
697	  1	162.3	25.2	 16
698	  1	126.0	19.9	 16
699	  1	184.8	38.8	 16
700	  1	139.0	31.4	 16
701	  1	186.8	33.1	 16
702	  1	655.3	72.5	 16
703	  1	494.0	57.1	 16
704	  1	900.8	232.3	 16
705	  1	197.8	25.6	 16
706	  1	140.8	28.3	 16
707	  1	83.5	16.8	 16
708	  1	8537.5	1543.6	 16
709	  1	200.5	23.9	 16
710	  1	7799.0	1291.8	 16
711	  1	178.3	23.9	 16
  0	  2	172.3	22.2	 16
  1	  2	7094.3	845.1	 16
  2	  2	202.3	29.6	 16
  3	  2	7018.0	845.6	 16
  4	  2	89.0	7.5	 16
  5	  2	401.5	32.8	 16
  6	  2	178.5	28.6	 16
  7	  2	116.0	16.3	 16
  8	  2	292.8	35.0	 16
  9	  2	101.5	21.3	 16
 10	  2	731.5	179.7	 16
 11	  2	326.8	56.3	 16
 12	  2	110.5	10.7	 16
 13	  2	112.3	16.2	 16
 14	  2	615.3	57.7	 16
 15	  2	500.5	49.7	 16
 16	  2	387.5	34.5	 16
 17	  2	373.8	62.8	 16
 18	  2	100.5	24.4	 16
 19	  2	1488.8	273.9	 16
 20	  2	106.5	16.4	 16
 21	  2	127.3	38.9	 16
 22	  2	170.3	29.3	 16
 23	  2	149.5	40.4	 16
 24	  2	753.8	44.6	 16
 25	  2	1268.5	268.4	 16
 26	  2	111.0	14.5	 16
 27	  2	140.3	20.8	 16
 28	  2	217.0	23.0	 16
 29	  2	671.8	80.4	 16
 30	  2	256.8	25.5	 16
 31	  2	87.0	14.0	 16
 32	  2	158.5	20.7	 16
 33	  2	177.5	48.9	 16
 34	  2	1756.3	286.4	 16
 35	  2	255.0	58.5	 16
 36	  2	1043.0	157.3	 16
 37	  2	169.0	32.1	 16
 38	  2	284.3	86.1	 16
 39	  2	337.5	28.1	 16
 40	  2	556.3	88.8	 16
 41	  2	204.5	36.9	 16
 42	  2	388.5	49.6	 16
 43	  2	351.8	45.3	 16
 44	  2	185.3	39.6	 16
 45	  2	526.5	78.5	 16
 46	  2	200.8	31.8	 16
 47	  2	403.0	57.7	 16
 48	  2	151.8	16.7	 16
 49	  2	197.3	22.3	 16
 50	  2	208.8	28.4	 16
 51	  2	599.5	247.2	 16
 52	  2	185.8	99.5	 16
 53	  2	109.3	25.4	 16
 54	  2	126.5	24.8	 16
 55	  2	110.5	18.4	 16
 56	  2	310.0	54.6	 16
 57	  2	472.0	43.8	 16
 58	  2	297.0	34.8	 16
 59	  2	104.8	21.0	 16
 60	  2	189.3	30.5	 16
 61	  2	101.3	14.9	 16
 62	  2	167.3	16.2	 16
 63	  2	161.0	17.1	 16
 64	  2	226.8	31.0	 16
 65	  2	349.5	37.3	 16
 66	  2	256.5	30.3	 16
 67	  2	256.3	25.7	 16
 68	  2	238.3	35.3	 16
 69	  2	103.5	23.6	 16
 70	  2	114.3	21.4	 16
 71	  2	156.3	29.8	 16
 72	  2	96.5	16.1	 16
 73	  2	147.0	22.0	 16
 74	  2	173.5	27.2	 16
 75	  2	93.3	13.1	 16
 76	  2	170.8	26.9	 16
 77	  2	172.0	20.4	 16
 78	  2	151.8	28.6	 16
 79	  2	122.3	20.3	 16
 80	  2	98.5	14.0	 16
 81	  2	268.3	38.3	 16
 82	  2	677.5	53.1	 16
 83	  2	251.5	42.5	 16
 84	  2	135.3	25.7	 16
 85	  2	107.5	23.3	 16
 86	  2	123.5	37.8	 16
 87	  2	364.5	53.4	 16
 88	  2	258.3	26.1	 16
 89	  2	776.5	71.0	 16
 90	  2	194.3	27.7	 16
 91	  2	201.5	33.1	 16
 92	  2	93.0	15.4	 16
 93	  2	249.3	36.4	 16
 94	  2	136.0	20.0	 16
 95	  2	228.3	26.9	 16
 96	  2	103.3	16.5	 16
 97	  2	183.5	27.6	 16
 98	  2	371.8	49.9	 16
 99	  2	719.8	81.7	 16
100	  2	594.8	70.9	 16
101	  2	93.8	17.6	 16
102	  2	109.5	15.6	 16
103	  2	162.0	20.4	 16
104	  2	194.8	26.1	 16
105	  2	1163.0	148.0	 16
106	  2	121.3	19.0	 16
107	  2	152.3	17.2	 16
108	  2	164.3	22.8	 16
109	  2	123.5	32.0	 16
110	  2	415.3	49.9	 16
111	  2	295.3	46.8	 16
112	  2	310.3	35.4	 16
113	  2	240.3	36.7	 16
114	  2	206.5	21.1	 16
115	  2	149.3	21.3	 16
116	  2	177.3	29.3	 16
117	  2	628.0	266.6	 16
118	  2	116.0	23.1	 16
119	  2	212.5	20.1	 16
120	  2	330.8	41.2	 16
121	  2	285.8	40.8	 16
122	  2	111.0	17.9	 20
123	  2	133.5	27.9	 16
124	  2	166.0	26.1	 16
125	  2	307.3	47.7	 16
126	  2	179.8	38.7	 16
127	  2	614.3	80.7	 16
128	  2	1418.0	458.7	 16
129	  2	122.5	28.4	 16
130	  2	277.5	34.2	 16
131	  2	226.8	55.5	 16
132	  2	366.3	41.1	 16
133	  2	652.8	86.5	 16
134	  2	228.0	25.5	 16
135	  2	159.0	41.5	 16
136	  2	203.3	19.1	 16
137	  2	171.8	23.7	 16
138	  2	132.3	23.7	 16
139	  2	146.3	21.4	 16
140	  2	169.8	23.4	 16
141	  2	142.5	23.2	 16
142	  2	625.0	114.3	 16
143	  2	259.3	38.7	 16
144	  2	406.5	46.1	 16
145	  2	171.3	25.4	 16
146	  2	192.0	35.4	 16
147	  2	237.8	74.8	 16
148	  2	1755.5	388.0	 16
149	  2	258.0	38.6	 16
150	  2	138.3	23.6	 16
151	  2	220.5	34.6	 16
152	  2	360.5	53.1	 16
153	  2	270.3	68.7	 16
154	  2	92.8	13.8	 16
155	  2	270.8	55.2	 16
156	  2	126.0	21.3	 16
157	  2	233.0	31.9	 16
158	  2	174.0	39.0	 16
159	  2	270.5	37.2	 16
160	  2	555.8	95.5	 16
161	  2	694.5	108.6	 16
162	  2	140.5	14.5	 16
163	  2	231.0	38.8	 16
164	  2	183.3	26.5	 16
165	  2	164.5	29.0	 16
166	  2	425.8	51.9	 16
167	  2	262.8	41.9	 16
168	  2	102.3	16.7	 16
169	  2	109.0	14.5	 16
170	  2	322.5	62.0	 16
171	  2	118.0	18.9	 16
172	  2	297.8	68.6	 16
173	  2	288.0	25.9	 16
174	  2	280.3	60.6	 16
175	  2	206.3	22.7	 16
176	  2	156.3	33.2	 16
177	  2	121.3	24.6	 16
178	  2	315.0	48.9	 16
179	  2	150.3	20.8	 16
180	  2	124.3	14.4	 16
181	  2	136.5	22.2	 16
182	  2	128.3	21.9	 16
183	  2	160.3	30.9	 16
184	  2	177.8	35.0	 16
185	  2	88.8	12.8	 16
186	  2	156.3	26.3	 16
187	  2	363.0	54.5	 16
188	  2	134.8	40.1	 16
189	  2	236.3	51.4	 16
190	  2	200.0	26.4	 16
191	  2	210.8	41.9	 16
192	  2	246.8	23.3	 16
193	  2	209.0	34.2	 16
194	  2	153.3	33.3	 16
195	  2	543.0	93.7	 16
196	  2	207.3	37.9	 16
197	  2	122.5	21.2	 16
198	  2	136.3	39.4	 16
199	  2	342.5	55.0	 16
200	  2	436.0	79.3	 16
201	  2	113.5	25.9	 16
202	  2	311.5	32.2	 16
203	  2	188.8	38.6	 16
204	  2	85.5	15.0	 16
205	  2	190.3	22.0	 16
206	  2	141.0	15.6	 16
207	  2	197.5	41.3	 16
208	  2	83.8	13.7	 16
209	  2	126.0	18.9	 16
210	  2	123.5	23.5	 16
211	  2	135.3	26.4	 16
212	  2	104.0	22.3	 16
213	  2	184.5	29.4	 16
214	  2	632.3	76.2	 16
215	  2	238.3	31.0	 16
216	  2	201.8	81.0	 16
217	  2	575.8	91.0	 16
218	  2	389.0	63.4	 16
219	  2	183.3	28.8	 16
220	  2	138.5	25.4	 16
221	  2	241.5	40.8	 16
222	  2	115.8	17.7	 16
223	  2	183.8	31.4	 16
224	  2	92.0	10.7	 16
225	  2	91.0	19.3	 16
226	  2	161.8	23.8	 16
227	  2	174.5	24.5	 16
228	  2	165.8	78.3	 16
229	  2	136.0	20.0	 16
230	  2	303.3	36.8	 16
231	  2	102.0	15.8	 16
232	  2	123.3	22.9	 16
233	  2	292.0	44.0	 16
234	  2	237.5	47.7	 16
235	  2	69.0	19.3	 16
236	  2	479.0	130.1	 16
237	  2	68.0	9.5	 16
238	  2	117.0	21.6	 16
239	  2	75.3	27.8	 16
240	  2	181.3	29.5	 16
241	  2	121.8	25.5	 16
242	  2	148.0	24.5	 16
243	  2	299.5	59.0	 16
244	  2	243.5	42.2	 16
245	  2	181.3	31.0	 16
246	  2	260.3	29.3	 16
247	  2	198.5	46.6	 16
248	  2	106.3	21.9	 16
249	  2	101.8	19.6	 16
250	  2	139.5	34.6	 16
251	  2	111.0	31.3	 16
252	  2	105.0	14.7	 16
253	  2	117.0	26.0	 16
254	  2	89.0	17.3	 16
255	  2	867.5	140.9	 16
256	  2	200.8	29.5	 16
257	  2	108.0	16.0	 16
258	  2	191.3	39.8	 16
259	  2	114.0	15.1	 16
260	  2	133.0	24.9	 16
261	  2	142.3	16.0	 16
262	  2	131.5	17.6	 16
263	  2	227.3	40.6	 16
264	  2	272.0	46.9	 16
265	  2	194.5	28.9	 16
266	  2	109.0	21.1	 16
267	  2	682.0	78.5	 16
268	  2	1690.0	299.9	 16
269	  2	113.3	20.1	 16
270	  2	126.8	20.8	 16
271	  2	120.8	22.4	 16
272	  2	126.0	14.8	 16
273	  2	118.0	25.5	 16
274	  2	145.0	24.7	 16
275	  2	333.0	32.4	 16
276	  2	548.0	65.8	 16
277	  2	313.0	35.8	 16
278	  2	257.5	35.7	 16
279	  2	645.3	52.9	 16
280	  2	215.5	37.5	 16
281	  2	274.5	32.8	 16
282	  2	162.8	30.8	 16
283	  2	177.3	27.4	 16
284	  2	151.5	31.1	 16
285	  2	302.0	83.8	 16
286	  2	199.0	39.1	 16
287	  2	107.0	16.9	 16
288	  2	139.0	22.0	 16
289	  2	141.3	29.7	 16
290	  2	145.0	25.1	 16
291	  2	175.0	19.9	 16
292	  2	667.8	75.0	 16
293	  2	1037.5	115.9	 16
294	  2	204.0	24.1	 16
295	  2	187.0	29.5	 16
296	  2	235.5	36.2	 16
297	  2	127.5	17.7	 16
298	  2	462.0	44.0	 16
299	  2	142.8	36.0	 16
300	  2	88.3	13.9	 16
301	  2	155.3	24.3	 16
302	  2	126.5	17.0	 16
303	  2	260.8	41.9	 16
304	  2	88.3	18.2	 16
305	  2	80.5	13.3	 16
306	  2	126.3	23.2	 16
307	  2	119.5	25.9	 16
308	  2	174.3	29.7	 16
309	  2	206.0	28.4	 16
310	  2	133.8	51.8	 16
311	  2	516.3	42.4	 16
312	  2	106.0	21.6	 16
313	  2	209.0	39.4	 16
314	  2	342.3	52.1	 16
315	  2	292.5	46.9	 16
316	  2	153.3	43.6	 16
317	  2	333.3	41.5	 16
318	  2	112.8	19.5	 16
319	  2	149.3	22.0	 16
320	  2	227.3	41.8	 16
321	  2	753.5	74.8	 16
322	  2	202.3	33.1	 16
323	  2	166.0	28.7	 16
324	  2	217.8	41.2	 16
325	  2	157.3	38.9	 16
326	  2	278.0	52.4	 16
327	  2	121.3	18.8	 16
328	  2	234.8	35.3	 16
329	  2	2217.8	235.7	 16
330	  2	379.0	50.6	 16
331	  2	453.8	57.4	 16
332	  2	137.0	23.1	 16
333	  2	702.3	59.7	 16
334	  2	202.3	30.8	 16
335	  2	162.8	31.4	 16
336	  2	226.3	18.1	 16
337	  2	205.3	29.6	 16
338	  2	102.8	27.3	 16
339	  2	114.0	18.9	 16
340	  2	93.0	16.8	 16
341	  2	118.8	25.2	 16
342	  2	178.0	33.2	 16
343	  2	225.0	28.9	 16
344	  2	201.3	34.8	 16
345	  2	1038.3	92.9	 16
346	  2	207.3	36.6	 16
347	  2	1303.5	83.7	 16
348	  2	1253.8	94.3	 16
349	  2	1141.5	100.5	 16
350	  2	155.5	16.7	 16
351	  2	125.3	24.1	 16
352	  2	268.8	40.5	 16
353	  2	229.0	105.9	 16
354	  2	2515.3	599.9	 16
355	  2	277.5	41.1	 16
356	  2	462.5	70.8	 16
357	  2	225.5	32.5	 16
358	  2	140.8	27.5	 16
359	  2	162.5	27.5	 20
360	  2	103.0	14.3	 16
361	  2	116.0	23.6	 16
362	  2	98.8	19.6	 16
363	  2	210.5	37.8	 16
364	  2	128.0	20.9	 16
365	  2	95.3	12.4	 16
366	  2	96.8	15.8	 16
367	  2	112.0	18.1	 16
368	  2	139.3	24.7	 16
369	  2	138.5	22.8	 16
370	  2	125.8	18.6	 16
371	  2	118.5	21.7	 16
372	  2	146.8	26.5	 16
373	  2	98.8	16.9	 16
374	  2	151.8	20.6	 16
375	  2	136.3	18.9	 16
376	  2	182.3	17.6	 16
377	  2	104.8	14.8	 16
378	  2	530.8	132.7	 16
379	  2	425.5	64.6	 16
380	  2	314.0	31.4	 16
381	  2	260.8	37.2	 16
382	  2	404.5	45.7	 16
383	  2	398.8	33.8	 16
384	  2	214.3	29.7	 16
385	  2	152.0	24.6	 16
386	  2	98.3	20.3	 16
387	  2	119.3	20.0	 16
388	  2	103.0	15.8	 16
389	  2	97.8	21.2	 16
390	  2	226.3	39.2	 16
391	  2	282.8	37.0	 16
392	  2	125.5	23.5	 16
393	  2	110.5	21.5	 16
394	  2	219.3	27.6	 16
395	  2	348.5	44.1	 16
396	  2	412.0	53.7	 16
397	  2	122.3	16.0	 16
398	  2	219.8	27.1	 16
399	  2	192.0	36.6	 16
400	  2	222.3	32.3	 16
401	  2	129.3	21.6	 16
402	  2	514.3	31.8	 16
403	  2	489.3	53.4	 16
404	  2	1806.3	180.5	 16
405	  2	2672.3	438.2	 16
406	  2	191.8	27.1	 16
407	  2	242.0	24.3	 16
408	  2	231.3	34.1	 16
409	  2	148.0	19.5	 16
410	  2	124.0	18.8	 16
411	  2	213.0	63.4	 16
412	  2	825.3	62.7	 16
413	  2	293.8	27.4	 16
414	  2	965.0	64.3	 16
415	  2	156.5	23.4	 16
416	  2	160.5	17.7	 16
417	  2	168.0	19.1	 16
418	  2	207.3	30.1	 16
419	  2	235.0	28.6	 16
420	  2	270.8	30.3	 16
421	  2	129.0	18.1	 16
422	  2	221.8	19.7	 16
423	  2	587.5	59.6	 16
424	  2	108.3	17.4	 16
425	  2	242.5	36.8	 16
426	  2	148.5	25.9	 16
427	  2	106.3	14.0	 16
428	  2	92.0	15.7	 16
429	  2	102.5	18.1	 16
430	  2	122.3	40.2	 16
431	  2	246.3	35.0	 16
432	  2	139.0	20.6	 16
433	  2	324.0	30.2	 16
434	  2	259.0	37.7	 16
435	  2	105.8	24.5	 16
436	  2	111.5	18.0	 16
437	  2	94.8	15.8	 16
438	  2	113.0	25.1	 16
439	  2	232.0	43.8	 16
440	  2	94.0	16.5	 16
441	  2	741.3	80.8	 16
442	  2	469.0	36.8	 16
443	  2	146.0	25.2	 16
444	  2	178.0	25.6	 16
445	  2	253.0	26.7	 16
446	  2	162.3	23.3	 16
447	  2	120.0	32.7	 16
448	  2	97.0	18.5	 16
449	  2	113.5	32.3	 16
450	  2	163.8	20.9	 16
451	  2	623.3	55.0	 16
452	  2	592.8	47.0	 16
453	  2	1053.5	80.2	 16
454	  2	696.8	106.9	 16
455	  2	175.8	30.7	 16
456	  2	1151.3	108.2	 16
457	  2	2281.0	97.7	 16
458	  2	281.0	40.9	 16
459	  2	138.3	25.9	 16
460	  2	665.0	63.3	 16
461	  2	433.0	45.8	 16
462	  2	91.5	17.6	 16
463	  2	156.3	20.4	 16
464	  2	553.8	54.6	 16
465	  2	890.0	85.1	 16
466	  2	366.5	44.5	 16
467	  2	931.8	60.7	 16
468	  2	223.3	25.7	 16
469	  2	159.3	18.0	 16
470	  2	318.8	39.4	 16
471	  2	104.3	14.6	 16
472	  2	65.8	12.0	 16
473	  2	647.8	121.5	 16
474	  2	66.8	13.8	 16
475	  2	128.3	20.9	 16
476	  2	78.5	18.8	 16
477	  2	284.3	30.1	 16
478	  2	103.3	12.2	 16
479	  2	148.5	25.8	 16
480	  2	133.3	23.8	 16
481	  2	177.5	35.8	 16
482	  2	266.0	38.6	 16
483	  2	193.0	23.4	 16
484	  2	265.3	34.2	 16
485	  2	237.8	38.9	 16
486	  2	116.0	13.9	 16
487	  2	147.3	40.5	 16
488	  2	101.0	17.5	 16
489	  2	112.5	12.8	 16
490	  2	201.3	29.2	 16
491	  2	249.5	29.8	 16
492	  2	201.0	25.4	 16
493	  2	500.3	45.3	 16
494	  2	160.5	26.4	 16
495	  2	108.0	12.7	 16
496	  2	301.0	40.6	 16
497	  2	320.3	50.5	 16
498	  2	95.8	13.4	 16
499	  2	99.8	14.5	 16
500	  2	138.5	24.5	 16
501	  2	202.0	20.8	 16
502	  2	185.0	23.0	 16
503	  2	136.5	22.8	 16
504	  2	96.5	23.6	 16
505	  2	90.0	10.9	 16
506	  2	511.0	52.1	 16
507	  2	444.8	52.6	 16
508	  2	171.0	27.6	 16
509	  2	665.3	36.2	 16
510	  2	292.5	36.2	 16
511	  2	299.5	36.5	 16
512	  2	125.3	18.5	 16
513	  2	209.8	26.0	 16
514	  2	243.0	32.1	 16
515	  2	175.8	18.1	 16
516	  2	135.3	22.9	 16
517	  2	214.3	29.3	 16
518	  2	493.8	35.3	 16
519	  2	519.8	50.2	 16
520	  2	125.0	18.3	 16
521	  2	115.5	14.7	 16
522	  2	110.8	17.2	 16
523	  2	237.0	117.8	 16
524	  2	2066.5	165.3	 16
525	  2	834.5	83.1	 16
526	  2	475.3	41.9	 16
527	  2	433.5	59.6	 16
528	  2	153.0	25.7	 16
529	  2	247.3	32.0	 16
530	  2	178.5	22.9	 16
531	  2	116.3	15.9	 16
532	  2	88.8	15.6	 16
533	  2	314.5	44.2	 16
534	  2	300.0	24.2	 16
535	  2	160.3	23.5	 16
536	  2	109.8	13.3	 16
537	  2	133.8	23.7	 16
538	  2	131.5	21.0	 16
539	  2	155.8	16.6	 16
540	  2	498.5	54.9	 16
541	  2	164.3	23.9	 16
542	  2	204.8	28.2	 16
543	  2	412.3	52.8	 16
544	  2	525.0	86.5	 16
545	  2	417.5	38.9	 16
546	  2	286.3	46.3	 16
547	  2	421.8	44.3	 16
548	  2	103.3	17.1	 16
549	  2	98.0	18.4	 16
550	  2	151.0	17.8	 16
551	  2	147.3	24.7	 16
552	  2	114.3	20.1	 16
553	  2	94.5	11.4	 16
554	  2	91.8	17.8	 16
555	  2	114.3	26.0	 16
556	  2	141.0	24.4	 16
557	  2	1005.8	112.5	 16
558	  2	392.3	46.6	 16
559	  2	476.3	132.8	 16
560	  2	4381.8	415.7	 16
561	  2	275.0	48.4	 16
562	  2	201.3	29.8	 16
563	  2	242.8	44.9	 16
564	  2	471.8	44.7	 16
565	  2	280.5	54.7	 16
566	  2	124.3	21.2	 16
567	  2	133.3	23.8	 16
568	  2	245.3	77.6	 16
569	  2	223.0	47.0	 16
570	  2	96.3	15.8	 16
571	  2	89.3	10.1	 16
572	  2	109.3	13.3	 16
573	  2	129.0	18.8	 16
574	  2	123.3	19.7	 16
575	  2	110.8	23.2	 16
576	  2	96.0	20.7	 16
577	  2	86.0	11.7	 16
578	  2	214.0	27.7	 16
579	  2	158.5	19.0	 16
580	  2	336.3	33.0	 16
581	  2	203.0	31.8	 16
582	  2	429.0	50.6	 16
583	  2	1052.3	224.1	 16
584	  2	228.0	46.2	 16
585	  2	708.5	219.4	 16
586	  2	211.8	38.6	 16
587	  2	287.5	20.0	 16
588	  2	209.0	29.0	 16
589	  2	827.8	51.8	 16
590	  2	338.8	38.2	 16
591	  2	104.8	14.2	 16
592	  2	161.8	24.4	 16
593	  2	268.8	45.2	 16
594	  2	296.0	59.0	 16
595	  2	118.0	25.4	 16
596	  2	233.5	33.1	 16
597	  2	336.5	38.8	 20
598	  2	334.0	33.0	 16
599	  2	350.0	39.5	 16
600	  2	330.3	60.6	 16
601	  2	250.5	26.3	 16
602	  2	264.8	35.9	 16
603	  2	219.8	51.1	 16
604	  2	236.5	55.3	 16
605	  2	130.5	20.5	 16
606	  2	130.0	23.8	 16
607	  2	129.8	15.0	 16
608	  2	304.0	43.7	 16
609	  2	206.3	26.1	 16
610	  2	231.3	34.2	 16
611	  2	119.0	17.4	 16
612	  2	366.0	71.3	 16
613	  2	119.8	34.1	 16
614	  2	247.8	39.6	 16
615	  2	136.0	19.0	 16
616	  2	127.5	23.0	 16
617	  2	270.0	35.2	 16
618	  2	135.0	45.0	 16
619	  2	116.0	22.3	 16
620	  2	163.5	21.8	 16
621	  2	119.3	17.6	 16
622	  2	155.0	20.7	 16
623	  2	228.0	29.5	 16
624	  2	190.8	34.1	 16
625	  2	271.0	29.1	 16
626	  2	304.8	33.5	 16
627	  2	315.5	71.6	 16
628	  2	4620.8	561.3	 16
629	  2	335.0	57.0	 16
630	  2	173.3	20.5	 16
631	  2	177.3	20.0	 16
632	  2	119.8	46.4	 16
633	  2	128.8	21.1	 16
634	  2	152.0	17.7	 16
635	  2	139.0	22.1	 16
636	  2	227.3	41.0	 16
637	  2	334.5	58.0	 16
638	  2	157.8	24.3	 16
639	  2	129.5	28.0	 16
640	  2	462.0	53.9	 16
641	  2	741.3	113.7	 16
642	  2	209.5	37.8	 16
643	  2	1262.3	208.0	 16
644	  2	315.8	70.2	 16
645	  2	111.5	15.8	 16
646	  2	104.3	16.3	 16
647	  2	376.5	38.1	 16
648	  2	160.3	22.2	 16
649	  2	116.8	20.8	 16
650	  2	229.5	33.5	 16
651	  2	97.0	16.3	 16
652	  2	246.5	49.4	 16
653	  2	147.5	24.9	 16
654	  2	274.0	42.4	 16
655	  2	221.0	28.4	 16
656	  2	95.0	12.0	 16
657	  2	514.5	53.9	 16
658	  2	92.3	19.0	 16
659	  2	279.5	31.7	 16
660	  2	121.8	22.0	 16
661	  2	121.0	22.6	 16
662	  2	96.0	16.5	 16
663	  2	289.8	36.9	 16
664	  2	461.8	64.3	 16
665	  2	136.0	26.3	 16
666	  2	208.5	76.0	 16
667	  2	1505.5	209.5	 16
668	  2	286.0	37.4	 16
669	  2	292.3	37.8	 16
670	  2	225.8	30.2	 16
671	  2	238.0	27.9	 16
672	  2	401.5	83.0	 16
673	  2	270.5	56.4	 16
674	  2	431.5	47.7	 16
675	  2	384.0	63.9	 16
676	  2	408.5	48.2	 16
677	  2	461.8	41.5	 16
678	  2	397.3	43.8	 16
679	  2	652.0	131.5	 16
680	  2	620.3	135.2	 16
681	  2	103.3	21.4	 16
682	  2	137.0	17.8	 16
683	  2	274.3	55.7	 16
684	  2	1233.0	236.6	 16
685	  2	218.5	86.6	 16
686	  2	1959.0	325.0	 16
687	  2	491.8	59.6	 16
688	  2	217.0	35.7	 16
689	  2	144.5	24.5	 16
690	  2	106.0	16.8	 16
691	  2	317.8	44.5	 16
692	  2	174.5	35.9	 16
693	  2	126.0	67.4	 16
694	  2	110.5	15.6	 16
695	  2	155.0	17.6	 16
696	  2	98.5	15.3	 16
697	  2	146.5	20.2	 16
698	  2	109.5	23.8	 16
699	  2	119.5	27.8	 16
700	  2	100.8	17.6	 16
701	  2	107.0	16.2	 16
702	  2	654.3	53.9	 16
703	  2	416.3	59.7	 16
704	  2	1565.0	228.3	 16
705	  2	235.0	40.6	 16
706	  2	128.5	16.6	 16
707	  2	82.5	14.1	 16
708	  2	209.0	33.9	 16
709	  2	7811.3	1508.1	 16
710	  2	203.8	23.3	 16
711	  2	8196.8	1488.4	 16
  0	  3	8332.0	1002.6	 16
  1	  3	180.0	21.7	 16
  2	  3	7562.3	941.1	 16
  3	  3	202.5	31.8	 16
  4	  3	87.0	14.0	 16
  5	  3	241.8	25.2	 16
  6	  3	140.5	18.2	 16
  7	  3	587.5	51.2	 16
  8	  3	114.3	16.0	 16
  9	  3	246.0	45.8	 16
 10	  3	145.3	21.8	 16
 11	  3	1121.5	180.0	 16
 12	  3	285.5	56.2	 16
 13	  3	144.5	18.5	 16
 14	  3	202.0	103.3	 16
 15	  3	365.5	40.5	 16
 16	  3	236.0	20.1	 16
 17	  3	1111.5	180.6	 16
 18	  3	2304.0	390.9	 16
 19	  3	276.8	49.6	 16
 20	  3	181.3	21.5	 16
 21	  3	94.0	16.0	 16
 22	  3	196.8	24.2	 16
 23	  3	294.8	53.0	 16
 24	  3	193.0	22.2	 16
 25	  3	250.0	30.7	 16
 26	  3	194.3	27.5	 16
 27	  3	534.3	54.7	 16
 28	  3	483.0	62.4	 16
 29	  3	510.3	81.4	 16
 30	  3	513.3	107.7	 16
 31	  3	139.8	26.5	 16
 32	  3	130.8	19.8	 16
 33	  3	138.5	21.9	 16
 34	  3	353.0	32.7	 16
 35	  3	273.0	29.4	 16
 36	  3	552.3	107.0	 16
 37	  3	358.0	46.2	 16
 38	  3	357.8	44.4	 16
 39	  3	185.3	57.9	 16
 40	  3	755.0	130.5	 16
 41	  3	4270.5	492.4	 16
 42	  3	3806.3	1045.9	 16
 43	  3	197.3	26.9	 16
 44	  3	284.5	33.5	 16
 45	  3	145.0	27.5	 16
 46	  3	233.0	32.5	 16
 47	  3	1305.0	306.9	 16
 48	  3	105.0	19.7	 16
 49	  3	151.0	20.1	 16
 50	  3	122.5	19.5	 16
 51	  3	296.5	33.4	 16
 52	  3	168.5	15.9	 16
 53	  3	116.5	14.3	 16
 54	  3	280.0	44.8	 16
 55	  3	267.8	58.3	 16
 56	  3	890.8	132.7	 16
 57	  3	267.5	41.0	 16
 58	  3	217.3	35.5	 16
 59	  3	861.8	160.8	 16
 60	  3	216.8	63.8	 16
 61	  3	278.3	42.0	 16
 62	  3	358.5	96.2	 16
 63	  3	219.3	29.3	 16
 64	  3	5783.8	1614.4	 16
 65	  3	320.0	38.8	 16
 66	  3	248.3	19.4	 16
 67	  3	310.8	36.5	 16
 68	  3	113.0	22.2	 16
 69	  3	111.8	13.2	 16
 70	  3	276.0	50.8	 16
 71	  3	343.8	51.5	 16
 72	  3	668.0	88.3	 16
 73	  3	1786.5	276.7	 16
 74	  3	144.0	32.0	 16
 75	  3	190.3	33.4	 16
 76	  3	165.8	37.0	 16
 77	  3	155.8	21.9	 16
 78	  3	152.0	15.9	 16
 79	  3	880.5	229.0	 16
 80	  3	106.3	9.3	 16
 81	  3	172.5	25.2	 16
 82	  3	110.0	34.3	 16
 83	  3	1337.3	211.3	 16
 84	  3	245.3	43.0	 16
 85	  3	253.8	34.3	 16
 86	  3	177.8	31.6	 16
 87	  3	574.3	74.7	 16
 88	  3	1027.3	181.6	 16
 89	  3	444.3	57.8	 16
 90	  3	324.0	47.6	 16
 91	  3	652.8	137.1	 16
 92	  3	620.5	131.9	 16
 93	  3	605.0	116.0	 16
 94	  3	614.3	113.4	 16
 95	  3	710.5	121.5	 16
 96	  3	369.8	64.6	 16
 97	  3	835.8	135.1	 16
 98	  3	190.3	28.0	 16
 99	  3	106.8	13.8	 16
100	  3	478.5	115.6	 16
101	  3	508.3	102.5	 16
102	  3	117.3	18.3	 16
103	  3	491.3	64.6	 16
104	  3	223.5	29.7	 16
105	  3	176.3	41.9	 16
106	  3	231.3	81.7	 16
107	  3	363.0	60.3	 16
108	  3	195.3	26.3	 16
109	  3	124.0	17.8	 16
110	  3	130.0	16.5	 16
111	  3	415.5	39.2	 16
112	  3	197.0	26.4	 16
113	  3	756.5	127.5	 16
114	  3	127.5	21.5	 16
115	  3	150.3	20.3	 16
116	  3	184.0	25.0	 16
117	  3	235.3	49.5	 16
118	  3	323.8	58.4	 16
119	  3	634.3	55.6	 16
120	  3	561.8	40.8	 16
121	  3	275.0	54.9	 16
122	  3	233.8	50.2	 16
123	  3	97.5	16.3	 20
124	  3	134.5	69.0	 16
125	  3	4065.0	1399.5	 16
126	  3	331.0	61.1	 16
127	  3	165.3	26.0	 16
128	  3	174.3	29.6	 16
129	  3	89.0	27.1	 16
130	  3	542.0	91.0	 16
131	  3	592.3	85.5	 16
132	  3	626.5	154.5	 16
133	  3	189.5	44.5	 16
134	  3	301.8	75.3	 16
135	  3	651.3	267.1	 16
136	  3	187.3	25.8	 16
137	  3	225.8	26.1	 16
138	  3	285.8	93.4	 16
139	  3	973.5	210.4	 16
140	  3	356.5	66.0	 16
141	  3	125.0	27.5	 16
142	  3	522.3	38.2	 16
143	  3	256.8	53.7	 16
144	  3	89.8	13.1	 16
145	  3	124.5	22.1	 16
146	  3	2884.5	564.6	 16
147	  3	406.0	61.6	 16
148	  3	262.0	50.7	 16
149	  3	492.5	90.0	 16
150	  3	234.8	26.4	 16
151	  3	268.8	38.5	 16
152	  3	379.8	71.8	 16
153	  3	190.8	37.3	 16
154	  3	152.0	21.4	 16
155	  3	610.5	68.9	 16
156	  3	238.8	51.4	 16
157	  3	162.0	30.3	 16
158	  3	186.3	31.0	 16
159	  3	2107.0	569.3	 16
160	  3	368.3	114.6	 16
161	  3	376.8	41.7	 16
162	  3	11918.5	3407.1	 16
163	  3	11865.8	3622.3	 16
164	  3	735.5	127.9	 16
165	  3	434.8	63.3	 16
166	  3	10779.3	3027.9	 16
167	  3	274.3	44.5	 16
168	  3	2362.5	728.6	 16
169	  3	341.0	67.5	 16
170	  3	131.0	21.6	 16
171	  3	122.0	20.9	 16
172	  3	135.3	30.3	 16
173	  3	124.3	37.9	 16
174	  3	278.0	53.3	 16
175	  3	140.8	94.4	 16
176	  3	11046.0	3786.4	 16
177	  3	99.3	20.2	 16
178	  3	75.3	18.7	 16
179	  3	286.8	58.2	 16
180	  3	456.8	92.2	 16
181	  3	97.0	11.9	 16
182	  3	136.3	15.8	 16
183	  3	271.0	39.1	 16
184	  3	177.5	24.1	 16
185	  3	174.0	26.7	 16
186	  3	121.0	18.4	 16
187	  3	103.3	24.4	 16
188	  3	175.0	31.0	 16
189	  3	177.5	39.7	 16
190	  3	415.3	45.0	 16
191	  3	189.0	37.3	 16
192	  3	105.0	17.7	 16
193	  3	245.0	48.3	 16
194	  3	481.8	38.7	 16
195	  3	170.3	35.3	 16
196	  3	245.5	39.3	 16
197	  3	205.0	32.4	 16
198	  3	187.0	25.6	 16
199	  3	534.5	47.9	 16
200	  3	426.8	50.2	 16
201	  3	254.3	49.7	 16
202	  3	942.0	247.4	 16
203	  3	117.5	23.4	 16
204	  3	391.0	123.7	 16
205	  3	180.3	38.2	 16
206	  3	207.5	39.3	 16
207	  3	307.0	55.5	 16
208	  3	93.5	21.9	 16
209	  3	183.5	38.3	 16
210	  3	129.0	193.8	 16
211	  3	164.8	33.5	 16
212	  3	151.5	26.9	 16
213	  3	289.0	59.4	 16
214	  3	136.0	34.8	 16
215	  3	157.3	28.4	 16
216	  3	146.3	41.5	 16
217	  3	273.0	34.2	 16
218	  3	173.8	22.5	 16
219	  3	474.3	44.8	 16
220	  3	360.3	49.3	 16
221	  3	504.0	88.6	 16
222	  3	121.3	23.4	 16
223	  3	185.0	38.4	 16
224	  3	92.5	21.8	 16
225	  3	129.3	33.5	 16
226	  3	143.3	13.9	 16
227	  3	152.3	21.6	 16
228	  3	143.3	17.4	 16
229	  3	174.5	30.4	 16
230	  3	114.0	14.9	 16
231	  3	186.5	26.9	 16
232	  3	106.8	16.4	 16
233	  3	177.5	41.0	 16
234	  3	139.8	28.8	 16
235	  3	73.8	15.9	 16
236	  3	59.0	13.3	 16
237	  3	52.3	15.0	 16
238	  3	79.5	18.5	 16
239	  3	65.5	12.4	 16
240	  3	195.3	33.7	 16
241	  3	664.0	158.5	 16
242	  3	165.5	22.2	 16
243	  3	667.3	110.7	 16
244	  3	150.5	18.1	 16
245	  3	201.0	31.0	 16
246	  3	238.3	32.6	 16
247	  3	160.5	26.7	 16
248	  3	110.8	19.0	 16
249	  3	101.5	19.3	 16
250	  3	193.5	31.2	 16
251	  3	187.8	27.1	 16
252	  3	349.0	68.3	 16
253	  3	141.5	30.8	 16
254	  3	125.0	17.3	 16
255	  3	223.3	40.5	 16
256	  3	596.5	129.5	 16
257	  3	3839.5	968.6	 16
258	  3	321.8	66.0	 16
259	  3	1096.0	327.9	 16
260	  3	213.0	34.0	 16
261	  3	84.8	13.7	 16
262	  3	107.0	19.8	 16
263	  3	324.3	54.8	 16
264	  3	678.3	100.9	 16
265	  3	588.0	167.8	 16
266	  3	257.0	42.4	 16
267	  3	254.5	39.2	 16
268	  3	187.8	38.1	 16
269	  3	1823.3	372.2	 16
270	  3	187.3	33.4	 16
271	  3	329.8	80.5	 16
272	  3	151.3	27.5	 16
273	  3	1078.3	172.9	 16
274	  3	3667.5	990.4	 16
275	  3	244.5	50.9	 16
276	  3	328.5	36.2	 16
277	  3	960.0	209.7	 16
278	  3	211.3	24.2	 16
279	  3	371.3	57.7	 16
280	  3	465.8	92.3	 16
281	  3	139.8	17.4	 16
282	  3	361.5	72.4	 16
283	  3	213.3	34.2	 16
284	  3	243.5	28.0	 16
285	  3	420.5	50.5	 16
286	  3	191.5	30.3	 16
287	  3	197.0	35.7	 16
288	  3	263.3	47.8	 16
289	  3	217.0	29.1	 16
290	  3	178.3	25.8	 16
291	  3	123.0	25.2	 16
292	  3	254.3	38.4	 16
293	  3	8662.0	1943.6	 16
294	  3	529.0	89.4	 16
295	  3	331.0	52.1	 16
296	  3	759.0	153.5	 16
297	  3	1329.5	398.9	 16
298	  3	334.5	38.2	 16
299	  3	309.5	50.4	 16
300	  3	273.8	84.5	 16
301	  3	169.5	25.9	 16
302	  3	139.0	24.7	 16
303	  3	118.8	20.7	 16
304	  3	357.0	65.3	 16
305	  3	113.5	15.8	 16
306	  3	127.3	18.1	 16
307	  3	322.3	45.1	 16
308	  3	176.3	19.0	 16
309	  3	1191.0	290.4	 16
310	  3	1285.3	301.3	 16
311	  3	264.5	29.5	 16
312	  3	960.3	139.3	 16
313	  3	859.3	90.8	 16
314	  3	995.5	220.4	 16
315	  3	543.5	88.6	 16
316	  3	177.5	26.9	 16
317	  3	209.5	34.2	 16
318	  3	110.3	26.8	 16
319	  3	128.8	22.5	 16
320	  3	180.8	18.7	 16
321	  3	430.0	49.8	 16
322	  3	182.8	36.2	 16
323	  3	238.5	44.7	 16
324	  3	201.8	20.8	 16
325	  3	320.0	50.6	 16
326	  3	1031.5	341.3	 16
327	  3	99.8	20.6	 16
328	  3	1741.8	535.1	 16
329	  3	9413.0	2718.8	 16
330	  3	163.0	27.1	 16
331	  3	115.3	17.8	 16
332	  3	101.8	17.5	 16
333	  3	270.3	61.1	 16
334	  3	182.0	45.9	 16
335	  3	186.8	33.3	 16
336	  3	156.5	26.9	 16
337	  3	148.8	29.2	 16
338	  3	149.5	23.0	 16
339	  3	135.8	27.6	 16
340	  3	117.5	21.3	 16
341	  3	2831.3	841.1	 16
342	  3	123.3	23.4	 16
343	  3	299.0	29.0	 16
344	  3	283.3	43.4	 16
345	  3	249.8	33.2	 16
346	  3	915.8	276.9	 16
347	  3	254.3	35.1	 16
348	  3	1078.8	196.1	 16
349	  3	1052.3	279.7	 16
350	  3	121.8	18.8	 16
351	  3	151.3	24.8	 16
352	  3	126.0	28.0	 16
353	  3	118.8	20.1	 16
354	  3	175.3	20.4	 16
355	  3	168.3	26.7	 16
356	  3	184.3	24.6	 16
357	  3	192.8	31.1	 16
358	  3	108.5	19.5	 16
359	  3	136.3	28.3	 16
360	  3	12045.3	1478.8	 16
361	  3	722.5	105.7	 20
362	  3	928.3	111.1	 16
363	  3	862.3	195.0	 16
364	  3	707.8	89.0	 16
365	  3	518.3	89.3	 16
366	  3	108.3	14.5	 16
367	  3	135.0	24.5	 16
368	  3	152.5	23.1	 16
369	  3	825.5	165.8	 16
370	  3	234.0	45.6	 16
371	  3	4401.3	1068.8	 16
372	  3	169.8	27.2	 16
373	  3	3153.0	905.2	 16
374	  3	215.3	43.7	 16
375	  3	151.3	26.7	 16
376	  3	1160.3	243.7	 16
377	  3	156.5	37.1	 16
378	  3	534.8	81.3	 16
379	  3	323.3	38.4	 16
380	  3	442.0	117.1	 16
381	  3	1444.8	121.0	 16
382	  3	831.0	108.5	 16
383	  3	293.5	28.3	 16
384	  3	182.0	22.8	 16
385	  3	141.5	24.3	 16
386	  3	139.3	23.0	 16
387	  3	484.5	100.4	 16
388	  3	115.0	39.6	 16
389	  3	815.3	83.4	 16
390	  3	3759.8	694.1	 16
391	  3	240.8	47.9	 16
392	  3	184.3	32.6	 16
393	  3	162.3	17.0	 16
394	  3	295.3	44.9	 16
395	  3	573.3	117.6	 16
396	  3	374.8	61.6	 16
397	  3	120.5	15.0	 16
398	  3	134.0	27.0	 16
399	  3	144.8	25.5	 16
400	  3	1021.3	149.2	 16
401	  3	585.8	44.2	 16
402	  3	643.5	77.0	 16
403	  3	197.0	36.9	 16
404	  3	129.0	15.1	 16
405	  3	254.8	34.8	 16
406	  3	199.0	41.0	 16
407	  3	219.5	21.4	 16
408	  3	194.3	22.4	 16
409	  3	362.5	54.2	 16
410	  3	396.3	51.3	 16
411	  3	621.3	63.0	 16
412	  3	777.3	77.1	 16
413	  3	1553.3	185.5	 16
414	  3	114.0	14.0	 16
415	  3	183.0	24.9	 16
416	  3	531.8	59.3	 16
417	  3	266.3	44.0	 16
418	  3	103.0	22.0	 16
419	  3	177.3	30.6	 16
420	  3	99.3	17.4	 16
421	  3	112.0	14.1	 16
422	  3	177.5	88.2	 16
423	  3	198.5	31.0	 16
424	  3	396.8	67.3	 16
425	  3	217.3	36.2	 16
426	  3	78.0	12.9	 16
427	  3	111.8	18.4	 16
428	  3	95.3	12.0	 16
429	  3	206.3	31.9	 16
430	  3	143.0	25.3	 16
431	  3	137.3	20.3	 16
432	  3	116.8	21.2	 16
433	  3	135.3	22.2	 16
434	  3	220.3	33.1	 16
435	  3	130.3	17.7	 16
436	  3	204.5	43.5	 16
437	  3	101.5	27.8	 16
438	  3	303.3	36.4	 16
439	  3	278.3	39.2	 16
440	  3	184.3	26.1	 16
441	  3	578.5	66.9	 16
442	  3	537.0	59.0	 16
443	  3	1092.3	113.3	 16
444	  3	163.8	18.5	 16
445	  3	156.3	26.0	 16
446	  3	163.3	29.7	 16
447	  3	105.3	20.9	 16
448	  3	444.8	48.7	 16
449	  3	189.3	25.7	 16
450	  3	169.5	22.1	 16
451	  3	219.3	30.9	 16
452	  3	649.8	115.0	 16
453	  3	1244.3	145.5	 16
454	  3	2296.8	156.1	 16
455	  3	737.5	68.2	 16
456	  3	497.8	56.3	 16
457	  3	215.5	44.5	 16
458	  3	180.3	26.0	 16
459	  3	378.8	42.8	 16
460	  3	606.5	106.8	 16
461	  3	1136.0	94.8	 16
462	  3	212.5	32.3	 16
463	  3	113.8	24.4	 16
464	  3	2129.3	172.4	 16
465	  3	2753.5	304.8	 16
466	  3	2377.8	257.7	 16
467	  3	2010.0	296.9	 16
468	  3	238.5	50.4	 16
469	  3	119.5	15.7	 16
470	  3	3977.8	475.3	 16
471	  3	123.3	27.0	 16
472	  3	65.0	10.5	 16
473	  3	68.3	14.8	 16
474	  3	74.0	18.2	 16
475	  3	78.3	36.6	 16
476	  3	57.0	13.0	 16
477	  3	728.5	97.6	 16
478	  3	285.0	45.9	 16
479	  3	236.0	35.1	 16
480	  3	1281.3	246.3	 16
481	  3	166.3	29.6	 16
482	  3	348.5	39.7	 16
483	  3	298.8	36.7	 16
484	  3	352.3	49.4	 16
485	  3	322.3	48.4	 16
486	  3	121.8	24.2	 16
487	  3	114.5	45.4	 16
488	  3	233.5	48.4	 16
489	  3	140.0	20.2	 16
490	  3	202.8	55.5	 16
491	  3	441.5	80.4	 16
492	  3	186.8	27.4	 16
493	  3	162.8	28.2	 16
494	  3	511.0	81.0	 16
495	  3	1177.8	223.4	 16
496	  3	1153.8	156.9	 16
497	  3	762.3	79.9	 16
498	  3	192.8	33.5	 16
499	  3	174.3	28.6	 16
500	  3	223.0	29.3	 16
501	  3	271.5	44.9	 16
502	  3	723.3	133.8	 16
503	  3	89.5	13.1	 16
504	  3	95.0	27.3	 16
505	  3	245.8	45.3	 16
506	  3	288.3	38.6	 16
507	  3	349.3	52.1	 16
508	  3	245.0	23.5	 16
509	  3	328.8	53.3	 16
510	  3	718.8	111.9	 16
511	  3	258.8	33.9	 16
512	  3	336.0	35.7	 16
513	  3	133.3	18.3	 16
514	  3	132.8	26.6	 16
515	  3	122.3	22.4	 16
516	  3	854.8	174.1	 16
517	  3	167.5	20.2	 16
518	  3	281.3	67.6	 16
519	  3	178.0	29.7	 16
520	  3	176.5	28.2	 16
521	  3	146.3	23.8	 16
522	  3	1236.5	240.2	 16
523	  3	221.0	40.4	 16
524	  3	584.0	77.4	 16
525	  3	103.5	21.6	 16
526	  3	160.3	22.1	 16
527	  3	624.0	186.7	 16
528	  3	152.5	55.1	 16
529	  3	1079.0	322.5	 16
530	  3	134.5	16.9	 16
531	  3	118.8	38.5	 16
532	  3	349.5	68.5	 16
533	  3	248.0	36.3	 16
534	  3	2569.0	602.1	 16
535	  3	524.0	75.3	 16
536	  3	2326.5	354.4	 16
537	  3	148.0	27.5	 16
538	  3	130.0	19.2	 16
539	  3	414.8	62.3	 16
540	  3	130.3	18.1	 16
541	  3	234.0	55.5	 16
542	  3	536.3	90.4	 16
543	  3	499.5	84.4	 16
544	  3	474.3	52.2	 16
545	  3	435.3	68.9	 16
546	  3	211.5	40.4	 16
547	  3	376.0	50.0	 16
548	  3	777.3	96.1	 16
549	  3	2631.8	642.9	 16
550	  3	109.3	18.2	 16
551	  3	129.5	22.9	 16
552	  3	132.5	18.6	 16
553	  3	139.3	19.8	 16
554	  3	909.8	240.4	 16
555	  3	368.8	50.1	 16
556	  3	308.0	38.9	 16
557	  3	212.3	37.6	 16
558	  3	2007.3	537.6	 16
559	  3	671.3	75.7	 16
560	  3	6720.0	1698.6	 16
561	  3	1287.0	93.8	 16
562	  3	539.3	57.6	 16
563	  3	317.5	53.9	 16
564	  3	516.5	89.6	 16
565	  3	2115.8	478.8	 16
566	  3	284.8	54.0	 16
567	  3	118.8	28.6	 16
568	  3	143.3	24.7	 16
569	  3	122.5	23.6	 16
570	  3	135.8	29.7	 16
571	  3	106.8	18.1	 16
572	  3	112.0	11.2	 16
573	  3	139.0	39.4	 16
574	  3	980.5	217.7	 16
575	  3	278.0	59.1	 16
576	  3	176.8	21.5	 16
577	  3	257.3	57.0	 16
578	  3	110.8	17.3	 16
579	  3	214.5	22.1	 16
580	  3	266.3	42.4	 16
581	  3	1007.5	246.7	 16
582	  3	214.5	38.6	 16
583	  3	631.8	61.5	 16
584	  3	537.3	47.4	 16
585	  3	248.5	31.5	 16
586	  3	299.5	47.5	 16
587	  3	496.3	132.5	 16
588	  3	258.5	50.1	 16
589	  3	613.3	122.0	 16
590	  3	2051.8	458.6	 16
591	  3	213.5	31.5	 16
592	  3	440.0	93.4	 16
593	  3	113.0	23.3	 16
594	  3	342.8	47.7	 16
595	  3	120.8	21.4	 16
596	  3	162.3	25.4	 16
597	  3	111.0	21.0	 16
598	  3	198.8	32.0	 20
599	  3	406.5	104.7	 16
600	  3	560.5	59.2	 16
601	  3	765.8	145.8	 16
602	  3	778.8	123.8	 16
603	  3	808.5	152.5	 16
604	  3	290.3	38.8	 16
605	  3	4945.0	1347.2	 16
606	  3	624.3	121.7	 16
607	  3	398.0	71.7	 16
608	  3	658.5	146.0	 16
609	  3	249.3	55.6	 16
610	  3	850.0	103.6	 16
611	  3	1887.3	511.6	 16
612	  3	133.5	23.4	 16
613	  3	123.8	28.4	 16
614	  3	1661.3	457.7	 16
615	  3	165.3	26.6	 16
616	  3	619.8	146.6	 16
617	  3	916.5	140.3	 16
618	  3	257.8	35.2	 16
619	  3	161.3	33.6	 16
620	  3	8305.8	2255.3	 16
621	  3	115.8	29.5	 16
622	  3	95.8	17.7	 16
623	  3	170.5	24.6	 16
624	  3	150.3	29.0	 16
625	  3	284.5	40.5	 16
626	  3	248.0	29.4	 16
627	  3	7213.0	1694.6	 16
628	  3	1424.3	114.7	 16
629	  3	548.0	53.9	 16
630	  3	313.5	47.8	 16
631	  3	3849.5	909.4	 16
632	  3	172.3	27.1	 16
633	  3	407.8	52.9	 16
634	  3	403.3	46.6	 16
635	  3	291.5	44.5	 16
636	  3	175.3	30.8	 16
637	  3	276.8	58.3	 16
638	  3	140.5	22.8	 16
639	  3	230.3	39.9	 16
640	  3	1608.8	314.6	 16
641	  3	254.3	39.1	 16
642	  3	146.3	26.8	 16
643	  3	205.3	33.0	 16
644	  3	279.5	44.7	 16
645	  3	4247.0	984.4	 16
646	  3	316.8	68.9	 16
647	  3	97.0	12.9	 16
648	  3	192.3	22.8	 16
649	  3	138.0	20.8	 16
650	  3	127.3	64.3	 16
651	  3	246.8	57.7	 16
652	  3	149.3	17.8	 16
653	  3	300.5	68.2	 16
654	  3	90.3	14.3	 16
655	  3	199.3	33.5	 16
656	  3	156.3	22.0	 16
657	  3	112.0	14.9	 16
658	  3	91.0	49.0	 16
659	  3	454.3	95.0	 16
660	  3	942.5	254.0	 16
661	  3	1117.5	232.8	 16
662	  3	360.5	45.2	 16
663	  3	835.8	149.8	 16
664	  3	197.5	29.0	 16
665	  3	342.3	51.2	 16
666	  3	5940.8	1683.5	 16
667	  3	344.8	45.9	 16
668	  3	714.3	118.8	 16
669	  3	382.8	68.2	 16
670	  3	425.0	85.5	 16
671	  3	5831.8	1575.9	 16
672	  3	1742.0	3074.2	 16
673	  3	501.3	44.6	 16
674	  3	602.3	63.5	 16
675	  3	426.5	52.1	 16
676	  3	458.0	46.3	 16
677	  3	390.3	70.6	 16
678	  3	96.3	13.9	 16
679	  3	173.3	28.2	 16
680	  3	253.3	36.2	 16
681	  3	120.0	18.3	 16
682	  3	148.5	22.7	 16
683	  3	244.3	78.9	 16
684	  3	125.3	18.7	 16
685	  3	306.3	53.2	 16
686	  3	887.5	99.0	 16
687	  3	349.3	57.4	 16
688	  3	270.5	48.4	 16
689	  3	169.0	36.0	 16
690	  3	835.0	221.6	 16
691	  3	1212.0	271.3	 16
692	  3	623.0	82.6	 16
693	  3	279.5	68.0	 16
694	  3	859.3	172.5	 16
695	  3	400.3	75.4	 16
696	  3	382.3	82.3	 16
697	  3	825.0	226.5	 16
698	  3	195.3	28.5	 16
699	  3	632.0	130.6	 16
700	  3	589.3	127.2	 16
701	  3	1947.5	444.4	 16
702	  3	303.5	54.2	 16
703	  3	362.5	57.4	 16
704	  3	276.8	33.0	 16
705	  3	594.0	77.3	 16
706	  3	133.3	23.7	 16
707	  3	81.5	14.7	 16
708	  3	8566.5	2022.9	 16
709	  3	198.0	24.8	 16
710	  3	8106.8	1832.5	 16
711	  3	190.3	31.1	 16
  0	  4	88.0	19.2	 16
  1	  4	78.5	13.8	 16
  2	  4	76.8	11.2	 16
  3	  4	80.0	11.4	 16
  4	  4	80.0	13.4	 16
  5	  4	170.8	23.2	 16
  6	  4	153.0	23.5	 16
  7	  4	617.3	44.8	 16
  8	  4	121.3	16.7	 16
  9	  4	203.8	21.5	 16
 10	  4	86.5	13.7	 16
 11	  4	203.5	21.4	 16
 12	  4	98.0	10.8	 16
 13	  4	180.0	29.9	 16
 14	  4	125.3	28.7	 16
 15	  4	937.0	82.9	 16
 16	  4	370.3	102.7	 16
 17	  4	4333.8	302.6	 16
 18	  4	2678.3	320.4	 16
 19	  4	418.3	66.0	 16
 20	  4	143.3	15.5	 16
 21	  4	117.8	20.8	 16
 22	  4	273.3	43.6	 16
 23	  4	181.0	26.5	 16
 24	  4	113.0	15.3	 16
 25	  4	197.8	26.0	 16
 26	  4	165.0	21.6	 16
 27	  4	305.5	39.5	 16
 28	  4	290.3	25.7	 16
 29	  4	308.0	35.8	 16
 30	  4	278.0	41.4	 16
 31	  4	194.0	21.0	 16
 32	  4	163.5	17.6	 16
 33	  4	132.5	21.9	 16
 34	  4	335.3	40.1	 16
 35	  4	1251.0	169.5	 16
 36	  4	275.8	52.6	 16
 37	  4	340.0	35.5	 16
 38	  4	329.3	34.0	 16
 39	  4	157.0	23.4	 16
 40	  4	258.5	28.8	 16
 41	  4	738.0	125.8	 16
 42	  4	556.0	175.5	 16
 43	  4	218.0	39.2	 16
 44	  4	184.0	21.3	 16
 45	  4	127.3	18.1	 16
 46	  4	194.8	45.3	 16
 47	  4	557.0	126.5	 16
 48	  4	177.5	28.5	 16
 49	  4	98.5	14.9	 16
 50	  4	199.3	39.8	 16
 51	  4	328.5	39.6	 16
 52	  4	108.5	19.9	 16
 53	  4	171.3	39.0	 16
 54	  4	252.0	31.5	 16
 55	  4	391.0	80.3	 16
 56	  4	572.0	74.1	 16
 57	  4	166.0	30.8	 16
 58	  4	139.3	24.5	 16
 59	  4	203.8	36.4	 16
 60	  4	103.3	14.7	 16
 61	  4	248.8	48.3	 16
 62	  4	119.5	16.0	 16
 63	  4	500.8	58.8	 16
 64	  4	1795.5	489.3	 16
 65	  4	224.0	23.5	 16
 66	  4	151.3	33.6	 16
 67	  4	183.3	17.9	 16
 68	  4	138.3	16.5	 16
 69	  4	113.8	20.4	 16
 70	  4	241.8	25.6	 16
 71	  4	141.5	24.4	 16
 72	  4	748.3	86.7	 16
 73	  4	1880.8	194.3	 16
 74	  4	104.5	15.1	 16
 75	  4	213.3	30.2	 16
 76	  4	92.5	16.0	 16
 77	  4	113.0	23.9	 16
 78	  4	128.3	20.5	 16
 79	  4	247.8	38.8	 16
 80	  4	128.8	22.7	 16
 81	  4	123.5	15.4	 16
 82	  4	84.5	10.6	 16
 83	  4	707.8	87.6	 16
 84	  4	301.8	34.5	 16
 85	  4	168.5	37.4	 16
 86	  4	284.0	42.2	 16
 87	  4	680.8	71.7	 16
 88	  4	2236.3	140.0	 16
 89	  4	874.8	70.4	 16
 90	  4	430.3	44.9	 16
 91	  4	379.8	36.1	 16
 92	  4	400.5	39.2	 16
 93	  4	438.5	57.8	 16
 94	  4	439.8	63.1	 16
 95	  4	405.5	39.6	 16
 96	  4	220.0	37.4	 16
 97	  4	732.3	95.1	 16
 98	  4	131.0	19.8	 16
 99	  4	92.0	13.6	 16
100	  4	558.8	73.4	 16
101	  4	540.8	63.9	 16
102	  4	93.3	14.6	 16
103	  4	188.3	23.9	 16
104	  4	211.5	27.5	 16
105	  4	366.8	34.8	 16
106	  4	120.3	17.6	 16
107	  4	287.0	35.5	 16
108	  4	102.3	17.4	 16
109	  4	133.8	31.2	 16
110	  4	85.3	15.5	 16
111	  4	140.8	25.7	 16
112	  4	589.8	56.3	 16
113	  4	660.0	66.9	 16
114	  4	136.3	26.2	 16
115	  4	130.5	12.3	 16
116	  4	125.3	18.4	 16
117	  4	157.0	30.6	 16
118	  4	129.0	28.3	 16
119	  4	463.0	51.9	 16
120	  4	1101.3	132.0	 16
121	  4	323.5	46.2	 16
122	  4	125.0	28.3	 16
123	  4	81.0	15.6	 16
124	  4	96.5	14.4	 20
125	  4	332.5	107.9	 16
126	  4	179.5	26.8	 16
127	  4	124.0	24.5	 16
128	  4	164.5	35.8	 16
129	  4	94.0	16.6	 16
130	  4	163.8	73.4	 16
131	  4	2000.0	255.5	 16
132	  4	1365.5	393.8	 16
133	  4	198.0	49.5	 16
134	  4	282.8	40.2	 16
135	  4	244.8	32.5	 16
136	  4	143.3	20.8	 16
137	  4	149.5	36.5	 16
138	  4	179.5	67.9	 16
139	  4	646.0	115.7	 16
140	  4	273.5	50.7	 16
141	  4	125.3	38.1	 16
142	  4	644.0	53.9	 16
143	  4	165.0	19.1	 16
144	  4	78.3	10.4	 16
145	  4	119.0	28.7	 16
146	  4	1218.5	223.5	 16
147	  4	196.0	27.9	 16
148	  4	167.8	33.2	 16
149	  4	168.5	26.0	 16
150	  4	282.5	56.7	 16
151	  4	168.3	25.8	 16
152	  4	250.3	37.7	 16
153	  4	148.3	18.0	 16
154	  4	186.5	42.6	 16
155	  4	222.0	54.5	 16
156	  4	85.3	10.0	 16
157	  4	118.3	21.2	 16
158	  4	123.0	20.4	 16
159	  4	398.0	62.7	 16
160	  4	431.8	78.8	 16
161	  4	665.3	151.3	 16
162	  4	1847.8	569.2	 16
163	  4	1413.3	410.9	 16
164	  4	392.8	61.3	 16
165	  4	314.0	43.1	 16
166	  4	1988.5	638.0	 16
167	  4	167.8	35.2	 16
168	  4	621.3	202.3	 16
169	  4	140.3	26.3	 16
170	  4	164.8	44.3	 16
171	  4	105.5	16.1	 16
172	  4	104.8	18.0	 16
173	  4	107.0	35.6	 16
174	  4	323.5	67.7	 16
175	  4	110.5	25.5	 16
176	  4	970.8	331.9	 16
177	  4	94.3	15.2	 16
178	  4	80.5	15.9	 16
179	  4	439.3	54.0	 16
180	  4	700.8	132.8	 16
181	  4	109.3	18.6	 16
182	  4	116.0	21.7	 16
183	  4	474.8	38.3	 16
184	  4	267.3	34.2	 16
185	  4	153.3	27.9	 16
186	  4	123.8	22.6	 16
187	  4	89.3	14.9	 16
188	  4	103.0	26.3	 16
189	  4	106.5	16.8	 16
190	  4	400.0	67.4	 16
191	  4	248.0	30.9	 16
192	  4	108.8	18.6	 16
193	  4	131.8	27.3	 16
194	  4	231.8	33.3	 16
195	  4	145.0	28.1	 16
196	  4	308.3	58.6	 16
197	  4	379.3	60.1	 16
198	  4	329.8	51.0	 16
199	  4	552.0	36.1	 16
200	  4	289.0	49.4	 16
201	  4	187.3	16.7	 16
202	  4	140.3	22.1	 16
203	  4	127.0	23.7	 16
204	  4	111.5	35.5	 16
205	  4	276.5	38.9	 16
206	  4	295.3	58.0	 16
207	  4	200.8	40.8	 16
208	  4	74.0	14.4	 16
209	  4	142.0	29.4	 16
210	  4	118.0	24.9	 16
211	  4	125.0	23.1	 16
212	  4	164.3	76.5	 16
213	  4	331.8	61.3	 16
214	  4	99.0	16.1	 16
215	  4	165.0	29.2	 16
216	  4	116.0	20.6	 16
217	  4	458.8	41.3	 16
218	  4	296.8	42.6	 16
219	  4	396.3	41.5	 16
220	  4	206.3	28.8	 16
221	  4	177.5	34.9	 16
222	  4	184.8	26.1	 16
223	  4	98.3	18.5	 16
224	  4	98.5	18.4	 16
225	  4	126.0	21.7	 16
226	  4	200.5	30.9	 16
227	  4	197.3	41.8	 16
228	  4	193.3	26.7	 16
229	  4	114.3	21.7	 16
230	  4	98.8	42.1	 16
231	  4	129.3	17.4	 16
232	  4	114.0	18.3	 16
233	  4	90.0	19.1	 16
234	  4	96.3	30.5	 16
235	  4	57.3	16.9	 16
236	  4	65.5	12.7	 16
237	  4	53.3	8.9	 16
238	  4	63.5	10.7	 16
239	  4	67.3	14.9	 16
240	  4	135.8	24.3	 16
241	  4	348.8	64.0	 16
242	  4	205.5	23.7	 16
243	  4	804.3	96.5	 16
244	  4	275.5	48.4	 16
245	  4	167.8	23.0	 16
246	  4	222.0	35.4	 16
247	  4	193.0	31.4	 16
248	  4	111.3	16.3	 16
249	  4	132.5	23.0	 16
250	  4	108.5	16.1	 16
251	  4	155.8	23.0	 16
252	  4	202.0	58.5	 16
253	  4	74.3	15.1	 16
254	  4	191.8	30.3	 16
255	  4	153.3	23.7	 16
256	  4	161.8	19.8	 16
257	  4	593.8	124.7	 16
258	  4	142.3	29.6	 16
259	  4	128.5	35.2	 16
260	  4	98.8	21.5	 16
261	  4	111.5	17.0	 16
262	  4	93.8	17.7	 16
263	  4	246.3	47.5	 16
264	  4	385.5	42.2	 16
265	  4	143.3	25.9	 16
266	  4	286.3	39.3	 16
267	  4	298.0	48.3	 16
268	  4	129.3	29.4	 16
269	  4	392.8	63.3	 16
270	  4	216.0	39.9	 16
271	  4	323.5	51.8	 16
272	  4	367.5	41.3	 16
273	  4	2895.5	124.7	 16
274	  4	2326.0	180.0	 16
275	  4	400.8	41.8	 16
276	  4	293.0	34.4	 16
277	  4	274.0	35.9	 16
278	  4	287.5	32.3	 16
279	  4	384.0	28.7	 16
280	  4	230.0	28.1	 16
281	  4	176.8	22.3	 16
282	  4	127.5	19.9	 16
283	  4	212.3	56.1	 16
284	  4	149.5	22.6	 16
285	  4	404.8	57.9	 16
286	  4	372.8	45.3	 16
287	  4	262.3	41.5	 16
288	  4	195.5	27.5	 16
289	  4	164.3	42.0	 16
290	  4	182.0	27.0	 16
291	  4	104.5	15.1	 16
292	  4	229.0	21.9	 16
293	  4	1995.0	300.0	 16
294	  4	333.3	52.4	 16
295	  4	346.3	41.5	 16
296	  4	137.3	30.3	 16
297	  4	200.8	78.5	 16
298	  4	215.0	26.9	 16
299	  4	205.3	30.1	 16
300	  4	139.0	16.6	 16
301	  4	131.8	17.8	 16
302	  4	160.3	19.2	 16
303	  4	164.5	29.0	 16
304	  4	652.3	74.9	 16
305	  4	147.8	21.5	 16
306	  4	103.3	15.3	 16
307	  4	192.0	31.2	 16
308	  4	130.0	26.4	 16
309	  4	286.3	49.1	 16
310	  4	343.8	77.3	 16
311	  4	250.5	33.7	 16
312	  4	1379.3	102.9	 16
313	  4	675.8	62.2	 16
314	  4	621.0	80.2	 16
315	  4	638.0	366.7	 16
316	  4	165.8	28.6	 16
317	  4	101.8	17.8	 16
318	  4	89.3	14.0	 16
319	  4	215.0	35.4	 16
320	  4	220.0	40.2	 16
321	  4	737.3	98.0	 16
322	  4	222.0	33.4	 16
323	  4	168.8	36.1	 16
324	  4	138.5	21.6	 16
325	  4	345.0	44.8	 16
326	  4	138.0	54.7	 16
327	  4	116.0	14.1	 16
328	  4	641.0	109.1	 16
329	  4	2639.0	441.9	 16
330	  4	148.3	23.7	 16
331	  4	112.0	18.4	 16
332	  4	91.5	9.7	 16
333	  4	87.3	12.0	 16
334	  4	90.3	16.8	 16
335	  4	142.3	25.6	 16
336	  4	138.3	21.9	 16
337	  4	121.3	20.5	 16
338	  4	133.8	22.0	 16
339	  4	95.3	15.4	 16
340	  4	128.5	16.1	 16
341	  4	766.8	134.4	 16
342	  4	136.5	26.7	 16
343	  4	280.3	30.6	 16
344	  4	261.3	30.0	 16
345	  4	176.5	12.2	 16
346	  4	288.3	56.4	 16
347	  4	341.3	50.7	 16
348	  4	1210.5	110.9	 16
349	  4	265.0	55.1	 16
350	  4	113.3	17.6	 16
351	  4	122.5	25.3	 16
352	  4	160.0	18.6	 16
353	  4	146.5	32.0	 16
354	  4	137.3	18.1	 16
355	  4	247.5	39.4	 16
356	  4	150.3	28.9	 16
357	  4	155.5	29.3	 16
358	  4	95.3	27.5	 16
359	  4	91.8	16.1	 16
360	  4	3289.0	613.4	 16
361	  4	260.5	45.9	 16
362	  4	338.5	56.9	 20
363	  4	311.8	61.1	 16
364	  4	743.0	93.3	 16
365	  4	996.5	146.3	 16
366	  4	115.3	18.6	 16
367	  4	182.3	208.7	 16
368	  4	115.8	17.9	 16
369	  4	483.8	61.2	 16
370	  4	476.0	62.9	 16
371	  4	662.8	86.6	 16
372	  4	321.5	68.2	 16
373	  4	699.0	173.5	 16
374	  4	133.0	31.7	 16
375	  4	181.0	29.9	 16
376	  4	265.3	46.3	 16
377	  4	182.8	24.4	 16
378	  4	296.3	41.2	 16
379	  4	203.5	23.1	 16
380	  4	789.3	63.9	 16
381	  4	1833.8	177.7	 16
382	  4	470.3	55.7	 16
383	  4	446.8	61.9	 16
384	  4	346.3	46.1	 16
385	  4	108.3	20.1	 16
386	  4	131.8	23.6	 16
387	  4	348.0	52.3	 16
388	  4	110.5	19.3	 16
389	  4	396.8	75.2	 16
390	  4	178.5	33.4	 16
391	  4	90.3	14.3	 16
392	  4	215.8	31.3	 16
393	  4	150.0	31.1	 16
394	  4	231.0	39.5	 16
395	  4	401.5	55.6	 16
396	  4	293.0	39.3	 16
397	  4	132.0	23.2	 16
398	  4	322.3	46.8	 16
399	  4	329.0	47.4	 16
400	  4	352.5	37.7	 16
401	  4	304.0	37.0	 16
402	  4	217.3	31.0	 16
403	  4	122.5	19.8	 16
404	  4	90.3	13.5	 16
405	  4	183.0	26.1	 16
406	  4	182.0	26.1	 16
407	  4	326.5	58.1	 16
408	  4	175.0	21.2	 16
409	  4	155.5	24.7	 16
410	  4	300.5	29.2	 16
411	  4	1141.8	106.0	 16
412	  4	2059.0	145.3	 16
413	  4	1882.5	194.3	 16
414	  4	107.3	16.0	 16
415	  4	295.5	47.6	 16
416	  4	156.5	23.5	 16
417	  4	160.3	26.2	 16
418	  4	202.5	25.4	 16
419	  4	1587.3	131.3	 16
420	  4	100.5	19.9	 16
421	  4	111.0	24.5	 16
422	  4	93.8	14.7	 16
423	  4	231.8	34.5	 16
424	  4	204.5	38.3	 16
425	  4	114.3	19.9	 16
426	  4	93.5	16.0	 16
427	  4	107.8	23.6	 16
428	  4	83.0	9.2	 16
429	  4	381.3	54.8	 16
430	  4	520.0	33.5	 16
431	  4	240.5	27.2	 16
432	  4	99.3	13.2	 16
433	  4	113.8	18.6	 16
434	  4	335.0	60.9	 16
435	  4	123.5	19.2	 16
436	  4	86.5	19.3	 16
437	  4	117.8	12.6	 16
438	  4	121.3	17.4	 16
439	  4	328.5	44.8	 16
440	  4	355.5	40.1	 16
441	  4	290.5	43.3	 16
442	  4	199.3	28.3	 16
443	  4	1480.3	156.9	 16
444	  4	318.0	33.6	 16
445	  4	109.5	13.2	 16
446	  4	100.3	13.0	 16
447	  4	106.0	13.9	 16
448	  4	191.8	28.3	 16
449	  4	363.0	38.5	 16
450	  4	138.8	26.5	 16
451	  4	85.8	16.7	 16
452	  4	214.5	45.8	 16
453	  4	923.5	112.8	 16
454	  4	2373.5	157.5	 16
455	  4	733.0	83.0	 16
456	  4	570.5	47.4	 16
457	  4	157.5	23.7	 16
458	  4	174.0	27.4	 16
459	  4	287.0	47.4	 16
460	  4	1176.8	120.0	 16
461	  4	1927.0	85.0	 16
462	  4	166.5	24.9	 16
463	  4	129.3	22.5	 16
464	  4	1014.0	115.5	 16
465	  4	650.0	67.8	 16
466	  4	514.8	89.5	 16
467	  4	424.8	79.2	 16
468	  4	179.3	21.4	 16
469	  4	104.0	11.8	 16
470	  4	2726.3	367.6	 16
471	  4	114.5	23.7	 16
472	  4	80.0	47.9	 16
473	  4	79.5	14.8	 16
474	  4	68.8	14.8	 16
475	  4	94.8	20.2	 16
476	  4	73.8	18.4	 16
477	  4	304.5	41.7	 16
478	  4	197.3	26.1	 16
479	  4	399.0	127.8	 16
480	  4	129.8	33.8	 16
481	  4	124.3	24.6	 16
482	  4	277.3	38.8	 16
483	  4	213.5	29.6	 16
484	  4	129.5	22.4	 16
485	  4	278.0	56.9	 16
486	  4	107.0	13.2	 16
487	  4	100.0	17.7	 16
488	  4	267.3	34.3	 16
489	  4	123.8	36.4	 16
490	  4	86.0	15.4	 16
491	  4	118.5	26.8	 16
492	  4	176.0	26.0	 16
493	  4	142.5	24.4	 16
494	  4	154.8	37.0	 16
495	  4	1793.8	166.0	 16
496	  4	304.3	46.1	 16
497	  4	511.3	39.3	 16
498	  4	197.3	34.6	 16
499	  4	111.3	17.3	 16
500	  4	147.8	29.7	 16
501	  4	533.5	67.9	 16
502	  4	345.0	32.1	 16
503	  4	88.3	14.9	 16
504	  4	87.3	10.6	 16
505	  4	149.3	25.1	 16
506	  4	177.8	30.3	 16
507	  4	286.8	51.8	 16
508	  4	148.8	21.9	 16
509	  4	233.5	39.6	 16
510	  4	817.8	74.4	 16
511	  4	411.0	42.5	 16
512	  4	398.5	35.8	 16
513	  4	112.8	16.5	 16
514	  4	140.3	18.8	 16
515	  4	100.8	11.9	 16
516	  4	359.3	41.3	 16
517	  4	186.5	25.1	 16
518	  4	243.8	23.6	 16
519	  4	118.3	16.4	 16
520	  4	98.0	16.5	 16
521	  4	106.8	23.7	 16
522	  4	578.5	87.2	 16
523	  4	327.3	23.6	 16
524	  4	151.0	32.2	 16
525	  4	105.5	22.0	 16
526	  4	149.3	23.1	 16
527	  4	209.3	26.9	 16
528	  4	168.8	45.8	 16
529	  4	264.0	41.3	 16
530	  4	149.0	22.6	 16
531	  4	100.3	18.3	 16
532	  4	202.8	31.4	 16
533	  4	94.8	17.3	 16
534	  4	583.5	107.1	 16
535	  4	323.5	47.3	 16
536	  4	1209.0	147.8	 16
537	  4	178.8	21.1	 16
538	  4	111.8	14.2	 16
539	  4	153.8	20.7	 16
540	  4	88.8	16.1	 16
541	  4	125.0	29.5	 16
542	  4	315.0	49.4	 16
543	  4	550.0	56.5	 16
544	  4	296.8	26.4	 16
545	  4	247.3	47.0	 16
546	  4	185.5	23.6	 16
547	  4	220.0	45.1	 16
548	  4	443.5	55.5	 16
549	  4	846.3	169.4	 16
550	  4	84.5	25.0	 16
551	  4	118.5	15.2	 16
552	  4	104.5	13.6	 16
553	  4	99.3	16.0	 16
554	  4	130.0	25.9	 16
555	  4	106.8	27.5	 16
556	  4	160.3	35.0	 16
557	  4	175.3	31.5	 16
558	  4	283.8	99.3	 16
559	  4	690.0	44.3	 16
560	  4	2079.3	427.9	 16
561	  4	1716.0	212.0	 16
562	  4	887.0	129.3	 16
563	  4	176.5	25.1	 16
564	  4	228.5	29.9	 16
565	  4	858.8	157.5	 16
566	  4	240.8	31.0	 16
567	  4	88.0	17.1	 16
568	  4	105.5	21.2	 16
569	  4	101.3	20.6	 16
570	  4	125.0	25.0	 16
571	  4	87.5	15.3	 16
572	  4	105.3	20.1	 16
573	  4	95.0	11.6	 16
574	  4	175.8	43.0	 16
575	  4	156.5	39.1	 16
576	  4	120.5	22.4	 16
577	  4	186.0	38.1	 16
578	  4	130.8	21.9	 16
579	  4	294.3	26.0	 16
580	  4	373.5	47.5	 16
581	  4	481.3	52.8	 16
582	  4	264.3	28.0	 16
583	  4	332.3	41.4	 16
584	  4	368.5	34.7	 16
585	  4	424.0	57.2	 16
586	  4	173.8	22.2	 16
587	  4	270.8	46.5	 16
588	  4	400.5	63.8	 16
589	  4	500.0	69.2	 16
590	  4	343.8	56.2	 16
591	  4	217.3	26.6	 16
592	  4	244.5	33.0	 16
593	  4	153.3	24.9	 16
594	  4	192.0	32.2	 16
595	  4	149.5	26.7	 16
596	  4	116.0	18.2	 16
597	  4	132.5	17.6	 16
598	  4	155.0	24.7	 16
599	  4	202.3	36.8	 16
600	  4	393.8	75.9	 20
601	  4	983.8	179.8	 16
602	  4	619.0	57.2	 16
603	  4	824.8	116.5	 16
604	  4	274.0	31.9	 16
605	  4	1695.3	447.4	 16
606	  4	268.3	38.0	 16
607	  4	188.8	31.7	 16
608	  4	434.5	44.9	 16
609	  4	252.3	48.4	 16
610	  4	480.8	58.0	 16
611	  4	341.3	74.3	 16
612	  4	100.3	14.8	 16
613	  4	95.8	20.5	 16
614	  4	183.8	32.1	 16
615	  4	109.0	17.8	 16
616	  4	269.8	31.2	 16
617	  4	418.0	53.9	 16
618	  4	129.3	17.0	 16
619	  4	87.3	19.4	 16
620	  4	1462.8	374.5	 16
621	  4	92.3	11.9	 16
622	  4	106.3	14.0	 16
623	  4	216.0	31.9	 16
624	  4	151.3	30.4	 16
625	  4	496.0	58.0	 16
626	  4	166.3	19.3	 16
627	  4	1113.3	229.1	 16
628	  4	935.5	85.6	 16
629	  4	1149.3	134.8	 16
630	  4	175.5	20.7	 16
631	  4	524.5	120.9	 16
632	  4	142.3	45.4	 16
633	  4	222.3	33.4	 16
634	  4	232.8	32.4	 16
635	  4	224.0	31.5	 16
636	  4	238.0	37.5	 16
637	  4	169.0	22.4	 16
638	  4	178.0	27.6	 16
639	  4	163.5	26.6	 16
640	  4	318.5	50.2	 16
641	  4	167.5	19.4	 16
642	  4	107.0	31.0	 16
643	  4	227.8	38.3	 16
644	  4	418.3	35.8	 16
645	  4	1442.5	261.6	 16
646	  4	137.0	24.6	 16
647	  4	87.3	12.9	 16
648	  4	155.8	17.0	 16
649	  4	133.3	27.4	 16
650	  4	97.5	9.3	 16
651	  4	280.5	36.1	 16
652	  4	106.5	24.2	 16
653	  4	224.3	51.8	 16
654	  4	113.5	25.6	 16
655	  4	167.3	23.2	 16
656	  4	177.0	26.6	 16
657	  4	118.8	15.3	 16
658	  4	78.3	12.6	 16
659	  4	135.3	21.0	 16
660	  4	173.0	25.0	 16
661	  4	674.5	124.0	 16
662	  4	230.0	32.7	 16
663	  4	465.8	62.9	 16
664	  4	369.5	54.1	 16
665	  4	260.8	37.3	 16
666	  4	2879.0	593.8	 16
667	  4	184.5	20.2	 16
668	  4	233.3	29.1	 16
669	  4	259.3	19.5	 16
670	  4	363.8	43.6	 16
671	  4	1426.3	344.8	 16
672	  4	400.5	79.0	 16
673	  4	582.0	127.6	 16
674	  4	989.0	77.7	 16
675	  4	383.0	34.0	 16
676	  4	170.0	25.4	 16
677	  4	330.8	56.5	 16
678	  4	91.3	12.9	 16
679	  4	131.0	24.8	 16
680	  4	348.0	53.0	 16
681	  4	103.3	19.5	 16
682	  4	96.8	21.1	 16
683	  4	116.5	17.8	 16
684	  4	112.8	19.4	 16
685	  4	205.3	20.0	 16
686	  4	333.0	59.9	 16
687	  4	174.5	15.1	 16
688	  4	150.0	16.3	 16
689	  4	153.3	29.9	 16
690	  4	697.0	106.7	 16
691	  4	619.5	48.2	 16
692	  4	1694.5	268.6	 16
693	  4	264.8	49.5	 16
694	  4	314.8	29.9	 16
695	  4	405.0	64.3	 16
696	  4	242.5	34.4	 16
697	  4	110.8	19.9	 16
698	  4	148.0	19.5	 16
699	  4	302.0	49.0	 16
700	  4	179.3	19.7	 16
701	  4	577.5	105.2	 16
702	  4	190.8	22.5	 16
703	  4	604.8	43.4	 16
704	  4	387.5	51.5	 16
705	  4	1253.3	142.4	 16
706	  4	137.0	13.3	 16
707	  4	87.3	19.6	 16
708	  4	88.3	15.2	 16
709	  4	82.3	12.0	 16
710	  4	74.3	14.1	 16
711	  4	81.8	14.6	 16
  0	  5	208.5	34.6	 16
  1	  5	141.0	19.2	 16
  2	  5	183.0	21.4	 16
  3	  5	218.5	24.9	 16
  4	  5	120.0	24.5	 16
  5	  5	180.3	21.5	 16
  6	  5	4312.0	686.4	 16
  7	  5	436.0	49.5	 16
  8	  5	199.8	28.2	 16
  9	  5	472.3	49.7	 16
 10	  5	343.0	43.8	 16
 11	  5	87.3	15.3	 16
 12	  5	189.5	31.3	 16
 13	  5	7130.3	1058.4	 16
 14	  5	7348.8	1063.9	 16
 15	  5	6904.0	1503.6	 16
 16	  5	217.8	31.0	 16
 17	  5	84.5	25.0	 16
 18	  5	196.8	36.2	 16
 19	  5	176.3	15.2	 16
 20	  5	190.8	22.8	 16
 21	  5	152.8	18.0	 16
 22	  5	268.0	295.6	 16
 23	  5	61.3	6.2	 16
 24	  5	168.0	20.0	 16
 25	  5	196.3	36.4	 16
 26	  5	183.0	22.9	 16
 27	  5	177.5	22.4	 16
 28	  5	185.3	18.7	 16
 29	  5	71.3	17.5	 16
 30	  5	185.5	22.8	 16
 31	  5	194.0	29.7	 16
 32	  5	174.3	34.9	 16
 33	  5	156.0	21.8	 16
 34	  5	145.3	16.6	 16
 35	  5	78.0	12.9	 16
 36	  5	201.3	36.3	 16
 37	  5	6404.8	1279.0	 16
 38	  5	6841.0	1135.6	 16
 39	  5	6456.3	1854.3	 16
 40	  5	188.3	38.4	 16
 41	  5	89.5	19.8	 16
 42	  5	6545.5	1982.6	 16
 43	  5	191.5	29.0	 16
 44	  5	160.0	26.2	 16
 45	  5	127.3	17.3	 16
 46	  5	125.5	17.6	 16
 47	  5	84.5	19.4	 16
 48	  5	162.3	32.7	 16
 49	  5	157.8	57.6	 16
 50	  5	159.3	23.2	 16
 51	  5	179.5	27.6	 16
 52	  5	131.5	23.5	 16
 53	  5	71.3	11.9	 16
 54	  5	169.8	19.4	 16
 55	  5	178.3	23.6	 16
 56	  5	166.3	24.4	 16
 57	  5	178.8	24.5	 16
 58	  5	154.0	27.5	 16
 59	  5	67.0	13.0	 16
 60	  5	74.3	11.5	 16
 61	  5	89.8	19.2	 16
 62	  5	6213.8	1910.3	 16
 63	  5	211.3	40.1	 16
 64	  5	184.3	23.1	 16
 65	  5	169.8	22.8	 16
 66	  5	5912.5	1779.2	 16
 67	  5	80.5	22.7	 16
 68	  5	144.5	20.3	 16
 69	  5	5684.5	1375.5	 16
 70	  5	5781.5	1300.4	 16
 71	  5	5529.5	1522.2	 16
 72	  5	165.3	36.8	 16
 73	  5	99.0	21.9	 16
 74	  5	166.8	24.7	 16
 75	  5	162.3	26.9	 16
 76	  5	158.5	31.2	 16
 77	  5	138.5	22.2	 16
 78	  5	140.8	21.2	 16
 79	  5	90.3	19.1	 16
 80	  5	6486.3	1674.3	 16
 81	  5	134.8	12.4	 16
 82	  5	143.3	28.9	 16
 83	  5	187.0	46.7	 16
 84	  5	6111.5	1694.7	 16
 85	  5	77.8	15.3	 16
 86	  5	174.3	22.7	 16
 87	  5	168.5	28.7	 16
 88	  5	5958.8	1498.0	 16
 89	  5	192.0	33.1	 16
 90	  5	149.0	32.3	 16
 91	  5	79.0	14.4	 16
 92	  5	152.5	17.6	 16
 93	  5	4998.8	1472.4	 16
 94	  5	5001.5	1458.2	 16
 95	  5	173.3	26.1	 16
 96	  5	151.0	22.1	 16
 97	  5	81.3	15.3	 16
 98	  5	170.8	33.5	 16
 99	  5	5796.8	1579.2	 16
100	  5	5840.8	1611.7	 16
101	  5	215.5	114.6	 16
102	  5	148.5	28.5	 16
103	  5	75.8	43.6	 16
104	  5	224.8	607.0	 16
105	  5	172.3	32.1	 16
106	  5	4941.3	1488.7	 16
107	  5	171.5	24.9	 16
108	  5	165.0	26.5	 16
109	  5	78.8	14.0	 16
110	  5	56.8	10.5	 16
111	  5	155.3	15.3	 16
112	  5	869.0	162.8	 16
113	  5	119.0	18.5	 16
114	  5	109.5	20.6	 16
115	  5	476.0	101.0	 16
116	  5	251.5	24.1	 16
117	  5	221.5	38.3	 16
118	  5	7966.5	2227.6	 16
119	  5	243.8	36.2	 16
120	  5	134.5	25.1	 16
121	  5	139.3	22.4	 16
122	  5	89.3	15.5	 16
123	  5	188.3	24.5	 16
124	  5	91.0	17.1	 16
125	  5	1417.5	203.4	 16
126	  5	1053.3	235.1	 20
127	  5	211.0	59.1	 16
128	  5	173.8	27.4	 16
129	  5	1704.5	529.5	 16
130	  5	294.5	95.3	 16
131	  5	6182.0	2191.0	 16
132	  5	122.5	32.3	 16
133	  5	452.3	56.0	 16
134	  5	715.0	105.7	 16
135	  5	455.8	85.7	 16
136	  5	88.3	19.6	 16
137	  5	127.3	21.1	 16
138	  5	133.8	32.9	 16
139	  5	297.8	59.2	 16
140	  5	84.3	15.4	 16
141	  5	360.5	98.8	 16
142	  5	102.3	15.1	 16
143	  5	972.0	254.2	 16
144	  5	380.8	92.1	 16
145	  5	182.5	29.0	 16
146	  5	409.8	51.7	 16
147	  5	440.8	73.1	 16
148	  5	124.3	19.7	 16
149	  5	135.3	16.4	 16
150	  5	232.3	45.0	 16
151	  5	190.5	53.6	 16
152	  5	1025.8	242.0	 16
153	  5	121.0	22.0	 16
154	  5	874.8	247.3	 16
155	  5	132.5	33.9	 16
156	  5	228.8	30.6	 16
157	  5	427.8	42.6	 16
158	  5	277.3	56.0	 16
159	  5	185.5	29.0	 16
160	  5	447.3	64.6	 16
161	  5	275.8	37.6	 16
162	  5	239.5	34.2	 16
163	  5	384.0	58.2	 16
164	  5	384.3	83.4	 16
165	  5	173.0	22.2	 16
166	  5	184.5	24.7	 16
167	  5	443.5	87.0	 16
168	  5	138.0	18.6	 16
169	  5	389.5	67.0	 16
170	  5	762.8	208.1	 16
171	  5	635.5	159.1	 16
172	  5	416.5	104.0	 16
173	  5	202.8	37.4	 16
174	  5	117.5	18.4	 16
175	  5	242.0	53.3	 16
176	  5	91.0	8.4	 16
177	  5	109.3	28.8	 16
178	  5	107.8	14.9	 16
179	  5	144.3	45.9	 16
180	  5	5136.3	1783.0	 16
181	  5	765.3	115.2	 16
182	  5	562.0	122.1	 16
183	  5	229.0	46.6	 16
184	  5	109.0	19.2	 16
185	  5	280.8	31.8	 16
186	  5	266.0	59.3	 16
187	  5	135.3	27.5	 16
188	  5	206.3	35.4	 16
189	  5	132.0	19.0	 16
190	  5	265.8	50.0	 16
191	  5	173.3	24.4	 16
192	  5	336.8	47.7	 16
193	  5	605.5	153.7	 16
194	  5	144.0	18.3	 16
195	  5	286.8	42.0	 16
196	  5	258.5	33.2	 16
197	  5	548.8	75.1	 16
198	  5	317.3	63.1	 16
199	  5	205.0	52.7	 16
200	  5	549.0	44.8	 16
201	  5	422.5	45.7	 16
202	  5	383.5	91.7	 16
203	  5	168.5	36.3	 16
204	  5	109.3	30.8	 16
205	  5	105.5	17.2	 16
206	  5	470.3	85.7	 16
207	  5	82.0	15.1	 16
208	  5	110.5	24.6	 16
209	  5	147.8	25.1	 16
210	  5	1760.5	372.2	 16
211	  5	130.8	18.3	 16
212	  5	262.5	28.7	 16
213	  5	1156.3	256.0	 16
214	  5	961.0	156.7	 16
215	  5	206.0	22.4	 16
216	  5	250.3	52.5	 16
217	  5	472.8	97.6	 16
218	  5	177.8	35.2	 16
219	  5	98.3	11.7	 16
220	  5	167.3	28.0	 16
221	  5	1086.3	256.5	 16
222	  5	128.8	24.3	 16
223	  5	263.5	61.7	 16
224	  5	132.0	23.9	 16
225	  5	97.5	17.5	 16
226	  5	121.8	25.1	 16
227	  5	133.8	25.0	 16
228	  5	179.0	27.4	 16
229	  5	309.5	48.4	 16
230	  5	261.8	49.4	 16
231	  5	102.8	25.7	 16
232	  5	80.5	21.5	 16
233	  5	177.5	25.1	 16
234	  5	183.0	34.2	 16
235	  5	148.3	20.1	 16
236	  5	1252.0	305.9	 16
237	  5	121.3	25.7	 16
238	  5	555.3	63.5	 16
239	  5	258.5	55.7	 16
240	  5	183.8	29.4	 16
241	  5	143.3	27.0	 16
242	  5	137.3	18.2	 16
243	  5	648.8	106.7	 16
244	  5	708.5	159.9	 16
245	  5	163.0	33.5	 16
246	  5	1112.5	275.4	 16
247	  5	546.8	126.7	 16
248	  5	671.0	127.2	 16
249	  5	132.5	24.7	 16
250	  5	132.3	23.5	 16
251	  5	123.3	23.1	 16
252	  5	83.3	18.7	 16
253	  5	82.3	17.9	 16
254	  5	100.0	16.2	 16
255	  5	501.0	119.9	 16
256	  5	3100.8	619.8	 16
257	  5	246.8	61.9	 16
258	  5	166.8	35.2	 16
259	  5	120.3	15.6	 16
260	  5	136.3	95.9	 16
261	  5	106.3	13.4	 16
262	  5	860.8	180.1	 16
263	  5	97.0	18.2	 16
264	  5	107.5	19.9	 16
265	  5	80.3	16.5	 16
266	  5	137.0	25.1	 16
267	  5	105.3	20.9	 16
268	  5	296.3	36.4	 16
269	  5	187.3	23.8	 16
270	  5	255.0	32.1	 16
271	  5	427.5	67.1	 16
272	  5	391.8	65.2	 16
273	  5	204.3	29.8	 16
274	  5	108.0	17.9	 16
275	  5	100.3	13.6	 16
276	  5	114.0	28.1	 16
277	  5	88.0	14.4	 16
278	  5	106.3	24.0	 16
279	  5	101.3	18.5	 16
280	  5	252.3	38.9	 16
281	  5	1962.5	181.6	 16
282	  5	1756.3	229.3	 16
283	  5	529.0	74.2	 16
284	  5	453.5	67.1	 16
285	  5	1366.3	174.5	 16
286	  5	125.5	15.1	 16
287	  5	6779.5	1445.7	 16
288	  5	387.5	60.3	 16
289	  5	382.3	45.7	 16
290	  5	20946.5	3595.3	 16
291	  5	274.0	39.8	 16
292	  5	270.5	24.0	 16
293	  5	348.0	38.8	 16
294	  5	330.3	46.0	 16
295	  5	744.0	84.4	 16
296	  5	1110.5	87.0	 16
297	  5	276.8	39.4	 16
298	  5	803.3	189.9	 16
299	  5	126.3	29.6	 16
300	  5	1483.3	325.7	 16
301	  5	341.8	56.7	 16
302	  5	471.5	49.9	 16
303	  5	546.5	90.9	 16
304	  5	162.8	32.2	 16
305	  5	120.8	32.8	 16
306	  5	1085.8	213.6	 16
307	  5	155.0	32.5	 16
308	  5	207.0	31.5	 16
309	  5	347.8	47.9	 16
310	  5	158.5	30.1	 16
311	  5	237.0	49.6	 16
312	  5	111.3	28.8	 16
313	  5	931.8	188.9	 16
314	  5	318.8	50.6	 16
315	  5	276.5	33.2	 16
316	  5	956.5	222.0	 16
317	  5	177.0	38.2	 16
318	  5	403.8	99.9	 16
319	  5	262.5	61.1	 16
320	  5	112.0	25.8	 16
321	  5	427.0	94.7	 16
322	  5	98.3	16.1	 16
323	  5	151.0	19.4	 16
324	  5	324.8	45.3	 16
325	  5	287.8	34.0	 16
326	  5	243.0	30.9	 16
327	  5	1194.5	253.8	 16
328	  5	115.0	29.3	 16
329	  5	1068.5	106.0	 16
330	  5	1145.0	123.0	 16
331	  5	625.8	85.3	 16
332	  5	184.8	38.0	 16
333	  5	1971.3	484.2	 16
334	  5	188.3	29.5	 16
335	  5	178.5	35.4	 16
336	  5	135.3	28.6	 16
337	  5	154.3	26.8	 16
338	  5	149.3	28.4	 16
339	  5	143.3	22.4	 16
340	  5	257.8	37.9	 16
341	  5	801.5	109.5	 16
342	  5	256.5	50.6	 16
343	  5	292.8	58.6	 16
344	  5	185.0	27.0	 16
345	  5	179.3	20.6	 16
346	  5	197.0	31.4	 16
347	  5	4477.0	1102.1	 16
348	  5	284.0	72.4	 16
349	  5	1471.8	476.6	 16
350	  5	358.0	53.6	 16
351	  5	398.3	42.2	 16
352	  5	511.8	128.4	 16
353	  5	123.0	21.5	 16
354	  5	129.0	22.4	 16
355	  5	996.5	145.7	 16
356	  5	202.8	31.3	 16
357	  5	187.8	29.3	 16
358	  5	156.0	30.9	 16
359	  5	225.8	32.5	 16
360	  5	165.0	20.7	 16
361	  5	1006.0	115.0	 16
362	  5	595.8	54.4	 16
363	  5	135.3	18.8	 16
364	  5	109.5	18.8	 20
365	  5	221.8	38.1	 16
366	  5	138.0	31.3	 16
367	  5	1199.0	182.1	 16
368	  5	2939.0	757.7	 16
369	  5	1212.0	200.3	 16
370	  5	209.3	27.0	 16
371	  5	498.0	38.2	 16
372	  5	219.3	40.8	 16
373	  5	200.5	30.2	 16
374	  5	138.3	24.6	 16
375	  5	156.5	28.0	 16
376	  5	142.8	16.8	 16
377	  5	164.5	18.9	 16
378	  5	340.5	40.1	 16
379	  5	222.3	27.9	 16
380	  5	594.5	86.1	 16
381	  5	166.0	34.8	 16
382	  5	183.8	24.6	 16
383	  5	149.5	24.6	 16
384	  5	345.5	51.0	 16
385	  5	377.0	32.8	 16
386	  5	2591.3	542.4	 16
387	  5	522.8	36.6	 16
388	  5	331.0	48.5	 16
389	  5	295.3	48.1	 16
390	  5	221.8	33.8	 16
391	  5	200.0	27.6	 16
392	  5	1767.5	285.4	 16
393	  5	397.8	83.4	 16
394	  5	892.0	160.2	 16
395	  5	160.8	23.2	 16
396	  5	251.0	47.5	 16
397	  5	244.0	32.9	 16
398	  5	500.3	96.3	 16
399	  5	185.3	21.5	 16
400	  5	803.5	117.9	 16
401	  5	564.5	45.2	 16
402	  5	299.8	47.6	 16
403	  5	154.3	28.2	 16
404	  5	344.3	62.2	 16
405	  5	155.5	22.3	 16
406	  5	141.0	33.5	 16
407	  5	229.5	27.0	 16
408	  5	375.5	38.3	 16
409	  5	168.5	25.3	 16
410	  5	225.8	31.9	 16
411	  5	410.8	38.1	 16
412	  5	152.5	37.7	 16
413	  5	284.8	37.8	 16
414	  5	437.8	63.9	 16
415	  5	3030.3	496.1	 16
416	  5	3012.3	567.6	 16
417	  5	662.0	66.0	 16
418	  5	773.5	109.9	 16
419	  5	816.5	89.5	 16
420	  5	113.0	13.8	 16
421	  5	644.3	112.8	 16
422	  5	80.5	18.7	 16
423	  5	248.3	38.8	 16
424	  5	1118.0	279.6	 16
425	  5	328.3	34.4	 16
426	  5	172.3	28.1	 16
427	  5	210.8	31.8	 16
428	  5	241.0	37.4	 16
429	  5	193.5	25.8	 16
430	  5	288.5	34.2	 16
431	  5	601.3	86.9	 16
432	  5	492.5	68.9	 16
433	  5	2058.0	426.4	 16
434	  5	577.3	174.7	 16
435	  5	375.0	68.8	 16
436	  5	169.0	25.3	 16
437	  5	118.8	15.3	 16
438	  5	607.0	102.6	 16
439	  5	250.0	29.5	 16
440	  5	626.3	93.1	 16
441	  5	198.5	35.4	 16
442	  5	386.3	42.2	 16
443	  5	297.3	35.1	 16
444	  5	293.5	32.9	 16
445	  5	250.5	34.5	 16
446	  5	352.0	44.1	 16
447	  5	159.5	19.9	 16
448	  5	746.5	121.7	 16
449	  5	669.5	97.4	 16
450	  5	1515.0	162.6	 16
451	  5	1807.5	301.9	 16
452	  5	975.5	74.0	 16
453	  5	970.5	120.8	 16
454	  5	14539.3	3170.6	 16
455	  5	122.0	20.2	 16
456	  5	123.8	39.5	 16
457	  5	562.5	91.6	 16
458	  5	304.3	53.8	 16
459	  5	341.5	34.5	 16
460	  5	144.5	18.1	 16
461	  5	566.5	70.6	 16
462	  5	226.0	35.2	 16
463	  5	706.5	157.8	 16
464	  5	3626.3	331.9	 16
465	  5	1392.5	110.9	 16
466	  5	386.8	51.0	 16
467	  5	368.0	54.8	 16
468	  5	318.8	50.2	 16
469	  5	338.8	54.9	 16
470	  5	213.0	25.8	 16
471	  5	163.0	23.8	 16
472	  5	277.5	40.6	 16
473	  5	323.8	48.7	 16
474	  5	159.0	21.9	 16
475	  5	117.3	17.5	 16
476	  5	199.0	37.9	 16
477	  5	386.0	54.5	 16
478	  5	877.8	133.0	 16
479	  5	314.5	53.7	 16
480	  5	384.3	48.9	 16
481	  5	237.8	37.7	 16
482	  5	308.5	36.3	 16
483	  5	216.3	30.2	 16
484	  5	298.3	68.1	 16
485	  5	262.5	32.1	 16
486	  5	155.8	36.1	 16
487	  5	202.5	44.6	 16
488	  5	209.5	25.5	 16
489	  5	144.0	31.6	 16
490	  5	117.5	28.2	 16
491	  5	569.8	71.4	 16
492	  5	142.3	28.5	 16
493	  5	737.3	177.6	 16
494	  5	187.0	28.5	 16
495	  5	440.0	34.6	 16
496	  5	1296.0	241.8	 16
497	  5	378.3	71.5	 16
498	  5	157.5	24.1	 16
499	  5	121.8	14.2	 16
500	  5	112.3	16.3	 16
501	  5	455.5	70.7	 16
502	  5	140.3	30.9	 16
503	  5	2726.0	795.2	 16
504	  5	489.8	124.0	 16
505	  5	107.3	20.2	 16
506	  5	132.3	22.1	 16
507	  5	127.0	19.1	 16
508	  5	299.5	37.5	 16
509	  5	870.0	188.6	 16
510	  5	302.3	30.7	 16
511	  5	1191.5	222.4	 16
512	  5	283.5	44.1	 16
513	  5	202.8	45.5	 16
514	  5	244.3	55.3	 16
515	  5	2883.8	830.2	 16
516	  5	176.0	35.4	 16
517	  5	227.0	16.8	 16
518	  5	525.0	81.4	 16
519	  5	198.5	42.4	 16
520	  5	126.0	22.7	 16
521	  5	619.8	122.7	 16
522	  5	244.8	34.6	 16
523	  5	471.8	72.6	 16
524	  5	2547.5	528.2	 16
525	  5	144.8	24.6	 16
526	  5	679.0	118.9	 16
527	  5	119.3	20.5	 16
528	  5	173.0	28.1	 16
529	  5	163.5	35.6	 16
530	  5	1307.0	374.4	 16
531	  5	426.8	82.1	 16
532	  5	381.3	41.8	 16
533	  5	216.8	32.3	 16
534	  5	567.0	99.4	 16
535	  5	177.5	35.9	 16
536	  5	496.5	90.3	 16
537	  5	174.3	18.9	 16
538	  5	1564.3	336.6	 16
539	  5	1294.5	391.4	 16
540	  5	189.0	32.2	 16
541	  5	689.3	179.4	 16
542	  5	366.0	46.4	 16
543	  5	130.0	22.7	 16
544	  5	244.5	37.3	 16
545	  5	279.5	41.9	 16
546	  5	260.8	45.9	 16
547	  5	409.8	68.8	 16
548	  5	250.8	48.2	 16
549	  5	175.0	28.9	 16
550	  5	369.5	76.3	 16
551	  5	241.5	24.0	 16
552	  5	94.8	12.2	 16
553	  5	120.3	22.9	 16
554	  5	88.8	25.0	 16
555	  5	396.0	95.6	 16
556	  5	279.3	38.1	 16
557	  5	895.0	258.5	 16
558	  5	114.5	25.5	 16
559	  5	115.3	31.0	 16
560	  5	264.0	52.4	 16
561	  5	706.0	104.3	 16
562	  5	171.8	28.0	 16
563	  5	155.5	20.3	 16
564	  5	153.8	15.5	 16
565	  5	248.3	26.8	 16
566	  5	1947.3	481.6	 16
567	  5	255.8	59.5	 16
568	  5	120.8	19.5	 16
569	  5	276.5	57.2	 16
570	  5	3000.5	884.2	 16
571	  5	120.3	19.6	 16
572	  5	120.8	25.1	 16
573	  5	99.3	17.5	 16
574	  5	209.5	25.0	 16
575	  5	201.3	35.5	 16
576	  5	266.3	48.2	 16
577	  5	149.0	30.0	 16
578	  5	250.5	37.6	 16
579	  5	555.0	51.7	 16
580	  5	612.0	96.7	 16
581	  5	507.8	39.0	 16
582	  5	727.3	165.3	 16
583	  5	428.5	98.0	 16
584	  5	496.0	36.5	 16
585	  5	423.0	40.7	 16
586	  5	440.0	61.0	 16
587	  5	353.3	29.8	 16
588	  5	705.0	167.3	 16
589	  5	174.0	19.6	 16
590	  5	140.5	31.6	 16
591	  5	110.5	22.8	 16
592	  5	236.5	25.2	 16
593	  5	234.3	26.9	 16
594	  5	274.3	21.4	 16
595	  5	230.5	34.5	 16
596	  5	262.3	22.9	 16
597	  5	1537.0	190.0	 16
598	  5	230.8	27.1	 16
599	  5	104.5	13.9	 16
600	  5	906.3	119.7	 16
601	  5	252.0	50.0	 16
602	  5	8044.8	2265.9	 20
603	  5	234.0	42.0	 16
604	  5	2148.3	726.9	 16
605	  5	93.5	14.0	 16
606	  5	177.3	46.7	 16
607	  5	177.8	39.7	 16
608	  5	704.5	136.2	 16
609	  5	527.5	87.9	 16
610	  5	94.0	18.0	 16
611	  5	255.5	42.3	 16
612	  5	289.0	46.0	 16
613	  5	131.3	19.0	 16
614	  5	176.5	28.2	 16
615	  5	186.3	30.8	 16
616	  5	449.5	95.4	 16
617	  5	558.0	77.6	 16
618	  5	113.5	15.7	 16
619	  5	337.3	79.2	 16
620	  5	135.8	17.5	 16
621	  5	136.5	42.2	 16
622	  5	162.3	35.1	 16
623	  5	324.0	61.3	 16
624	  5	872.3	114.7	 16
625	  5	235.5	26.3	 16
626	  5	755.3	107.5	 16
627	  5	118.5	14.2	 16
628	  5	149.3	30.5	 16
629	  5	456.5	44.9	 16
630	  5	109.8	13.0	 16
631	  5	396.8	85.9	 16
632	  5	264.0	45.2	 16
633	  5	158.0	18.6	 16
634	  5	221.0	31.5	 16
635	  5	238.3	36.1	 16
636	  5	740.0	145.5	 16
637	  5	1552.0	135.6	 16
638	  5	1322.3	160.7	 16
639	  5	223.5	42.3	 16
640	  5	195.3	38.8	 16
641	  5	154.3	26.6	 16
642	  5	187.3	89.5	 16
643	  5	107.5	19.9	 16
644	  5	394.8	165.9	 16
645	  5	345.0	38.7	 16
646	  5	111.0	13.8	 16
647	  5	133.0	22.0	 16
648	  5	1305.5	248.4	 16
649	  5	144.5	24.6	 16
650	  5	129.0	33.2	 16
651	  5	1082.3	152.0	 16
652	  5	427.8	57.1	 16
653	  5	1813.8	503.6	 16
654	  5	489.0	46.7	 16
655	  5	933.5	99.7	 16
656	  5	472.8	37.6	 16
657	  5	680.3	148.7	 16
658	  5	131.8	23.0	 16
659	  5	492.3	78.7	 16
660	  5	876.3	120.7	 16
661	  5	5113.0	1202.1	 16
662	  5	355.8	47.8	 16
663	  5	177.5	22.6	 16
664	  5	280.0	40.3	 16
665	  5	219.5	27.5	 16
666	  5	432.8	61.8	 16
667	  5	394.0	45.8	 16
668	  5	1289.8	207.2	 16
669	  5	3909.8	901.0	 16
670	  5	1313.3	269.5	 16
671	  5	269.5	36.1	 16
672	  5	548.8	84.6	 16
673	  5	371.8	55.3	 16
674	  5	464.8	75.6	 16
675	  5	194.5	36.9	 16
676	  5	287.0	47.5	 16
677	  5	163.5	21.9	 16
678	  5	190.3	21.5	 16
679	  5	1477.5	459.4	 16
680	  5	180.8	29.1	 16
681	  5	316.3	32.8	 16
682	  5	152.0	21.4	 16
683	  5	188.5	30.1	 16
684	  5	129.8	18.2	 16
685	  5	160.5	12.6	 16
686	  5	151.8	20.7	 16
687	  5	151.8	40.2	 16
688	  5	5051.0	1045.8	 16
689	  5	989.5	140.1	 16
690	  5	325.0	50.9	 16
691	  5	2446.0	576.7	 16
692	  5	661.3	76.5	 16
693	  5	539.0	66.5	 16
694	  5	1035.5	194.7	 16
695	  5	162.0	25.5	 16
696	  5	217.8	33.3	 16
697	  5	224.0	32.7	 16
698	  5	213.5	29.6	 16
699	  5	219.8	44.5	 16
700	  5	162.0	26.0	 16
701	  5	332.5	41.0	 16
702	  5	618.8	67.1	 16
703	  5	593.5	85.8	 16
704	  5	156.5	20.0	 16
705	  5	254.8	26.2	 16
706	  5	313.3	35.3	 16
707	  5	522.0	57.8	 16
708	  5	977.0	171.9	 16
709	  5	337.0	45.8	 16
710	  5	476.3	60.1	 16
711	  5	211.8	38.4	 16
  0	  6	7008.3	1107.4	 16
  1	  6	486.5	57.8	 16
  2	  6	139.3	22.5	 16
  3	  6	331.5	45.8	 16
  4	  6	142.3	23.2	 16
  5	  6	255.8	41.2	 16
  6	  6	1207.0	150.5	 16
  7	  6	212.0	31.2	 16
  8	  6	318.0	50.6	 16
  9	  6	817.8	53.9	 16
 10	  6	399.0	43.0	 16
 11	  6	87.0	16.2	 16
 12	  6	7480.0	1529.3	 16
 13	  6	154.0	23.8	 16
 14	  6	164.3	13.7	 16
 15	  6	173.3	38.1	 16
 16	  6	6781.5	1655.0	 16
 17	  6	86.8	22.0	 16
 18	  6	176.5	29.8	 16
 19	  6	171.3	20.8	 16
 20	  6	164.5	25.7	 16
 21	  6	170.5	40.9	 16
 22	  6	148.5	19.4	 16
 23	  6	71.5	8.9	 16
 24	  6	144.8	14.1	 16
 25	  6	174.0	20.3	 16
 26	  6	175.5	31.9	 16
 27	  6	133.5	27.8	 16
 28	  6	143.8	42.2	 16
 29	  6	71.5	10.2	 16
 30	  6	138.5	21.9	 16
 31	  6	152.5	22.4	 16
 32	  6	159.8	22.4	 16
 33	  6	163.3	24.6	 16
 34	  6	141.8	22.2	 16
 35	  6	93.3	29.7	 16
 36	  6	6786.3	2013.1	 16
 37	  6	162.5	19.7	 16
 38	  6	177.8	37.3	 16
 39	  6	169.5	19.4	 16
 40	  6	6426.3	1872.5	 16
 41	  6	106.8	34.8	 16
 42	  6	7731.8	2004.9	 16
 43	  6	159.5	30.1	 16
 44	  6	153.5	24.2	 16
 45	  6	127.5	13.6	 16
 46	  6	116.3	16.9	 16
 47	  6	63.3	10.2	 16
 48	  6	151.5	19.6	 16
 49	  6	135.3	23.6	 16
 50	  6	160.3	21.2	 16
 51	  6	175.3	38.8	 16
 52	  6	148.3	32.5	 16
 53	  6	82.0	12.9	 16
 54	  6	192.3	30.8	 16
 55	  6	157.8	26.4	 16
 56	  6	170.0	23.5	 16
 57	  6	157.5	25.4	 16
 58	  6	133.0	17.7	 16
 59	  6	65.5	11.8	 16
 60	  6	75.0	13.6	 16
 61	  6	95.0	23.3	 16
 62	  6	7426.5	1798.7	 16
 63	  6	145.8	19.5	 16
 64	  6	162.5	22.3	 16
 65	  6	176.5	24.6	 16
 66	  6	7570.0	1628.8	 16
 67	  6	921.5	404.6	 16
 68	  6	6961.8	1983.1	 16
 69	  6	174.5	29.9	 16
 70	  6	172.0	24.0	 16
 71	  6	178.8	27.4	 16
 72	  6	5881.5	1493.8	 16
 73	  6	72.8	11.3	 16
 74	  6	158.5	24.5	 16
 75	  6	137.0	17.9	 16
 76	  6	148.5	37.5	 16
 77	  6	142.8	31.6	 16
 78	  6	152.3	19.4	 16
 79	  6	80.0	13.2	 16
 80	  6	6977.8	1042.3	 16
 81	  6	142.3	25.4	 16
 82	  6	145.0	23.9	 16
 83	  6	136.8	23.8	 16
 84	  6	6787.3	856.7	 16
 85	  6	94.0	15.4	 16
 86	  6	160.3	24.1	 16
 87	  6	6072.3	1498.1	 16
 88	  6	6826.8	935.2	 16
 89	  6	172.8	31.1	 16
 90	  6	124.3	23.0	 16
 91	  6	82.3	12.1	 16
 92	  6	5548.3	1431.4	 16
 93	  6	156.8	17.1	 16
 94	  6	160.5	17.2	 16
 95	  6	5505.0	1541.1	 16
 96	  6	153.3	23.8	 16
 97	  6	81.3	13.2	 16
 98	  6	5810.3	1527.0	 16
 99	  6	142.5	13.8	 16
100	  6	161.5	31.4	 16
101	  6	5559.8	1512.5	 16
102	  6	135.3	27.0	 16
103	  6	91.0	33.2	 16
104	  6	161.5	23.3	 16
105	  6	5837.5	1703.6	 16
106	  6	157.8	27.8	 16
107	  6	5779.0	1703.6	 16
108	  6	147.3	22.1	 16
109	  6	63.3	15.9	 16
110	  6	72.3	13.2	 16
111	  6	186.0	27.7	 16
112	  6	193.5	39.1	 16
113	  6	171.3	36.9	 16
114	  6	120.8	18.8	 16
115	  6	890.3	94.2	 16
116	  6	419.3	44.0	 16
117	  6	401.8	52.2	 16
118	  6	614.8	491.4	 16
119	  6	430.0	97.5	 16
120	  6	122.5	19.5	 16
121	  6	195.3	21.7	 16
122	  6	114.3	19.8	 16
123	  6	131.0	21.9	 16
124	  6	115.0	28.6	 16
125	  6	247.8	57.6	 16
126	  6	241.5	30.5	 16
127	  6	171.0	27.3	 20
128	  6	185.5	32.7	 16
129	  6	705.3	144.2	 16
130	  6	544.8	96.0	 16
131	  6	1229.3	331.5	 16
132	  6	177.3	36.9	 16
133	  6	328.3	36.4	 16
134	  6	344.8	54.9	 16
135	  6	252.5	37.6	 16
136	  6	178.3	23.0	 16
137	  6	280.8	59.4	 16
138	  6	124.8	30.3	 16
139	  6	323.5	80.7	 16
140	  6	88.5	18.5	 16
141	  6	129.8	26.2	 16
142	  6	96.8	11.8	 16
143	  6	416.5	69.9	 16
144	  6	247.0	52.0	 16
145	  6	182.5	31.6	 16
146	  6	467.8	66.2	 16
147	  6	368.5	56.4	 16
148	  6	141.3	26.5	 16
149	  6	132.5	20.1	 16
150	  6	196.3	22.7	 16
151	  6	180.5	44.5	 16
152	  6	516.8	91.1	 16
153	  6	164.3	21.3	 16
154	  6	166.3	27.0	 16
155	  6	222.3	39.5	 16
156	  6	286.3	41.1	 16
157	  6	732.0	98.7	 16
158	  6	174.8	19.8	 16
159	  6	197.3	43.2	 16
160	  6	423.0	41.9	 16
161	  6	291.0	32.9	 16
162	  6	313.3	50.4	 16
163	  6	620.8	52.8	 16
164	  6	586.5	115.8	 16
165	  6	108.8	12.4	 16
166	  6	182.5	30.1	 16
167	  6	140.0	20.7	 16
168	  6	152.0	27.0	 16
169	  6	376.5	78.2	 16
170	  6	378.8	49.3	 16
171	  6	620.8	143.7	 16
172	  6	148.3	28.7	 16
173	  6	113.8	23.6	 16
174	  6	116.5	18.1	 16
175	  6	142.0	28.6	 16
176	  6	88.5	13.2	 16
177	  6	82.3	17.0	 16
178	  6	104.8	22.7	 16
179	  6	134.0	24.3	 16
180	  6	2214.3	703.9	 16
181	  6	365.0	47.8	 16
182	  6	704.5	126.2	 16
183	  6	244.3	47.1	 16
184	  6	129.0	25.4	 16
185	  6	271.8	32.5	 16
186	  6	150.0	28.3	 16
187	  6	144.8	25.9	 16
188	  6	133.0	17.0	 16
189	  6	164.5	35.8	 16
190	  6	156.3	17.4	 16
191	  6	108.5	22.5	 16
192	  6	325.3	64.1	 16
193	  6	174.0	35.0	 16
194	  6	177.0	29.8	 16
195	  6	190.5	27.0	 16
196	  6	378.3	46.8	 16
197	  6	561.3	67.3	 16
198	  6	712.8	123.9	 16
199	  6	440.5	64.5	 16
200	  6	849.0	89.0	 16
201	  6	770.5	71.4	 16
202	  6	730.8	170.6	 16
203	  6	183.5	32.1	 16
204	  6	94.0	17.5	 16
205	  6	88.5	17.6	 16
206	  6	266.5	50.2	 16
207	  6	88.0	17.8	 16
208	  6	96.0	13.5	 16
209	  6	136.3	18.8	 16
210	  6	517.3	125.8	 16
211	  6	170.0	33.6	 16
212	  6	214.0	31.7	 16
213	  6	324.5	45.6	 16
214	  6	1032.5	189.2	 16
215	  6	222.3	24.4	 16
216	  6	202.8	26.2	 16
217	  6	381.3	81.5	 16
218	  6	97.3	17.8	 16
219	  6	113.3	26.4	 16
220	  6	144.3	21.5	 16
221	  6	259.3	55.9	 16
222	  6	136.0	16.5	 16
223	  6	365.3	55.5	 16
224	  6	129.5	57.0	 16
225	  6	117.0	20.5	 16
226	  6	83.3	17.3	 16
227	  6	144.0	27.1	 16
228	  6	155.8	26.9	 16
229	  6	204.5	39.8	 16
230	  6	168.0	27.9	 16
231	  6	118.0	13.7	 16
232	  6	108.3	19.4	 16
233	  6	179.3	31.0	 16
234	  6	99.3	16.1	 16
235	  6	142.8	24.5	 16
236	  6	300.0	62.5	 16
237	  6	99.8	22.8	 16
238	  6	315.5	40.0	 16
239	  6	210.5	46.4	 16
240	  6	107.5	23.0	 16
241	  6	85.0	15.0	 16
242	  6	172.0	30.9	 16
243	  6	366.8	70.1	 16
244	  6	201.3	37.2	 16
245	  6	203.8	31.1	 16
246	  6	213.5	38.3	 16
247	  6	125.5	22.6	 16
248	  6	191.0	31.2	 16
249	  6	109.3	20.5	 16
250	  6	95.0	18.1	 16
251	  6	153.5	28.8	 16
252	  6	86.5	16.6	 16
253	  6	77.3	16.3	 16
254	  6	79.8	12.7	 16
255	  6	194.8	33.8	 16
256	  6	975.0	239.8	 16
257	  6	112.3	33.5	 16
258	  6	108.3	16.6	 16
259	  6	118.3	20.2	 16
260	  6	87.0	18.3	 16
261	  6	92.3	12.4	 16
262	  6	234.5	43.6	 16
263	  6	90.3	15.4	 16
264	  6	94.0	25.1	 16
265	  6	81.0	16.3	 16
266	  6	87.5	15.3	 16
267	  6	113.0	22.1	 16
268	  6	191.5	24.0	 16
269	  6	168.8	20.4	 16
270	  6	175.0	24.4	 16
271	  6	270.0	41.4	 16
272	  6	438.5	50.9	 16
273	  6	155.5	25.5	 16
274	  6	85.3	19.3	 16
275	  6	83.5	21.4	 16
276	  6	91.5	16.6	 16
277	  6	96.3	18.8	 16
278	  6	111.0	26.3	 16
279	  6	80.3	11.5	 16
280	  6	170.5	25.9	 16
281	  6	906.0	117.6	 16
282	  6	873.8	155.3	 16
283	  6	915.5	51.7	 16
284	  6	462.3	59.2	 16
285	  6	802.5	127.8	 16
286	  6	99.3	18.7	 16
287	  6	1067.8	373.1	 16
288	  6	764.0	55.3	 16
289	  6	387.8	34.6	 16
290	  6	5063.5	756.2	 16
291	  6	208.3	24.9	 16
292	  6	204.5	21.9	 16
293	  6	241.0	59.7	 16
294	  6	229.8	43.6	 16
295	  6	216.8	44.7	 16
296	  6	403.5	99.8	 16
297	  6	485.5	37.5	 16
298	  6	176.0	33.1	 16
299	  6	89.8	20.8	 16
300	  6	878.3	63.3	 16
301	  6	143.3	26.7	 16
302	  6	120.3	38.5	 16
303	  6	265.3	37.0	 16
304	  6	237.0	25.0	 16
305	  6	124.8	20.5	 16
306	  6	660.5	65.3	 16
307	  6	107.5	20.9	 16
308	  6	95.3	14.7	 16
309	  6	208.5	34.7	 16
310	  6	85.3	14.3	 16
311	  6	162.8	22.7	 16
312	  6	83.3	12.0	 16
313	  6	258.5	44.2	 16
314	  6	453.3	43.7	 16
315	  6	163.3	21.8	 16
316	  6	443.3	110.6	 16
317	  6	174.0	26.6	 16
318	  6	115.0	23.6	 16
319	  6	109.0	21.8	 16
320	  6	85.3	13.6	 16
321	  6	94.3	16.4	 16
322	  6	113.0	53.9	 16
323	  6	143.8	21.6	 16
324	  6	343.5	37.6	 16
325	  6	386.8	36.0	 16
326	  6	193.8	19.4	 16
327	  6	234.5	97.7	 16
328	  6	237.0	96.2	 16
329	  6	1372.8	135.3	 16
330	  6	714.0	102.5	 16
331	  6	257.3	56.4	 16
332	  6	225.0	43.8	 16
333	  6	795.3	102.3	 16
334	  6	129.8	27.6	 16
335	  6	128.0	19.9	 16
336	  6	97.8	16.8	 16
337	  6	282.8	39.3	 16
338	  6	104.0	18.2	 16
339	  6	87.3	14.4	 16
340	  6	178.3	30.7	 16
341	  6	436.8	68.1	 16
342	  6	125.3	23.5	 16
343	  6	113.3	28.8	 16
344	  6	132.3	24.0	 16
345	  6	126.3	20.1	 16
346	  6	103.5	16.4	 16
347	  6	1580.5	455.7	 16
348	  6	133.5	24.4	 16
349	  6	345.8	109.6	 16
350	  6	246.8	43.2	 16
351	  6	591.5	74.3	 16
352	  6	728.0	103.9	 16
353	  6	156.8	32.2	 16
354	  6	79.3	14.5	 16
355	  6	517.3	76.7	 16
356	  6	386.0	40.5	 16
357	  6	148.0	23.9	 16
358	  6	128.0	10.7	 16
359	  6	237.0	37.6	 16
360	  6	142.5	25.9	 16
361	  6	770.8	53.5	 16
362	  6	461.3	43.8	 16
363	  6	137.5	24.4	 16
364	  6	125.0	30.3	 16
365	  6	115.3	15.1	 20
366	  6	106.5	23.6	 16
367	  6	464.8	71.8	 16
368	  6	239.0	26.8	 16
369	  6	280.0	49.0	 16
370	  6	328.5	69.9	 16
371	  6	854.8	77.0	 16
372	  6	155.3	28.6	 16
373	  6	236.3	35.4	 16
374	  6	169.5	31.4	 16
375	  6	135.3	19.8	 16
376	  6	139.0	21.8	 16
377	  6	145.0	19.1	 16
378	  6	682.8	115.1	 16
379	  6	259.8	38.7	 16
380	  6	465.8	49.5	 16
381	  6	252.5	23.4	 16
382	  6	194.5	23.7	 16
383	  6	170.3	31.7	 16
384	  6	137.8	20.0	 16
385	  6	342.0	49.5	 16
386	  6	545.3	93.9	 16
387	  6	286.3	29.9	 16
388	  6	282.3	33.8	 16
389	  6	197.3	18.2	 16
390	  6	191.5	32.2	 16
391	  6	172.0	29.7	 16
392	  6	488.5	89.1	 16
393	  6	168.3	31.0	 16
394	  6	271.5	42.0	 16
395	  6	179.5	29.8	 16
396	  6	213.3	41.4	 16
397	  6	261.5	37.2	 16
398	  6	189.3	21.4	 16
399	  6	128.0	25.1	 16
400	  6	216.5	38.3	 16
401	  6	423.3	43.7	 16
402	  6	161.3	26.2	 16
403	  6	109.8	15.9	 16
404	  6	168.5	24.7	 16
405	  6	127.0	19.5	 16
406	  6	180.3	39.3	 16
407	  6	530.3	46.5	 16
408	  6	337.8	56.8	 16
409	  6	178.3	17.7	 16
410	  6	249.0	35.7	 16
411	  6	300.3	38.4	 16
412	  6	152.5	23.6	 16
413	  6	188.0	29.5	 16
414	  6	327.0	45.0	 16
415	  6	287.0	71.8	 16
416	  6	280.5	50.5	 16
417	  6	111.5	23.0	 16
418	  6	769.0	74.7	 16
419	  6	532.8	66.6	 16
420	  6	100.0	16.0	 16
421	  6	155.5	22.9	 16
422	  6	76.8	12.8	 16
423	  6	137.0	23.0	 16
424	  6	176.8	22.8	 16
425	  6	660.5	70.2	 16
426	  6	150.5	18.5	 16
427	  6	136.3	29.3	 16
428	  6	165.8	19.4	 16
429	  6	162.3	24.8	 16
430	  6	189.5	31.4	 16
431	  6	531.0	73.7	 16
432	  6	817.5	76.0	 16
433	  6	801.3	106.6	 16
434	  6	270.5	49.6	 16
435	  6	151.8	22.4	 16
436	  6	134.3	15.1	 16
437	  6	129.8	29.2	 16
438	  6	269.5	32.7	 16
439	  6	291.3	32.6	 16
440	  6	422.3	46.5	 16
441	  6	368.5	54.0	 16
442	  6	732.5	62.8	 16
443	  6	364.3	38.1	 16
444	  6	340.5	49.8	 16
445	  6	403.8	43.6	 16
446	  6	231.0	32.4	 16
447	  6	145.8	23.8	 16
448	  6	5755.8	648.3	 16
449	  6	365.5	42.2	 16
450	  6	594.3	77.0	 16
451	  6	423.0	83.6	 16
452	  6	657.5	45.9	 16
453	  6	290.0	51.5	 16
454	  6	7755.5	886.1	 16
455	  6	106.8	16.9	 16
456	  6	146.5	22.9	 16
457	  6	255.8	41.6	 16
458	  6	635.5	49.8	 16
459	  6	483.5	55.5	 16
460	  6	106.0	20.0	 16
461	  6	478.8	57.2	 16
462	  6	152.3	20.2	 16
463	  6	262.5	33.6	 16
464	  6	2061.0	197.0	 16
465	  6	2133.5	153.5	 16
466	  6	564.3	36.8	 16
467	  6	428.8	53.5	 16
468	  6	301.3	36.3	 16
469	  6	315.5	31.2	 16
470	  6	149.5	20.0	 16
471	  6	207.0	31.6	 16
472	  6	257.5	49.1	 16
473	  6	297.8	29.8	 16
474	  6	147.8	26.4	 16
475	  6	98.0	16.7	 16
476	  6	102.8	22.8	 16
477	  6	249.0	58.0	 16
478	  6	222.3	37.1	 16
479	  6	220.8	41.8	 16
480	  6	294.5	52.2	 16
481	  6	191.3	26.1	 16
482	  6	250.0	29.1	 16
483	  6	211.0	20.9	 16
484	  6	291.3	36.7	 16
485	  6	258.3	30.8	 16
486	  6	209.0	30.9	 16
487	  6	209.0	19.3	 16
488	  6	132.3	20.7	 16
489	  6	164.0	21.9	 16
490	  6	98.0	15.1	 16
491	  6	198.8	25.3	 16
492	  6	127.3	18.0	 16
493	  6	109.5	26.9	 16
494	  6	109.5	28.9	 16
495	  6	376.5	41.2	 16
496	  6	2101.0	144.7	 16
497	  6	695.8	77.5	 16
498	  6	188.0	17.4	 16
499	  6	122.0	14.4	 16
500	  6	138.0	21.3	 16
501	  6	1170.3	140.0	 16
502	  6	166.8	23.2	 16
503	  6	1418.8	209.6	 16
504	  6	142.0	23.3	 16
505	  6	116.5	22.7	 16
506	  6	149.8	21.2	 16
507	  6	171.5	24.9	 16
508	  6	521.0	70.6	 16
509	  6	856.5	65.6	 16
510	  6	379.8	47.6	 16
511	  6	407.0	74.2	 16
512	  6	189.5	29.2	 16
513	  6	156.0	24.6	 16
514	  6	126.8	24.4	 16
515	  6	307.0	134.0	 16
516	  6	118.3	25.6	 16
517	  6	131.8	28.6	 16
518	  6	154.3	21.9	 16
519	  6	153.0	25.2	 16
520	  6	126.3	17.2	 16
521	  6	337.8	33.5	 16
522	  6	173.3	28.3	 16
523	  6	970.0	77.4	 16
524	  6	1643.0	144.6	 16
525	  6	98.0	17.1	 16
526	  6	1761.5	174.6	 16
527	  6	140.0	18.0	 16
528	  6	147.5	27.5	 16
529	  6	97.5	17.3	 16
530	  6	398.3	102.4	 16
531	  6	468.0	29.0	 16
532	  6	378.5	40.4	 16
533	  6	129.5	20.2	 16
534	  6	265.8	40.5	 16
535	  6	208.3	25.4	 16
536	  6	226.5	34.8	 16
537	  6	216.5	24.0	 16
538	  6	637.5	82.4	 16
539	  6	532.8	102.1	 16
540	  6	134.3	18.5	 16
541	  6	643.0	71.8	 16
542	  6	287.0	44.0	 16
543	  6	97.8	20.1	 16
544	  6	293.5	24.9	 16
545	  6	293.5	39.3	 16
546	  6	275.8	30.3	 16
547	  6	348.8	42.3	 16
548	  6	361.0	48.2	 16
549	  6	305.3	46.9	 16
550	  6	209.3	33.5	 16
551	  6	403.8	71.7	 16
552	  6	121.0	26.5	 16
553	  6	193.5	32.6	 16
554	  6	86.3	14.2	 16
555	  6	177.0	29.3	 16
556	  6	199.0	22.2	 16
557	  6	215.5	43.5	 16
558	  6	218.5	34.3	 16
559	  6	142.0	23.4	 16
560	  6	471.5	64.6	 16
561	  6	136.5	26.0	 16
562	  6	149.8	25.3	 16
563	  6	140.3	30.7	 16
564	  6	130.0	21.7	 16
565	  6	161.3	22.2	 16
566	  6	905.5	171.9	 16
567	  6	181.8	35.5	 16
568	  6	109.5	22.4	 16
569	  6	183.0	28.8	 16
570	  6	1069.0	293.4	 16
571	  6	122.8	21.7	 16
572	  6	115.8	24.8	 16
573	  6	119.0	10.8	 16
574	  6	243.3	31.1	 16
575	  6	121.0	23.6	 16
576	  6	160.0	21.5	 16
577	  6	92.0	19.2	 16
578	  6	110.8	17.7	 16
579	  6	353.3	81.1	 16
580	  6	898.8	114.4	 16
581	  6	716.3	51.2	 16
582	  6	1126.5	103.5	 16
583	  6	564.8	51.6	 16
584	  6	767.5	100.6	 16
585	  6	2735.8	1093.3	 16
586	  6	2016.3	488.6	 16
587	  6	374.5	288.3	 16
588	  6	303.5	74.8	 16
589	  6	103.8	16.7	 16
590	  6	106.5	12.6	 16
591	  6	100.8	23.5	 16
592	  6	243.3	33.1	 16
593	  6	269.5	30.4	 16
594	  6	435.3	68.2	 16
595	  6	157.5	69.3	 16
596	  6	186.3	27.8	 16
597	  6	276.3	35.2	 16
598	  6	139.3	27.2	 16
599	  6	81.0	16.4	 16
600	  6	213.8	24.7	 16
601	  6	306.0	40.2	 16
602	  6	1045.8	197.4	 16
603	  6	107.3	16.3	 20
604	  6	329.0	79.8	 16
605	  6	102.0	12.9	 16
606	  6	128.3	25.1	 16
607	  6	223.0	40.4	 16
608	  6	203.0	33.1	 16
609	  6	433.3	63.8	 16
610	  6	98.3	15.9	 16
611	  6	114.0	20.1	 16
612	  6	155.3	25.7	 16
613	  6	117.3	15.6	 16
614	  6	182.8	26.9	 16
615	  6	114.5	19.9	 16
616	  6	153.8	22.8	 16
617	  6	172.8	30.5	 16
618	  6	108.0	15.4	 16
619	  6	139.8	20.2	 16
620	  6	107.0	15.9	 16
621	  6	100.3	26.8	 16
622	  6	142.8	23.1	 16
623	  6	244.5	61.4	 16
624	  6	623.5	73.3	 16
625	  6	376.5	178.6	 16
626	  6	1980.3	259.8	 16
627	  6	193.3	26.4	 16
628	  6	137.5	25.2	 16
629	  6	272.3	46.0	 16
630	  6	116.5	23.1	 16
631	  6	319.5	41.3	 16
632	  6	158.8	22.6	 16
633	  6	202.8	34.9	 16
634	  6	195.8	102.2	 16
635	  6	215.3	20.6	 16
636	  6	562.8	87.8	 16
637	  6	1260.0	134.3	 16
638	  6	2728.5	373.6	 16
639	  6	173.5	22.3	 16
640	  6	138.5	21.4	 16
641	  6	116.5	12.0	 16
642	  6	132.0	24.6	 16
643	  6	102.5	13.9	 16
644	  6	330.8	57.9	 16
645	  6	205.8	27.4	 16
646	  6	133.3	19.6	 16
647	  6	110.0	16.2	 16
648	  6	343.8	55.1	 16
649	  6	125.0	18.3	 16
650	  6	205.0	48.6	 16
651	  6	1195.5	92.9	 16
652	  6	647.5	107.5	 16
653	  6	296.3	41.8	 16
654	  6	523.3	138.1	 16
655	  6	1643.5	140.6	 16
656	  6	1265.5	90.1	 16
657	  6	1314.3	254.0	 16
658	  6	218.5	21.5	 16
659	  6	477.0	64.7	 16
660	  6	933.3	80.9	 16
661	  6	1117.0	122.5	 16
662	  6	280.3	44.4	 16
663	  6	115.8	21.6	 16
664	  6	207.8	30.2	 16
665	  6	267.0	51.2	 16
666	  6	622.5	90.6	 16
667	  6	253.3	28.5	 16
668	  6	619.5	106.1	 16
669	  6	523.8	112.6	 16
670	  6	283.8	31.1	 16
671	  6	235.3	34.8	 16
672	  6	307.5	33.1	 16
673	  6	231.5	29.5	 16
674	  6	210.3	40.0	 16
675	  6	119.8	27.6	 16
676	  6	229.5	45.8	 16
677	  6	106.0	14.7	 16
678	  6	148.8	30.7	 16
679	  6	222.3	47.0	 16
680	  6	115.5	26.6	 16
681	  6	261.3	39.3	 16
682	  6	261.0	54.9	 16
683	  6	144.5	13.7	 16
684	  6	125.0	22.5	 16
685	  6	168.0	20.6	 16
686	  6	143.0	25.5	 16
687	  6	167.3	44.4	 16
688	  6	1212.5	206.3	 16
689	  6	501.3	50.1	 16
690	  6	334.8	32.3	 16
691	  6	1168.0	196.7	 16
692	  6	476.5	84.6	 16
693	  6	489.0	38.4	 16
694	  6	180.0	21.8	 16
695	  6	160.3	21.2	 16
696	  6	398.5	70.9	 16
697	  6	348.0	38.9	 16
698	  6	161.3	20.6	 16
699	  6	115.5	20.3	 16
700	  6	205.3	23.5	 16
701	  6	208.8	21.0	 16
702	  6	198.3	35.8	 16
703	  6	299.3	59.0	 16
704	  6	150.0	23.7	 16
705	  6	179.5	16.6	 16
706	  6	350.5	41.3	 16
707	  6	539.0	43.3	 16
708	  6	313.0	42.9	 16
709	  6	193.5	31.7	 16
710	  6	287.5	27.7	 16
711	  6	7057.0	1252.6	 16
  0	  7	182.8	32.7	 16
  1	  7	163.0	23.7	 16
  2	  7	299.5	30.1	 16
  3	  7	540.0	46.4	 16
  4	  7	2990.8	548.3	 16
  5	  7	214.5	24.1	 16
  6	  7	162.5	26.1	 16
  7	  7	124.8	23.9	 16
  8	  7	149.3	21.9	 16
  9	  7	1370.8	115.1	 16
 10	  7	335.8	42.4	 16
 11	  7	87.0	14.3	 16
 12	  7	7861.8	1174.4	 16
 13	  7	175.5	27.3	 16
 14	  7	164.8	33.4	 16
 15	  7	181.8	22.5	 16
 16	  7	169.3	23.5	 16
 17	  7	83.3	10.4	 16
 18	  7	195.8	42.0	 16
 19	  7	6657.3	899.3	 16
 20	  7	6779.5	916.0	 16
 21	  7	6364.8	1705.1	 16
 22	  7	154.3	20.8	 16
 23	  7	115.0	46.3	 16
 24	  7	7338.0	2301.0	 16
 25	  7	215.0	32.0	 16
 26	  7	6374.0	943.0	 16
 27	  7	6307.8	1740.1	 16
 28	  7	177.3	23.1	 16
 29	  7	79.0	15.5	 16
 30	  7	200.8	29.8	 16
 31	  7	6443.0	944.9	 16
 32	  7	6628.0	972.9	 16
 33	  7	6213.3	1589.0	 16
 34	  7	148.3	25.7	 16
 35	  7	103.8	24.2	 16
 36	  7	7670.3	2042.2	 16
 37	  7	170.0	22.0	 16
 38	  7	164.0	27.2	 16
 39	  7	146.0	24.9	 16
 40	  7	158.0	21.9	 16
 41	  7	144.3	39.2	 16
 42	  7	7991.3	2075.9	 16
 43	  7	209.0	33.3	 16
 44	  7	5806.5	948.9	 16
 45	  7	5899.0	1704.0	 16
 46	  7	154.3	20.3	 16
 47	  7	69.3	10.1	 16
 48	  7	167.3	64.5	 16
 49	  7	145.3	30.1	 16
 50	  7	4717.3	1372.1	 16
 51	  7	134.8	27.6	 16
 52	  7	125.8	18.2	 16
 53	  7	93.0	20.9	 16
 54	  7	7512.3	1538.8	 16
 55	  7	6637.8	1281.0	 16
 56	  7	6008.8	1729.7	 16
 57	  7	161.0	16.4	 16
 58	  7	163.8	26.6	 16
 59	  7	75.5	13.1	 16
 60	  7	78.8	15.4	 16
 61	  7	100.0	32.0	 16
 62	  7	7753.0	1876.9	 16
 63	  7	186.0	33.6	 16
 64	  7	178.0	20.4	 16
 65	  7	173.3	30.5	 16
 66	  7	7949.5	1850.8	 16
 67	  7	663.3	266.3	 16
 68	  7	7807.3	1839.3	 16
 69	  7	159.3	16.9	 16
 70	  7	170.5	27.8	 16
 71	  7	158.0	22.8	 16
 72	  7	154.0	31.7	 16
 73	  7	82.5	12.9	 16
 74	  7	166.5	33.7	 16
 75	  7	148.3	19.7	 16
 76	  7	150.5	16.9	 16
 77	  7	149.3	25.1	 16
 78	  7	146.5	21.7	 16
 79	  7	93.3	13.2	 16
 80	  7	7023.0	1170.5	 16
 81	  7	143.3	17.2	 16
 82	  7	147.8	23.8	 16
 83	  7	134.3	18.8	 16
 84	  7	6958.5	886.5	 16
 85	  7	86.5	8.5	 16
 86	  7	158.0	14.6	 16
 87	  7	204.5	35.5	 16
 88	  7	6409.3	955.4	 16
 89	  7	159.5	20.9	 16
 90	  7	134.5	17.3	 16
 91	  7	77.3	12.4	 16
 92	  7	148.8	25.8	 16
 93	  7	146.3	21.6	 16
 94	  7	169.3	28.7	 16
 95	  7	6034.8	776.1	 16
 96	  7	141.5	22.2	 16
 97	  7	78.5	16.6	 16
 98	  7	143.0	15.9	 16
 99	  7	141.0	19.2	 16
100	  7	141.3	19.7	 16
101	  7	5933.3	788.7	 16
102	  7	147.0	19.9	 16
103	  7	83.0	13.3	 16
104	  7	168.3	20.5	 16
105	  7	6669.3	924.7	 16
106	  7	156.5	21.4	 16
107	  7	6670.0	1001.5	 16
108	  7	143.0	12.0	 16
109	  7	77.8	10.6	 16
110	  7	67.3	11.7	 16
111	  7	98.5	17.1	 16
112	  7	187.8	16.7	 16
113	  7	170.0	23.8	 16
114	  7	102.5	11.7	 16
115	  7	225.0	29.3	 16
116	  7	2675.8	899.5	 16
117	  7	451.5	40.2	 16
118	  7	168.0	21.8	 16
119	  7	268.5	37.1	 16
120	  7	419.5	51.6	 16
121	  7	2763.0	377.0	 16
122	  7	382.3	39.9	 16
123	  7	493.3	51.5	 16
124	  7	266.5	36.3	 16
125	  7	1360.8	138.5	 16
126	  7	5215.5	457.7	 16
127	  7	5879.0	430.2	 16
128	  7	5470.0	560.0	 16
129	  7	938.5	212.7	 20
130	  7	381.5	273.7	 16
131	  7	7321.0	2467.7	 16
132	  7	319.0	74.1	 16
133	  7	2953.3	436.8	 16
134	  7	1189.8	140.2	 16
135	  7	1651.5	190.2	 16
136	  7	1184.3	151.1	 16
137	  7	490.0	73.6	 16
138	  7	314.3	82.3	 16
139	  7	1723.5	574.8	 16
140	  7	92.0	16.0	 16
141	  7	127.5	27.1	 16
142	  7	155.8	80.9	 16
143	  7	466.0	106.5	 16
144	  7	165.8	27.8	 16
145	  7	2033.8	651.5	 16
146	  7	158.8	38.0	 16
147	  7	311.5	66.6	 16
148	  7	146.5	20.4	 16
149	  7	239.8	33.2	 16
150	  7	261.5	72.1	 16
151	  7	137.5	21.7	 16
152	  7	95.8	18.2	 16
153	  7	104.8	24.1	 16
154	  7	534.8	110.4	 16
155	  7	659.3	124.3	 16
156	  7	2247.5	217.4	 16
157	  7	2373.8	600.7	 16
158	  7	424.3	77.1	 16
159	  7	649.5	101.0	 16
160	  7	312.0	39.0	 16
161	  7	217.5	22.9	 16
162	  7	252.8	36.9	 16
163	  7	433.8	74.4	 16
164	  7	841.3	250.6	 16
165	  7	591.5	157.7	 16
166	  7	145.5	19.9	 16
167	  7	106.3	17.5	 16
168	  7	204.3	54.7	 16
169	  7	216.5	41.7	 16
170	  7	527.8	114.7	 16
171	  7	879.3	229.9	 16
172	  7	150.8	18.1	 16
173	  7	288.0	60.6	 16
174	  7	2467.0	864.3	 16
175	  7	135.8	24.8	 16
176	  7	189.0	38.6	 16
177	  7	146.8	25.1	 16
178	  7	150.3	25.9	 16
179	  7	148.5	20.6	 16
180	  7	340.5	45.9	 16
181	  7	355.0	195.4	 16
182	  7	6843.8	2489.3	 16
183	  7	136.3	27.3	 16
184	  7	302.0	54.5	 16
185	  7	136.5	24.3	 16
186	  7	181.0	29.9	 16
187	  7	166.8	33.9	 16
188	  7	272.3	43.4	 16
189	  7	176.8	28.0	 16
190	  7	557.5	131.3	 16
191	  7	154.8	23.9	 16
192	  7	204.5	29.1	 16
193	  7	384.0	78.4	 16
194	  7	4679.8	1223.6	 16
195	  7	214.5	42.1	 16
196	  7	104.8	19.9	 16
197	  7	86.8	20.9	 16
198	  7	361.3	104.6	 16
199	  7	833.5	200.9	 16
200	  7	532.0	104.1	 16
201	  7	293.0	69.8	 16
202	  7	208.5	41.7	 16
203	  7	370.0	35.4	 16
204	  7	534.5	144.7	 16
205	  7	121.0	32.4	 16
206	  7	192.0	28.6	 16
207	  7	172.8	28.5	 16
208	  7	347.0	79.5	 16
209	  7	104.5	25.2	 16
210	  7	188.8	35.0	 16
211	  7	1598.8	337.8	 16
212	  7	158.3	35.8	 16
213	  7	176.8	32.5	 16
214	  7	185.0	27.1	 16
215	  7	729.8	205.7	 16
216	  7	154.5	23.9	 16
217	  7	373.3	66.1	 16
218	  7	161.0	25.5	 16
219	  7	122.5	18.2	 16
220	  7	233.3	53.2	 16
221	  7	452.3	44.9	 16
222	  7	518.5	102.9	 16
223	  7	310.8	53.1	 16
224	  7	182.5	30.7	 16
225	  7	231.8	37.2	 16
226	  7	260.3	45.4	 16
227	  7	261.8	44.9	 16
228	  7	232.8	37.7	 16
229	  7	152.0	35.6	 16
230	  7	183.3	37.0	 16
231	  7	565.5	138.1	 16
232	  7	173.0	33.9	 16
233	  7	700.0	141.7	 16
234	  7	203.3	27.8	 16
235	  7	185.5	39.2	 16
236	  7	348.5	62.0	 16
237	  7	106.5	19.2	 16
238	  7	321.0	42.4	 16
239	  7	171.8	29.7	 16
240	  7	142.0	29.8	 16
241	  7	207.3	27.3	 16
242	  7	164.5	29.0	 16
243	  7	670.5	143.7	 16
244	  7	140.0	21.0	 16
245	  7	102.8	16.9	 16
246	  7	297.8	56.4	 16
247	  7	241.0	35.4	 16
248	  7	242.8	34.6	 16
249	  7	232.0	24.2	 16
250	  7	196.5	20.4	 16
251	  7	253.8	56.3	 16
252	  7	372.0	62.3	 16
253	  7	132.0	23.0	 16
254	  7	144.3	26.4	 16
255	  7	105.0	13.4	 16
256	  7	237.0	55.4	 16
257	  7	241.8	35.1	 16
258	  7	101.8	18.5	 16
259	  7	323.0	38.6	 16
260	  7	385.8	47.9	 16
261	  7	404.0	68.2	 16
262	  7	286.3	40.1	 16
263	  7	2831.8	694.6	 16
264	  7	340.8	37.9	 16
265	  7	149.0	17.3	 16
266	  7	177.0	19.8	 16
267	  7	1883.0	510.1	 16
268	  7	1070.0	246.4	 16
269	  7	127.0	14.7	 16
270	  7	118.5	20.9	 16
271	  7	424.5	65.7	 16
272	  7	319.5	42.4	 16
273	  7	140.5	16.3	 16
274	  7	468.3	91.3	 16
275	  7	230.0	32.0	 16
276	  7	332.8	56.9	 16
277	  7	314.3	58.3	 16
278	  7	377.8	109.1	 16
279	  7	129.3	23.0	 16
280	  7	185.3	23.6	 16
281	  7	145.3	28.9	 16
282	  7	209.8	33.1	 16
283	  7	273.3	37.5	 16
284	  7	1202.5	335.5	 16
285	  7	232.5	50.4	 16
286	  7	208.8	42.2	 16
287	  7	130.0	19.8	 16
288	  7	313.8	47.8	 16
289	  7	268.0	30.5	 16
290	  7	361.3	50.2	 16
291	  7	216.0	27.1	 16
292	  7	116.3	17.9	 16
293	  7	1401.5	284.2	 16
294	  7	183.3	36.0	 16
295	  7	189.5	33.0	 16
296	  7	179.0	24.9	 16
297	  7	293.8	60.1	 16
298	  7	243.5	38.0	 16
299	  7	251.8	25.8	 16
300	  7	311.0	39.3	 16
301	  7	333.3	45.9	 16
302	  7	106.0	25.6	 16
303	  7	723.0	96.5	 16
304	  7	225.3	33.5	 16
305	  7	105.8	20.5	 16
306	  7	1238.5	177.0	 16
307	  7	154.3	22.6	 16
308	  7	3063.8	811.9	 16
309	  7	136.8	26.6	 16
310	  7	131.5	18.1	 16
311	  7	228.5	37.9	 16
312	  7	191.8	35.5	 16
313	  7	355.0	39.0	 16
314	  7	705.8	87.9	 16
315	  7	328.5	41.1	 16
316	  7	375.5	53.8	 16
317	  7	435.5	100.1	 16
318	  7	254.5	47.1	 16
319	  7	700.8	197.8	 16
320	  7	99.3	21.5	 16
321	  7	815.5	179.5	 16
322	  7	1455.3	367.2	 16
323	  7	286.3	43.6	 16
324	  7	237.5	31.7	 16
325	  7	958.5	103.4	 16
326	  7	977.0	166.3	 16
327	  7	481.3	76.2	 16
328	  7	178.0	28.5	 16
329	  7	150.5	31.5	 16
330	  7	262.0	36.0	 16
331	  7	119.0	19.6	 16
332	  7	343.5	63.5	 16
333	  7	10152.3	2591.9	 16
334	  7	10543.5	2853.2	 16
335	  7	480.8	65.1	 16
336	  7	292.5	61.8	 16
337	  7	112.8	11.5	 16
338	  7	190.8	31.3	 16
339	  7	303.0	84.0	 16
340	  7	147.0	30.7	 16
341	  7	115.0	19.5	 16
342	  7	333.0	33.7	 16
343	  7	93.5	16.1	 16
344	  7	277.5	44.1	 16
345	  7	191.3	39.4	 16
346	  7	190.3	27.5	 16
347	  7	1373.0	273.6	 16
348	  7	440.0	102.4	 16
349	  7	110.5	17.1	 16
350	  7	127.3	26.1	 16
351	  7	104.3	22.9	 16
352	  7	262.3	51.8	 16
353	  7	118.8	22.8	 16
354	  7	102.5	16.6	 16
355	  7	207.5	34.5	 16
356	  7	330.5	36.3	 16
357	  7	314.0	43.8	 16
358	  7	1238.8	159.9	 16
359	  7	276.8	38.6	 16
360	  7	587.5	70.9	 16
361	  7	288.3	56.7	 16
362	  7	536.8	126.5	 16
363	  7	89.5	10.3	 16
364	  7	90.0	16.3	 16
365	  7	160.5	24.3	 16
366	  7	342.0	36.5	 16
367	  7	552.8	85.5	 20
368	  7	166.3	41.2	 16
369	  7	187.0	35.6	 16
370	  7	597.3	63.9	 16
371	  7	608.5	118.5	 16
372	  7	1594.0	318.2	 16
373	  7	426.5	62.3	 16
374	  7	309.0	81.4	 16
375	  7	107.5	26.4	 16
376	  7	203.0	40.9	 16
377	  7	266.5	64.5	 16
378	  7	255.0	46.3	 16
379	  7	125.5	30.9	 16
380	  7	2359.3	510.0	 16
381	  7	217.3	30.2	 16
382	  7	171.5	30.0	 16
383	  7	804.8	74.7	 16
384	  7	147.3	21.5	 16
385	  7	167.5	24.7	 16
386	  7	233.3	34.1	 16
387	  7	392.3	55.2	 16
388	  7	241.3	31.7	 16
389	  7	108.3	14.9	 16
390	  7	165.0	22.6	 16
391	  7	3047.5	728.1	 16
392	  7	119.3	21.2	 16
393	  7	364.5	70.7	 16
394	  7	433.5	62.6	 16
395	  7	453.5	41.0	 16
396	  7	1457.8	153.9	 16
397	  7	1530.5	228.5	 16
398	  7	114.5	19.4	 16
399	  7	110.0	21.0	 16
400	  7	112.3	13.1	 16
401	  7	618.8	76.4	 16
402	  7	286.0	33.3	 16
403	  7	296.5	52.1	 16
404	  7	197.0	37.6	 16
405	  7	137.8	27.6	 16
406	  7	2846.3	598.1	 16
407	  7	748.5	110.5	 16
408	  7	128.5	22.9	 16
409	  7	150.5	16.9	 16
410	  7	160.8	34.9	 16
411	  7	416.0	44.9	 16
412	  7	1435.8	262.2	 16
413	  7	316.5	45.3	 16
414	  7	110.3	15.0	 16
415	  7	150.0	27.7	 16
416	  7	216.0	34.2	 16
417	  7	218.3	43.9	 16
418	  7	730.8	94.4	 16
419	  7	148.3	30.9	 16
420	  7	84.5	18.0	 16
421	  7	76.3	17.6	 16
422	  7	115.3	19.5	 16
423	  7	564.5	125.0	 16
424	  7	690.8	90.7	 16
425	  7	305.5	43.1	 16
426	  7	322.8	46.6	 16
427	  7	228.3	23.2	 16
428	  7	414.0	65.2	 16
429	  7	132.0	27.2	 16
430	  7	132.8	102.4	 16
431	  7	123.0	24.4	 16
432	  7	184.5	38.2	 16
433	  7	118.5	20.0	 16
434	  7	290.3	41.7	 16
435	  7	472.3	70.0	 16
436	  7	312.3	42.8	 16
437	  7	223.0	35.7	 16
438	  7	263.0	43.6	 16
439	  7	120.0	36.0	 16
440	  7	272.8	33.2	 16
441	  7	165.0	27.3	 16
442	  7	455.3	61.1	 16
443	  7	285.8	76.6	 16
444	  7	1456.3	300.4	 16
445	  7	256.5	37.3	 16
446	  7	254.0	36.4	 16
447	  7	1533.0	283.1	 16
448	  7	5106.3	841.3	 16
449	  7	2156.3	390.8	 16
450	  7	956.5	120.9	 16
451	  7	391.3	44.3	 16
452	  7	490.5	52.5	 16
453	  7	305.5	38.8	 16
454	  7	900.0	124.6	 16
455	  7	566.3	61.3	 16
456	  7	392.3	31.3	 16
457	  7	146.8	24.5	 16
458	  7	814.0	212.0	 16
459	  7	199.3	32.2	 16
460	  7	2121.5	440.5	 16
461	  7	106.0	45.5	 16
462	  7	181.3	29.8	 16
463	  7	161.0	27.4	 16
464	  7	98.5	24.4	 16
465	  7	197.5	21.9	 16
466	  7	784.5	175.4	 16
467	  7	395.5	37.9	 16
468	  7	125.0	20.5	 16
469	  7	165.5	19.1	 16
470	  7	262.0	40.5	 16
471	  7	253.5	47.8	 16
472	  7	240.0	48.3	 16
473	  7	367.5	78.3	 16
474	  7	104.8	19.4	 16
475	  7	144.5	30.6	 16
476	  7	90.8	13.9	 16
477	  7	82.0	12.0	 16
478	  7	100.0	17.1	 16
479	  7	98.3	13.9	 16
480	  7	101.3	17.1	 16
481	  7	126.0	17.4	 16
482	  7	3391.8	1046.6	 16
483	  7	1000.8	109.8	 16
484	  7	149.3	18.7	 16
485	  7	415.3	46.2	 16
486	  7	302.3	42.3	 16
487	  7	385.5	41.2	 16
488	  7	465.8	48.8	 16
489	  7	139.3	20.4	 16
490	  7	140.3	16.2	 16
491	  7	104.5	18.2	 16
492	  7	120.0	20.4	 16
493	  7	223.3	26.3	 16
494	  7	179.8	32.1	 16
495	  7	892.8	114.0	 16
496	  7	204.0	22.4	 16
497	  7	231.3	23.4	 16
498	  7	168.8	15.1	 16
499	  7	512.0	125.5	 16
500	  7	385.3	112.7	 16
501	  7	287.5	193.7	 16
502	  7	892.0	176.1	 16
503	  7	942.0	123.7	 16
504	  7	441.5	41.1	 16
505	  7	546.8	144.1	 16
506	  7	959.5	174.8	 16
507	  7	580.5	108.2	 16
508	  7	472.8	54.0	 16
509	  7	368.0	100.1	 16
510	  7	382.3	44.1	 16
511	  7	176.5	21.1	 16
512	  7	281.0	29.3	 16
513	  7	98.5	15.2	 16
514	  7	82.3	18.1	 16
515	  7	221.0	50.7	 16
516	  7	114.3	11.9	 16
517	  7	3280.3	1010.1	 16
518	  7	241.5	26.2	 16
519	  7	257.0	38.0	 16
520	  7	149.0	17.3	 16
521	  7	218.8	82.1	 16
522	  7	154.3	25.4	 16
523	  7	291.5	41.7	 16
524	  7	1320.0	306.3	 16
525	  7	140.5	25.3	 16
526	  7	106.3	19.7	 16
527	  7	91.3	14.4	 16
528	  7	140.3	25.5	 16
529	  7	129.0	22.1	 16
530	  7	649.5	131.7	 16
531	  7	252.3	36.4	 16
532	  7	304.5	62.6	 16
533	  7	177.3	31.4	 16
534	  7	151.8	27.0	 16
535	  7	127.3	31.2	 16
536	  7	204.5	44.0	 16
537	  7	245.3	114.7	 16
538	  7	319.5	48.6	 16
539	  7	264.3	42.4	 16
540	  7	274.8	43.7	 16
541	  7	153.8	23.0	 16
542	  7	156.3	26.3	 16
543	  7	102.8	16.7	 16
544	  7	140.5	32.6	 16
545	  7	1027.5	348.3	 16
546	  7	174.0	27.1	 16
547	  7	335.0	75.9	 16
548	  7	331.5	54.7	 16
549	  7	2186.5	589.4	 16
550	  7	156.8	24.9	 16
551	  7	259.5	24.5	 16
552	  7	235.3	33.3	 16
553	  7	179.3	37.8	 16
554	  7	459.5	122.9	 16
555	  7	83.8	13.7	 16
556	  7	122.5	26.1	 16
557	  7	197.3	36.2	 16
558	  7	1196.5	320.9	 16
559	  7	773.3	151.1	 16
560	  7	130.0	25.8	 16
561	  7	509.8	88.5	 16
562	  7	282.5	74.2	 16
563	  7	859.0	224.9	 16
564	  7	296.0	33.7	 16
565	  7	269.3	63.3	 16
566	  7	126.0	28.8	 16
567	  7	95.3	16.6	 16
568	  7	219.5	62.5	 16
569	  7	212.0	41.6	 16
570	  7	187.3	23.3	 16
571	  7	389.8	107.9	 16
572	  7	193.8	48.4	 16
573	  7	295.5	47.1	 16
574	  7	10409.0	3443.3	 16
575	  7	245.3	37.9	 16
576	  7	117.8	18.8	 16
577	  7	243.3	56.8	 16
578	  7	163.3	28.9	 16
579	  7	130.3	40.3	 16
580	  7	549.3	107.0	 16
581	  7	360.3	79.0	 16
582	  7	390.8	40.1	 16
583	  7	143.3	31.5	 16
584	  7	721.3	239.4	 16
585	  7	207.5	663.0	 16
586	  7	1797.5	911.1	 16
587	  7	344.8	318.7	 16
588	  7	150.5	28.6	 16
589	  7	175.0	27.0	 16
590	  7	167.0	31.6	 16
591	  7	205.3	44.8	 16
592	  7	276.0	56.0	 16
593	  7	236.3	31.1	 16
594	  7	96.5	23.2	 16
595	  7	87.0	18.0	 16
596	  7	197.8	22.6	 16
597	  7	125.5	17.4	 16
598	  7	170.8	18.4	 16
599	  7	100.5	15.7	 16
600	  7	108.0	21.5	 16
601	  7	131.3	24.9	 16
602	  7	124.5	22.3	 16
603	  7	327.5	50.9	 16
604	  7	1122.8	85.0	 16
605	  7	170.8	22.1	 20
606	  7	890.3	233.9	 16
607	  7	437.5	81.6	 16
608	  7	159.0	18.7	 16
609	  7	650.3	168.5	 16
610	  7	161.5	20.2	 16
611	  7	302.5	50.2	 16
612	  7	801.5	192.5	 16
613	  7	576.5	155.6	 16
614	  7	217.5	24.3	 16
615	  7	214.0	24.6	 16
616	  7	205.5	66.5	 16
617	  7	1075.5	138.6	 16
618	  7	143.5	36.9	 16
619	  7	973.3	127.6	 16
620	  7	336.3	46.6	 16
621	  7	1845.8	298.9	 16
622	  7	435.3	51.6	 16
623	  7	166.0	23.8	 16
624	  7	100.0	22.4	 16
625	  7	192.5	37.2	 16
626	  7	321.0	38.6	 16
627	  7	660.3	71.1	 16
628	  7	1001.3	167.4	 16
629	  7	117.0	21.6	 16
630	  7	561.8	53.5	 16
631	  7	473.5	28.7	 16
632	  7	351.3	39.7	 16
633	  7	424.0	48.4	 16
634	  7	295.5	32.5	 16
635	  7	128.3	39.0	 16
636	  7	219.0	30.1	 16
637	  7	206.3	22.8	 16
638	  7	290.8	43.3	 16
639	  7	298.8	58.6	 16
640	  7	862.8	174.0	 16
641	  7	253.3	31.4	 16
642	  7	157.8	44.9	 16
643	  7	127.5	28.4	 16
644	  7	1053.0	102.7	 16
645	  7	389.3	30.9	 16
646	  7	648.5	109.7	 16
647	  7	456.5	48.0	 16
648	  7	737.3	79.2	 16
649	  7	249.5	25.0	 16
650	  7	205.0	26.0	 16
651	  7	322.3	66.8	 16
652	  7	278.5	41.8	 16
653	  7	418.0	74.7	 16
654	  7	283.3	46.2	 16
655	  7	192.3	70.5	 16
656	  7	198.8	30.9	 16
657	  7	697.0	127.9	 16
658	  7	333.5	44.3	 16
659	  7	384.5	63.4	 16
660	  7	345.8	81.0	 16
661	  7	597.3	120.3	 16
662	  7	112.3	20.9	 16
663	  7	112.5	17.5	 16
664	  7	771.5	172.9	 16
665	  7	364.5	40.2	 16
666	  7	713.5	240.7	 16
667	  7	1441.8	334.9	 16
668	  7	13842.3	3405.5	 16
669	  7	240.5	30.8	 16
670	  7	278.8	38.9	 16
671	  7	246.5	158.1	 16
672	  7	382.0	86.5	 16
673	  7	148.0	26.3	 16
674	  7	163.0	19.1	 16
675	  7	136.3	17.0	 16
676	  7	173.5	22.9	 16
677	  7	143.0	23.1	 16
678	  7	2742.8	804.4	 16
679	  7	211.5	20.7	 16
680	  7	1367.8	388.9	 16
681	  7	533.0	110.5	 16
682	  7	139.3	26.0	 16
683	  7	443.5	62.6	 16
684	  7	225.5	34.0	 16
685	  7	461.8	38.5	 16
686	  7	249.8	37.8	 16
687	  7	2089.8	372.3	 16
688	  7	203.0	50.3	 16
689	  7	561.8	65.9	 16
690	  7	313.0	32.6	 16
691	  7	431.3	122.4	 16
692	  7	282.0	48.2	 16
693	  7	1337.0	166.8	 16
694	  7	230.0	30.6	 16
695	  7	128.5	21.6	 16
696	  7	157.3	25.5	 16
697	  7	169.5	28.9	 16
698	  7	292.3	43.9	 16
699	  7	332.5	49.6	 16
700	  7	329.8	42.5	 16
701	  7	282.0	56.1	 16
702	  7	181.5	24.7	 16
703	  7	154.0	22.4	 16
704	  7	143.8	27.7	 16
705	  7	160.0	23.8	 16
706	  7	407.0	46.1	 16
707	  7	432.3	43.2	 16
708	  7	185.3	23.9	 16
709	  7	213.3	30.3	 16
710	  7	626.8	81.5	 16
711	  7	218.5	25.8	 16
  0	  8	6622.8	1044.1	 16
  1	  8	270.0	24.9	 16
  2	  8	247.5	29.3	 16
  3	  8	311.8	32.8	 16
  4	  8	342.5	61.6	 16
  5	  8	149.3	22.7	 16
  6	  8	134.0	14.0	 16
  7	  8	95.3	14.6	 16
  8	  8	129.5	22.3	 16
  9	  8	1656.3	99.1	 16
 10	  8	411.3	30.1	 16
 11	  8	103.3	19.0	 16
 12	  8	7960.3	1350.0	 16
 13	  8	181.0	23.3	 16
 14	  8	180.5	21.0	 16
 15	  8	6630.8	926.1	 16
 16	  8	8172.5	1958.9	 16
 17	  8	109.0	33.8	 16
 18	  8	8087.3	2114.7	 16
 19	  8	197.3	28.7	 16
 20	  8	202.5	28.8	 16
 21	  8	192.8	43.0	 16
 22	  8	7326.0	1998.2	 16
 23	  8	146.0	47.2	 16
 24	  8	8742.5	526.3	 16
 25	  8	6742.0	1837.3	 16
 26	  8	179.3	25.6	 16
 27	  8	186.8	34.9	 16
 28	  8	7490.0	2198.0	 16
 29	  8	120.8	37.5	 16
 30	  8	7730.3	2118.0	 16
 31	  8	190.0	20.7	 16
 32	  8	184.0	24.4	 16
 33	  8	177.8	36.6	 16
 34	  8	7061.0	1863.4	 16
 35	  8	123.5	36.5	 16
 36	  8	7677.5	2014.2	 16
 37	  8	151.8	23.3	 16
 38	  8	155.3	23.8	 16
 39	  8	174.5	29.7	 16
 40	  8	178.5	26.1	 16
 41	  8	134.5	36.5	 16
 42	  8	8218.0	374.8	 16
 43	  8	6240.8	1741.2	 16
 44	  8	189.8	53.5	 16
 45	  8	191.8	22.7	 16
 46	  8	6619.8	2048.1	 16
 47	  8	86.5	12.8	 16
 48	  8	138.8	21.3	 16
 49	  8	150.3	21.9	 16
 50	  8	187.0	36.1	 16
 51	  8	133.3	26.4	 16
 52	  8	197.3	58.2	 16
 53	  8	118.0	32.0	 16
 54	  8	7843.8	1891.7	 16
 55	  8	168.5	19.9	 16
 56	  8	165.0	26.1	 16
 57	  8	5459.8	1483.7	 16
 58	  8	161.0	22.4	 16
 59	  8	76.8	12.8	 16
 60	  8	90.0	17.0	 16
 61	  8	93.5	17.6	 16
 62	  8	8553.5	511.5	 16
 63	  8	6724.5	1197.5	 16
 64	  8	6230.5	1130.4	 16
 65	  8	7273.3	1279.4	 16
 66	  8	8449.0	1925.0	 16
 67	  8	104.8	19.5	 16
 68	  8	7405.3	1654.8	 16
 69	  8	146.8	19.4	 16
 70	  8	152.0	14.6	 16
 71	  8	6037.0	1229.9	 16
 72	  8	6853.8	1919.7	 16
 73	  8	85.5	13.3	 16
 74	  8	155.8	18.7	 16
 75	  8	5541.3	1095.6	 16
 76	  8	5613.3	1146.7	 16
 77	  8	5422.8	1273.5	 16
 78	  8	157.0	18.9	 16
 79	  8	96.3	19.1	 16
 80	  8	7002.5	1128.2	 16
 81	  8	147.0	21.8	 16
 82	  8	140.5	21.9	 16
 83	  8	165.0	24.2	 16
 84	  8	6952.3	915.7	 16
 85	  8	102.0	17.8	 16
 86	  8	132.3	9.2	 16
 87	  8	165.5	26.0	 16
 88	  8	6013.5	877.2	 16
 89	  8	153.3	29.6	 16
 90	  8	137.5	18.9	 16
 91	  8	77.8	13.2	 16
 92	  8	131.5	16.1	 16
 93	  8	5602.8	1337.5	 16
 94	  8	5787.5	1433.4	 16
 95	  8	161.3	25.4	 16
 96	  8	160.3	18.2	 16
 97	  8	83.5	16.0	 16
 98	  8	161.5	22.1	 16
 99	  8	5532.8	1332.7	 16
100	  8	5661.0	1476.8	 16
101	  8	172.3	22.0	 16
102	  8	167.8	26.9	 16
103	  8	75.8	18.6	 16
104	  8	169.8	38.2	 16
105	  8	7025.5	386.1	 16
106	  8	6556.0	1474.8	 16
107	  8	7065.0	1175.7	 16
108	  8	162.0	28.8	 16
109	  8	69.3	10.0	 16
110	  8	69.5	10.4	 16
111	  8	93.3	23.7	 16
112	  8	140.3	32.8	 16
113	  8	458.8	67.1	 16
114	  8	102.5	21.2	 16
115	  8	125.3	21.5	 16
116	  8	1076.8	217.4	 16
117	  8	526.5	39.3	 16
118	  8	236.3	36.1	 16
119	  8	312.0	29.8	 16
120	  8	434.3	47.5	 16
121	  8	1063.0	160.9	 16
122	  8	280.3	46.6	 16
123	  8	220.8	29.8	 16
124	  8	221.0	52.5	 16
125	  8	1769.3	175.6	 16
126	  8	3968.0	520.8	 16
127	  8	4227.0	510.0	 16
128	  8	4207.8	508.1	 16
129	  8	262.0	44.0	 16
130	  8	168.0	113.3	 20
131	  8	1826.0	608.8	 16
132	  8	181.3	40.0	 16
133	  8	925.0	480.2	 16
134	  8	5390.8	954.5	 16
135	  8	2507.5	338.8	 16
136	  8	832.8	95.8	 16
137	  8	587.5	81.6	 16
138	  8	354.8	40.7	 16
139	  8	452.0	126.1	 16
140	  8	91.3	12.8	 16
141	  8	122.3	17.1	 16
142	  8	174.8	17.8	 16
143	  8	245.3	37.3	 16
144	  8	110.5	14.9	 16
145	  8	347.0	88.9	 16
146	  8	109.3	16.6	 16
147	  8	218.0	50.2	 16
148	  8	111.3	28.4	 16
149	  8	128.5	16.1	 16
150	  8	123.0	19.3	 16
151	  8	175.0	24.1	 16
152	  8	119.3	21.4	 16
153	  8	106.0	17.3	 16
154	  8	271.0	56.5	 16
155	  8	187.8	29.2	 16
156	  8	527.0	38.3	 16
157	  8	558.8	75.5	 16
158	  8	429.0	200.9	 16
159	  8	985.3	107.8	 16
160	  8	391.5	61.8	 16
161	  8	194.0	26.9	 16
162	  8	400.8	56.5	 16
163	  8	422.3	52.1	 16
164	  8	210.3	34.0	 16
165	  8	210.8	35.6	 16
166	  8	144.8	24.8	 16
167	  8	93.5	14.4	 16
168	  8	159.0	34.9	 16
169	  8	189.8	22.9	 16
170	  8	176.3	22.2	 16
171	  8	188.3	27.9	 16
172	  8	166.5	26.3	 16
173	  8	145.3	27.7	 16
174	  8	273.3	71.5	 16
175	  8	105.3	17.2	 16
176	  8	148.8	22.4	 16
177	  8	152.5	23.7	 16
178	  8	199.8	30.2	 16
179	  8	197.3	26.1	 16
180	  8	408.5	42.3	 16
181	  8	226.3	22.6	 16
182	  8	1178.0	397.3	 16
183	  8	92.5	10.8	 16
184	  8	167.0	23.7	 16
185	  8	171.0	51.2	 16
186	  8	239.8	47.9	 16
187	  8	149.3	31.4	 16
188	  8	120.3	18.6	 16
189	  8	554.3	96.5	 16
190	  8	291.3	59.3	 16
191	  8	124.3	19.5	 16
192	  8	130.0	16.2	 16
193	  8	175.3	26.9	 16
194	  8	656.8	158.6	 16
195	  8	150.0	23.9	 16
196	  8	172.0	22.0	 16
197	  8	122.3	19.4	 16
198	  8	212.8	32.7	 16
199	  8	230.0	47.1	 16
200	  8	296.3	62.3	 16
201	  8	154.0	27.9	 16
202	  8	213.8	35.5	 16
203	  8	297.8	43.8	 16
204	  8	178.5	39.6	 16
205	  8	92.8	12.5	 16
206	  8	176.0	27.1	 16
207	  8	138.8	23.4	 16
208	  8	165.8	32.1	 16
209	  8	93.0	14.2	 16
210	  8	118.8	24.8	 16
211	  8	516.0	109.7	 16
212	  8	118.8	19.3	 16
213	  8	228.5	42.7	 16
214	  8	188.3	31.4	 16
215	  8	148.3	19.8	 16
216	  8	218.5	44.1	 16
217	  8	152.3	24.4	 16
218	  8	140.8	17.8	 16
219	  8	90.3	16.0	 16
220	  8	153.3	29.2	 16
221	  8	291.3	54.4	 16
222	  8	130.5	19.9	 16
223	  8	118.8	23.6	 16
224	  8	163.5	36.9	 16
225	  8	506.5	39.6	 16
226	  8	293.3	38.7	 16
227	  8	287.3	41.0	 16
228	  8	172.5	27.8	 16
229	  8	94.8	20.1	 16
230	  8	106.3	12.2	 16
231	  8	178.5	31.4	 16
232	  8	159.8	50.8	 16
233	  8	683.0	154.5	 16
234	  8	265.0	47.4	 16
235	  8	146.0	24.5	 16
236	  8	278.8	43.7	 16
237	  8	142.0	27.0	 16
238	  8	362.5	37.6	 16
239	  8	146.0	15.2	 16
240	  8	144.8	24.5	 16
241	  8	246.0	35.8	 16
242	  8	145.5	29.2	 16
243	  8	381.8	71.9	 16
244	  8	122.0	23.5	 16
245	  8	107.3	18.4	 16
246	  8	332.5	59.2	 16
247	  8	130.5	16.6	 16
248	  8	120.0	19.2	 16
249	  8	173.8	28.1	 16
250	  8	219.5	60.1	 16
251	  8	679.5	80.2	 16
252	  8	554.3	73.3	 16
253	  8	145.0	23.7	 16
254	  8	122.5	20.9	 16
255	  8	121.0	19.3	 16
256	  8	115.0	28.9	 16
257	  8	338.3	32.4	 16
258	  8	91.0	31.8	 16
259	  8	200.3	32.9	 16
260	  8	229.0	38.3	 16
261	  8	249.5	36.4	 16
262	  8	180.3	35.5	 16
263	  8	748.5	148.2	 16
264	  8	169.3	40.6	 16
265	  8	232.0	26.3	 16
266	  8	154.5	24.0	 16
267	  8	403.5	78.7	 16
268	  8	306.0	46.5	 16
269	  8	103.0	14.3	 16
270	  8	173.8	22.6	 16
271	  8	1030.8	91.2	 16
272	  8	541.3	53.6	 16
273	  8	90.0	17.2	 16
274	  8	200.0	49.0	 16
275	  8	513.3	42.7	 16
276	  8	515.0	52.1	 16
277	  8	373.8	47.8	 16
278	  8	212.3	26.7	 16
279	  8	121.5	14.3	 16
280	  8	123.3	18.8	 16
281	  8	108.0	17.9	 16
282	  8	122.5	18.3	 16
283	  8	397.8	69.8	 16
284	  8	208.5	35.1	 16
285	  8	310.0	51.7	 16
286	  8	170.0	38.9	 16
287	  8	132.3	25.6	 16
288	  8	215.3	35.0	 16
289	  8	480.5	64.1	 16
290	  8	480.3	41.9	 16
291	  8	165.3	25.5	 16
292	  8	107.3	16.1	 16
293	  8	704.0	80.0	 16
294	  8	295.5	49.8	 16
295	  8	261.3	40.2	 16
296	  8	217.3	26.6	 16
297	  8	160.5	21.8	 16
298	  8	264.5	49.6	 16
299	  8	252.8	43.1	 16
300	  8	391.3	49.1	 16
301	  8	203.3	27.0	 16
302	  8	83.0	14.8	 16
303	  8	205.5	35.5	 16
304	  8	166.5	23.8	 16
305	  8	121.0	15.8	 16
306	  8	1435.5	111.4	 16
307	  8	135.5	27.4	 16
308	  8	404.5	88.4	 16
309	  8	136.5	16.8	 16
310	  8	188.8	23.0	 16
311	  8	304.5	28.4	 16
312	  8	132.5	23.6	 16
313	  8	610.5	81.1	 16
314	  8	1287.0	95.6	 16
315	  8	342.5	36.8	 16
316	  8	213.8	46.8	 16
317	  8	242.5	35.3	 16
318	  8	203.8	43.5	 16
319	  8	199.0	36.6	 16
320	  8	76.8	10.0	 16
321	  8	726.5	91.1	 16
322	  8	483.5	72.6	 16
323	  8	208.5	33.2	 16
324	  8	299.3	44.8	 16
325	  8	406.0	57.0	 16
326	  8	443.0	68.2	 16
327	  8	232.3	47.3	 16
328	  8	138.0	25.4	 16
329	  8	156.3	21.5	 16
330	  8	921.5	139.3	 16
331	  8	114.5	17.3	 16
332	  8	160.3	29.3	 16
333	  8	1254.3	579.0	 16
334	  8	1307.0	661.3	 16
335	  8	346.8	50.8	 16
336	  8	190.5	27.0	 16
337	  8	128.3	24.0	 16
338	  8	127.3	13.2	 16
339	  8	107.8	25.7	 16
340	  8	155.3	15.3	 16
341	  8	124.0	19.2	 16
342	  8	308.3	57.2	 16
343	  8	84.8	13.0	 16
344	  8	133.0	24.1	 16
345	  8	160.5	21.2	 16
346	  8	306.8	48.4	 16
347	  8	1344.0	143.9	 16
348	  8	426.5	65.3	 16
349	  8	122.8	16.9	 16
350	  8	163.3	16.9	 16
351	  8	90.3	18.9	 16
352	  8	177.5	28.1	 16
353	  8	103.5	19.9	 16
354	  8	125.0	19.3	 16
355	  8	195.8	42.1	 16
356	  8	235.3	28.0	 16
357	  8	270.3	35.3	 16
358	  8	820.3	94.2	 16
359	  8	240.8	27.1	 16
360	  8	249.8	28.1	 16
361	  8	95.3	16.4	 16
362	  8	119.5	22.9	 16
363	  8	97.5	11.0	 16
364	  8	132.5	12.9	 16
365	  8	123.0	20.9	 16
366	  8	286.8	37.7	 16
367	  8	597.8	65.4	 16
368	  8	183.5	66.9	 20
369	  8	219.3	26.9	 16
370	  8	256.0	42.1	 16
371	  8	256.8	47.3	 16
372	  8	724.8	96.2	 16
373	  8	383.8	64.6	 16
374	  8	115.0	19.4	 16
375	  8	99.0	28.0	 16
376	  8	105.3	18.0	 16
377	  8	246.3	26.3	 16
378	  8	264.3	39.9	 16
379	  8	200.5	24.2	 16
380	  8	401.5	69.1	 16
381	  8	129.3	20.0	 16
382	  8	105.3	16.0	 16
383	  8	297.3	28.9	 16
384	  8	164.5	17.1	 16
385	  8	117.3	14.0	 16
386	  8	178.0	34.2	 16
387	  8	326.8	60.2	 16
388	  8	266.0	35.0	 16
389	  8	136.5	26.0	 16
390	  8	135.0	21.3	 16
391	  8	240.5	43.6	 16
392	  8	101.0	16.3	 16
393	  8	218.5	28.0	 16
394	  8	307.0	32.5	 16
395	  8	462.8	65.0	 16
396	  8	852.0	61.7	 16
397	  8	908.8	116.4	 16
398	  8	117.0	19.1	 16
399	  8	120.0	17.4	 16
400	  8	133.0	20.2	 16
401	  8	769.3	104.1	 16
402	  8	171.3	24.7	 16
403	  8	138.5	22.1	 16
404	  8	212.8	38.7	 16
405	  8	100.3	19.8	 16
406	  8	512.3	95.7	 16
407	  8	175.5	32.0	 16
408	  8	136.0	30.6	 16
409	  8	332.3	70.0	 16
410	  8	223.0	37.7	 16
411	  8	430.0	39.0	 16
412	  8	451.5	38.0	 16
413	  8	180.3	26.9	 16
414	  8	82.0	13.2	 16
415	  8	204.0	35.0	 16
416	  8	117.5	31.1	 16
417	  8	111.0	24.2	 16
418	  8	264.3	32.0	 16
419	  8	158.8	33.5	 16
420	  8	85.5	12.7	 16
421	  8	103.8	14.6	 16
422	  8	106.5	17.7	 16
423	  8	338.0	36.3	 16
424	  8	609.3	70.0	 16
425	  8	202.0	22.3	 16
426	  8	413.3	76.5	 16
427	  8	163.0	25.7	 16
428	  8	124.3	21.9	 16
429	  8	170.0	25.7	 16
430	  8	180.8	31.8	 16
431	  8	116.3	19.1	 16
432	  8	125.5	26.0	 16
433	  8	99.8	17.6	 16
434	  8	145.8	21.4	 16
435	  8	250.8	52.3	 16
436	  8	180.8	30.9	 16
437	  8	353.5	35.6	 16
438	  8	371.3	43.8	 16
439	  8	473.5	111.9	 16
440	  8	226.5	44.6	 16
441	  8	102.8	27.7	 16
442	  8	153.3	26.3	 16
443	  8	196.5	95.4	 16
444	  8	516.3	63.1	 16
445	  8	186.0	29.2	 16
446	  8	196.0	32.5	 16
447	  8	475.3	86.2	 16
448	  8	1859.3	241.6	 16
449	  8	3300.3	413.9	 16
450	  8	1203.5	152.2	 16
451	  8	174.3	41.6	 16
452	  8	255.5	28.6	 16
453	  8	177.3	18.7	 16
454	  8	610.0	78.2	 16
455	  8	241.8	51.7	 16
456	  8	334.5	37.5	 16
457	  8	120.8	25.6	 16
458	  8	326.0	32.0	 16
459	  8	141.0	28.6	 16
460	  8	741.8	115.7	 16
461	  8	89.3	16.2	 16
462	  8	110.3	16.2	 16
463	  8	220.3	31.9	 16
464	  8	96.8	13.5	 16
465	  8	191.8	28.4	 16
466	  8	138.5	34.0	 16
467	  8	253.3	32.4	 16
468	  8	134.8	39.8	 16
469	  8	165.0	31.5	 16
470	  8	202.8	24.8	 16
471	  8	94.3	16.5	 16
472	  8	743.5	169.2	 16
473	  8	439.5	48.1	 16
474	  8	107.3	21.8	 16
475	  8	162.3	62.7	 16
476	  8	98.0	20.0	 16
477	  8	102.5	17.1	 16
478	  8	119.3	20.5	 16
479	  8	84.8	11.4	 16
480	  8	91.8	20.0	 16
481	  8	121.0	29.5	 16
482	  8	565.0	164.5	 16
483	  8	1405.5	155.0	 16
484	  8	357.8	52.8	 16
485	  8	755.3	102.9	 16
486	  8	268.8	33.6	 16
487	  8	637.8	80.3	 16
488	  8	339.5	45.1	 16
489	  8	190.8	31.7	 16
490	  8	339.0	75.1	 16
491	  8	126.0	28.9	 16
492	  8	125.5	37.7	 16
493	  8	260.8	27.0	 16
494	  8	240.3	32.3	 16
495	  8	514.3	52.1	 16
496	  8	123.3	22.3	 16
497	  8	150.3	18.5	 16
498	  8	123.8	20.9	 16
499	  8	208.8	35.4	 16
500	  8	155.0	22.3	 16
501	  8	434.3	34.0	 16
502	  8	458.8	60.7	 16
503	  8	527.3	54.6	 16
504	  8	300.3	48.7	 16
505	  8	127.3	20.7	 16
506	  8	845.3	66.4	 16
507	  8	284.5	44.4	 16
508	  8	256.3	46.2	 16
509	  8	256.3	26.5	 16
510	  8	354.0	36.4	 16
511	  8	165.3	24.5	 16
512	  8	326.3	54.8	 16
513	  8	84.0	16.4	 16
514	  8	90.0	19.2	 16
515	  8	97.0	21.9	 16
516	  8	93.3	16.5	 16
517	  8	646.3	184.9	 16
518	  8	279.8	39.6	 16
519	  8	467.3	55.6	 16
520	  8	243.0	52.1	 16
521	  8	118.0	21.4	 16
522	  8	212.0	52.9	 16
523	  8	232.3	22.9	 16
524	  8	572.0	72.0	 16
525	  8	90.5	19.2	 16
526	  8	86.0	12.2	 16
527	  8	99.3	12.2	 16
528	  8	153.8	26.1	 16
529	  8	144.8	25.2	 16
530	  8	507.3	51.1	 16
531	  8	298.8	50.8	 16
532	  8	236.5	49.3	 16
533	  8	180.8	25.8	 16
534	  8	91.3	14.3	 16
535	  8	105.5	18.5	 16
536	  8	121.3	22.4	 16
537	  8	155.0	99.2	 16
538	  8	639.3	67.7	 16
539	  8	450.0	65.2	 16
540	  8	402.0	36.6	 16
541	  8	168.0	34.0	 16
542	  8	121.5	20.3	 16
543	  8	96.5	23.2	 16
544	  8	212.0	39.5	 16
545	  8	297.8	63.1	 16
546	  8	130.5	20.0	 16
547	  8	158.8	44.0	 16
548	  8	273.3	42.4	 16
549	  8	501.8	222.0	 16
550	  8	132.3	26.6	 16
551	  8	201.5	38.9	 16
552	  8	433.3	67.3	 16
553	  8	439.8	72.7	 16
554	  8	346.0	78.9	 16
555	  8	79.0	11.8	 16
556	  8	108.5	36.4	 16
557	  8	119.3	19.7	 16
558	  8	904.8	65.7	 16
559	  8	1114.3	195.0	 16
560	  8	102.3	22.1	 16
561	  8	284.5	64.5	 16
562	  8	328.3	133.2	 16
563	  8	1802.3	320.8	 16
564	  8	155.0	18.9	 16
565	  8	186.5	33.0	 16
566	  8	135.5	29.0	 16
567	  8	142.3	27.5	 16
568	  8	133.0	14.8	 16
569	  8	274.5	30.7	 16
570	  8	196.0	33.0	 16
571	  8	139.5	27.7	 16
572	  8	219.5	54.8	 16
573	  8	292.5	108.6	 16
574	  8	2874.0	1158.6	 16
575	  8	136.5	21.2	 16
576	  8	255.0	52.0	 16
577	  8	141.3	30.1	 16
578	  8	96.8	18.6	 16
579	  8	87.5	15.6	 16
580	  8	269.8	38.3	 16
581	  8	187.5	16.5	 16
582	  8	235.8	49.1	 16
583	  8	134.3	29.9	 16
584	  8	330.3	75.9	 16
585	  8	135.3	15.5	 16
586	  8	75.8	14.8	 16
587	  8	131.3	22.4	 16
588	  8	94.3	17.1	 16
589	  8	185.5	30.1	 16
590	  8	218.3	37.9	 16
591	  8	227.5	37.4	 16
592	  8	185.8	38.1	 16
593	  8	174.8	23.2	 16
594	  8	111.0	16.6	 16
595	  8	90.3	26.7	 16
596	  8	435.8	46.8	 16
597	  8	111.3	24.5	 16
598	  8	243.5	18.1	 16
599	  8	99.0	16.4	 16
600	  8	100.5	17.5	 16
601	  8	108.3	17.7	 16
602	  8	108.3	20.4	 16
603	  8	175.8	31.6	 16
604	  8	510.5	56.3	 16
605	  8	141.5	23.2	 16
606	  8	120.0	19.1	 16
607	  8	279.0	53.5	 20
608	  8	114.3	19.4	 16
609	  8	270.0	51.7	 16
610	  8	113.3	17.3	 16
611	  8	178.3	22.5	 16
612	  8	495.0	120.2	 16
613	  8	131.0	28.4	 16
614	  8	178.3	41.1	 16
615	  8	449.5	61.0	 16
616	  8	301.8	68.3	 16
617	  8	915.0	170.6	 16
618	  8	110.5	19.7	 16
619	  8	642.3	152.0	 16
620	  8	122.3	20.9	 16
621	  8	651.3	95.1	 16
622	  8	181.5	29.4	 16
623	  8	248.5	42.0	 16
624	  8	139.5	24.4	 16
625	  8	257.3	32.2	 16
626	  8	265.0	51.7	 16
627	  8	1269.8	140.6	 16
628	  8	644.5	89.3	 16
629	  8	100.0	15.3	 16
630	  8	339.5	39.0	 16
631	  8	341.0	32.3	 16
632	  8	196.5	26.5	 16
633	  8	215.3	31.6	 16
634	  8	374.0	45.3	 16
635	  8	118.3	18.2	 16
636	  8	131.3	23.0	 16
637	  8	204.8	35.4	 16
638	  8	136.0	33.5	 16
639	  8	141.5	52.7	 16
640	  8	101.3	13.8	 16
641	  8	319.5	58.2	 16
642	  8	463.0	58.3	 16
643	  8	110.3	20.2	 16
644	  8	999.0	102.2	 16
645	  8	387.8	59.9	 16
646	  8	858.3	146.1	 16
647	  8	380.8	62.5	 16
648	  8	744.0	120.6	 16
649	  8	149.8	24.8	 16
650	  8	168.3	18.9	 16
651	  8	174.5	28.8	 16
652	  8	181.3	30.7	 16
653	  8	908.0	207.3	 16
654	  8	101.8	15.7	 16
655	  8	105.5	17.1	 16
656	  8	149.0	26.7	 16
657	  8	125.0	20.8	 16
658	  8	164.5	47.5	 16
659	  8	533.3	74.9	 16
660	  8	184.8	31.6	 16
661	  8	235.5	42.5	 16
662	  8	108.8	22.6	 16
663	  8	93.3	16.5	 16
664	  8	280.0	53.2	 16
665	  8	305.0	49.8	 16
666	  8	537.8	275.8	 16
667	  8	3246.5	255.3	 16
668	  8	6137.5	1424.2	 16
669	  8	243.5	24.9	 16
670	  8	804.0	164.2	 16
671	  8	102.0	18.7	 16
672	  8	180.3	30.9	 16
673	  8	227.3	41.9	 16
674	  8	99.8	15.4	 16
675	  8	113.0	15.5	 16
676	  8	152.5	30.9	 16
677	  8	110.3	26.8	 16
678	  8	1745.8	462.8	 16
679	  8	157.5	25.9	 16
680	  8	268.3	52.8	 16
681	  8	405.8	59.0	 16
682	  8	174.0	21.9	 16
683	  8	629.0	109.4	 16
684	  8	246.0	32.2	 16
685	  8	704.5	127.0	 16
686	  8	211.3	36.7	 16
687	  8	1692.0	209.8	 16
688	  8	250.5	66.6	 16
689	  8	390.5	93.1	 16
690	  8	447.3	31.2	 16
691	  8	373.0	46.5	 16
692	  8	284.3	57.3	 16
693	  8	248.0	51.8	 16
694	  8	105.8	19.5	 16
695	  8	119.0	25.5	 16
696	  8	102.5	16.7	 16
697	  8	125.0	27.7	 16
698	  8	496.3	60.5	 16
699	  8	173.0	25.3	 16
700	  8	249.8	35.3	 16
701	  8	184.0	37.0	 16
702	  8	142.0	23.0	 16
703	  8	130.3	29.5	 16
704	  8	150.0	23.9	 16
705	  8	118.0	19.0	 16
706	  8	321.5	47.2	 16
707	  8	232.3	39.7	 16
708	  8	153.3	35.8	 16
709	  8	401.0	42.5	 16
710	  8	193.3	30.8	 16
711	  8	7136.0	1478.2	 16
  0	  9	199.8	23.1	 16
  1	  9	2713.0	489.9	 16
  2	  9	196.5	43.0	 16
  3	  9	158.3	21.6	 16
  4	  9	93.5	15.7	 16
  5	  9	114.0	14.7	 16
  6	  9	2110.5	384.7	 16
  7	  9	93.8	15.1	 16
  8	  9	734.8	169.9	 16
  9	  9	110.8	23.8	 16
 10	  9	152.3	27.9	 16
 11	  9	98.0	20.0	 16
 12	  9	7997.0	1322.0	 16
 13	  9	176.5	27.2	 16
 14	  9	185.0	39.8	 16
 15	  9	217.0	37.2	 16
 16	  9	8627.0	1596.8	 16
 17	  9	110.8	34.5	 16
 18	  9	9339.3	483.4	 16
 19	  9	7851.0	1296.8	 16
 20	  9	7456.5	1194.0	 16
 21	  9	6785.3	1862.1	 16
 22	  9	161.0	31.3	 16
 23	  9	124.8	41.7	 16
 24	  9	8051.0	2056.9	 16
 25	  9	166.0	17.3	 16
 26	  9	148.8	15.0	 16
 27	  9	191.8	47.6	 16
 28	  9	7995.3	2007.2	 16
 29	  9	130.3	44.1	 16
 30	  9	8985.8	492.4	 16
 31	  9	7446.3	1284.5	 16
 32	  9	7032.8	1239.8	 16
 33	  9	6757.3	1919.2	 16
 34	  9	163.3	22.1	 16
 35	  9	139.0	62.1	 16
 36	  9	7610.5	2001.4	 16
 37	  9	148.5	16.4	 16
 38	  9	142.0	18.6	 16
 39	  9	149.0	16.3	 16
 40	  9	151.5	16.7	 16
 41	  9	119.3	23.9	 16
 42	  9	7818.3	2016.6	 16
 43	  9	163.8	23.1	 16
 44	  9	156.3	27.0	 16
 45	  9	162.3	25.2	 16
 46	  9	7303.3	1931.5	 16
 47	  9	91.5	12.4	 16
 48	  9	141.5	19.7	 16
 49	  9	171.3	26.9	 16
 50	  9	5298.5	1622.4	 16
 51	  9	153.8	25.4	 16
 52	  9	160.8	30.0	 16
 53	  9	101.8	19.8	 16
 54	  9	8223.8	419.7	 16
 55	  9	7006.3	1369.5	 16
 56	  9	6089.0	1803.8	 16
 57	  9	167.3	26.1	 16
 58	  9	136.3	23.8	 16
 59	  9	86.3	16.7	 16
 60	  9	76.3	10.3	 16
 61	  9	86.5	18.8	 16
 62	  9	7776.3	1770.9	 16
 63	  9	176.8	24.0	 16
 64	  9	181.5	23.7	 16
 65	  9	187.5	30.7	 16
 66	  9	7777.5	1749.3	 16
 67	  9	114.5	17.3	 16
 68	  9	7501.3	1759.7	 16
 69	  9	170.3	40.5	 16
 70	  9	191.3	29.5	 16
 71	  9	163.3	22.7	 16
 72	  9	7271.5	1399.1	 16
 73	  9	83.3	18.3	 16
 74	  9	157.3	31.0	 16
 75	  9	142.8	22.6	 16
 76	  9	141.8	19.5	 16
 77	  9	159.3	21.1	 16
 78	  9	139.0	13.0	 16
 79	  9	92.5	11.9	 16
 80	  9	7015.0	1107.5	 16
 81	  9	128.5	14.6	 16
 82	  9	153.3	24.8	 16
 83	  9	169.3	16.8	 16
 84	  9	6991.0	941.9	 16
 85	  9	90.3	14.5	 16
 86	  9	142.8	15.9	 16
 87	  9	139.3	16.6	 16
 88	  9	6053.8	869.7	 16
 89	  9	142.3	17.8	 16
 90	  9	140.0	24.3	 16
 91	  9	70.5	11.4	 16
 92	  9	148.0	24.1	 16
 93	  9	168.8	22.0	 16
 94	  9	180.3	28.0	 16
 95	  9	5722.3	1585.8	 16
 96	  9	133.0	16.2	 16
 97	  9	74.5	11.8	 16
 98	  9	155.0	25.3	 16
 99	  9	175.8	32.4	 16
100	  9	146.3	20.2	 16
101	  9	5620.8	1662.3	 16
102	  9	173.0	32.6	 16
103	  9	94.8	22.8	 16
104	  9	6617.8	1932.4	 16
105	  9	172.3	23.2	 16
106	  9	173.8	24.8	 16
107	  9	157.0	20.0	 16
108	  9	6856.5	1991.7	 16
109	  9	85.5	18.2	 16
110	  9	70.5	12.0	 16
111	  9	1269.5	285.9	 16
112	  9	1610.0	393.3	 16
113	  9	706.0	193.2	 16
114	  9	241.5	38.1	 16
115	  9	134.8	22.9	 16
116	  9	172.5	34.2	 16
117	  9	108.0	20.2	 16
118	  9	206.0	35.6	 16
119	  9	411.8	50.4	 16
120	  9	2380.5	485.8	 16
121	  9	240.0	30.4	 16
122	  9	110.3	25.9	 16
123	  9	153.8	34.3	 16
124	  9	428.8	51.8	 16
125	  9	141.5	23.0	 16
126	  9	163.3	33.4	 16
127	  9	1585.8	317.3	 16
128	  9	120.3	23.5	 16
129	  9	127.8	15.2	 16
130	  9	139.3	26.1	 16
131	  9	342.3	89.9	 20
132	  9	1998.5	642.8	 16
133	  9	276.0	26.0	 16
134	  9	206.5	46.8	 16
135	  9	105.8	13.5	 16
136	  9	158.3	28.6	 16
137	  9	235.0	50.6	 16
138	  9	81.3	21.8	 16
139	  9	118.0	22.8	 16
140	  9	98.5	18.1	 16
141	  9	270.3	46.4	 16
142	  9	130.3	38.4	 16
143	  9	372.3	64.8	 16
144	  9	378.3	47.6	 16
145	  9	565.5	115.4	 16
146	  9	213.8	26.3	 16
147	  9	165.3	24.4	 16
148	  9	329.5	53.2	 16
149	  9	172.0	37.1	 16
150	  9	447.8	80.1	 16
151	  9	279.0	166.3	 16
152	  9	12963.8	3979.9	 16
153	  9	125.5	24.1	 16
154	  9	426.0	56.0	 16
155	  9	8729.0	2729.4	 16
156	  9	311.5	63.4	 16
157	  9	1564.8	375.1	 16
158	  9	325.8	82.9	 16
159	  9	936.8	60.9	 16
160	  9	992.5	201.4	 16
161	  9	174.0	28.5	 16
162	  9	111.0	21.4	 16
163	  9	251.3	41.4	 16
164	  9	390.3	86.0	 16
165	  9	1321.0	350.6	 16
166	  9	233.8	52.2	 16
167	  9	263.5	38.8	 16
168	  9	211.5	26.2	 16
169	  9	467.3	55.4	 16
170	  9	6595.3	2241.0	 16
171	  9	251.3	43.3	 16
172	  9	286.5	40.4	 16
173	  9	280.5	33.7	 16
174	  9	488.8	111.6	 16
175	  9	211.3	28.8	 16
176	  9	117.8	19.1	 16
177	  9	93.0	21.0	 16
178	  9	109.8	21.2	 16
179	  9	100.0	21.6	 16
180	  9	79.3	18.3	 16
181	  9	146.5	18.6	 16
182	  9	167.0	36.6	 16
183	  9	147.5	35.9	 16
184	  9	145.3	20.0	 16
185	  9	133.3	14.7	 16
186	  9	177.0	39.4	 16
187	  9	150.5	29.3	 16
188	  9	190.3	67.0	 16
189	  9	163.0	32.8	 16
190	  9	230.5	110.4	 16
191	  9	9612.3	3228.2	 16
192	  9	583.5	121.2	 16
193	  9	328.8	89.5	 16
194	  9	116.5	36.0	 16
195	  9	1886.3	595.0	 16
196	  9	153.8	28.2	 16
197	  9	300.5	78.6	 16
198	  9	723.3	157.7	 16
199	  9	283.8	48.6	 16
200	  9	114.0	19.6	 16
201	  9	305.0	73.6	 16
202	  9	96.0	15.0	 16
203	  9	155.0	25.2	 16
204	  9	448.5	37.9	 16
205	  9	458.8	54.8	 16
206	  9	3783.0	979.0	 16
207	  9	130.5	20.8	 16
208	  9	419.5	103.6	 16
209	  9	99.3	19.4	 16
210	  9	347.3	35.9	 16
211	  9	282.5	40.6	 16
212	  9	240.8	27.8	 16
213	  9	210.8	40.0	 16
214	  9	291.0	48.6	 16
215	  9	330.8	79.3	 16
216	  9	133.5	21.3	 16
217	  9	222.8	53.9	 16
218	  9	93.3	18.3	 16
219	  9	81.0	12.3	 16
220	  9	172.8	30.5	 16
221	  9	553.3	84.5	 16
222	  9	141.3	39.4	 16
223	  9	425.3	56.6	 16
224	  9	246.0	41.4	 16
225	  9	236.5	49.6	 16
226	  9	122.3	12.4	 16
227	  9	171.5	35.5	 16
228	  9	99.3	15.5	 16
229	  9	458.0	110.4	 16
230	  9	209.0	29.8	 16
231	  9	263.0	33.1	 16
232	  9	1036.3	155.0	 16
233	  9	497.5	68.3	 16
234	  9	197.0	214.7	 16
235	  9	243.3	39.6	 16
236	  9	178.5	31.4	 16
237	  9	431.8	52.4	 16
238	  9	577.5	68.4	 16
239	  9	221.0	27.5	 16
240	  9	306.5	44.2	 16
241	  9	200.3	29.4	 16
242	  9	211.5	40.5	 16
243	  9	158.0	23.8	 16
244	  9	182.8	36.8	 16
245	  9	260.8	45.7	 16
246	  9	107.8	23.9	 16
247	  9	13624.0	3056.6	 16
248	  9	326.8	81.2	 16
249	  9	207.3	38.9	 16
250	  9	588.5	135.9	 16
251	  9	476.0	63.4	 16
252	  9	594.0	93.5	 16
253	  9	606.5	70.2	 16
254	  9	110.3	18.5	 16
255	  9	101.8	30.5	 16
256	  9	150.3	27.4	 16
257	  9	117.8	17.1	 16
258	  9	187.8	23.9	 16
259	  9	220.5	34.4	 16
260	  9	144.8	15.0	 16
261	  9	159.3	20.5	 16
262	  9	95.0	14.0	 16
263	  9	118.8	17.2	 16
264	  9	409.0	85.0	 16
265	  9	107.0	20.2	 16
266	  9	322.5	41.4	 16
267	  9	341.8	41.7	 16
268	  9	232.5	36.7	 16
269	  9	283.5	40.2	 16
270	  9	114.5	18.9	 16
271	  9	109.8	20.6	 16
272	  9	927.5	238.3	 16
273	  9	83.8	19.7	 16
274	  9	132.3	32.5	 16
275	  9	209.0	66.9	 16
276	  9	104.3	22.7	 16
277	  9	96.3	15.6	 16
278	  9	179.0	28.4	 16
279	  9	174.8	28.4	 16
280	  9	112.8	21.2	 16
281	  9	207.8	31.1	 16
282	  9	313.0	46.4	 16
283	  9	80.5	13.5	 16
284	  9	134.3	28.3	 16
285	  9	159.0	27.5	 16
286	  9	113.0	18.1	 16
287	  9	81.8	17.4	 16
288	  9	167.3	19.2	 16
289	  9	150.0	15.9	 16
290	  9	277.8	36.4	 16
291	  9	343.0	25.7	 16
292	  9	643.5	143.3	 16
293	  9	277.5	40.3	 16
294	  9	1349.3	157.4	 16
295	  9	578.3	62.9	 16
296	  9	369.3	49.4	 16
297	  9	691.8	116.9	 16
298	  9	145.8	19.3	 16
299	  9	558.8	90.6	 16
300	  9	3856.8	947.5	 16
301	  9	171.3	23.2	 16
302	  9	91.0	15.9	 16
303	  9	154.0	49.5	 16
304	  9	423.8	46.9	 16
305	  9	1462.3	154.3	 16
306	  9	305.8	35.9	 16
307	  9	227.8	41.2	 16
308	  9	9826.5	1451.4	 16
309	  9	3219.5	517.1	 16
310	  9	11047.3	1409.1	 16
311	  9	1031.3	137.6	 16
312	  9	186.5	34.9	 16
313	  9	169.0	24.8	 16
314	  9	534.0	132.1	 16
315	  9	165.5	28.2	 16
316	  9	492.8	63.6	 16
317	  9	1266.8	209.1	 16
318	  9	113.3	18.7	 16
319	  9	138.0	32.2	 16
320	  9	246.3	28.3	 16
321	  9	157.8	28.7	 16
322	  9	214.3	25.0	 16
323	  9	137.8	23.4	 16
324	  9	124.0	21.7	 16
325	  9	135.8	28.6	 16
326	  9	116.0	20.7	 16
327	  9	103.0	16.4	 16
328	  9	4032.8	1038.1	 16
329	  9	343.3	41.4	 16
330	  9	250.3	41.9	 16
331	  9	134.5	23.5	 16
332	  9	368.0	59.5	 16
333	  9	615.8	60.2	 16
334	  9	139.5	19.5	 16
335	  9	83.8	13.6	 16
336	  9	93.5	15.3	 16
337	  9	80.8	19.2	 16
338	  9	103.3	19.6	 16
339	  9	179.8	22.1	 16
340	  9	134.8	32.1	 16
341	  9	129.5	14.3	 16
342	  9	416.5	90.6	 16
343	  9	218.3	28.1	 16
344	  9	557.8	68.8	 16
345	  9	99.5	13.5	 16
346	  9	540.3	86.1	 16
347	  9	318.0	51.5	 16
348	  9	799.3	114.9	 16
349	  9	188.0	34.3	 16
350	  9	5243.3	1321.6	 16
351	  9	385.0	62.1	 16
352	  9	551.8	60.8	 16
353	  9	161.3	30.9	 16
354	  9	265.8	57.0	 16
355	  9	219.5	31.0	 16
356	  9	3815.8	676.8	 16
357	  9	171.5	25.0	 16
358	  9	2115.5	295.6	 16
359	  9	155.0	27.5	 16
360	  9	104.3	17.9	 16
361	  9	160.5	26.4	 16
362	  9	145.0	25.6	 16
363	  9	154.3	37.9	 16
364	  9	128.0	44.1	 16
365	  9	158.3	23.1	 16
366	  9	78.0	9.2	 16
367	  9	78.3	17.2	 16
368	  9	108.3	14.0	 16
369	  9	159.5	22.3	 16
370	  9	249.3	47.1	 20
371	  9	606.5	119.8	 16
372	  9	121.3	16.4	 16
373	  9	132.3	20.1	 16
374	  9	369.8	68.2	 16
375	  9	131.3	17.9	 16
376	  9	148.0	31.9	 16
377	  9	1083.5	172.9	 16
378	  9	18238.8	3779.2	 16
379	  9	1731.5	381.3	 16
380	  9	92.3	16.2	 16
381	  9	101.5	17.6	 16
382	  9	129.5	20.9	 16
383	  9	159.5	18.7	 16
384	  9	221.5	45.6	 16
385	  9	1136.5	270.0	 16
386	  9	481.3	62.4	 16
387	  9	849.8	73.2	 16
388	  9	297.3	44.3	 16
389	  9	125.8	15.3	 16
390	  9	105.5	22.8	 16
391	  9	373.3	172.1	 16
392	  9	134.0	28.6	 16
393	  9	112.3	17.0	 16
394	  9	11551.8	2431.3	 16
395	  9	314.0	48.0	 16
396	  9	110.8	19.2	 16
397	  9	134.3	19.1	 16
398	  9	255.8	41.0	 16
399	  9	96.3	11.9	 16
400	  9	122.8	63.3	 16
401	  9	407.8	54.3	 16
402	  9	102.5	19.5	 16
403	  9	245.3	30.0	 16
404	  9	149.0	30.8	 16
405	  9	192.3	35.0	 16
406	  9	101.3	34.5	 16
407	  9	294.3	48.0	 16
408	  9	86.8	10.5	 16
409	  9	133.0	21.2	 16
410	  9	107.5	15.8	 16
411	  9	425.0	72.1	 16
412	  9	650.8	66.3	 16
413	  9	451.5	86.4	 16
414	  9	243.8	36.2	 16
415	  9	136.8	17.4	 16
416	  9	123.3	21.9	 16
417	  9	241.5	28.9	 16
418	  9	98.3	19.5	 16
419	  9	1728.0	426.6	 16
420	  9	961.5	163.6	 16
421	  9	153.8	24.5	 16
422	  9	80.5	14.0	 16
423	  9	478.5	82.1	 16
424	  9	2665.3	554.5	 16
425	  9	149.8	25.7	 16
426	  9	137.3	40.9	 16
427	  9	118.8	17.8	 16
428	  9	139.8	29.4	 16
429	  9	102.8	19.9	 16
430	  9	74.5	15.5	 16
431	  9	144.0	25.1	 16
432	  9	98.0	14.4	 16
433	  9	252.8	53.2	 16
434	  9	186.0	29.9	 16
435	  9	77.0	13.6	 16
436	  9	100.0	18.3	 16
437	  9	116.8	14.9	 16
438	  9	1452.5	352.8	 16
439	  9	273.8	29.3	 16
440	  9	365.0	68.0	 16
441	  9	243.3	50.4	 16
442	  9	232.3	43.7	 16
443	  9	970.0	140.7	 16
444	  9	211.5	30.2	 16
445	  9	127.0	13.7	 16
446	  9	132.0	28.5	 16
447	  9	110.8	25.6	 16
448	  9	110.5	15.1	 16
449	  9	126.8	24.7	 16
450	  9	188.0	31.5	 16
451	  9	168.3	38.0	 16
452	  9	97.3	17.8	 16
453	  9	250.5	34.2	 16
454	  9	479.8	72.6	 16
455	  9	288.5	45.0	 16
456	  9	221.3	35.4	 16
457	  9	74.5	12.3	 16
458	  9	79.0	14.7	 16
459	  9	85.3	18.0	 16
460	  9	1156.3	141.3	 16
461	  9	118.3	20.0	 16
462	  9	229.3	35.4	 16
463	  9	352.3	52.7	 16
464	  9	158.8	32.4	 16
465	  9	348.8	65.4	 16
466	  9	318.5	57.7	 16
467	  9	101.3	17.7	 16
468	  9	122.5	15.6	 16
469	  9	118.5	21.7	 16
470	  9	126.3	20.9	 16
471	  9	1051.0	236.5	 16
472	  9	263.0	22.3	 16
473	  9	298.8	43.2	 16
474	  9	5854.3	1362.1	 16
475	  9	194.3	28.2	 16
476	  9	91.8	19.3	 16
477	  9	150.5	25.7	 16
478	  9	286.5	61.9	 16
479	  9	146.5	19.8	 16
480	  9	1662.3	505.7	 16
481	  9	100.3	22.1	 16
482	  9	184.5	34.5	 16
483	  9	136.3	24.1	 16
484	  9	474.3	77.7	 16
485	  9	270.8	47.8	 16
486	  9	233.8	33.8	 16
487	  9	265.5	46.7	 16
488	  9	287.0	38.4	 16
489	  9	149.0	27.7	 16
490	  9	406.8	60.7	 16
491	  9	154.3	18.3	 16
492	  9	214.3	36.0	 16
493	  9	547.0	40.9	 16
494	  9	861.3	142.0	 16
495	  9	405.5	52.5	 16
496	  9	326.5	42.4	 16
497	  9	176.3	23.5	 16
498	  9	220.3	28.9	 16
499	  9	243.8	46.7	 16
500	  9	849.0	213.7	 16
501	  9	117.3	15.2	 16
502	  9	115.8	20.6	 16
503	  9	131.8	21.5	 16
504	  9	251.5	48.3	 16
505	  9	213.3	43.1	 16
506	  9	792.0	183.4	 16
507	  9	1165.0	373.8	 16
508	  9	1867.3	567.2	 16
509	  9	103.3	15.1	 16
510	  9	2004.0	548.2	 16
511	  9	200.3	34.6	 16
512	  9	99.0	15.7	 16
513	  9	909.8	282.4	 16
514	  9	289.3	48.1	 16
515	  9	111.3	19.8	 16
516	  9	540.3	155.0	 16
517	  9	112.5	18.6	 16
518	  9	111.5	14.1	 16
519	  9	1516.5	492.7	 16
520	  9	3691.0	1151.9	 16
521	  9	111.8	20.2	 16
522	  9	121.8	18.8	 16
523	  9	106.0	26.5	 16
524	  9	106.0	19.5	 16
525	  9	124.3	22.0	 16
526	  9	2576.5	729.1	 16
527	  9	380.0	72.6	 16
528	  9	163.8	29.9	 16
529	  9	162.3	20.6	 16
530	  9	674.5	142.8	 16
531	  9	309.0	39.8	 16
532	  9	101.0	19.9	 16
533	  9	127.8	18.4	 16
534	  9	90.8	16.3	 16
535	  9	109.5	18.6	 16
536	  9	130.8	25.7	 16
537	  9	152.8	48.3	 16
538	  9	111.3	22.2	 16
539	  9	178.0	38.0	 16
540	  9	172.8	24.5	 16
541	  9	560.8	140.0	 16
542	  9	92.3	20.3	 16
543	  9	232.8	62.1	 16
544	  9	226.3	43.7	 16
545	  9	685.0	211.7	 16
546	  9	251.5	39.4	 16
547	  9	770.3	196.9	 16
548	  9	861.0	217.4	 16
549	  9	346.0	50.5	 16
550	  9	307.5	48.2	 16
551	  9	335.3	45.0	 16
552	  9	426.8	76.7	 16
553	  9	225.3	29.3	 16
554	  9	276.5	57.0	 16
555	  9	96.3	16.5	 16
556	  9	201.8	45.3	 16
557	  9	96.3	15.3	 16
558	  9	116.5	21.1	 16
559	  9	225.3	43.9	 16
560	  9	136.5	23.6	 16
561	  9	536.5	127.2	 16
562	  9	137.8	22.7	 16
563	  9	346.3	99.9	 16
564	  9	323.5	75.2	 16
565	  9	476.0	81.3	 16
566	  9	2454.0	772.3	 16
567	  9	109.0	15.3	 16
568	  9	78.5	11.3	 16
569	  9	172.0	37.3	 16
570	  9	498.3	74.3	 16
571	  9	541.8	118.5	 16
572	  9	1714.8	532.2	 16
573	  9	316.5	71.9	 16
574	  9	449.0	105.7	 16
575	  9	319.5	94.8	 16
576	  9	219.3	26.9	 16
577	  9	1691.3	553.4	 16
578	  9	105.8	17.1	 16
579	  9	89.3	13.2	 16
580	  9	365.8	66.6	 16
581	  9	1241.5	357.2	 16
582	  9	1251.5	285.4	 16
583	  9	374.0	80.1	 16
584	  9	409.0	49.9	 16
585	  9	518.0	95.0	 16
586	  9	476.8	139.9	 16
587	  9	122.5	22.6	 16
588	  9	277.3	43.8	 16
589	  9	202.3	30.4	 16
590	  9	118.0	18.0	 16
591	  9	192.5	29.2	 16
592	  9	82.5	16.1	 16
593	  9	268.8	33.5	 16
594	  9	224.3	37.1	 16
595	  9	559.3	57.3	 16
596	  9	4776.3	676.6	 16
597	  9	5298.0	822.4	 16
598	  9	146.5	25.7	 16
599	  9	459.0	43.4	 16
600	  9	470.0	61.1	 16
601	  9	271.5	33.5	 16
602	  9	368.8	39.9	 16
603	  9	394.5	70.9	 16
604	  9	1209.5	225.1	 16
605	  9	108.5	11.9	 16
606	  9	328.5	30.7	 16
607	  9	116.0	14.2	 16
608	  9	138.0	21.5	 20
609	  9	160.8	41.1	 16
610	  9	244.0	40.5	 16
611	  9	306.5	55.5	 16
612	  9	407.5	96.6	 16
613	  9	814.0	186.2	 16
614	  9	155.5	21.9	 16
615	  9	164.0	26.9	 16
616	  9	384.5	52.3	 16
617	  9	278.5	39.1	 16
618	  9	161.3	27.1	 16
619	  9	144.5	28.4	 16
620	  9	359.8	67.1	 16
621	  9	218.8	21.8	 16
622	  9	234.3	46.0	 16
623	  9	242.5	31.1	 16
624	  9	98.3	17.3	 16
625	  9	112.0	18.1	 16
626	  9	97.5	18.2	 16
627	  9	560.0	82.4	 16
628	  9	499.5	63.8	 16
629	  9	160.0	21.9	 16
630	  9	408.8	49.6	 16
631	  9	406.3	55.9	 16
632	  9	3749.8	812.5	 16
633	  9	259.5	31.8	 16
634	  9	533.8	59.2	 16
635	  9	138.3	21.4	 16
636	  9	196.8	24.8	 16
637	  9	111.8	18.0	 16
638	  9	92.0	12.2	 16
639	  9	88.5	14.2	 16
640	  9	144.0	26.6	 16
641	  9	897.3	126.0	 16
642	  9	126.0	22.9	 16
643	  9	133.5	17.7	 16
644	  9	140.8	23.9	 16
645	  9	131.5	23.1	 16
646	  9	573.5	102.0	 16
647	  9	600.3	77.5	 16
648	  9	309.5	41.9	 16
649	  9	99.3	16.8	 16
650	  9	123.5	22.8	 16
651	  9	274.5	83.3	 16
652	  9	792.0	171.8	 16
653	  9	356.3	42.8	 16
654	  9	175.8	34.1	 16
655	  9	304.0	55.1	 16
656	  9	290.0	77.8	 16
657	  9	594.0	163.3	 16
658	  9	452.3	48.8	 16
659	  9	151.3	23.2	 16
660	  9	595.5	113.7	 16
661	  9	260.3	63.3	 16
662	  9	135.8	22.8	 16
663	  9	3240.8	941.5	 16
664	  9	198.5	32.4	 16
665	  9	160.3	28.5	 16
666	  9	148.5	16.4	 16
667	  9	604.8	85.3	 16
668	  9	2106.0	455.9	 16
669	  9	604.8	92.5	 16
670	  9	493.8	62.0	 16
671	  9	1196.0	278.9	 16
672	  9	593.3	90.9	 16
673	  9	461.5	74.2	 16
674	  9	425.3	48.7	 16
675	  9	1895.5	521.9	 16
676	  9	245.5	33.5	 16
677	  9	2163.3	624.2	 16
678	  9	202.3	38.9	 16
679	  9	287.8	52.7	 16
680	  9	1128.5	213.0	 16
681	  9	4396.3	930.7	 16
682	  9	5084.3	1009.7	 16
683	  9	5168.3	932.8	 16
684	  9	4635.5	1428.3	 16
685	  9	742.3	61.8	 16
686	  9	334.8	41.3	 16
687	  9	152.5	40.6	 16
688	  9	138.3	22.7	 16
689	  9	215.0	43.5	 16
690	  9	134.3	28.8	 16
691	  9	311.0	44.2	 16
692	  9	134.0	17.0	 16
693	  9	294.8	48.8	 16
694	  9	223.5	34.6	 16
695	  9	177.3	30.5	 16
696	  9	256.8	40.1	 16
697	  9	1113.3	164.5	 16
698	  9	259.0	36.6	 16
699	  9	950.5	122.8	 16
700	  9	1134.5	166.5	 16
701	  9	240.0	37.5	 16
702	  9	126.3	25.6	 16
703	  9	128.8	25.4	 16
704	  9	136.8	38.0	 16
705	  9	182.8	26.3	 16
706	  9	111.3	18.8	 16
707	  9	165.0	22.1	 16
708	  9	147.8	28.2	 16
709	  9	243.5	17.1	 16
710	  9	290.5	47.0	 16
711	  9	229.5	38.7	 16
  0	 10	6566.8	1126.9	 16
  1	 10	271.3	54.3	 16
  2	 10	160.3	26.8	 16
  3	 10	158.3	17.1	 16
  4	 10	100.5	14.0	 16
  5	 10	98.3	22.3	 16
  6	 10	367.0	36.5	 16
  7	 10	103.5	19.4	 16
  8	 10	213.3	41.8	 16
  9	 10	136.8	15.6	 16
 10	 10	194.3	25.3	 16
 11	 10	100.3	16.6	 16
 12	 10	8099.3	1424.6	 16
 13	 10	175.3	22.8	 16
 14	 10	172.0	22.2	 16
 15	 10	212.8	27.0	 16
 16	 10	8169.3	1634.7	 16
 17	 10	163.8	36.2	 16
 18	 10	8577.3	1850.5	 16
 19	 10	199.3	27.6	 16
 20	 10	186.8	17.2	 16
 21	 10	178.0	18.3	 16
 22	 10	147.3	20.9	 16
 23	 10	144.5	52.4	 16
 24	 10	7940.3	2080.2	 16
 25	 10	170.5	22.0	 16
 26	 10	178.3	21.6	 16
 27	 10	199.3	39.1	 16
 28	 10	8121.3	2087.5	 16
 29	 10	127.8	48.6	 16
 30	 10	8141.8	2028.3	 16
 31	 10	204.0	19.9	 16
 32	 10	186.0	26.0	 16
 33	 10	196.5	27.2	 16
 34	 10	156.8	15.8	 16
 35	 10	100.5	28.0	 16
 36	 10	7294.8	1917.7	 16
 37	 10	172.0	24.9	 16
 38	 10	189.3	25.5	 16
 39	 10	189.3	30.5	 16
 40	 10	6543.8	1800.3	 16
 41	 10	115.5	24.9	 16
 42	 10	7879.0	2114.1	 16
 43	 10	164.3	14.3	 16
 44	 10	167.5	50.8	 16
 45	 10	169.5	19.1	 16
 46	 10	7179.8	2001.0	 16
 47	 10	83.3	11.5	 16
 48	 10	139.5	15.5	 16
 49	 10	150.5	23.9	 16
 50	 10	6192.8	1671.4	 16
 51	 10	162.8	25.7	 16
 52	 10	147.5	25.7	 16
 53	 10	90.8	22.1	 16
 54	 10	7593.3	1873.0	 16
 55	 10	186.0	21.2	 16
 56	 10	152.5	22.7	 16
 57	 10	137.0	18.4	 16
 58	 10	128.0	22.8	 16
 59	 10	71.3	12.5	 16
 60	 10	81.5	13.8	 16
 61	 10	93.0	19.6	 16
 62	 10	7429.5	1802.5	 16
 63	 10	179.3	29.7	 16
 64	 10	147.8	28.7	 16
 65	 10	172.8	23.8	 16
 66	 10	7674.3	1778.6	 16
 67	 10	101.0	13.4	 16
 68	 10	7287.5	1602.5	 16
 69	 10	156.8	15.7	 16
 70	 10	165.5	25.0	 16
 71	 10	193.5	27.4	 16
 72	 10	7054.0	1278.2	 16
 73	 10	82.3	16.3	 16
 74	 10	158.3	29.6	 16
 75	 10	150.8	23.5	 16
 76	 10	165.8	23.9	 16
 77	 10	149.3	24.3	 16
 78	 10	136.8	22.9	 16
 79	 10	85.8	13.4	 16
 80	 10	7180.0	1131.3	 16
 81	 10	160.8	24.0	 16
 82	 10	157.5	19.0	 16
 83	 10	153.0	22.1	 16
 84	 10	7034.3	993.4	 16
 85	 10	81.5	12.6	 16
 86	 10	133.8	17.2	 16
 87	 10	181.5	40.5	 16
 88	 10	6545.5	977.6	 16
 89	 10	155.8	22.5	 16
 90	 10	141.0	24.3	 16
 91	 10	76.8	8.5	 16
 92	 10	5934.3	1453.4	 16
 93	 10	136.0	16.5	 16
 94	 10	166.0	19.5	 16
 95	 10	6131.8	912.9	 16
 96	 10	151.8	26.2	 16
 97	 10	82.5	16.3	 16
 98	 10	6069.8	1538.4	 16
 99	 10	160.5	15.9	 16
100	 10	156.5	22.4	 16
101	 10	6197.3	1005.2	 16
102	 10	165.0	18.8	 16
103	 10	94.5	13.4	 16
104	 10	6995.8	1258.6	 16
105	 10	171.3	26.1	 16
106	 10	132.3	20.4	 16
107	 10	149.5	26.6	 16
108	 10	7599.0	1231.2	 16
109	 10	79.0	13.4	 16
110	 10	71.0	12.4	 16
111	 10	562.8	95.8	 16
112	 10	779.0	67.0	 16
113	 10	209.5	48.7	 16
114	 10	446.0	62.8	 16
115	 10	169.5	29.8	 16
116	 10	102.0	12.5	 16
117	 10	99.3	15.9	 16
118	 10	219.5	27.3	 16
119	 10	342.0	42.5	 16
120	 10	430.5	86.6	 16
121	 10	130.0	18.3	 16
122	 10	105.3	17.1	 16
123	 10	117.3	19.8	 16
124	 10	151.3	17.1	 16
125	 10	94.3	20.5	 16
126	 10	140.8	22.4	 16
127	 10	125.0	22.5	 16
128	 10	264.3	244.5	 16
129	 10	83.3	16.5	 16
130	 10	116.3	15.2	 16
131	 10	210.3	23.5	 16
132	 10	317.3	49.0	 16
133	 10	157.8	23.3	 20
134	 10	95.3	14.4	 16
135	 10	88.0	15.3	 16
136	 10	92.0	23.8	 16
137	 10	130.3	26.2	 16
138	 10	101.3	20.4	 16
139	 10	133.0	26.6	 16
140	 10	95.3	14.8	 16
141	 10	117.5	20.3	 16
142	 10	162.5	21.3	 16
143	 10	246.5	70.2	 16
144	 10	513.5	93.0	 16
145	 10	175.3	20.8	 16
146	 10	155.0	31.9	 16
147	 10	112.0	20.6	 16
148	 10	222.0	39.7	 16
149	 10	158.8	23.9	 16
150	 10	216.8	38.5	 16
151	 10	132.0	37.0	 16
152	 10	3584.8	1101.6	 16
153	 10	123.5	25.8	 16
154	 10	515.8	80.5	 16
155	 10	2356.8	799.1	 16
156	 10	136.5	30.7	 16
157	 10	927.5	171.1	 16
158	 10	255.5	64.5	 16
159	 10	665.0	103.8	 16
160	 10	970.5	215.2	 16
161	 10	97.3	14.6	 16
162	 10	108.5	35.1	 16
163	 10	156.5	19.1	 16
164	 10	190.8	21.8	 16
165	 10	550.8	116.6	 16
166	 10	122.5	20.5	 16
167	 10	193.5	35.4	 16
168	 10	292.8	25.1	 16
169	 10	662.5	79.7	 16
170	 10	1718.5	507.7	 16
171	 10	346.3	110.3	 16
172	 10	258.3	61.9	 16
173	 10	117.0	18.2	 16
174	 10	192.0	27.8	 16
175	 10	197.0	30.7	 16
176	 10	127.3	20.9	 16
177	 10	131.3	15.4	 16
178	 10	103.5	22.6	 16
179	 10	102.3	18.7	 16
180	 10	101.3	15.3	 16
181	 10	225.3	27.7	 16
182	 10	193.8	24.8	 16
183	 10	200.0	29.6	 16
184	 10	179.5	26.1	 16
185	 10	195.5	25.7	 16
186	 10	196.8	25.6	 16
187	 10	212.3	38.6	 16
188	 10	190.0	23.7	 16
189	 10	196.5	24.0	 16
190	 10	237.0	23.4	 16
191	 10	3660.5	1157.4	 16
192	 10	287.0	52.6	 16
193	 10	101.8	20.7	 16
194	 10	90.5	22.0	 16
195	 10	263.0	80.3	 16
196	 10	125.0	19.6	 16
197	 10	136.3	31.8	 16
198	 10	263.0	42.7	 16
199	 10	480.8	126.3	 16
200	 10	104.8	15.2	 16
201	 10	253.5	41.0	 16
202	 10	101.3	20.6	 16
203	 10	107.8	20.3	 16
204	 10	198.0	35.6	 16
205	 10	187.3	26.3	 16
206	 10	1420.5	330.4	 16
207	 10	112.0	25.2	 16
208	 10	359.5	85.6	 16
209	 10	107.3	10.6	 16
210	 10	256.5	37.6	 16
211	 10	178.5	35.6	 16
212	 10	254.5	21.6	 16
213	 10	237.8	28.4	 16
214	 10	253.0	46.4	 16
215	 10	195.3	23.2	 16
216	 10	123.3	24.1	 16
217	 10	270.0	41.7	 16
218	 10	124.8	28.0	 16
219	 10	108.5	17.0	 16
220	 10	289.3	41.2	 16
221	 10	666.0	95.4	 16
222	 10	130.5	19.3	 16
223	 10	316.0	30.5	 16
224	 10	467.3	68.1	 16
225	 10	155.3	25.9	 16
226	 10	111.5	15.7	 16
227	 10	118.3	20.3	 16
228	 10	158.8	36.1	 16
229	 10	322.8	30.7	 16
230	 10	123.0	19.7	 16
231	 10	192.8	14.6	 16
232	 10	275.5	31.1	 16
233	 10	264.8	53.1	 16
234	 10	112.3	19.9	 16
235	 10	171.0	28.1	 16
236	 10	190.8	33.2	 16
237	 10	143.8	28.2	 16
238	 10	172.5	33.9	 16
239	 10	158.0	20.4	 16
240	 10	116.8	23.2	 16
241	 10	292.3	48.5	 16
242	 10	95.0	14.7	 16
243	 10	160.0	25.7	 16
244	 10	137.5	28.3	 16
245	 10	646.8	470.1	 16
246	 10	84.5	19.3	 16
247	 10	3344.5	643.2	 16
248	 10	222.0	28.2	 16
249	 10	147.0	18.0	 16
250	 10	152.8	17.8	 16
251	 10	368.8	44.3	 16
252	 10	212.5	29.0	 16
253	 10	622.3	82.2	 16
254	 10	105.3	21.2	 16
255	 10	126.3	17.9	 16
256	 10	262.0	34.6	 16
257	 10	110.3	14.4	 16
258	 10	120.3	47.8	 16
259	 10	129.3	18.6	 16
260	 10	139.0	28.1	 16
261	 10	142.3	21.8	 16
262	 10	89.8	25.1	 16
263	 10	92.5	12.6	 16
264	 10	119.0	27.3	 16
265	 10	99.0	16.5	 16
266	 10	369.8	40.4	 16
267	 10	368.3	39.1	 16
268	 10	173.3	32.6	 16
269	 10	429.3	62.0	 16
270	 10	92.0	17.5	 16
271	 10	80.3	13.6	 16
272	 10	241.8	69.8	 16
273	 10	98.3	20.0	 16
274	 10	115.5	19.7	 16
275	 10	108.3	16.3	 16
276	 10	87.8	14.8	 16
277	 10	90.8	16.0	 16
278	 10	124.5	13.8	 16
279	 10	205.0	30.5	 16
280	 10	102.8	15.6	 16
281	 10	135.0	18.0	 16
282	 10	254.3	41.3	 16
283	 10	78.3	12.9	 16
284	 10	110.3	17.3	 16
285	 10	88.5	9.8	 16
286	 10	98.3	26.3	 16
287	 10	140.3	26.2	 16
288	 10	153.5	33.1	 16
289	 10	95.3	17.1	 16
290	 10	222.8	27.4	 16
291	 10	343.3	48.6	 16
292	 10	653.5	92.7	 16
293	 10	178.5	31.1	 16
294	 10	2584.3	236.8	 16
295	 10	640.0	64.4	 16
296	 10	190.3	53.0	 16
297	 10	807.5	55.3	 16
298	 10	356.0	42.9	 16
299	 10	230.0	29.7	 16
300	 10	394.3	149.8	 16
301	 10	127.8	30.2	 16
302	 10	111.8	25.7	 16
303	 10	114.3	19.2	 16
304	 10	466.8	58.8	 16
305	 10	657.3	80.1	 16
306	 10	107.8	18.1	 16
307	 10	179.0	22.1	 16
308	 10	3710.8	413.0	 16
309	 10	682.8	104.2	 16
310	 10	2669.3	481.0	 16
311	 10	240.8	59.4	 16
312	 10	128.3	24.7	 16
313	 10	128.0	21.6	 16
314	 10	295.5	40.8	 16
315	 10	134.0	26.1	 16
316	 10	262.0	48.9	 16
317	 10	2018.8	172.9	 16
318	 10	113.3	27.5	 16
319	 10	148.8	35.1	 16
320	 10	185.5	40.9	 16
321	 10	235.0	33.7	 16
322	 10	322.0	24.8	 16
323	 10	81.0	10.4	 16
324	 10	310.5	48.6	 16
325	 10	158.5	29.6	 16
326	 10	131.5	26.2	 16
327	 10	118.3	21.6	 16
328	 10	1282.8	217.8	 16
329	 10	180.0	31.9	 16
330	 10	132.3	26.8	 16
331	 10	116.0	15.9	 16
332	 10	280.8	51.1	 16
333	 10	540.0	57.8	 16
334	 10	175.8	35.5	 16
335	 10	95.0	17.3	 16
336	 10	92.3	16.0	 16
337	 10	77.5	14.6	 16
338	 10	108.3	17.0	 16
339	 10	251.3	27.0	 16
340	 10	590.3	92.3	 16
341	 10	109.3	18.5	 16
342	 10	217.5	33.3	 16
343	 10	135.8	38.5	 16
344	 10	852.0	110.8	 16
345	 10	101.5	16.3	 16
346	 10	598.8	46.6	 16
347	 10	164.8	33.0	 16
348	 10	590.0	56.0	 16
349	 10	158.5	23.9	 16
350	 10	1341.0	349.0	 16
351	 10	222.8	43.3	 16
352	 10	334.0	72.1	 16
353	 10	105.0	15.5	 16
354	 10	165.8	26.2	 16
355	 10	353.5	43.3	 16
356	 10	621.8	42.9	 16
357	 10	234.3	37.7	 16
358	 10	245.8	28.4	 16
359	 10	320.0	44.8	 16
360	 10	137.3	26.1	 16
361	 10	365.3	44.8	 16
362	 10	104.3	18.1	 16
363	 10	107.3	19.6	 16
364	 10	91.8	10.8	 16
365	 10	121.0	15.4	 16
366	 10	80.8	19.7	 16
367	 10	87.3	41.6	 16
368	 10	98.0	17.5	 16
369	 10	133.5	33.5	 16
370	 10	246.0	41.3	 16
371	 10	251.8	51.0	 20
372	 10	112.3	22.5	 16
373	 10	88.5	9.8	 16
374	 10	148.0	25.1	 16
375	 10	150.3	37.3	 16
376	 10	118.0	16.1	 16
377	 10	511.0	56.2	 16
378	 10	3946.3	986.2	 16
379	 10	330.3	82.0	 16
380	 10	94.5	21.3	 16
381	 10	106.8	37.2	 16
382	 10	124.0	17.5	 16
383	 10	167.8	19.1	 16
384	 10	157.5	29.6	 16
385	 10	276.0	30.1	 16
386	 10	769.3	78.2	 16
387	 10	311.3	51.4	 16
388	 10	108.8	19.5	 16
389	 10	117.8	17.8	 16
390	 10	128.5	25.3	 16
391	 10	207.5	34.4	 16
392	 10	126.3	15.0	 16
393	 10	123.0	23.8	 16
394	 10	4025.3	593.2	 16
395	 10	433.8	49.6	 16
396	 10	125.8	27.6	 16
397	 10	141.8	45.5	 16
398	 10	185.5	34.5	 16
399	 10	86.0	9.5	 16
400	 10	85.8	21.2	 16
401	 10	353.8	32.3	 16
402	 10	210.3	25.2	 16
403	 10	130.3	23.4	 16
404	 10	196.3	27.6	 16
405	 10	219.0	37.5	 16
406	 10	102.8	24.0	 16
407	 10	119.5	15.3	 16
408	 10	91.8	13.5	 16
409	 10	158.3	16.3	 16
410	 10	209.0	32.3	 16
411	 10	517.8	57.4	 16
412	 10	636.0	95.7	 16
413	 10	174.0	26.6	 16
414	 10	324.5	41.2	 16
415	 10	121.3	19.5	 16
416	 10	206.8	28.4	 16
417	 10	188.0	43.3	 16
418	 10	97.0	21.3	 16
419	 10	320.3	57.9	 16
420	 10	319.8	51.3	 16
421	 10	165.3	28.3	 16
422	 10	89.8	15.8	 16
423	 10	142.0	22.2	 16
424	 10	313.3	82.5	 16
425	 10	95.5	27.7	 16
426	 10	89.3	14.1	 16
427	 10	113.0	17.9	 16
428	 10	198.0	41.1	 16
429	 10	102.8	16.9	 16
430	 10	77.0	15.2	 16
431	 10	240.3	43.1	 16
432	 10	83.5	13.1	 16
433	 10	99.0	17.2	 16
434	 10	95.3	15.8	 16
435	 10	81.5	9.4	 16
436	 10	85.8	12.0	 16
437	 10	103.0	18.2	 16
438	 10	757.5	125.2	 16
439	 10	345.5	38.3	 16
440	 10	187.5	20.5	 16
441	 10	130.0	16.8	 16
442	 10	156.5	19.0	 16
443	 10	322.3	84.7	 16
444	 10	85.3	14.3	 16
445	 10	150.5	27.5	 16
446	 10	98.0	28.6	 16
447	 10	154.5	35.5	 16
448	 10	94.5	14.8	 16
449	 10	115.0	14.8	 16
450	 10	192.0	31.0	 16
451	 10	145.5	30.7	 16
452	 10	144.3	18.8	 16
453	 10	225.3	26.8	 16
454	 10	625.3	72.1	 16
455	 10	329.8	39.4	 16
456	 10	764.0	71.8	 16
457	 10	79.8	25.0	 16
458	 10	94.8	15.2	 16
459	 10	84.3	10.7	 16
460	 10	592.5	134.9	 16
461	 10	154.8	193.6	 16
462	 10	144.3	26.3	 16
463	 10	144.3	29.8	 16
464	 10	115.3	21.6	 16
465	 10	153.8	24.3	 16
466	 10	679.0	51.3	 16
467	 10	127.0	26.3	 16
468	 10	109.3	21.4	 16
469	 10	85.8	19.9	 16
470	 10	95.8	18.9	 16
471	 10	232.3	34.2	 16
472	 10	476.8	43.7	 16
473	 10	180.3	26.0	 16
474	 10	1116.3	188.6	 16
475	 10	139.8	21.7	 16
476	 10	85.3	15.3	 16
477	 10	133.3	72.8	 16
478	 10	136.8	16.3	 16
479	 10	95.8	20.2	 16
480	 10	326.5	50.5	 16
481	 10	90.8	17.8	 16
482	 10	138.5	20.3	 16
483	 10	87.3	21.5	 16
484	 10	239.0	27.7	 16
485	 10	156.5	21.1	 16
486	 10	253.5	32.3	 16
487	 10	130.5	20.5	 16
488	 10	183.5	27.9	 16
489	 10	123.5	15.6	 16
490	 10	326.3	55.6	 16
491	 10	106.3	21.6	 16
492	 10	133.5	20.1	 16
493	 10	480.0	51.4	 16
494	 10	1129.5	93.3	 16
495	 10	345.0	44.2	 16
496	 10	1149.5	146.1	 16
497	 10	232.5	37.2	 16
498	 10	465.5	45.1	 16
499	 10	642.0	65.5	 16
500	 10	200.3	37.8	 16
501	 10	125.5	48.3	 16
502	 10	74.3	12.2	 16
503	 10	97.8	19.9	 16
504	 10	149.0	23.1	 16
505	 10	154.5	18.9	 16
506	 10	1497.0	139.4	 16
507	 10	198.3	39.5	 16
508	 10	579.0	81.0	 16
509	 10	120.3	23.7	 16
510	 10	797.5	87.3	 16
511	 10	253.0	32.2	 16
512	 10	105.0	24.2	 16
513	 10	162.8	112.0	 16
514	 10	475.5	35.5	 16
515	 10	84.3	18.0	 16
516	 10	104.3	16.8	 16
517	 10	97.0	15.1	 16
518	 10	95.5	14.4	 16
519	 10	257.5	59.8	 16
520	 10	668.8	190.4	 16
521	 10	99.3	16.2	 16
522	 10	232.3	21.3	 16
523	 10	96.3	13.9	 16
524	 10	142.5	22.1	 16
525	 10	211.0	42.1	 16
526	 10	1050.8	272.3	 16
527	 10	303.0	36.2	 16
528	 10	224.8	26.1	 16
529	 10	144.3	36.2	 16
530	 10	479.0	52.0	 16
531	 10	124.3	18.6	 16
532	 10	98.3	22.5	 16
533	 10	105.0	20.9	 16
534	 10	69.3	14.1	 16
535	 10	95.5	19.2	 16
536	 10	112.5	18.9	 16
537	 10	115.0	13.9	 16
538	 10	100.8	18.0	 16
539	 10	98.3	16.9	 16
540	 10	128.5	14.5	 16
541	 10	272.8	36.0	 16
542	 10	77.0	11.2	 16
543	 10	121.3	17.3	 16
544	 10	165.0	44.5	 16
545	 10	131.3	32.3	 16
546	 10	534.5	58.1	 16
547	 10	705.5	75.6	 16
548	 10	347.3	64.4	 16
549	 10	424.8	34.1	 16
550	 10	206.5	34.7	 16
551	 10	316.8	37.6	 16
552	 10	297.3	36.3	 16
553	 10	269.0	41.1	 16
554	 10	222.0	32.4	 16
555	 10	99.3	17.6	 16
556	 10	115.8	20.8	 16
557	 10	243.5	48.2	 16
558	 10	91.3	19.5	 16
559	 10	123.3	20.1	 16
560	 10	127.5	40.6	 16
561	 10	406.8	52.6	 16
562	 10	104.0	21.3	 16
563	 10	189.5	33.7	 16
564	 10	202.8	24.5	 16
565	 10	322.5	42.9	 16
566	 10	275.3	126.9	 16
567	 10	89.5	15.1	 16
568	 10	92.0	12.1	 16
569	 10	442.0	59.1	 16
570	 10	475.8	64.6	 16
571	 10	574.8	52.1	 16
572	 10	880.8	140.2	 16
573	 10	168.5	25.2	 16
574	 10	285.5	21.6	 16
575	 10	346.8	79.1	 16
576	 10	179.5	26.1	 16
577	 10	848.8	100.6	 16
578	 10	82.0	19.9	 16
579	 10	90.0	12.7	 16
580	 10	324.5	29.9	 16
581	 10	893.0	127.2	 16
582	 10	467.0	94.8	 16
583	 10	196.3	30.5	 16
584	 10	185.0	24.8	 16
585	 10	252.5	33.3	 16
586	 10	215.0	19.5	 16
587	 10	77.5	8.9	 16
588	 10	264.5	48.1	 16
589	 10	177.3	32.4	 16
590	 10	144.3	28.9	 16
591	 10	141.5	19.6	 16
592	 10	86.0	13.9	 16
593	 10	191.5	36.7	 16
594	 10	218.8	29.1	 16
595	 10	611.5	41.2	 16
596	 10	530.3	84.1	 16
597	 10	505.5	60.9	 16
598	 10	117.3	24.4	 16
599	 10	793.3	75.2	 16
600	 10	839.0	100.5	 16
601	 10	233.8	30.3	 16
602	 10	255.3	27.6	 16
603	 10	170.5	24.3	 16
604	 10	133.0	22.3	 16
605	 10	105.5	15.6	 16
606	 10	1145.5	69.0	 16
607	 10	145.8	19.3	 16
608	 10	180.0	28.8	 16
609	 10	94.5	22.5	 16
610	 10	588.0	58.1	 20
611	 10	408.3	71.4	 16
612	 10	188.0	28.8	 16
613	 10	302.3	55.1	 16
614	 10	118.8	16.9	 16
615	 10	122.8	17.8	 16
616	 10	186.3	26.2	 16
617	 10	214.8	34.1	 16
618	 10	122.3	20.7	 16
619	 10	118.3	31.7	 16
620	 10	225.5	42.2	 16
621	 10	267.5	40.7	 16
622	 10	141.0	23.5	 16
623	 10	131.3	19.7	 16
624	 10	107.5	19.9	 16
625	 10	136.8	27.6	 16
626	 10	81.3	8.1	 16
627	 10	198.5	22.1	 16
628	 10	684.8	69.4	 16
629	 10	213.8	34.4	 16
630	 10	220.3	26.3	 16
631	 10	676.0	108.4	 16
632	 10	623.5	131.0	 16
633	 10	169.0	21.1	 16
634	 10	838.0	107.3	 16
635	 10	126.0	132.7	 16
636	 10	151.3	29.5	 16
637	 10	88.3	17.4	 16
638	 10	116.3	21.7	 16
639	 10	78.0	16.2	 16
640	 10	113.5	23.1	 16
641	 10	874.5	109.0	 16
642	 10	87.3	17.9	 16
643	 10	204.3	98.6	 16
644	 10	213.5	30.4	 16
645	 10	102.8	18.9	 16
646	 10	205.0	22.7	 16
647	 10	229.3	26.9	 16
648	 10	174.3	31.2	 16
649	 10	87.8	14.6	 16
650	 10	77.5	10.8	 16
651	 10	92.3	14.0	 16
652	 10	178.3	34.0	 16
653	 10	350.0	39.9	 16
654	 10	230.3	25.9	 16
655	 10	172.8	30.2	 16
656	 10	126.5	24.0	 16
657	 10	117.3	20.1	 16
658	 10	537.3	101.1	 16
659	 10	105.0	15.6	 16
660	 10	184.5	23.6	 16
661	 10	134.3	22.6	 16
662	 10	166.3	36.6	 16
663	 10	1135.3	239.3	 16
664	 10	119.5	20.6	 16
665	 10	169.5	23.4	 16
666	 10	116.0	32.4	 16
667	 10	832.8	76.5	 16
668	 10	633.3	99.9	 16
669	 10	437.0	38.0	 16
670	 10	1122.8	229.6	 16
671	 10	310.8	42.9	 16
672	 10	485.8	59.6	 16
673	 10	479.8	92.1	 16
674	 10	163.0	23.0	 16
675	 10	711.5	146.8	 16
676	 10	431.3	53.1	 16
677	 10	1025.8	283.5	 16
678	 10	124.3	15.8	 16
679	 10	140.8	21.7	 16
680	 10	1591.0	247.1	 16
681	 10	1022.3	115.3	 16
682	 10	1186.5	134.2	 16
683	 10	1276.0	166.8	 16
684	 10	1098.3	261.5	 16
685	 10	280.5	25.1	 16
686	 10	266.0	27.7	 16
687	 10	205.5	29.8	 16
688	 10	112.0	12.5	 16
689	 10	131.0	18.4	 16
690	 10	113.5	26.9	 16
691	 10	446.8	44.3	 16
692	 10	149.0	21.5	 16
693	 10	160.5	20.5	 16
694	 10	220.8	35.8	 16
695	 10	100.8	16.1	 16
696	 10	134.8	16.1	 16
697	 10	762.5	106.7	 16
698	 10	202.5	41.4	 16
699	 10	429.8	41.4	 16
700	 10	539.3	101.3	 16
701	 10	144.8	26.4	 16
702	 10	100.8	15.6	 16
703	 10	101.5	17.5	 16
704	 10	134.0	26.8	 16
705	 10	198.0	25.3	 16
706	 10	110.5	19.4	 16
707	 10	191.5	22.9	 16
708	 10	171.8	23.8	 16
709	 10	216.8	29.6	 16
710	 10	222.3	45.7	 16
711	 10	7641.5	1591.9	 16
  0	 11	185.5	26.1	 16
  1	 11	151.8	26.2	 16
  2	 11	185.0	39.8	 16
  3	 11	206.3	18.5	 16
  4	 11	115.3	17.3	 16
  5	 11	1533.5	244.3	 16
  6	 11	99.3	22.1	 16
  7	 11	1010.8	150.4	 16
  8	 11	408.0	39.8	 16
  9	 11	177.8	24.7	 16
 10	 11	132.0	15.1	 16
 11	 11	76.0	16.1	 16
 12	 11	184.0	32.3	 16
 13	 11	7586.5	875.8	 16
 14	 11	7604.3	826.5	 16
 15	 11	7461.0	1584.4	 16
 16	 11	175.5	31.4	 16
 17	 11	85.0	13.7	 16
 18	 11	189.5	36.2	 16
 19	 11	7561.3	847.0	 16
 20	 11	7812.0	969.5	 16
 21	 11	7235.8	1929.3	 16
 22	 11	159.5	27.0	 16
 23	 11	112.0	49.2	 16
 24	 11	7785.8	2071.1	 16
 25	 11	148.0	15.2	 16
 26	 11	151.0	21.1	 16
 27	 11	219.5	38.3	 16
 28	 11	7720.8	2036.1	 16
 29	 11	96.8	19.3	 16
 30	 11	189.3	35.2	 16
 31	 11	7366.0	964.2	 16
 32	 11	7358.5	977.5	 16
 33	 11	6843.3	1881.8	 16
 34	 11	139.8	18.9	 16
 35	 11	82.8	10.0	 16
 36	 11	178.5	28.8	 16
 37	 11	6991.5	1048.3	 16
 38	 11	7184.3	1088.6	 16
 39	 11	6597.0	1773.0	 16
 40	 11	144.0	20.7	 16
 41	 11	109.8	16.8	 16
 42	 11	7524.3	2034.1	 16
 43	 11	161.0	17.2	 16
 44	 11	180.3	23.1	 16
 45	 11	153.0	24.9	 16
 46	 11	7042.3	1866.7	 16
 47	 11	71.3	10.1	 16
 48	 11	155.3	20.5	 16
 49	 11	153.3	26.0	 16
 50	 11	6333.0	1617.1	 16
 51	 11	159.3	19.6	 16
 52	 11	152.3	18.0	 16
 53	 11	85.5	24.2	 16
 54	 11	7136.5	1825.2	 16
 55	 11	174.3	28.8	 16
 56	 11	151.5	25.9	 16
 57	 11	166.0	25.6	 16
 58	 11	146.3	16.4	 16
 59	 11	73.0	14.7	 16
 60	 11	77.0	15.7	 16
 61	 11	84.5	16.2	 16
 62	 11	7177.0	1717.8	 16
 63	 11	175.0	26.0	 16
 64	 11	151.0	17.8	 16
 65	 11	162.3	16.8	 16
 66	 11	7411.5	1761.4	 16
 67	 11	94.3	17.9	 16
 68	 11	183.0	26.0	 16
 69	 11	6644.5	1189.6	 16
 70	 11	6979.8	1260.6	 16
 71	 11	6623.3	1603.0	 16
 72	 11	146.3	24.6	 16
 73	 11	74.8	16.9	 16
 74	 11	154.0	28.4	 16
 75	 11	126.0	21.2	 16
 76	 11	158.5	25.0	 16
 77	 11	163.0	40.4	 16
 78	 11	157.0	25.9	 16
 79	 11	88.5	15.1	 16
 80	 11	155.5	16.5	 16
 81	 11	6819.0	1295.7	 16
 82	 11	6897.5	1370.7	 16
 83	 11	6702.5	1501.9	 16
 84	 11	139.0	24.2	 16
 85	 11	77.3	11.8	 16
 86	 11	154.3	16.9	 16
 87	 11	6562.0	1311.0	 16
 88	 11	7400.3	210.8	 16
 89	 11	6669.0	1735.8	 16
 90	 11	173.8	28.3	 16
 91	 11	80.3	12.8	 16
 92	 11	150.0	24.4	 16
 93	 11	6463.3	1447.6	 16
 94	 11	6518.3	1608.0	 16
 95	 11	135.5	17.7	 16
 96	 11	166.5	27.3	 16
 97	 11	71.8	12.7	 16
 98	 11	154.8	15.0	 16
 99	 11	6597.8	1531.5	 16
100	 11	6115.3	1623.5	 16
101	 11	159.3	24.0	 16
102	 11	154.5	26.1	 16
103	 11	91.5	13.4	 16
104	 11	6903.0	1272.8	 16
105	 11	153.8	21.1	 16
106	 11	138.8	14.7	 16
107	 11	149.0	20.8	 16
108	 11	7394.3	1241.2	 16
109	 11	83.3	21.0	 16
110	 11	65.3	8.1	 16
111	 11	104.3	20.0	 16
112	 11	136.5	25.4	 16
113	 11	175.3	23.1	 16
114	 11	592.5	112.5	 16
115	 11	240.0	36.7	 16
116	 11	125.5	19.6	 16
117	 11	115.0	18.3	 16
118	 11	92.5	15.1	 16
119	 11	190.3	27.6	 16
120	 11	1774.3	279.9	 16
121	 11	366.3	34.3	 16
122	 11	141.0	23.1	 16
123	 11	259.8	44.5	 16
124	 11	394.5	40.3	 16
125	 11	149.3	21.9	 16
126	 11	313.8	38.8	 16
127	 11	186.5	27.5	 16
128	 11	77.0	11.5	 16
129	 11	220.8	27.4	 16
130	 11	1316.3	238.2	 16
131	 11	205.3	36.2	 16
132	 11	492.5	58.2	 16
133	 11	869.5	86.7	 16
134	 11	102.0	21.3	 20
135	 11	120.5	18.0	 16
136	 11	75.5	16.4	 16
137	 11	107.5	16.4	 16
138	 11	86.0	12.5	 16
139	 11	83.3	17.2	 16
140	 11	163.8	29.2	 16
141	 11	306.5	66.3	 16
142	 11	154.0	21.7	 16
143	 11	137.5	23.3	 16
144	 11	112.0	19.1	 16
145	 11	213.0	40.1	 16
146	 11	258.5	50.9	 16
147	 11	108.5	24.5	 16
148	 11	145.0	28.8	 16
149	 11	201.0	35.6	 16
150	 11	215.5	20.1	 16
151	 11	451.8	50.5	 16
152	 11	235.8	36.0	 16
153	 11	1720.0	240.4	 16
154	 11	19678.8	5753.5	 16
155	 11	116.8	26.4	 16
156	 11	146.0	38.9	 16
157	 11	864.8	130.0	 16
158	 11	1812.3	439.1	 16
159	 11	660.5	148.3	 16
160	 11	145.5	43.1	 16
161	 11	2674.0	876.3	 16
162	 11	124.5	20.4	 16
163	 11	85.3	14.7	 16
164	 11	92.5	33.5	 16
165	 11	140.8	20.1	 16
166	 11	251.8	55.0	 16
167	 11	136.3	29.2	 16
168	 11	137.0	24.0	 16
169	 11	120.0	30.8	 16
170	 11	2323.5	800.9	 16
171	 11	97.3	18.1	 16
172	 11	644.3	122.9	 16
173	 11	2287.5	796.4	 16
174	 11	265.3	53.5	 16
175	 11	506.0	38.3	 16
176	 11	326.5	41.1	 16
177	 11	226.0	48.2	 16
178	 11	858.5	234.2	 16
179	 11	179.0	28.6	 16
180	 11	281.5	44.6	 16
181	 11	1097.0	342.5	 16
182	 11	783.0	203.9	 16
183	 11	394.0	111.5	 16
184	 11	179.5	32.4	 16
185	 11	137.3	29.5	 16
186	 11	149.3	42.7	 16
187	 11	695.5	144.4	 16
188	 11	239.0	30.2	 16
189	 11	1848.0	557.8	 16
190	 11	395.3	26.3	 16
191	 11	312.3	44.7	 16
192	 11	491.0	117.3	 16
193	 11	93.0	18.8	 16
194	 11	349.0	108.8	 16
195	 11	151.5	41.4	 16
196	 11	438.3	92.6	 16
197	 11	237.3	53.2	 16
198	 11	168.5	27.8	 16
199	 11	520.5	60.0	 16
200	 11	173.8	28.6	 16
201	 11	132.5	23.6	 16
202	 11	938.3	265.9	 16
203	 11	173.5	45.9	 16
204	 11	87.0	15.5	 16
205	 11	98.3	32.7	 16
206	 11	89.0	12.8	 16
207	 11	93.3	17.7	 16
208	 11	242.5	31.5	 16
209	 11	819.3	177.3	 16
210	 11	113.5	17.7	 16
211	 11	183.3	78.6	 16
212	 11	191.3	29.9	 16
213	 11	404.8	37.5	 16
214	 11	543.5	54.9	 16
215	 11	342.0	39.9	 16
216	 11	625.3	41.7	 16
217	 11	168.5	31.1	 16
218	 11	214.8	32.8	 16
219	 11	148.3	28.6	 16
220	 11	111.0	26.8	 16
221	 11	696.5	137.0	 16
222	 11	343.5	71.6	 16
223	 11	1203.8	250.5	 16
224	 11	95.5	22.3	 16
225	 11	388.8	71.4	 16
226	 11	307.5	65.2	 16
227	 11	393.5	94.2	 16
228	 11	233.8	37.0	 16
229	 11	240.8	38.7	 16
230	 11	1392.5	185.6	 16
231	 11	588.8	214.5	 16
232	 11	222.3	20.2	 16
233	 11	270.5	24.2	 16
234	 11	222.0	44.3	 16
235	 11	2202.0	371.3	 16
236	 11	627.3	62.9	 16
237	 11	122.0	20.0	 16
238	 11	133.5	28.0	 16
239	 11	112.5	26.2	 16
240	 11	9533.3	2432.6	 16
241	 11	324.8	58.2	 16
242	 11	202.8	35.7	 16
243	 11	88.0	13.3	 16
244	 11	145.8	16.4	 16
245	 11	147.3	20.5	 16
246	 11	93.8	11.0	 16
247	 11	145.5	29.0	 16
248	 11	1208.0	286.2	 16
249	 11	242.0	55.5	 16
250	 11	313.3	61.2	 16
251	 11	149.8	29.1	 16
252	 11	216.0	16.8	 16
253	 11	191.5	62.3	 16
254	 11	122.3	17.6	 16
255	 11	92.3	16.9	 16
256	 11	83.8	16.3	 16
257	 11	135.5	23.5	 16
258	 11	468.5	77.9	 16
259	 11	265.0	24.3	 16
260	 11	101.5	25.2	 16
261	 11	88.5	18.9	 16
262	 11	140.5	31.8	 16
263	 11	1559.3	434.6	 16
264	 11	105.3	18.9	 16
265	 11	165.3	28.9	 16
266	 11	1053.0	173.2	 16
267	 11	412.3	33.0	 16
268	 11	419.8	69.4	 16
269	 11	346.3	51.0	 16
270	 11	288.3	34.3	 16
271	 11	859.5	127.6	 16
272	 11	148.5	19.0	 16
273	 11	130.8	16.6	 16
274	 11	716.5	109.3	 16
275	 11	337.5	50.7	 16
276	 11	289.3	43.9	 16
277	 11	274.8	29.7	 16
278	 11	6530.3	1417.1	 16
279	 11	434.5	64.9	 16
280	 11	405.0	64.7	 16
281	 11	287.0	45.3	 16
282	 11	199.5	23.4	 16
283	 11	446.8	99.5	 16
284	 11	90.3	15.8	 16
285	 11	214.8	28.4	 16
286	 11	319.0	38.0	 16
287	 11	943.5	220.2	 16
288	 11	470.5	121.4	 16
289	 11	774.3	190.6	 16
290	 11	120.5	26.5	 16
291	 11	175.5	30.0	 16
292	 11	745.3	93.8	 16
293	 11	1501.5	287.2	 16
294	 11	474.0	57.4	 16
295	 11	2225.8	477.4	 16
296	 11	449.0	70.2	 16
297	 11	1249.5	236.9	 16
298	 11	122.0	21.7	 16
299	 11	197.0	26.8	 16
300	 11	534.3	79.9	 16
301	 11	157.3	30.6	 16
302	 11	388.3	76.4	 16
303	 11	205.5	31.0	 16
304	 11	465.5	35.2	 16
305	 11	778.3	70.1	 16
306	 11	277.5	38.5	 16
307	 11	183.3	22.9	 16
308	 11	440.3	51.1	 16
309	 11	446.0	62.1	 16
310	 11	111.3	18.7	 16
311	 11	231.5	52.7	 16
312	 11	150.3	22.6	 16
313	 11	684.8	100.9	 16
314	 11	232.5	43.9	 16
315	 11	107.3	21.0	 16
316	 11	96.5	17.6	 16
317	 11	211.3	69.0	 16
318	 11	102.0	16.5	 16
319	 11	86.5	149.9	 16
320	 11	128.0	25.8	 16
321	 11	187.3	31.2	 16
322	 11	143.3	18.7	 16
323	 11	1346.5	241.1	 16
324	 11	889.5	156.0	 16
325	 11	347.8	73.9	 16
326	 11	1826.8	530.5	 16
327	 11	149.3	29.7	 16
328	 11	141.0	31.0	 16
329	 11	240.3	26.7	 16
330	 11	2531.8	449.1	 16
331	 11	125.0	25.7	 16
332	 11	112.3	15.8	 16
333	 11	172.3	27.4	 16
334	 11	91.5	15.7	 16
335	 11	250.5	40.0	 16
336	 11	85.3	20.3	 16
337	 11	113.0	25.1	 16
338	 11	111.3	16.5	 16
339	 11	97.3	16.5	 16
340	 11	1047.0	272.2	 16
341	 11	179.8	33.5	 16
342	 11	641.3	94.6	 16
343	 11	102.8	28.7	 16
344	 11	253.5	29.9	 16
345	 11	173.3	33.3	 16
346	 11	108.8	91.8	 16
347	 11	89.5	15.6	 16
348	 11	122.0	23.6	 16
349	 11	92.0	22.8	 16
350	 11	400.5	55.9	 16
351	 11	184.0	22.8	 16
352	 11	475.3	84.3	 16
353	 11	114.3	15.3	 16
354	 11	195.3	25.1	 16
355	 11	233.8	49.7	 16
356	 11	254.3	51.4	 16
357	 11	1256.0	118.1	 16
358	 11	3330.5	422.9	 16
359	 11	112.0	18.7	 16
360	 11	160.3	15.2	 16
361	 11	413.0	62.9	 16
362	 11	125.8	59.5	 16
363	 11	222.5	31.8	 16
364	 11	221.3	29.3	 16
365	 11	115.8	23.6	 16
366	 11	198.0	40.9	 16
367	 11	362.8	48.5	 16
368	 11	98.5	25.2	 16
369	 11	157.8	27.1	 16
370	 11	202.5	35.2	 16
371	 11	674.5	94.5	 16
372	 11	327.0	36.4	 16
373	 11	887.3	217.6	 20
374	 11	264.8	42.6	 16
375	 11	552.8	69.4	 16
376	 11	201.8	37.4	 16
377	 11	229.5	32.0	 16
378	 11	221.8	27.7	 16
379	 11	175.0	35.3	 16
380	 11	98.3	21.1	 16
381	 11	401.5	64.1	 16
382	 11	103.5	16.7	 16
383	 11	202.3	42.6	 16
384	 11	133.8	26.7	 16
385	 11	134.5	28.4	 16
386	 11	2505.5	437.9	 16
387	 11	259.0	62.4	 16
388	 11	97.3	17.5	 16
389	 11	124.3	20.1	 16
390	 11	377.5	53.5	 16
391	 11	168.0	17.3	 16
392	 11	106.5	17.5	 16
393	 11	1652.8	375.4	 16
394	 11	273.5	42.9	 16
395	 11	128.5	22.1	 16
396	 11	943.8	100.1	 16
397	 11	1696.8	216.8	 16
398	 11	483.3	45.1	 16
399	 11	381.0	65.2	 16
400	 11	427.3	43.1	 16
401	 11	351.0	63.9	 16
402	 11	130.0	23.9	 16
403	 11	197.3	34.7	 16
404	 11	86.3	13.3	 16
405	 11	99.3	14.2	 16
406	 11	122.0	32.7	 16
407	 11	785.3	108.6	 16
408	 11	107.0	18.3	 16
409	 11	126.3	16.3	 16
410	 11	296.0	38.5	 16
411	 11	182.8	43.6	 16
412	 11	374.0	75.4	 16
413	 11	114.8	22.5	 16
414	 11	101.3	18.1	 16
415	 11	305.3	31.6	 16
416	 11	295.8	28.7	 16
417	 11	167.0	25.6	 16
418	 11	256.3	28.3	 16
419	 11	200.0	19.8	 16
420	 11	103.3	18.0	 16
421	 11	230.5	40.8	 16
422	 11	85.5	15.6	 16
423	 11	431.0	72.3	 16
424	 11	437.3	42.9	 16
425	 11	259.0	45.2	 16
426	 11	205.5	93.3	 16
427	 11	285.3	44.9	 16
428	 11	164.3	33.5	 16
429	 11	225.8	32.2	 16
430	 11	121.5	22.0	 16
431	 11	95.8	13.5	 16
432	 11	225.3	45.7	 16
433	 11	161.3	28.2	 16
434	 11	86.8	13.2	 16
435	 11	151.0	23.1	 16
436	 11	470.5	76.3	 16
437	 11	586.3	117.6	 16
438	 11	353.3	42.2	 16
439	 11	433.8	57.3	 16
440	 11	185.0	31.7	 16
441	 11	706.5	119.0	 16
442	 11	534.8	111.1	 16
443	 11	1320.5	293.3	 16
444	 11	114.3	29.9	 16
445	 11	1015.3	132.5	 16
446	 11	168.0	21.1	 16
447	 11	133.8	33.0	 16
448	 11	104.5	13.9	 16
449	 11	116.0	43.2	 16
450	 11	180.0	36.0	 16
451	 11	395.3	44.7	 16
452	 11	383.3	64.2	 16
453	 11	135.3	29.7	 16
454	 11	157.3	39.6	 16
455	 11	648.0	134.2	 16
456	 11	307.3	50.4	 16
457	 11	301.5	46.2	 16
458	 11	1086.3	245.8	 16
459	 11	150.8	31.1	 16
460	 11	106.0	19.0	 16
461	 11	148.3	43.1	 16
462	 11	233.5	28.3	 16
463	 11	734.0	89.9	 16
464	 11	730.3	163.2	 16
465	 11	128.0	22.7	 16
466	 11	460.0	60.8	 16
467	 11	89.3	12.6	 16
468	 11	256.3	57.9	 16
469	 11	1457.5	197.4	 16
470	 11	205.5	28.5	 16
471	 11	233.3	35.2	 16
472	 11	465.8	58.4	 16
473	 11	556.8	131.3	 16
474	 11	121.5	31.2	 16
475	 11	107.5	14.1	 16
476	 11	966.8	164.1	 16
477	 11	95.0	19.3	 16
478	 11	1090.3	245.2	 16
479	 11	207.8	35.1	 16
480	 11	114.8	14.2	 16
481	 11	2099.8	569.5	 16
482	 11	335.0	47.5	 16
483	 11	188.5	32.2	 16
484	 11	79.5	10.9	 16
485	 11	123.0	30.5	 16
486	 11	987.5	236.4	 16
487	 11	146.3	22.5	 16
488	 11	194.5	24.2	 16
489	 11	110.0	18.2	 16
490	 11	165.0	20.9	 16
491	 11	211.3	40.5	 16
492	 11	347.5	55.3	 16
493	 11	202.3	32.8	 16
494	 11	726.3	92.5	 16
495	 11	136.0	30.2	 16
496	 11	1331.5	285.1	 16
497	 11	1586.8	223.6	 16
498	 11	1524.3	224.0	 16
499	 11	390.3	45.3	 16
500	 11	740.8	176.4	 16
501	 11	198.0	34.7	 16
502	 11	179.3	30.5	 16
503	 11	182.0	37.4	 16
504	 11	600.5	117.8	 16
505	 11	861.0	203.8	 16
506	 11	120.5	32.5	 16
507	 11	120.0	20.9	 16
508	 11	102.5	19.5	 16
509	 11	95.3	14.7	 16
510	 11	759.5	69.2	 16
511	 11	656.0	87.1	 16
512	 11	320.0	65.7	 16
513	 11	129.0	19.7	 16
514	 11	145.3	23.0	 16
515	 11	118.3	15.4	 16
516	 11	247.8	45.4	 16
517	 11	2334.5	669.7	 16
518	 11	140.8	19.2	 16
519	 11	1408.8	345.0	 16
520	 11	4769.3	1296.9	 16
521	 11	1568.0	336.2	 16
522	 11	114.8	19.0	 16
523	 11	95.8	19.6	 16
524	 11	235.3	37.7	 16
525	 11	110.8	25.8	 16
526	 11	89.8	11.2	 16
527	 11	78.3	9.2	 16
528	 11	276.5	51.0	 16
529	 11	347.0	51.4	 16
530	 11	384.3	68.0	 16
531	 11	114.0	16.9	 16
532	 11	570.0	162.5	 16
533	 11	95.8	13.3	 16
534	 11	289.3	76.0	 16
535	 11	114.3	18.4	 16
536	 11	452.5	126.0	 16
537	 11	464.0	107.9	 16
538	 11	161.0	33.8	 16
539	 11	1046.5	193.4	 16
540	 11	168.3	29.4	 16
541	 11	266.8	49.1	 16
542	 11	226.8	36.7	 16
543	 11	203.5	43.1	 16
544	 11	115.3	23.4	 16
545	 11	3266.3	1037.9	 16
546	 11	280.8	28.1	 16
547	 11	340.5	36.5	 16
548	 11	254.3	39.8	 16
549	 11	142.0	36.0	 16
550	 11	513.5	127.7	 16
551	 11	147.5	27.2	 16
552	 11	111.8	22.1	 16
553	 11	230.5	35.4	 16
554	 11	547.0	153.4	 16
555	 11	143.8	21.4	 16
556	 11	383.3	68.8	 16
557	 11	168.5	29.7	 16
558	 11	1390.0	315.1	 16
559	 11	814.8	238.0	 16
560	 11	764.5	114.6	 16
561	 11	1972.0	305.5	 16
562	 11	1232.0	277.5	 16
563	 11	445.5	82.7	 16
564	 11	410.0	53.3	 16
565	 11	360.3	62.3	 16
566	 11	155.8	28.4	 16
567	 11	226.0	49.2	 16
568	 11	919.8	231.8	 16
569	 11	220.0	45.4	 16
570	 11	11187.8	3146.0	 16
571	 11	410.8	39.1	 16
572	 11	120.3	28.8	 16
573	 11	139.0	24.4	 16
574	 11	121.3	22.1	 16
575	 11	141.5	22.6	 16
576	 11	125.3	20.8	 16
577	 11	177.8	20.8	 16
578	 11	238.0	47.4	 16
579	 11	691.8	193.2	 16
580	 11	178.8	28.9	 16
581	 11	222.8	65.4	 16
582	 11	177.3	27.8	 16
583	 11	259.0	61.4	 16
584	 11	151.0	35.3	 16
585	 11	469.8	58.4	 16
586	 11	305.8	41.2	 16
587	 11	559.8	162.6	 16
588	 11	128.5	26.6	 16
589	 11	140.3	20.6	 16
590	 11	116.8	22.9	 16
591	 11	124.0	15.0	 16
592	 11	218.8	48.8	 16
593	 11	157.0	19.0	 16
594	 11	2224.8	355.3	 16
595	 11	285.0	39.9	 16
596	 11	697.0	101.9	 16
597	 11	759.0	57.8	 16
598	 11	264.8	37.9	 16
599	 11	671.3	54.5	 16
600	 11	160.3	23.0	 16
601	 11	240.3	35.5	 16
602	 11	1293.8	130.5	 16
603	 11	210.8	30.7	 16
604	 11	431.8	59.6	 16
605	 11	125.5	24.9	 16
606	 11	132.3	26.4	 16
607	 11	102.3	17.6	 16
608	 11	185.5	35.8	 16
609	 11	90.3	14.2	 16
610	 11	123.3	16.2	 16
611	 11	198.5	28.3	 20
612	 11	2167.0	491.0	 16
613	 11	502.8	91.0	 16
614	 11	125.5	23.6	 16
615	 11	287.5	72.2	 16
616	 11	100.5	13.1	 16
617	 11	148.3	28.3	 16
618	 11	140.3	24.7	 16
619	 11	763.3	137.5	 16
620	 11	130.0	20.4	 16
621	 11	166.0	27.5	 16
622	 11	240.3	60.6	 16
623	 11	117.0	19.3	 16
624	 11	216.3	42.7	 16
625	 11	650.3	161.9	 16
626	 11	212.0	26.3	 16
627	 11	2521.8	544.2	 16
628	 11	291.8	43.5	 16
629	 11	102.0	14.8	 16
630	 11	160.3	23.5	 16
631	 11	213.3	38.8	 16
632	 11	489.3	66.4	 16
633	 11	251.8	64.0	 16
634	 11	856.0	146.0	 16
635	 11	155.5	25.8	 16
636	 11	101.0	19.0	 16
637	 11	111.3	30.3	 16
638	 11	127.3	19.4	 16
639	 11	111.5	23.1	 16
640	 11	323.3	46.4	 16
641	 11	309.5	43.7	 16
642	 11	151.0	22.7	 16
643	 11	294.0	53.9	 16
644	 11	258.3	30.2	 16
645	 11	203.0	32.5	 16
646	 11	168.0	23.2	 16
647	 11	238.5	44.5	 16
648	 11	509.0	57.1	 16
649	 11	669.8	137.2	 16
650	 11	125.3	21.4	 16
651	 11	167.3	30.4	 16
652	 11	159.5	22.8	 16
653	 11	86.3	10.8	 16
654	 11	104.3	13.8	 16
655	 11	109.3	15.3	 16
656	 11	141.8	28.5	 16
657	 11	88.5	17.5	 16
658	 11	1030.3	244.4	 16
659	 11	102.0	14.7	 16
660	 11	164.3	51.2	 16
661	 11	97.3	14.3	 16
662	 11	237.0	40.1	 16
663	 11	328.3	47.3	 16
664	 11	330.8	56.3	 16
665	 11	329.0	45.0	 16
666	 11	494.5	102.4	 16
667	 11	145.3	22.1	 16
668	 11	290.5	34.7	 16
669	 11	438.5	88.6	 16
670	 11	309.5	60.6	 16
671	 11	3952.0	1062.0	 16
672	 11	1474.5	269.8	 16
673	 11	242.5	34.6	 16
674	 11	182.0	17.9	 16
675	 11	113.0	16.9	 16
676	 11	186.3	17.4	 16
677	 11	1036.3	184.3	 16
678	 11	202.0	24.9	 16
679	 11	760.0	159.6	 16
680	 11	982.5	154.4	 16
681	 11	802.5	181.8	 16
682	 11	724.5	150.8	 16
683	 11	443.0	78.4	 16
684	 11	253.8	30.4	 16
685	 11	282.3	31.2	 16
686	 11	263.5	35.1	 16
687	 11	191.8	40.8	 16
688	 11	141.0	31.5	 16
689	 11	143.0	26.0	 16
690	 11	130.5	17.3	 16
691	 11	105.3	23.1	 16
692	 11	106.5	24.7	 16
693	 11	114.0	18.5	 16
694	 11	401.3	44.4	 16
695	 11	238.5	28.6	 16
696	 11	151.8	25.9	 16
697	 11	3165.5	759.4	 16
698	 11	722.8	155.3	 16
699	 11	2901.3	568.1	 16
700	 11	406.5	60.9	 16
701	 11	1029.0	224.4	 16
702	 11	184.8	17.4	 16
703	 11	2865.3	906.6	 16
704	 11	157.3	23.6	 16
705	 11	245.0	27.0	 16
706	 11	198.3	21.2	 16
707	 11	214.3	66.5	 16
708	 11	583.3	64.1	 16
709	 11	333.5	54.3	 16
710	 11	312.3	42.8	 16
711	 11	190.5	44.1	 16
  0	 12	7187.8	1163.2	 16
  1	 12	123.8	21.2	 16
  2	 12	104.0	14.6	 16
  3	 12	144.5	26.2	 16
  4	 12	122.3	27.4	 16
  5	 12	305.3	50.8	 16
  6	 12	83.5	11.6	 16
  7	 12	346.0	38.8	 16
  8	 12	453.8	65.5	 16
  9	 12	112.3	15.1	 16
 10	 12	109.0	23.2	 16
 11	 12	85.0	19.7	 16
 12	 12	82.3	17.3	 16
 13	 12	71.0	12.8	 16
 14	 12	73.0	14.7	 16
 15	 12	70.0	12.5	 16
 16	 12	65.8	9.5	 16
 17	 12	66.8	10.0	 16
 18	 12	88.5	88.8	 16
 19	 12	71.0	12.6	 16
 20	 12	78.0	15.0	 16
 21	 12	68.8	14.4	 16
 22	 12	82.3	13.4	 16
 23	 12	81.0	12.4	 16
 24	 12	90.3	16.9	 16
 25	 12	87.3	20.5	 16
 26	 12	65.8	14.0	 16
 27	 12	75.3	16.0	 16
 28	 12	84.3	13.3	 16
 29	 12	71.5	12.8	 16
 30	 12	74.0	16.0	 16
 31	 12	68.3	12.2	 16
 32	 12	75.3	10.6	 16
 33	 12	70.5	10.4	 16
 34	 12	81.5	13.1	 16
 35	 12	93.3	25.9	 16
 36	 12	67.3	8.5	 16
 37	 12	74.5	11.5	 16
 38	 12	91.3	23.0	 16
 39	 12	76.8	10.8	 16
 40	 12	71.5	11.2	 16
 41	 12	76.3	13.6	 16
 42	 12	74.5	12.9	 16
 43	 12	61.3	9.6	 16
 44	 12	84.5	15.6	 16
 45	 12	80.0	16.3	 16
 46	 12	81.3	13.9	 16
 47	 12	63.5	11.4	 16
 48	 12	58.0	10.3	 16
 49	 12	75.0	12.5	 16
 50	 12	69.0	14.0	 16
 51	 12	68.5	12.5	 16
 52	 12	73.8	18.7	 16
 53	 12	57.3	6.8	 16
 54	 12	74.3	15.8	 16
 55	 12	71.0	12.1	 16
 56	 12	78.3	21.3	 16
 57	 12	80.8	83.9	 16
 58	 12	62.3	10.3	 16
 59	 12	66.5	15.3	 16
 60	 12	60.0	11.9	 16
 61	 12	68.3	13.8	 16
 62	 12	71.3	12.5	 16
 63	 12	74.5	13.6	 16
 64	 12	70.5	10.5	 16
 65	 12	72.3	13.4	 16
 66	 12	67.5	12.3	 16
 67	 12	63.5	10.5	 16
 68	 12	87.5	18.7	 16
 69	 12	99.8	50.9	 16
 70	 12	78.3	16.6	 16
 71	 12	73.0	15.8	 16
 72	 12	60.0	12.3	 16
 73	 12	76.0	33.0	 16
 74	 12	62.0	10.2	 16
 75	 12	67.5	14.5	 16
 76	 12	70.5	11.4	 16
 77	 12	70.3	13.5	 16
 78	 12	61.0	6.9	 16
 79	 12	71.5	23.2	 16
 80	 12	61.3	10.4	 16
 81	 12	86.0	20.4	 16
 82	 12	75.0	13.7	 16
 83	 12	78.5	12.7	 16
 84	 12	80.5	13.7	 16
 85	 12	60.5	10.4	 16
 86	 12	65.8	11.3	 16
 87	 12	78.8	34.6	 16
 88	 12	87.3	19.4	 16
 89	 12	99.0	34.8	 16
 90	 12	63.5	11.0	 16
 91	 12	62.3	10.6	 16
 92	 12	73.8	11.4	 16
 93	 12	63.5	18.4	 16
 94	 12	66.8	10.7	 16
 95	 12	64.8	8.7	 16
 96	 12	87.8	18.8	 16
 97	 12	63.5	8.1	 16
 98	 12	86.5	25.9	 16
 99	 12	93.5	20.8	 16
100	 12	82.8	13.8	 16
101	 12	64.8	7.6	 16
102	 12	75.3	13.7	 16
103	 12	56.5	12.7	 16
104	 12	66.8	14.9	 16
105	 12	64.3	10.3	 16
106	 12	72.8	13.1	 16
107	 12	76.0	14.3	 16
108	 12	80.8	22.3	 16
109	 12	72.3	13.6	 16
110	 12	66.8	14.4	 16
111	 12	90.8	19.1	 16
112	 12	118.3	18.6	 16
113	 12	343.8	44.0	 16
114	 12	471.0	58.7	 16
115	 12	151.8	24.2	 16
116	 12	114.3	16.2	 16
117	 12	110.8	20.6	 16
118	 12	92.0	14.4	 16
119	 12	168.0	21.6	 16
120	 12	470.5	57.5	 16
121	 12	366.3	52.5	 16
122	 12	110.0	16.9	 16
123	 12	134.5	14.4	 16
124	 12	638.3	125.3	 16
125	 12	92.8	13.4	 16
126	 12	183.0	25.9	 16
127	 12	112.3	17.5	 16
128	 12	88.8	14.8	 16
129	 12	161.5	31.8	 16
130	 12	225.8	29.9	 16
131	 12	130.8	27.4	 16
132	 12	3574.0	513.6	 16
133	 12	304.8	43.8	 16
134	 12	118.0	82.3	 16
135	 12	129.3	18.5	 16
136	 12	139.5	27.0	 20
137	 12	92.8	24.8	 16
138	 12	73.8	12.6	 16
139	 12	74.5	16.2	 16
140	 12	99.3	17.9	 16
141	 12	231.0	41.1	 16
142	 12	118.3	23.7	 16
143	 12	112.3	22.7	 16
144	 12	114.8	45.7	 16
145	 12	176.0	36.9	 16
146	 12	113.0	24.7	 16
147	 12	84.0	15.3	 16
148	 12	120.3	19.2	 16
149	 12	205.3	61.0	 16
150	 12	130.5	37.0	 16
151	 12	701.5	71.2	 16
152	 12	286.5	37.1	 16
153	 12	812.0	105.1	 16
154	 12	4978.0	1611.9	 16
155	 12	88.0	12.0	 16
156	 12	111.5	22.6	 16
157	 12	313.0	56.6	 16
158	 12	981.5	188.2	 16
159	 12	396.8	84.5	 16
160	 12	112.3	26.7	 16
161	 12	541.5	158.2	 16
162	 12	100.0	17.8	 16
163	 12	94.5	21.0	 16
164	 12	121.3	24.0	 16
165	 12	104.5	20.7	 16
166	 12	196.3	39.0	 16
167	 12	98.8	20.3	 16
168	 12	114.3	23.1	 16
169	 12	91.8	15.4	 16
170	 12	418.0	129.7	 16
171	 12	90.5	25.2	 16
172	 12	208.3	26.7	 16
173	 12	147.3	31.7	 16
174	 12	120.5	19.1	 16
175	 12	246.3	43.1	 16
176	 12	266.8	45.0	 16
177	 12	228.0	32.5	 16
178	 12	188.5	32.2	 16
179	 12	125.3	17.9	 16
180	 12	186.0	28.1	 16
181	 12	661.0	184.4	 16
182	 12	118.0	24.2	 16
183	 12	139.3	28.0	 16
184	 12	220.0	32.0	 16
185	 12	159.5	39.8	 16
186	 12	163.8	56.0	 16
187	 12	664.3	133.5	 16
188	 12	157.0	31.4	 16
189	 12	438.5	108.7	 16
190	 12	173.3	27.1	 16
191	 12	137.3	30.5	 16
192	 12	406.8	91.4	 16
193	 12	102.8	20.8	 16
194	 12	234.3	59.5	 16
195	 12	105.8	24.4	 16
196	 12	200.3	30.5	 16
197	 12	115.5	19.7	 16
198	 12	233.8	56.2	 16
199	 12	615.8	132.9	 16
200	 12	118.3	25.6	 16
201	 12	170.3	63.1	 16
202	 12	191.5	40.9	 16
203	 12	71.0	13.1	 16
204	 12	95.0	19.6	 16
205	 12	77.8	13.4	 16
206	 12	80.5	15.8	 16
207	 12	90.8	31.2	 16
208	 12	191.5	35.6	 16
209	 12	610.5	98.0	 16
210	 12	93.3	16.0	 16
211	 12	87.3	19.3	 16
212	 12	422.5	43.5	 16
213	 12	347.5	22.9	 16
214	 12	540.3	61.3	 16
215	 12	574.5	104.4	 16
216	 12	1240.0	129.7	 16
217	 12	349.3	52.6	 16
218	 12	149.5	21.6	 16
219	 12	117.8	15.3	 16
220	 12	85.0	17.9	 16
221	 12	269.0	44.7	 16
222	 12	141.5	32.5	 16
223	 12	196.3	41.5	 16
224	 12	82.0	16.2	 16
225	 12	151.3	31.3	 16
226	 12	154.5	28.6	 16
227	 12	124.5	15.7	 16
228	 12	163.0	18.7	 16
229	 12	343.5	37.7	 16
230	 12	713.0	57.9	 16
231	 12	544.3	514.0	 16
232	 12	211.8	50.5	 16
233	 12	136.3	17.2	 16
234	 12	198.3	62.5	 16
235	 12	2077.8	332.7	 16
236	 12	327.0	45.2	 16
237	 12	134.5	24.6	 16
238	 12	218.5	34.9	 16
239	 12	202.8	36.2	 16
240	 12	1665.0	310.9	 16
241	 12	194.8	33.5	 16
242	 12	166.8	34.6	 16
243	 12	122.3	21.4	 16
244	 12	196.8	25.4	 16
245	 12	213.5	37.6	 16
246	 12	113.5	29.9	 16
247	 12	110.3	13.9	 16
248	 12	225.0	46.3	 16
249	 12	102.0	18.1	 16
250	 12	131.0	22.6	 16
251	 12	140.3	21.2	 16
252	 12	133.0	24.8	 16
253	 12	170.0	31.9	 16
254	 12	142.0	27.2	 16
255	 12	92.0	18.7	 16
256	 12	111.3	19.1	 16
257	 12	113.0	25.7	 16
258	 12	359.0	42.5	 16
259	 12	205.3	31.9	 16
260	 12	90.8	15.1	 16
261	 12	89.5	18.8	 16
262	 12	154.5	32.4	 16
263	 12	264.5	66.5	 16
264	 12	86.3	14.9	 16
265	 12	156.5	35.9	 16
266	 12	763.3	59.5	 16
267	 12	259.5	38.7	 16
268	 12	314.5	33.6	 16
269	 12	288.0	35.2	 16
270	 12	244.8	35.5	 16
271	 12	391.5	51.6	 16
272	 12	135.3	16.0	 16
273	 12	107.3	22.2	 16
274	 12	484.5	42.2	 16
275	 12	713.0	59.4	 16
276	 12	250.0	38.5	 16
277	 12	203.5	30.3	 16
278	 12	1062.8	286.4	 16
279	 12	221.5	32.5	 16
280	 12	292.0	30.9	 16
281	 12	322.3	26.8	 16
282	 12	241.8	21.5	 16
283	 12	244.8	36.7	 16
284	 12	87.8	12.7	 16
285	 12	98.5	19.1	 16
286	 12	662.5	67.0	 16
287	 12	197.8	27.8	 16
288	 12	154.5	30.3	 16
289	 12	313.3	36.7	 16
290	 12	97.8	13.2	 16
291	 12	95.3	15.8	 16
292	 12	171.3	37.2	 16
293	 12	415.3	85.6	 16
294	 12	129.5	18.4	 16
295	 12	303.3	66.2	 16
296	 12	318.5	37.4	 16
297	 12	218.3	61.2	 16
298	 12	112.0	18.3	 16
299	 12	340.8	37.7	 16
300	 12	273.0	38.5	 16
301	 12	253.8	34.6	 16
302	 12	316.0	44.5	 16
303	 12	409.8	67.4	 16
304	 12	536.5	45.5	 16
305	 12	1837.0	111.2	 16
306	 12	416.0	27.3	 16
307	 12	171.0	24.1	 16
308	 12	371.3	36.5	 16
309	 12	320.8	52.5	 16
310	 12	105.0	17.6	 16
311	 12	311.8	61.6	 16
312	 12	129.5	19.6	 16
313	 12	751.5	91.3	 16
314	 12	144.5	17.5	 16
315	 12	87.0	13.6	 16
316	 12	92.5	16.4	 16
317	 12	158.5	20.0	 16
318	 12	116.3	33.7	 16
319	 12	95.3	26.4	 16
320	 12	103.5	22.4	 16
321	 12	158.8	26.0	 16
322	 12	105.5	19.2	 16
323	 12	541.0	115.5	 16
324	 12	811.0	83.4	 16
325	 12	179.3	50.6	 16
326	 12	316.5	81.9	 16
327	 12	186.8	30.2	 16
328	 12	112.0	19.8	 16
329	 12	178.0	28.9	 16
330	 12	833.0	225.9	 16
331	 12	93.5	18.9	 16
332	 12	90.3	14.3	 16
333	 12	230.8	36.2	 16
334	 12	98.0	11.5	 16
335	 12	191.3	27.8	 16
336	 12	86.3	19.6	 16
337	 12	100.5	24.3	 16
338	 12	95.5	21.2	 16
339	 12	80.3	15.1	 16
340	 12	178.3	71.9	 16
341	 12	274.0	21.5	 16
342	 12	325.8	36.3	 16
343	 12	88.5	17.6	 16
344	 12	124.3	20.1	 16
345	 12	137.8	34.0	 16
346	 12	97.8	22.3	 16
347	 12	83.5	12.6	 16
348	 12	155.0	24.7	 16
349	 12	100.0	25.2	 16
350	 12	2093.5	271.1	 16
351	 12	135.8	30.9	 16
352	 12	160.8	40.7	 16
353	 12	284.3	44.9	 16
354	 12	189.8	22.7	 16
355	 12	423.0	81.5	 16
356	 12	462.8	50.1	 16
357	 12	314.8	45.2	 16
358	 12	328.0	42.9	 16
359	 12	95.5	17.0	 16
360	 12	179.0	36.1	 16
361	 12	936.8	113.2	 16
362	 12	133.3	18.2	 16
363	 12	93.8	20.9	 16
364	 12	132.8	26.7	 16
365	 12	99.5	20.2	 16
366	 12	260.3	42.1	 16
367	 12	125.8	29.0	 16
368	 12	106.5	23.4	 16
369	 12	187.5	40.8	 16
370	 12	159.3	33.8	 16
371	 12	570.8	46.7	 16
372	 12	460.0	38.8	 16
373	 12	132.5	21.9	 16
374	 12	123.8	40.3	 20
375	 12	279.8	36.7	 16
376	 12	163.3	20.8	 16
377	 12	361.5	55.5	 16
378	 12	166.3	28.1	 16
379	 12	104.3	10.4	 16
380	 12	91.0	13.0	 16
381	 12	234.8	36.6	 16
382	 12	176.0	27.4	 16
383	 12	140.3	33.3	 16
384	 12	275.3	44.1	 16
385	 12	82.3	15.4	 16
386	 12	361.8	107.9	 16
387	 12	101.8	30.4	 16
388	 12	96.8	22.0	 16
389	 12	94.3	10.9	 16
390	 12	143.8	29.3	 16
391	 12	103.0	14.9	 16
392	 12	89.5	11.8	 16
393	 12	219.0	26.5	 16
394	 12	259.3	40.1	 16
395	 12	126.0	24.7	 16
396	 12	330.5	60.8	 16
397	 12	656.0	57.0	 16
398	 12	880.5	53.6	 16
399	 12	213.5	29.7	 16
400	 12	274.3	32.1	 16
401	 12	135.5	16.8	 16
402	 12	116.3	14.8	 16
403	 12	78.3	10.9	 16
404	 12	92.3	23.5	 16
405	 12	88.5	17.3	 16
406	 12	80.3	21.3	 16
407	 12	96.8	24.1	 16
408	 12	144.3	25.5	 16
409	 12	234.3	29.1	 16
410	 12	461.8	41.3	 16
411	 12	217.8	34.9	 16
412	 12	129.0	22.1	 16
413	 12	84.8	10.7	 16
414	 12	88.5	15.9	 16
415	 12	227.5	31.1	 16
416	 12	197.3	27.6	 16
417	 12	270.5	45.3	 16
418	 12	314.0	32.8	 16
419	 12	131.0	27.9	 16
420	 12	86.0	8.1	 16
421	 12	430.3	45.5	 16
422	 12	96.3	16.7	 16
423	 12	229.8	40.1	 16
424	 12	795.3	50.0	 16
425	 12	447.3	73.2	 16
426	 12	391.8	40.3	 16
427	 12	209.0	129.2	 16
428	 12	188.0	20.7	 16
429	 12	140.5	19.3	 16
430	 12	186.3	18.2	 16
431	 12	99.3	20.6	 16
432	 12	98.3	18.4	 16
433	 12	124.3	45.0	 16
434	 12	80.0	8.0	 16
435	 12	170.8	27.1	 16
436	 12	153.3	28.1	 16
437	 12	194.5	29.9	 16
438	 12	915.8	99.5	 16
439	 12	274.0	40.5	 16
440	 12	138.0	30.6	 16
441	 12	1353.5	188.5	 16
442	 12	178.8	21.9	 16
443	 12	272.3	27.2	 16
444	 12	116.3	15.5	 16
445	 12	717.8	82.9	 16
446	 12	140.3	19.8	 16
447	 12	109.5	21.1	 16
448	 12	118.3	21.5	 16
449	 12	96.0	20.5	 16
450	 12	141.5	38.2	 16
451	 12	213.0	27.5	 16
452	 12	113.0	13.7	 16
453	 12	107.8	25.5	 16
454	 12	154.5	20.7	 16
455	 12	99.8	13.3	 16
456	 12	134.0	15.4	 16
457	 12	235.8	39.9	 16
458	 12	352.8	39.2	 16
459	 12	134.5	26.9	 16
460	 12	86.3	10.3	 16
461	 12	285.5	45.5	 16
462	 12	318.8	57.4	 16
463	 12	1336.5	86.3	 16
464	 12	355.8	43.8	 16
465	 12	95.5	13.0	 16
466	 12	164.5	22.9	 16
467	 12	84.0	11.1	 16
468	 12	140.5	25.6	 16
469	 12	781.5	72.4	 16
470	 12	219.0	17.1	 16
471	 12	280.8	40.0	 16
472	 12	642.5	68.3	 16
473	 12	222.8	38.9	 16
474	 12	108.3	32.0	 16
475	 12	96.0	16.4	 16
476	 12	231.0	37.2	 16
477	 12	93.3	15.6	 16
478	 12	169.3	34.0	 16
479	 12	191.3	27.5	 16
480	 12	133.8	19.5	 16
481	 12	559.5	125.8	 16
482	 12	149.0	23.3	 16
483	 12	98.5	18.3	 16
484	 12	91.5	16.0	 16
485	 12	100.5	28.1	 16
486	 12	208.5	38.3	 16
487	 12	129.3	16.8	 16
488	 12	132.5	26.3	 16
489	 12	88.5	15.9	 16
490	 12	123.0	21.5	 16
491	 12	128.0	19.8	 16
492	 12	207.3	40.2	 16
493	 12	146.5	17.6	 16
494	 12	1258.0	125.9	 16
495	 12	157.0	45.5	 16
496	 12	3709.8	198.5	 16
497	 12	3816.5	177.5	 16
498	 12	3670.5	263.8	 16
499	 12	177.5	33.3	 16
500	 12	243.5	32.8	 16
501	 12	122.3	23.7	 16
502	 12	177.5	27.2	 16
503	 12	140.0	22.4	 16
504	 12	226.8	35.5	 16
505	 12	118.8	27.1	 16
506	 12	85.3	12.3	 16
507	 12	93.8	11.8	 16
508	 12	123.5	29.2	 16
509	 12	105.5	16.2	 16
510	 12	381.8	59.4	 16
511	 12	702.5	54.9	 16
512	 12	160.3	20.2	 16
513	 12	214.5	32.5	 16
514	 12	180.8	28.7	 16
515	 12	129.3	16.6	 16
516	 12	205.0	33.1	 16
517	 12	494.5	76.1	 16
518	 12	170.8	25.5	 16
519	 12	209.5	59.1	 16
520	 12	324.5	217.0	 16
521	 12	424.0	56.4	 16
522	 12	210.0	30.1	 16
523	 12	90.3	17.8	 16
524	 12	1074.3	122.5	 16
525	 12	93.3	15.5	 16
526	 12	76.5	10.6	 16
527	 12	77.5	13.1	 16
528	 12	100.3	29.3	 16
529	 12	642.0	61.9	 16
530	 12	142.8	29.9	 16
531	 12	112.8	20.3	 16
532	 12	143.3	31.7	 16
533	 12	93.0	21.6	 16
534	 12	96.8	17.1	 16
535	 12	116.3	128.1	 16
536	 12	342.5	68.1	 16
537	 12	283.3	30.8	 16
538	 12	154.3	22.0	 16
539	 12	665.0	118.9	 16
540	 12	135.8	20.2	 16
541	 12	484.0	48.1	 16
542	 12	560.8	72.6	 16
543	 12	264.0	34.6	 16
544	 12	77.0	14.9	 16
545	 12	445.8	160.2	 16
546	 12	145.3	30.1	 16
547	 12	230.8	33.7	 16
548	 12	422.0	49.5	 16
549	 12	138.5	19.0	 16
550	 12	179.5	42.6	 16
551	 12	112.0	19.6	 16
552	 12	104.3	16.0	 16
553	 12	154.5	26.1	 16
554	 12	167.8	32.3	 16
555	 12	112.5	16.6	 16
556	 12	186.0	21.3	 16
557	 12	163.5	48.2	 16
558	 12	459.3	123.0	 16
559	 12	263.5	55.3	 16
560	 12	976.8	44.3	 16
561	 12	1052.5	166.6	 16
562	 12	464.5	53.5	 16
563	 12	280.5	43.7	 16
564	 12	435.3	48.6	 16
565	 12	417.5	40.9	 16
566	 12	229.5	51.1	 16
567	 12	414.5	65.3	 16
568	 12	167.0	51.5	 16
569	 12	152.3	31.3	 16
570	 12	2770.8	843.0	 16
571	 12	532.5	66.0	 16
572	 12	128.5	20.1	 16
573	 12	106.3	13.3	 16
574	 12	109.3	21.9	 16
575	 12	119.5	19.4	 16
576	 12	92.3	18.7	 16
577	 12	116.3	15.3	 16
578	 12	282.8	39.2	 16
579	 12	281.3	75.2	 16
580	 12	172.5	25.1	 16
581	 12	311.0	53.0	 16
582	 12	146.8	23.7	 16
583	 12	377.3	31.7	 16
584	 12	259.0	39.0	 16
585	 12	787.0	75.8	 16
586	 12	496.3	73.2	 16
587	 12	184.8	47.7	 16
588	 12	136.5	22.2	 16
589	 12	150.3	30.8	 16
590	 12	134.5	24.1	 16
591	 12	94.5	17.6	 16
592	 12	203.5	32.2	 16
593	 12	136.0	24.6	 16
594	 12	1029.3	147.9	 16
595	 12	160.3	14.0	 16
596	 12	247.0	32.2	 16
597	 12	467.8	95.8	 16
598	 12	497.8	34.9	 16
599	 12	377.0	40.4	 16
600	 12	480.0	47.4	 16
601	 12	242.0	33.1	 16
602	 12	434.3	61.7	 16
603	 12	139.3	16.2	 16
604	 12	159.8	19.8	 16
605	 12	110.8	16.2	 16
606	 12	166.0	32.4	 16
607	 12	112.3	23.6	 16
608	 12	151.0	31.2	 16
609	 12	97.0	18.7	 16
610	 12	108.5	15.7	 16
611	 12	111.8	17.0	 16
612	 12	396.3	34.9	 16
613	 12	654.5	104.7	 20
614	 12	158.5	22.7	 16
615	 12	161.5	30.3	 16
616	 12	78.3	10.8	 16
617	 12	195.3	156.9	 16
618	 12	153.5	35.9	 16
619	 12	1053.3	231.3	 16
620	 12	149.0	20.2	 16
621	 12	96.5	21.1	 16
622	 12	91.8	15.5	 16
623	 12	132.5	21.6	 16
624	 12	87.0	28.6	 16
625	 12	123.0	20.5	 16
626	 12	216.3	23.9	 16
627	 12	273.8	49.7	 16
628	 12	215.0	35.5	 16
629	 12	114.5	35.7	 16
630	 12	140.3	30.1	 16
631	 12	202.3	33.4	 16
632	 12	162.8	25.5	 16
633	 12	170.5	35.5	 16
634	 12	369.3	52.8	 16
635	 12	143.0	32.6	 16
636	 12	80.3	17.9	 16
637	 12	105.5	21.3	 16
638	 12	160.3	25.6	 16
639	 12	160.5	34.1	 16
640	 12	732.8	68.4	 16
641	 12	212.8	14.4	 16
642	 12	107.8	24.7	 16
643	 12	209.8	42.0	 16
644	 12	183.5	31.3	 16
645	 12	121.3	23.7	 16
646	 12	217.5	28.8	 16
647	 12	405.5	42.6	 16
648	 12	521.3	51.7	 16
649	 12	669.5	74.7	 16
650	 12	200.5	38.0	 16
651	 12	149.0	25.9	 16
652	 12	136.8	44.7	 16
653	 12	100.3	17.2	 16
654	 12	105.0	20.2	 16
655	 12	114.8	21.1	 16
656	 12	104.0	15.4	 16
657	 12	83.3	14.9	 16
658	 12	285.0	50.9	 16
659	 12	141.8	32.5	 16
660	 12	115.5	21.0	 16
661	 12	160.5	35.8	 16
662	 12	277.3	119.9	 16
663	 12	376.3	55.5	 16
664	 12	346.0	65.1	 16
665	 12	158.0	38.7	 16
666	 12	306.0	64.7	 16
667	 12	108.5	22.6	 16
668	 12	188.8	34.6	 16
669	 12	243.5	32.4	 16
670	 12	204.8	32.5	 16
671	 12	1344.0	185.2	 16
672	 12	1592.3	372.8	 16
673	 12	133.5	18.3	 16
674	 12	325.8	50.7	 16
675	 12	98.3	16.2	 16
676	 12	115.5	19.7	 16
677	 12	255.0	44.1	 16
678	 12	269.3	55.7	 16
679	 12	924.3	167.7	 16
680	 12	705.5	57.0	 16
681	 12	589.5	67.5	 16
682	 12	415.5	77.5	 16
683	 12	270.8	41.2	 16
684	 12	277.5	32.2	 16
685	 12	450.8	60.4	 16
686	 12	256.3	54.1	 16
687	 12	126.0	18.0	 16
688	 12	139.0	36.8	 16
689	 12	98.0	9.2	 16
690	 12	529.3	107.5	 16
691	 12	99.5	16.0	 16
692	 12	109.0	19.6	 16
693	 12	185.3	25.1	 16
694	 12	285.8	70.7	 16
695	 12	170.3	24.1	 16
696	 12	174.8	28.3	 16
697	 12	512.0	88.5	 16
698	 12	150.5	26.6	 16
699	 12	483.0	91.0	 16
700	 12	812.0	92.4	 16
701	 12	502.0	81.4	 16
702	 12	120.0	23.5	 16
703	 12	409.5	81.9	 16
704	 12	108.8	21.5	 16
705	 12	173.8	26.2	 16
706	 12	191.3	31.4	 16
707	 12	209.5	63.5	 16
708	 12	1063.8	109.7	 16
709	 12	191.8	33.6	 16
710	 12	207.0	23.8	 16
711	 12	7371.3	1478.9	 16
  0	 13	198.5	33.0	 16
  1	 13	517.5	57.5	 16
  2	 13	155.3	26.7	 16
  3	 13	266.5	31.9	 16
  4	 13	519.8	37.5	 16
  5	 13	989.0	112.2	 16
  6	 13	97.8	16.9	 16
  7	 13	105.3	14.1	 16
  8	 13	407.0	45.8	 16
  9	 13	532.0	59.5	 16
 10	 13	139.8	28.6	 16
 11	 13	101.3	15.8	 16
 12	 13	92.8	17.6	 16
 13	 13	136.0	131.9	 16
 14	 13	96.0	17.0	 16
 15	 13	233.0	53.3	 16
 16	 13	1537.3	226.0	 16
 17	 13	195.0	39.4	 16
 18	 13	181.5	32.4	 16
 19	 13	127.3	20.0	 16
 20	 13	271.0	23.7	 16
 21	 13	683.8	187.5	 16
 22	 13	86.3	14.7	 16
 23	 13	81.5	14.9	 16
 24	 13	81.0	13.2	 16
 25	 13	249.8	53.4	 16
 26	 13	198.3	31.8	 16
 27	 13	2517.0	555.3	 16
 28	 13	1000.8	250.9	 16
 29	 13	329.8	308.4	 16
 30	 13	91.0	20.0	 16
 31	 13	210.5	42.2	 16
 32	 13	205.3	27.6	 16
 33	 13	1582.0	377.6	 16
 34	 13	1231.8	309.8	 16
 35	 13	318.0	45.1	 16
 36	 13	326.0	61.6	 16
 37	 13	6188.8	1375.7	 16
 38	 13	712.3	149.0	 16
 39	 13	260.0	41.5	 16
 40	 13	160.8	33.9	 16
 41	 13	277.3	57.0	 16
 42	 13	214.8	49.9	 16
 43	 13	104.0	16.5	 16
 44	 13	147.0	25.6	 16
 45	 13	559.0	81.8	 16
 46	 13	914.0	326.0	 16
 47	 13	907.8	96.4	 16
 48	 13	344.5	50.3	 16
 49	 13	273.5	43.3	 16
 50	 13	119.5	29.3	 16
 51	 13	655.3	134.1	 16
 52	 13	415.8	67.9	 16
 53	 13	89.5	12.6	 16
 54	 13	200.0	46.5	 16
 55	 13	183.8	21.4	 16
 56	 13	98.5	27.0	 16
 57	 13	118.5	22.3	 16
 58	 13	93.5	22.9	 16
 59	 13	84.5	17.3	 16
 60	 13	127.5	16.0	 16
 61	 13	184.8	33.5	 16
 62	 13	295.8	26.8	 16
 63	 13	261.0	38.2	 16
 64	 13	572.8	112.4	 16
 65	 13	109.8	19.0	 16
 66	 13	353.0	68.9	 16
 67	 13	368.0	58.3	 16
 68	 13	453.0	89.9	 16
 69	 13	123.8	15.4	 16
 70	 13	93.3	21.8	 16
 71	 13	414.0	50.1	 16
 72	 13	103.5	18.6	 16
 73	 13	89.3	15.1	 16
 74	 13	241.5	57.3	 16
 75	 13	99.8	24.1	 16
 76	 13	1811.5	331.3	 16
 77	 13	545.0	82.5	 16
 78	 13	105.5	19.5	 16
 79	 13	85.0	9.7	 16
 80	 13	923.0	165.3	 16
 81	 13	102.5	18.8	 16
 82	 13	360.5	65.5	 16
 83	 13	176.5	31.2	 16
 84	 13	79.3	15.1	 16
 85	 13	96.3	18.4	 16
 86	 13	158.8	21.8	 16
 87	 13	148.3	30.7	 16
 88	 13	522.3	57.1	 16
 89	 13	818.8	148.6	 16
 90	 13	408.5	80.7	 16
 91	 13	464.3	78.1	 16
 92	 13	159.5	31.3	 16
 93	 13	150.0	23.9	 16
 94	 13	203.0	29.4	 16
 95	 13	131.3	21.9	 16
 96	 13	100.0	58.0	 16
 97	 13	85.3	14.8	 16
 98	 13	101.0	18.3	 16
 99	 13	162.3	25.0	 16
100	 13	81.8	11.3	 16
101	 13	130.3	23.0	 16
102	 13	113.5	19.6	 16
103	 13	238.5	29.3	 16
104	 13	93.8	11.9	 16
105	 13	76.8	13.7	 16
106	 13	153.3	28.8	 16
107	 13	416.8	93.9	 16
108	 13	1551.0	365.7	 16
109	 13	96.0	15.6	 16
110	 13	121.8	21.3	 16
111	 13	207.8	33.9	 16
112	 13	341.0	41.2	 16
113	 13	170.3	29.6	 16
114	 13	99.0	40.3	 16
115	 13	135.5	17.4	 16
116	 13	188.8	37.1	 16
117	 13	178.8	28.1	 16
118	 13	114.3	27.0	 16
119	 13	207.3	21.9	 16
120	 13	292.8	40.0	 16
121	 13	364.0	23.8	 16
122	 13	198.8	25.6	 16
123	 13	190.3	26.9	 16
124	 13	338.3	48.2	 16
125	 13	2119.3	344.1	 16
126	 13	1309.0	188.8	 16
127	 13	155.0	26.5	 16
128	 13	131.0	19.1	 16
129	 13	168.0	26.6	 16
130	 13	121.0	18.6	 16
131	 13	139.8	25.6	 16
132	 13	149.5	27.5	 16
133	 13	87.8	17.2	 16
134	 13	404.0	56.8	 16
135	 13	125.0	21.3	 16
136	 13	99.3	20.0	 16
137	 13	125.5	22.9	 20
138	 13	324.5	75.5	 16
139	 13	175.5	33.1	 16
140	 13	98.8	50.5	 16
141	 13	90.8	15.6	 16
142	 13	143.0	27.3	 16
143	 13	163.3	49.9	 16
144	 13	312.5	32.6	 16
145	 13	239.8	52.1	 16
146	 13	1152.3	363.8	 16
147	 13	155.3	62.4	 16
148	 13	526.8	93.5	 16
149	 13	202.8	28.3	 16
150	 13	133.0	23.7	 16
151	 13	98.3	24.0	 16
152	 13	188.8	35.0	 16
153	 13	546.5	81.6	 16
154	 13	1407.0	403.1	 16
155	 13	193.5	36.5	 16
156	 13	312.5	53.2	 16
157	 13	369.5	53.3	 16
158	 13	258.0	41.6	 16
159	 13	212.8	36.6	 16
160	 13	111.0	16.8	 16
161	 13	278.5	47.2	 16
162	 13	110.5	29.0	 16
163	 13	105.0	30.4	 16
164	 13	310.8	43.5	 16
165	 13	3642.5	1285.4	 16
166	 13	135.0	21.7	 16
167	 13	147.0	20.4	 16
168	 13	145.0	22.2	 16
169	 13	512.0	177.3	 16
170	 13	138.8	31.5	 16
171	 13	197.3	53.1	 16
172	 13	118.3	28.1	 16
173	 13	97.3	37.1	 16
174	 13	140.8	25.1	 16
175	 13	242.0	44.9	 16
176	 13	201.5	37.0	 16
177	 13	97.0	12.2	 16
178	 13	127.5	26.0	 16
179	 13	111.3	16.7	 16
180	 13	179.0	24.4	 16
181	 13	256.8	38.1	 16
182	 13	233.0	51.9	 16
183	 13	185.8	43.8	 16
184	 13	129.8	22.7	 16
185	 13	108.3	26.0	 16
186	 13	1546.3	375.4	 16
187	 13	4743.0	1560.2	 16
188	 13	535.0	91.5	 16
189	 13	339.8	52.8	 16
190	 13	1708.3	531.0	 16
191	 13	406.3	93.2	 16
192	 13	211.5	36.6	 16
193	 13	307.3	52.0	 16
194	 13	299.8	60.4	 16
195	 13	611.0	132.3	 16
196	 13	419.3	94.4	 16
197	 13	125.3	31.8	 16
198	 13	1140.8	292.5	 16
199	 13	598.3	156.4	 16
200	 13	662.3	196.0	 16
201	 13	173.3	39.0	 16
202	 13	166.8	36.4	 16
203	 13	233.3	36.2	 16
204	 13	96.3	14.5	 16
205	 13	110.8	26.4	 16
206	 13	326.8	74.7	 16
207	 13	139.3	27.8	 16
208	 13	98.3	17.8	 16
209	 13	115.5	21.5	 16
210	 13	485.3	127.1	 16
211	 13	216.3	32.1	 16
212	 13	981.8	259.7	 16
213	 13	184.5	34.4	 16
214	 13	74.3	16.2	 16
215	 13	118.0	13.5	 16
216	 13	212.8	38.7	 16
217	 13	111.3	19.7	 16
218	 13	116.5	18.3	 16
219	 13	79.8	17.1	 16
220	 13	130.3	25.4	 16
221	 13	115.5	13.8	 16
222	 13	167.0	55.5	 16
223	 13	512.5	58.4	 16
224	 13	124.8	20.0	 16
225	 13	109.8	22.2	 16
226	 13	115.3	14.4	 16
227	 13	159.8	29.6	 16
228	 13	416.5	45.9	 16
229	 13	146.5	18.5	 16
230	 13	150.3	23.8	 16
231	 13	2125.5	273.2	 16
232	 13	2096.3	533.7	 16
233	 13	320.5	31.4	 16
234	 13	128.3	22.8	 16
235	 13	686.0	104.6	 16
236	 13	421.0	44.7	 16
237	 13	980.5	82.8	 16
238	 13	929.0	121.1	 16
239	 13	309.0	38.1	 16
240	 13	323.3	52.6	 16
241	 13	5290.0	842.5	 16
242	 13	5229.8	1446.0	 16
243	 13	234.3	36.5	 16
244	 13	219.3	53.0	 16
245	 13	86.5	10.3	 16
246	 13	675.0	145.4	 16
247	 13	1054.5	294.5	 16
248	 13	1440.3	350.2	 16
249	 13	967.5	230.5	 16
250	 13	100.0	22.8	 16
251	 13	269.0	80.5	 16
252	 13	79.8	11.1	 16
253	 13	104.3	21.6	 16
254	 13	136.5	26.1	 16
255	 13	150.8	24.6	 16
256	 13	278.3	66.6	 16
257	 13	127.3	27.9	 16
258	 13	223.3	42.4	 16
259	 13	117.0	21.1	 16
260	 13	76.8	12.0	 16
261	 13	143.5	22.5	 16
262	 13	267.8	36.3	 16
263	 13	1098.0	268.7	 16
264	 13	117.3	18.3	 16
265	 13	278.3	32.3	 16
266	 13	777.0	148.2	 16
267	 13	449.5	66.5	 16
268	 13	178.5	29.6	 16
269	 13	2044.0	411.2	 16
270	 13	171.5	27.6	 16
271	 13	465.8	82.9	 16
272	 13	394.3	59.1	 16
273	 13	291.3	47.6	 16
274	 13	192.0	36.3	 16
275	 13	250.3	37.1	 16
276	 13	5826.8	1142.4	 16
277	 13	184.3	27.1	 16
278	 13	168.3	22.5	 16
279	 13	265.8	38.2	 16
280	 13	131.3	20.4	 16
281	 13	111.0	23.2	 16
282	 13	291.5	45.3	 16
283	 13	300.5	48.2	 16
284	 13	77.0	7.8	 16
285	 13	350.5	48.6	 16
286	 13	1809.5	284.5	 16
287	 13	1080.8	290.4	 16
288	 13	151.5	23.4	 16
289	 13	152.0	28.5	 16
290	 13	117.5	18.7	 16
291	 13	96.5	17.6	 16
292	 13	292.5	56.1	 16
293	 13	94.3	14.8	 16
294	 13	651.5	127.3	 16
295	 13	543.3	64.8	 16
296	 13	382.3	54.7	 16
297	 13	291.5	48.5	 16
298	 13	358.0	33.8	 16
299	 13	332.0	34.1	 16
300	 13	2775.0	478.4	 16
301	 13	423.0	56.6	 16
302	 13	918.5	183.1	 16
303	 13	121.0	22.3	 16
304	 13	159.5	34.8	 16
305	 13	1240.0	286.2	 16
306	 13	206.3	32.9	 16
307	 13	166.5	30.1	 16
308	 13	165.5	24.0	 16
309	 13	397.5	52.3	 16
310	 13	425.8	65.8	 16
311	 13	203.3	32.6	 16
312	 13	158.5	23.4	 16
313	 13	222.3	34.0	 16
314	 13	1880.0	425.2	 16
315	 13	178.3	30.7	 16
316	 13	188.8	33.6	 16
317	 13	234.5	39.8	 16
318	 13	75.3	10.4	 16
319	 13	97.8	11.5	 16
320	 13	245.3	45.8	 16
321	 13	218.8	30.9	 16
322	 13	457.8	86.6	 16
323	 13	697.8	71.6	 16
324	 13	546.3	58.1	 16
325	 13	414.8	46.1	 16
326	 13	1280.0	277.8	 16
327	 13	276.5	43.5	 16
328	 13	112.0	17.9	 16
329	 13	391.0	85.5	 16
330	 13	394.5	80.5	 16
331	 13	1519.0	356.7	 16
332	 13	143.5	29.9	 16
333	 13	300.0	52.5	 16
334	 13	106.8	23.9	 16
335	 13	92.8	17.9	 16
336	 13	102.3	13.5	 16
337	 13	138.3	18.5	 16
338	 13	749.3	164.5	 16
339	 13	1878.5	480.5	 16
340	 13	1242.0	382.8	 16
341	 13	480.3	83.2	 16
342	 13	104.0	19.7	 16
343	 13	1210.0	379.2	 16
344	 13	380.8	96.5	 16
345	 13	123.3	19.3	 16
346	 13	215.0	29.1	 16
347	 13	110.0	19.7	 16
348	 13	147.3	24.6	 16
349	 13	150.3	18.4	 16
350	 13	448.5	81.2	 16
351	 13	2751.0	876.4	 16
352	 13	263.8	59.9	 16
353	 13	563.3	106.8	 16
354	 13	1908.8	504.2	 16
355	 13	1308.5	260.5	 16
356	 13	392.3	51.2	 16
357	 13	593.8	52.4	 16
358	 13	159.0	17.5	 16
359	 13	116.0	22.5	 16
360	 13	116.3	19.3	 16
361	 13	737.5	79.2	 16
362	 13	358.5	51.4	 16
363	 13	435.8	69.3	 16
364	 13	161.5	24.4	 16
365	 13	111.3	20.1	 16
366	 13	109.8	22.5	 16
367	 13	476.8	52.4	 16
368	 13	100.5	20.5	 16
369	 13	112.5	20.1	 16
370	 13	488.8	48.2	 16
371	 13	734.0	75.6	 16
372	 13	263.0	22.5	 16
373	 13	161.8	30.8	 16
374	 13	138.8	18.6	 16
375	 13	229.8	32.4	 16
376	 13	225.8	29.8	 20
377	 13	495.3	79.7	 16
378	 13	324.8	30.9	 16
379	 13	323.5	45.2	 16
380	 13	320.3	46.4	 16
381	 13	95.3	18.9	 16
382	 13	203.5	44.5	 16
383	 13	219.3	45.5	 16
384	 13	686.3	73.3	 16
385	 13	270.8	258.5	 16
386	 13	110.8	24.5	 16
387	 13	113.0	17.0	 16
388	 13	280.5	41.5	 16
389	 13	161.5	39.6	 16
390	 13	581.8	36.8	 16
391	 13	646.8	124.5	 16
392	 13	132.0	26.7	 16
393	 13	153.3	30.5	 16
394	 13	245.8	48.6	 16
395	 13	229.3	32.1	 16
396	 13	527.0	56.7	 16
397	 13	478.3	38.3	 16
398	 13	235.5	31.7	 16
399	 13	242.3	32.0	 16
400	 13	516.0	65.7	 16
401	 13	2455.5	333.5	 16
402	 13	185.3	30.6	 16
403	 13	132.3	19.0	 16
404	 13	185.5	36.5	 16
405	 13	91.3	9.7	 16
406	 13	454.3	44.3	 16
407	 13	332.3	75.9	 16
408	 13	434.0	83.5	 16
409	 13	170.8	27.8	 16
410	 13	2004.0	424.9	 16
411	 13	180.3	22.8	 16
412	 13	171.3	23.9	 16
413	 13	557.8	34.9	 16
414	 13	315.5	36.5	 16
415	 13	336.3	33.3	 16
416	 13	97.0	16.9	 16
417	 13	168.0	23.4	 16
418	 13	582.3	59.3	 16
419	 13	269.3	33.4	 16
420	 13	1502.5	240.6	 16
421	 13	170.5	21.6	 16
422	 13	130.8	23.3	 16
423	 13	189.0	26.0	 16
424	 13	178.0	34.8	 16
425	 13	490.0	63.5	 16
426	 13	198.8	28.9	 16
427	 13	2313.0	402.4	 16
428	 13	253.8	33.8	 16
429	 13	319.0	35.5	 16
430	 13	226.0	35.6	 16
431	 13	437.5	52.7	 16
432	 13	291.0	34.6	 16
433	 13	3651.5	561.6	 16
434	 13	816.3	104.1	 16
435	 13	125.0	21.2	 16
436	 13	102.8	15.3	 16
437	 13	277.0	46.2	 16
438	 13	389.0	86.8	 16
439	 13	6064.5	1194.0	 16
440	 13	121.8	24.7	 16
441	 13	257.3	32.7	 16
442	 13	461.8	61.4	 16
443	 13	229.0	30.6	 16
444	 13	186.3	28.5	 16
445	 13	220.0	35.3	 16
446	 13	1240.0	185.1	 16
447	 13	142.0	19.2	 16
448	 13	446.8	77.9	 16
449	 13	124.8	21.1	 16
450	 13	105.5	20.4	 16
451	 13	113.5	22.0	 16
452	 13	101.5	18.8	 16
453	 13	102.5	13.2	 16
454	 13	132.5	26.8	 16
455	 13	105.8	18.7	 16
456	 13	125.0	17.5	 16
457	 13	115.8	19.3	 16
458	 13	186.0	31.2	 16
459	 13	141.8	25.6	 16
460	 13	126.0	15.7	 16
461	 13	280.0	48.5	 16
462	 13	4903.3	690.6	 16
463	 13	890.5	106.6	 16
464	 13	171.0	19.5	 16
465	 13	521.8	49.6	 16
466	 13	1626.8	210.1	 16
467	 13	190.5	30.3	 16
468	 13	116.5	18.4	 16
469	 13	139.8	26.5	 16
470	 13	341.5	37.2	 16
471	 13	569.5	122.7	 16
472	 13	109.5	16.4	 16
473	 13	1118.0	159.4	 16
474	 13	558.3	84.2	 16
475	 13	158.0	18.4	 16
476	 13	99.8	19.1	 16
477	 13	102.5	17.0	 16
478	 13	163.8	19.4	 16
479	 13	144.3	24.3	 16
480	 13	16295.0	2255.7	 16
481	 13	137.5	26.3	 16
482	 13	573.3	138.7	 16
483	 13	116.5	17.3	 16
484	 13	162.8	25.0	 16
485	 13	176.0	23.5	 16
486	 13	175.0	26.7	 16
487	 13	208.8	32.1	 16
488	 13	149.3	20.1	 16
489	 13	119.8	23.2	 16
490	 13	325.8	51.4	 16
491	 13	124.0	13.3	 16
492	 13	201.0	37.0	 16
493	 13	95.0	12.2	 16
494	 13	174.0	32.4	 16
495	 13	320.8	45.5	 16
496	 13	173.0	33.2	 16
497	 13	156.3	14.0	 16
498	 13	189.3	43.8	 16
499	 13	483.5	129.4	 16
500	 13	181.0	35.0	 16
501	 13	112.0	12.3	 16
502	 13	236.3	33.7	 16
503	 13	88.3	17.4	 16
504	 13	92.5	15.5	 16
505	 13	129.3	25.8	 16
506	 13	1444.0	260.6	 16
507	 13	631.5	129.3	 16
508	 13	214.0	38.6	 16
509	 13	426.0	71.8	 16
510	 13	134.3	20.9	 16
511	 13	166.8	23.1	 16
512	 13	381.0	37.7	 16
513	 13	324.3	35.3	 16
514	 13	854.8	127.6	 16
515	 13	769.3	115.6	 16
516	 13	995.3	156.7	 16
517	 13	144.0	16.5	 16
518	 13	171.8	27.1	 16
519	 13	116.8	17.0	 16
520	 13	361.5	63.0	 16
521	 13	218.5	44.3	 16
522	 13	310.8	41.3	 16
523	 13	405.5	45.0	 16
524	 13	1183.5	159.4	 16
525	 13	101.5	14.9	 16
526	 13	169.0	24.7	 16
527	 13	190.0	31.6	 16
528	 13	375.5	59.4	 16
529	 13	163.3	30.2	 16
530	 13	128.0	15.9	 16
531	 13	195.3	33.5	 16
532	 13	430.0	74.4	 16
533	 13	165.8	24.7	 16
534	 13	223.3	32.7	 16
535	 13	1754.5	409.2	 16
536	 13	159.3	29.6	 16
537	 13	183.8	27.8	 16
538	 13	191.3	21.6	 16
539	 13	260.5	36.6	 16
540	 13	230.8	33.9	 16
541	 13	330.3	69.5	 16
542	 13	105.5	16.8	 16
543	 13	123.5	23.0	 16
544	 13	85.3	13.8	 16
545	 13	161.0	22.4	 16
546	 13	316.0	64.0	 16
547	 13	1086.0	216.8	 16
548	 13	3856.3	585.8	 16
549	 13	1388.8	339.3	 16
550	 13	258.0	32.0	 16
551	 13	341.5	62.0	 16
552	 13	149.8	25.4	 16
553	 13	1737.0	560.4	 16
554	 13	89.3	17.8	 16
555	 13	90.5	46.3	 16
556	 13	151.0	24.3	 16
557	 13	181.5	21.5	 16
558	 13	99.8	16.1	 16
559	 13	217.8	39.9	 16
560	 13	149.0	27.6	 16
561	 13	151.3	21.5	 16
562	 13	136.5	27.7	 16
563	 13	164.0	31.0	 16
564	 13	309.5	34.4	 16
565	 13	358.8	42.9	 16
566	 13	4424.5	1276.5	 16
567	 13	1907.8	360.0	 16
568	 13	396.5	83.2	 16
569	 13	848.8	203.3	 16
570	 13	129.0	18.7	 16
571	 13	110.3	21.1	 16
572	 13	136.8	23.8	 16
573	 13	246.8	45.9	 16
574	 13	129.8	27.3	 16
575	 13	161.8	44.8	 16
576	 13	126.0	19.8	 16
577	 13	177.8	31.3	 16
578	 13	272.5	23.0	 16
579	 13	292.0	27.3	 16
580	 13	256.3	32.6	 16
581	 13	163.0	19.8	 16
582	 13	123.5	18.5	 16
583	 13	103.0	14.8	 16
584	 13	458.0	45.5	 16
585	 13	371.3	45.9	 16
586	 13	373.3	49.8	 16
587	 13	561.5	145.6	 16
588	 13	92.5	23.3	 16
589	 13	278.0	38.3	 16
590	 13	233.3	34.7	 16
591	 13	3585.3	991.2	 16
592	 13	3598.3	1097.1	 16
593	 13	190.3	30.5	 16
594	 13	870.8	105.7	 16
595	 13	180.0	21.8	 16
596	 13	162.5	30.3	 16
597	 13	2810.8	338.4	 16
598	 13	193.3	24.9	 16
599	 13	182.0	33.4	 16
600	 13	328.5	39.4	 16
601	 13	325.8	53.6	 16
602	 13	264.8	38.9	 16
603	 13	350.5	44.7	 16
604	 13	224.5	26.4	 16
605	 13	1006.8	133.9	 16
606	 13	158.0	40.4	 16
607	 13	197.3	34.1	 16
608	 13	526.3	82.0	 16
609	 13	140.0	19.9	 16
610	 13	88.0	16.0	 16
611	 13	100.3	18.7	 16
612	 13	142.8	25.0	 16
613	 13	271.3	27.5	 16
614	 13	262.5	54.5	 16
615	 13	917.8	190.0	 20
616	 13	586.5	144.6	 16
617	 13	213.3	60.1	 16
618	 13	129.0	25.2	 16
619	 13	1110.0	234.0	 16
620	 13	135.8	23.6	 16
621	 13	138.5	21.2	 16
622	 13	658.3	129.7	 16
623	 13	467.5	104.8	 16
624	 13	252.3	32.8	 16
625	 13	253.3	50.3	 16
626	 13	117.0	19.2	 16
627	 13	115.0	18.3	 16
628	 13	123.3	19.0	 16
629	 13	240.5	31.9	 16
630	 13	2993.8	534.9	 16
631	 13	1795.8	388.6	 16
632	 13	166.3	21.7	 16
633	 13	1067.0	138.4	 16
634	 13	1046.5	156.8	 16
635	 13	383.0	44.4	 16
636	 13	199.0	27.2	 16
637	 13	1198.0	317.3	 16
638	 13	484.0	65.2	 16
639	 13	402.0	48.4	 16
640	 13	338.3	32.1	 16
641	 13	924.5	127.3	 16
642	 13	160.3	17.8	 16
643	 13	155.5	28.1	 16
644	 13	227.8	39.5	 16
645	 13	202.5	39.6	 16
646	 13	154.5	21.0	 16
647	 13	494.8	71.2	 16
648	 13	191.8	31.8	 16
649	 13	105.3	15.2	 16
650	 13	115.0	17.3	 16
651	 13	226.3	28.8	 16
652	 13	646.0	106.2	 16
653	 13	177.3	43.0	 16
654	 13	134.3	20.8	 16
655	 13	96.3	13.0	 16
656	 13	95.8	15.8	 16
657	 13	124.5	32.1	 16
658	 13	1036.3	132.7	 16
659	 13	442.8	49.1	 16
660	 13	769.0	184.9	 16
661	 13	485.3	82.7	 16
662	 13	635.8	100.0	 16
663	 13	927.5	214.2	 16
664	 13	2561.8	814.8	 16
665	 13	899.5	79.6	 16
666	 13	2987.0	966.1	 16
667	 13	110.3	19.5	 16
668	 13	112.3	17.3	 16
669	 13	74.8	11.8	 16
670	 13	145.5	17.9	 16
671	 13	170.5	27.5	 16
672	 13	246.0	35.1	 16
673	 13	310.8	143.6	 16
674	 13	98.0	11.3	 16
675	 13	164.8	27.6	 16
676	 13	209.5	44.4	 16
677	 13	346.8	92.0	 16
678	 13	857.8	216.7	 16
679	 13	498.3	60.0	 16
680	 13	468.3	91.6	 16
681	 13	137.8	30.0	 16
682	 13	295.8	38.8	 16
683	 13	187.8	28.5	 16
684	 13	537.5	142.2	 16
685	 13	116.5	19.0	 16
686	 13	103.3	34.1	 16
687	 13	138.0	20.2	 16
688	 13	269.3	57.3	 16
689	 13	1729.8	387.6	 16
690	 13	427.5	36.4	 16
691	 13	553.5	100.0	 16
692	 13	1228.8	190.6	 16
693	 13	1843.5	346.6	 16
694	 13	440.0	64.8	 16
695	 13	167.8	30.6	 16
696	 13	392.5	90.7	 16
697	 13	174.8	70.2	 16
698	 13	480.3	86.1	 16
699	 13	610.5	74.7	 16
700	 13	444.8	48.4	 16
701	 13	456.8	73.2	 16
702	 13	3081.8	507.9	 16
703	 13	164.8	31.6	 16
704	 13	208.8	31.6	 16
705	 13	179.5	21.3	 16
706	 13	281.0	38.7	 16
707	 13	386.3	60.5	 16
708	 13	346.0	36.8	 16
709	 13	198.8	23.3	 16
710	 13	274.3	33.7	 16
711	 13	169.3	26.2	 16
  0	 14	7417.8	1013.1	 16
  1	 14	758.0	54.1	 16
  2	 14	175.3	21.9	 16
  3	 14	155.8	25.8	 16
  4	 14	421.8	30.6	 16
  5	 14	590.3	73.6	 16
  6	 14	118.3	24.2	 16
  7	 14	109.0	16.2	 16
  8	 14	368.3	38.6	 16
  9	 14	271.8	51.0	 16
 10	 14	116.8	20.4	 16
 11	 14	132.8	20.5	 16
 12	 14	89.5	12.0	 16
 13	 14	82.0	14.7	 16
 14	 14	88.8	16.1	 16
 15	 14	601.8	40.1	 16
 16	 14	1311.0	198.0	 16
 17	 14	99.8	21.4	 16
 18	 14	155.3	25.3	 16
 19	 14	104.8	14.1	 16
 20	 14	246.3	18.6	 16
 21	 14	183.8	31.8	 16
 22	 14	106.3	16.8	 16
 23	 14	88.0	13.1	 16
 24	 14	108.0	20.3	 16
 25	 14	92.3	22.9	 16
 26	 14	148.0	20.9	 16
 27	 14	311.8	72.5	 16
 28	 14	128.5	22.3	 16
 29	 14	105.5	14.6	 16
 30	 14	87.8	12.0	 16
 31	 14	144.8	51.7	 16
 32	 14	180.3	24.6	 16
 33	 14	139.3	23.3	 16
 34	 14	450.5	109.3	 16
 35	 14	106.3	14.5	 16
 36	 14	379.0	53.8	 16
 37	 14	830.3	227.7	 16
 38	 14	227.3	37.5	 16
 39	 14	164.5	25.2	 16
 40	 14	105.5	14.8	 16
 41	 14	487.8	71.3	 16
 42	 14	90.3	16.2	 16
 43	 14	100.3	13.8	 16
 44	 14	121.3	23.5	 16
 45	 14	616.3	66.3	 16
 46	 14	476.5	68.1	 16
 47	 14	1016.8	63.4	 16
 48	 14	2717.3	593.2	 16
 49	 14	167.0	31.4	 16
 50	 14	117.5	18.7	 16
 51	 14	215.0	34.1	 16
 52	 14	304.0	51.5	 16
 53	 14	92.3	11.5	 16
 54	 14	159.3	29.2	 16
 55	 14	151.8	27.1	 16
 56	 14	91.8	16.5	 16
 57	 14	95.0	19.2	 16
 58	 14	81.5	15.1	 16
 59	 14	101.8	37.6	 16
 60	 14	107.3	16.3	 16
 61	 14	154.0	25.6	 16
 62	 14	388.5	43.9	 16
 63	 14	336.0	53.5	 16
 64	 14	177.8	32.7	 16
 65	 14	111.3	30.6	 16
 66	 14	230.8	50.8	 16
 67	 14	214.5	25.7	 16
 68	 14	163.8	28.2	 16
 69	 14	91.8	15.8	 16
 70	 14	73.3	14.0	 16
 71	 14	183.8	28.1	 16
 72	 14	121.5	21.3	 16
 73	 14	88.0	12.3	 16
 74	 14	91.5	12.0	 16
 75	 14	87.8	10.6	 16
 76	 14	240.5	45.5	 16
 77	 14	543.3	84.6	 16
 78	 14	84.3	11.7	 16
 79	 14	79.5	12.3	 16
 80	 14	310.8	42.9	 16
 81	 14	137.3	33.2	 16
 82	 14	120.0	37.0	 16
 83	 14	106.8	20.5	 16
 84	 14	74.5	12.7	 16
 85	 14	81.3	12.3	 16
 86	 14	170.8	20.9	 16
 87	 14	119.0	23.7	 16
 88	 14	402.0	47.9	 16
 89	 14	720.0	102.6	 16
 90	 14	155.3	20.4	 16
 91	 14	182.0	24.5	 16
 92	 14	129.3	19.3	 16
 93	 14	232.3	30.3	 16
 94	 14	523.3	63.7	 16
 95	 14	161.3	25.4	 16
 96	 14	99.0	15.1	 16
 97	 14	82.3	10.7	 16
 98	 14	82.3	15.0	 16
 99	 14	117.3	15.0	 16
100	 14	97.0	16.0	 16
101	 14	133.3	21.7	 16
102	 14	92.0	15.2	 16
103	 14	296.3	29.8	 16
104	 14	113.3	23.2	 16
105	 14	74.5	16.7	 16
106	 14	138.5	26.4	 16
107	 14	121.3	32.9	 16
108	 14	172.5	87.3	 16
109	 14	112.3	102.6	 16
110	 14	127.3	32.5	 16
111	 14	112.5	12.7	 16
112	 14	173.0	24.0	 16
113	 14	101.8	13.8	 16
114	 14	116.0	24.1	 16
115	 14	88.0	14.2	 16
116	 14	134.5	22.2	 16
117	 14	138.3	16.6	 16
118	 14	115.3	22.7	 16
119	 14	275.3	23.6	 16
120	 14	167.3	33.9	 16
121	 14	169.5	27.0	 16
122	 14	132.5	25.7	 16
123	 14	121.3	21.3	 16
124	 14	180.8	31.0	 16
125	 14	603.8	63.4	 16
126	 14	314.5	41.2	 16
127	 14	275.5	28.3	 16
128	 14	148.3	26.3	 16
129	 14	246.0	28.7	 16
130	 14	183.3	24.5	 16
131	 14	102.8	14.1	 16
132	 14	120.3	16.3	 16
133	 14	73.3	15.4	 16
134	 14	222.0	43.6	 16
135	 14	134.5	15.1	 16
136	 14	105.3	17.2	 16
137	 14	96.3	18.1	 16
138	 14	963.0	203.7	 20
139	 14	160.8	25.1	 16
140	 14	129.3	30.2	 16
141	 14	73.3	13.3	 16
142	 14	94.0	11.7	 16
143	 14	124.3	27.3	 16
144	 14	147.0	49.4	 16
145	 14	329.5	75.4	 16
146	 14	276.3	58.6	 16
147	 14	131.0	27.1	 16
148	 14	217.8	23.1	 16
149	 14	198.5	31.1	 16
150	 14	237.0	70.6	 16
151	 14	85.0	13.3	 16
152	 14	116.0	24.2	 16
153	 14	206.0	26.8	 16
154	 14	287.3	60.5	 16
155	 14	146.8	27.9	 16
156	 14	352.8	49.2	 16
157	 14	531.8	72.2	 16
158	 14	711.3	88.8	 16
159	 14	299.5	82.7	 16
160	 14	97.3	15.7	 16
161	 14	144.8	23.3	 16
162	 14	166.8	27.3	 16
163	 14	126.0	21.3	 16
164	 14	160.3	38.1	 16
165	 14	239.5	51.7	 16
166	 14	150.0	19.6	 16
167	 14	184.0	21.5	 16
168	 14	145.0	35.0	 16
169	 14	101.0	23.5	 16
170	 14	88.8	13.6	 16
171	 14	82.8	19.6	 16
172	 14	114.5	24.8	 16
173	 14	68.3	13.0	 16
174	 14	103.5	25.1	 16
175	 14	136.0	21.6	 16
176	 14	228.8	39.4	 16
177	 14	257.0	61.7	 16
178	 14	78.8	15.5	 16
179	 14	128.0	22.4	 16
180	 14	252.3	40.2	 16
181	 14	293.5	54.0	 16
182	 14	2296.8	803.5	 16
183	 14	111.8	18.1	 16
184	 14	196.5	31.2	 16
185	 14	113.3	20.7	 16
186	 14	406.3	108.1	 16
187	 14	547.0	148.2	 16
188	 14	344.0	47.4	 16
189	 14	442.3	81.0	 16
190	 14	492.0	103.2	 16
191	 14	430.0	96.5	 16
192	 14	116.0	21.6	 16
193	 14	140.5	27.3	 16
194	 14	269.0	39.3	 16
195	 14	247.0	61.2	 16
196	 14	738.0	167.7	 16
197	 14	130.8	19.8	 16
198	 14	356.0	47.4	 16
199	 14	782.3	162.1	 16
200	 14	257.5	55.2	 16
201	 14	106.0	20.6	 16
202	 14	181.0	36.2	 16
203	 14	140.3	21.3	 16
204	 14	96.5	21.6	 16
205	 14	83.5	12.0	 16
206	 14	183.0	32.0	 16
207	 14	88.3	14.3	 16
208	 14	83.5	13.5	 16
209	 14	119.5	25.5	 16
210	 14	289.3	50.7	 16
211	 14	103.5	22.7	 16
212	 14	353.3	83.8	 16
213	 14	111.5	21.6	 16
214	 14	90.5	18.0	 16
215	 14	102.3	15.5	 16
216	 14	94.3	15.6	 16
217	 14	81.5	13.7	 16
218	 14	84.3	13.3	 16
219	 14	84.0	16.3	 16
220	 14	99.0	15.7	 16
221	 14	129.5	18.8	 16
222	 14	146.0	50.5	 16
223	 14	1201.3	147.6	 16
224	 14	143.3	19.6	 16
225	 14	147.3	20.1	 16
226	 14	172.0	38.5	 16
227	 14	135.3	30.3	 16
228	 14	480.5	38.3	 16
229	 14	209.0	30.3	 16
230	 14	122.5	26.9	 16
231	 14	480.8	297.0	 16
232	 14	466.0	62.0	 16
233	 14	566.5	50.5	 16
234	 14	303.5	40.0	 16
235	 14	577.3	56.3	 16
236	 14	433.5	76.9	 16
237	 14	1385.0	83.5	 16
238	 14	1523.5	146.4	 16
239	 14	486.5	51.9	 16
240	 14	423.8	52.3	 16
241	 14	1179.8	188.6	 16
242	 14	1105.8	246.5	 16
243	 14	279.3	41.2	 16
244	 14	118.5	22.5	 16
245	 14	89.5	13.5	 16
246	 14	253.8	43.6	 16
247	 14	152.0	41.8	 16
248	 14	143.0	46.2	 16
249	 14	147.3	25.2	 16
250	 14	87.5	12.4	 16
251	 14	110.8	21.0	 16
252	 14	88.8	9.7	 16
253	 14	108.0	17.7	 16
254	 14	165.3	24.1	 16
255	 14	164.5	33.2	 16
256	 14	196.5	32.2	 16
257	 14	183.3	22.4	 16
258	 14	175.3	35.2	 16
259	 14	92.0	14.1	 16
260	 14	102.0	15.4	 16
261	 14	100.5	26.5	 16
262	 14	159.3	32.8	 16
263	 14	477.5	101.3	 16
264	 14	97.3	28.5	 16
265	 14	186.8	35.5	 16
266	 14	266.8	64.2	 16
267	 14	914.8	108.8	 16
268	 14	302.3	39.8	 16
269	 14	728.5	131.1	 16
270	 14	202.3	21.2	 16
271	 14	178.8	37.1	 16
272	 14	355.5	32.6	 16
273	 14	208.0	59.7	 16
274	 14	100.0	13.7	 16
275	 14	152.8	15.9	 16
276	 14	467.8	182.1	 16
277	 14	109.5	16.2	 16
278	 14	106.8	16.3	 16
279	 14	142.5	29.8	 16
280	 14	104.3	18.1	 16
281	 14	86.3	12.9	 16
282	 14	516.5	55.8	 16
283	 14	412.5	62.8	 16
284	 14	74.0	11.0	 16
285	 14	378.8	31.6	 16
286	 14	2342.3	229.0	 16
287	 14	327.3	51.5	 16
288	 14	175.3	18.4	 16
289	 14	259.5	43.2	 16
290	 14	83.3	17.9	 16
291	 14	85.5	19.5	 16
292	 14	123.3	15.6	 16
293	 14	103.3	19.3	 16
294	 14	223.5	27.7	 16
295	 14	318.5	47.0	 16
296	 14	503.5	54.6	 16
297	 14	100.5	27.7	 16
298	 14	146.8	34.1	 16
299	 14	272.3	41.7	 16
300	 14	824.8	207.4	 16
301	 14	364.5	35.9	 16
302	 14	163.8	34.0	 16
303	 14	81.5	16.7	 16
304	 14	182.0	24.5	 16
305	 14	208.5	64.4	 16
306	 14	148.0	19.2	 16
307	 14	239.3	37.2	 16
308	 14	109.0	21.2	 16
309	 14	263.3	45.6	 16
310	 14	222.3	43.2	 16
311	 14	169.5	27.4	 16
312	 14	149.3	21.3	 16
313	 14	191.0	25.5	 16
314	 14	246.8	88.3	 16
315	 14	120.3	22.7	 16
316	 14	169.8	25.2	 16
317	 14	156.3	44.1	 16
318	 14	91.8	19.1	 16
319	 14	108.8	22.2	 16
320	 14	190.8	33.6	 16
321	 14	149.8	19.1	 16
322	 14	246.5	35.9	 16
323	 14	425.8	65.4	 16
324	 14	283.8	49.9	 16
325	 14	884.5	46.2	 16
326	 14	350.0	75.8	 16
327	 14	192.3	32.4	 16
328	 14	118.5	18.1	 16
329	 14	119.0	30.4	 16
330	 14	107.0	16.5	 16
331	 14	742.0	125.9	 16
332	 14	237.0	46.9	 16
333	 14	224.3	40.7	 16
334	 14	106.0	18.7	 16
335	 14	87.3	16.8	 16
336	 14	108.5	26.7	 16
337	 14	157.0	24.2	 16
338	 14	226.5	22.7	 16
339	 14	4402.0	503.1	 16
340	 14	822.5	83.6	 16
341	 14	464.8	77.7	 16
342	 14	143.5	53.4	 16
343	 14	222.8	76.0	 16
344	 14	226.0	49.5	 16
345	 14	110.0	12.7	 16
346	 14	136.5	23.6	 16
347	 14	96.0	15.1	 16
348	 14	224.5	38.5	 16
349	 14	161.3	19.6	 16
350	 14	225.8	41.7	 16
351	 14	703.3	180.9	 16
352	 14	99.8	23.3	 16
353	 14	334.8	51.8	 16
354	 14	238.8	157.3	 16
355	 14	519.3	101.2	 16
356	 14	1287.3	79.9	 16
357	 14	937.3	74.3	 16
358	 14	178.0	22.4	 16
359	 14	117.8	21.8	 16
360	 14	88.3	11.6	 16
361	 14	273.5	36.9	 16
362	 14	199.5	33.5	 16
363	 14	178.3	75.5	 16
364	 14	133.5	19.8	 16
365	 14	242.3	36.7	 16
366	 14	132.8	17.5	 16
367	 14	307.5	33.0	 16
368	 14	111.3	21.5	 16
369	 14	85.5	8.2	 16
370	 14	244.5	41.4	 16
371	 14	330.3	32.3	 16
372	 14	283.3	52.7	 16
373	 14	334.5	46.8	 16
374	 14	134.3	31.4	 16
375	 14	128.5	18.7	 16
376	 14	162.3	25.8	 16
377	 14	699.0	58.3	 20
378	 14	303.0	36.8	 16
379	 14	212.8	31.4	 16
380	 14	221.5	38.4	 16
381	 14	100.8	17.9	 16
382	 14	232.0	28.3	 16
383	 14	147.0	23.1	 16
384	 14	327.3	46.9	 16
385	 14	150.3	29.3	 16
386	 14	129.0	21.9	 16
387	 14	182.0	36.1	 16
388	 14	363.8	64.2	 16
389	 14	165.8	23.9	 16
390	 14	200.8	41.1	 16
391	 14	195.3	34.6	 16
392	 14	89.3	13.7	 16
393	 14	142.0	15.7	 16
394	 14	203.0	26.5	 16
395	 14	170.5	31.8	 16
396	 14	302.8	35.2	 16
397	 14	577.8	88.0	 16
398	 14	361.8	46.1	 16
399	 14	179.0	33.0	 16
400	 14	148.3	16.0	 16
401	 14	513.0	102.8	 16
402	 14	125.5	19.6	 16
403	 14	130.8	24.5	 16
404	 14	110.8	24.0	 16
405	 14	115.8	21.0	 16
406	 14	606.3	40.3	 16
407	 14	645.8	111.7	 16
408	 14	128.5	20.5	 16
409	 14	127.3	20.5	 16
410	 14	176.5	24.7	 16
411	 14	167.8	37.1	 16
412	 14	125.3	19.0	 16
413	 14	145.0	27.2	 16
414	 14	107.3	15.4	 16
415	 14	234.3	25.5	 16
416	 14	79.5	13.0	 16
417	 14	128.8	22.5	 16
418	 14	388.0	50.9	 16
419	 14	137.3	17.3	 16
420	 14	322.8	72.6	 16
421	 14	133.8	16.0	 16
422	 14	107.8	20.1	 16
423	 14	119.3	15.9	 16
424	 14	158.0	23.1	 16
425	 14	291.5	29.2	 16
426	 14	118.5	21.2	 16
427	 14	276.5	54.7	 16
428	 14	308.5	29.1	 16
429	 14	342.8	34.6	 16
430	 14	178.0	30.1	 16
431	 14	360.8	39.4	 16
432	 14	281.3	40.8	 16
433	 14	804.5	113.6	 16
434	 14	659.0	61.1	 16
435	 14	149.5	27.0	 16
436	 14	96.8	20.7	 16
437	 14	138.5	28.3	 16
438	 14	435.0	79.2	 16
439	 14	392.3	141.7	 16
440	 14	111.3	22.7	 16
441	 14	126.0	17.3	 16
442	 14	333.0	38.5	 16
443	 14	154.8	18.5	 16
444	 14	236.3	30.6	 16
445	 14	111.0	14.9	 16
446	 14	300.8	43.0	 16
447	 14	144.0	27.2	 16
448	 14	144.5	29.2	 16
449	 14	96.3	16.0	 16
450	 14	88.8	15.1	 16
451	 14	91.3	18.3	 16
452	 14	89.3	15.7	 16
453	 14	98.8	14.8	 16
454	 14	120.3	16.8	 16
455	 14	302.3	70.3	 16
456	 14	129.5	19.8	 16
457	 14	81.8	15.0	 16
458	 14	172.3	29.2	 16
459	 14	128.5	42.9	 16
460	 14	127.8	21.9	 16
461	 14	125.3	20.6	 16
462	 14	745.8	165.1	 16
463	 14	237.3	51.8	 16
464	 14	159.0	34.0	 16
465	 14	165.3	22.1	 16
466	 14	171.5	47.4	 16
467	 14	156.3	29.4	 16
468	 14	140.5	19.6	 16
469	 14	125.8	23.7	 16
470	 14	485.3	37.9	 16
471	 14	207.3	20.1	 16
472	 14	112.8	16.4	 16
473	 14	325.5	63.5	 16
474	 14	209.3	31.2	 16
475	 14	140.8	24.0	 16
476	 14	119.5	17.6	 16
477	 14	107.3	20.3	 16
478	 14	98.3	17.8	 16
479	 14	106.0	24.4	 16
480	 14	6186.3	901.8	 16
481	 14	113.0	20.7	 16
482	 14	95.0	15.1	 16
483	 14	97.8	17.1	 16
484	 14	124.0	18.2	 16
485	 14	131.8	24.9	 16
486	 14	156.3	24.8	 16
487	 14	151.8	35.2	 16
488	 14	216.3	30.3	 16
489	 14	113.5	23.1	 16
490	 14	123.3	20.5	 16
491	 14	171.0	23.5	 16
492	 14	154.0	27.2	 16
493	 14	95.3	21.6	 16
494	 14	108.5	20.5	 16
495	 14	232.3	31.3	 16
496	 14	146.5	15.5	 16
497	 14	98.3	20.7	 16
498	 14	90.8	16.9	 16
499	 14	315.5	39.3	 16
500	 14	187.3	34.4	 16
501	 14	80.8	13.2	 16
502	 14	111.8	21.2	 16
503	 14	100.8	33.3	 16
504	 14	84.0	19.0	 16
505	 14	94.3	16.1	 16
506	 14	585.3	51.6	 16
507	 14	187.3	30.5	 16
508	 14	101.8	21.5	 16
509	 14	160.5	27.5	 16
510	 14	296.3	44.3	 16
511	 14	119.0	18.7	 16
512	 14	226.3	31.8	 16
513	 14	177.5	35.0	 16
514	 14	946.0	69.0	 16
515	 14	607.8	103.0	 16
516	 14	262.0	30.1	 16
517	 14	84.0	8.8	 16
518	 14	111.3	18.5	 16
519	 14	179.3	26.8	 16
520	 14	166.5	49.2	 16
521	 14	231.3	30.8	 16
522	 14	427.0	39.9	 16
523	 14	429.8	40.8	 16
524	 14	318.5	73.3	 16
525	 14	88.5	14.0	 16
526	 14	111.8	14.0	 16
527	 14	125.5	23.1	 16
528	 14	280.3	31.0	 16
529	 14	134.5	28.0	 16
530	 14	87.0	11.4	 16
531	 14	102.3	18.3	 16
532	 14	163.0	34.4	 16
533	 14	115.8	41.3	 16
534	 14	233.5	80.0	 16
535	 14	292.0	67.0	 16
536	 14	178.0	42.1	 16
537	 14	223.3	47.2	 16
538	 14	303.3	39.5	 16
539	 14	156.3	24.6	 16
540	 14	151.3	19.1	 16
541	 14	186.8	64.6	 16
542	 14	100.3	18.6	 16
543	 14	98.0	12.4	 16
544	 14	102.3	14.7	 16
545	 14	95.5	17.2	 16
546	 14	124.0	21.4	 16
547	 14	811.3	113.3	 16
548	 14	2737.3	328.3	 16
549	 14	718.0	82.3	 16
550	 14	244.3	25.3	 16
551	 14	287.3	32.7	 16
552	 14	303.5	30.4	 16
553	 14	430.8	132.7	 16
554	 14	93.3	29.9	 16
555	 14	97.0	13.9	 16
556	 14	261.5	46.0	 16
557	 14	455.3	67.8	 16
558	 14	90.3	10.9	 16
559	 14	362.3	35.9	 16
560	 14	151.8	19.1	 16
561	 14	107.3	16.0	 16
562	 14	111.5	16.2	 16
563	 14	124.5	23.8	 16
564	 14	705.5	75.2	 16
565	 14	231.0	44.6	 16
566	 14	712.8	285.9	 16
567	 14	2645.3	497.0	 16
568	 14	212.8	28.9	 16
569	 14	235.5	68.6	 16
570	 14	91.3	16.5	 16
571	 14	86.3	15.3	 16
572	 14	116.8	14.6	 16
573	 14	164.3	23.2	 16
574	 14	159.3	23.5	 16
575	 14	153.3	27.6	 16
576	 14	110.5	17.8	 16
577	 14	96.0	19.5	 16
578	 14	895.3	102.4	 16
579	 14	465.8	42.1	 16
580	 14	145.3	15.9	 16
581	 14	100.3	20.1	 16
582	 14	189.5	20.5	 16
583	 14	139.0	15.6	 16
584	 14	269.3	42.0	 16
585	 14	271.3	36.5	 16
586	 14	261.8	31.5	 16
587	 14	244.8	71.9	 16
588	 14	94.0	16.1	 16
589	 14	128.3	20.6	 16
590	 14	142.8	24.0	 16
591	 14	684.8	364.5	 16
592	 14	1068.0	353.7	 16
593	 14	149.3	18.7	 16
594	 14	208.3	26.9	 16
595	 14	144.5	29.6	 16
596	 14	105.3	15.7	 16
597	 14	155.5	25.6	 16
598	 14	105.5	16.2	 16
599	 14	152.0	24.7	 16
600	 14	134.5	17.9	 16
601	 14	194.8	24.5	 16
602	 14	302.3	29.2	 16
603	 14	115.0	30.9	 16
604	 14	337.0	45.2	 16
605	 14	190.3	39.2	 16
606	 14	97.5	21.4	 16
607	 14	112.8	18.0	 16
608	 14	124.0	18.0	 16
609	 14	85.5	12.1	 16
610	 14	80.3	16.1	 16
611	 14	85.3	15.0	 16
612	 14	95.0	17.9	 16
613	 14	161.3	27.2	 16
614	 14	127.8	17.4	 16
615	 14	157.8	24.3	 16
616	 14	525.3	97.0	 20
617	 14	120.3	10.6	 16
618	 14	129.5	13.7	 16
619	 14	494.0	94.7	 16
620	 14	132.0	21.2	 16
621	 14	117.5	17.2	 16
622	 14	199.0	26.2	 16
623	 14	153.3	21.7	 16
624	 14	141.8	20.7	 16
625	 14	113.8	15.7	 16
626	 14	87.0	15.0	 16
627	 14	107.3	24.0	 16
628	 14	95.0	14.8	 16
629	 14	149.5	29.5	 16
630	 14	1386.0	201.0	 16
631	 14	166.8	32.9	 16
632	 14	143.3	22.9	 16
633	 14	677.3	62.6	 16
634	 14	818.5	98.5	 16
635	 14	170.3	20.6	 16
636	 14	184.3	35.4	 16
637	 14	149.5	27.5	 16
638	 14	337.3	31.3	 16
639	 14	235.0	30.4	 16
640	 14	187.0	22.2	 16
641	 14	269.5	36.4	 16
642	 14	144.5	33.7	 16
643	 14	189.8	27.4	 16
644	 14	214.5	29.8	 16
645	 14	200.3	28.7	 16
646	 14	156.0	33.1	 16
647	 14	142.0	19.8	 16
648	 14	189.8	30.0	 16
649	 14	114.5	26.2	 16
650	 14	95.8	15.7	 16
651	 14	155.0	28.4	 16
652	 14	375.8	62.5	 16
653	 14	169.0	33.5	 16
654	 14	113.5	21.6	 16
655	 14	85.5	11.5	 16
656	 14	98.3	22.3	 16
657	 14	133.0	35.1	 16
658	 14	273.0	44.3	 16
659	 14	220.0	19.1	 16
660	 14	1434.3	277.6	 16
661	 14	367.3	38.5	 16
662	 14	660.3	77.9	 16
663	 14	402.0	54.0	 16
664	 14	502.5	141.0	 16
665	 14	553.3	83.7	 16
666	 14	880.8	228.8	 16
667	 14	100.3	17.6	 16
668	 14	113.5	21.1	 16
669	 14	83.0	12.6	 16
670	 14	273.3	33.6	 16
671	 14	122.8	19.0	 16
672	 14	143.0	13.4	 16
673	 14	182.3	28.7	 16
674	 14	99.0	13.2	 16
675	 14	110.5	12.8	 16
676	 14	110.3	34.9	 16
677	 14	178.5	38.4	 16
678	 14	241.3	45.2	 16
679	 14	662.8	90.9	 16
680	 14	286.3	50.3	 16
681	 14	88.0	24.0	 16
682	 14	139.3	20.7	 16
683	 14	173.0	25.0	 16
684	 14	183.3	25.2	 16
685	 14	135.0	23.0	 16
686	 14	112.3	16.3	 16
687	 14	160.0	28.8	 16
688	 14	221.0	59.1	 16
689	 14	343.8	61.6	 16
690	 14	320.5	31.7	 16
691	 14	316.3	31.0	 16
692	 14	786.5	148.6	 16
693	 14	711.3	118.7	 16
694	 14	159.5	20.1	 16
695	 14	125.3	19.3	 16
696	 14	125.5	13.4	 16
697	 14	298.5	55.3	 16
698	 14	849.3	73.2	 16
699	 14	2484.0	463.0	 16
700	 14	355.3	60.8	 16
701	 14	399.8	41.9	 16
702	 14	1315.3	159.9	 16
703	 14	132.5	21.1	 16
704	 14	313.5	38.0	 16
705	 14	295.8	62.5	 16
706	 14	326.0	38.2	 16
707	 14	349.8	39.7	 16
708	 14	204.3	39.3	 16
709	 14	143.3	19.2	 16
710	 14	153.5	26.3	 16
711	 14	6940.3	1467.6	 16
  0	 15	179.3	28.3	 16
  1	 15	667.0	132.3	 16
  2	 15	114.0	15.5	 16
  3	 15	187.3	26.8	 16
  4	 15	432.5	47.4	 16
  5	 15	191.8	16.9	 16
  6	 15	464.0	54.4	 16
  7	 15	1853.5	460.0	 16
  8	 15	169.0	24.6	 16
  9	 15	298.3	31.0	 16
 10	 15	92.5	16.6	 16
 11	 15	319.5	52.3	 16
 12	 15	222.3	35.6	 16
 13	 15	125.5	19.6	 16
 14	 15	105.5	12.4	 16
 15	 15	251.3	35.8	 16
 16	 15	367.3	41.6	 16
 17	 15	236.8	26.0	 16
 18	 15	427.3	87.2	 16
 19	 15	244.0	55.6	 16
 20	 15	294.0	69.0	 16
 21	 15	107.8	14.8	 16
 22	 15	125.0	26.8	 16
 23	 15	169.5	21.5	 16
 24	 15	632.5	91.0	 16
 25	 15	282.3	45.0	 16
 26	 15	195.0	41.3	 16
 27	 15	137.0	23.5	 16
 28	 15	1292.3	340.1	 16
 29	 15	3739.0	996.7	 16
 30	 15	168.8	30.1	 16
 31	 15	279.3	47.4	 16
 32	 15	128.5	18.0	 16
 33	 15	108.0	18.2	 16
 34	 15	192.3	30.3	 16
 35	 15	140.0	22.7	 16
 36	 15	169.8	23.6	 16
 37	 15	103.3	17.4	 16
 38	 15	3480.3	996.1	 16
 39	 15	503.5	144.6	 16
 40	 15	86.0	16.0	 16
 41	 15	215.5	40.1	 16
 42	 15	139.8	19.8	 16
 43	 15	406.5	77.8	 16
 44	 15	250.0	47.8	 16
 45	 15	281.0	34.1	 16
 46	 15	541.3	118.5	 16
 47	 15	268.3	39.3	 16
 48	 15	2214.3	444.1	 16
 49	 15	430.0	104.1	 16
 50	 15	522.3	127.3	 16
 51	 15	649.5	101.3	 16
 52	 15	233.3	39.0	 16
 53	 15	214.8	38.9	 16
 54	 15	161.8	29.9	 16
 55	 15	94.5	16.3	 16
 56	 15	180.0	22.2	 16
 57	 15	280.0	53.0	 16
 58	 15	4162.0	1390.2	 16
 59	 15	146.0	23.8	 16
 60	 15	304.5	85.4	 16
 61	 15	283.5	37.2	 16
 62	 15	314.0	36.4	 16
 63	 15	123.3	19.6	 16
 64	 15	237.5	29.6	 16
 65	 15	124.8	22.0	 16
 66	 15	97.5	12.8	 16
 67	 15	203.0	27.4	 16
 68	 15	544.8	117.5	 16
 69	 15	196.5	31.1	 16
 70	 15	283.3	64.9	 16
 71	 15	394.8	167.3	 16
 72	 15	215.8	30.9	 16
 73	 15	425.5	71.2	 16
 74	 15	1575.0	400.9	 16
 75	 15	97.8	19.4	 16
 76	 15	2776.8	831.3	 16
 77	 15	134.3	28.0	 16
 78	 15	91.0	19.9	 16
 79	 15	343.5	86.6	 16
 80	 15	150.0	19.8	 16
 81	 15	408.3	86.4	 16
 82	 15	85.5	12.4	 16
 83	 15	73.5	12.0	 16
 84	 15	786.0	262.0	 16
 85	 15	948.5	293.0	 16
 86	 15	1212.0	331.6	 16
 87	 15	172.0	33.5	 16
 88	 15	143.5	21.6	 16
 89	 15	177.8	26.4	 16
 90	 15	186.3	26.5	 16
 91	 15	447.8	57.5	 16
 92	 15	90.0	10.7	 16
 93	 15	173.5	37.7	 16
 94	 15	3073.5	846.1	 16
 95	 15	543.0	113.4	 16
 96	 15	155.5	21.0	 16
 97	 15	173.5	119.9	 16
 98	 15	681.5	190.9	 16
 99	 15	105.3	22.4	 16
100	 15	205.3	41.4	 16
101	 15	10661.5	3523.9	 16
102	 15	920.8	293.2	 16
103	 15	224.0	24.3	 16
104	 15	3039.8	974.0	 16
105	 15	417.3	141.4	 16
106	 15	211.0	41.5	 16
107	 15	103.8	16.0	 16
108	 15	109.5	21.7	 16
109	 15	244.0	71.3	 16
110	 15	130.8	21.3	 16
111	 15	232.3	28.9	 16
112	 15	167.5	28.9	 16
113	 15	150.0	26.4	 16
114	 15	380.0	68.9	 16
115	 15	671.5	178.4	 16
116	 15	246.5	43.1	 16
117	 15	150.8	32.9	 16
118	 15	571.8	156.1	 16
119	 15	115.0	17.1	 16
120	 15	133.3	35.6	 16
121	 15	486.3	52.1	 16
122	 15	124.0	19.1	 16
123	 15	152.3	17.6	 16
124	 15	433.5	54.2	 16
125	 15	201.5	30.9	 16
126	 15	192.8	33.9	 16
127	 15	99.0	16.8	 16
128	 15	160.0	30.7	 16
129	 15	70.5	10.5	 16
130	 15	117.5	20.7	 16
131	 15	135.3	28.6	 16
132	 15	1344.8	142.6	 16
133	 15	136.3	17.6	 16
134	 15	116.3	16.0	 16
135	 15	97.3	14.3	 16
136	 15	132.8	18.5	 16
137	 15	1310.8	153.6	 16
138	 15	265.8	35.6	 16
139	 15	295.3	32.6	 16
140	 15	105.5	25.5	 20
141	 15	229.3	63.7	 16
142	 15	155.3	22.7	 16
143	 15	305.3	42.3	 16
144	 15	366.5	65.9	 16
145	 15	593.0	93.6	 16
146	 15	675.0	211.4	 16
147	 15	96.0	52.6	 16
148	 15	438.3	57.7	 16
149	 15	544.5	111.7	 16
150	 15	291.0	21.5	 16
151	 15	335.5	61.2	 16
152	 15	457.3	104.1	 16
153	 15	200.0	63.9	 16
154	 15	630.3	145.4	 16
155	 15	179.8	39.6	 16
156	 15	128.3	34.3	 16
157	 15	1078.3	270.6	 16
158	 15	237.8	65.6	 16
159	 15	2005.5	654.8	 16
160	 15	227.5	61.9	 16
161	 15	333.0	45.6	 16
162	 15	312.8	40.4	 16
163	 15	345.0	113.8	 16
164	 15	84.5	16.8	 16
165	 15	166.8	40.8	 16
166	 15	227.0	48.1	 16
167	 15	136.3	24.0	 16
168	 15	1694.0	606.0	 16
169	 15	699.3	160.9	 16
170	 15	203.8	62.1	 16
171	 15	133.8	25.7	 16
172	 15	122.5	18.1	 16
173	 15	121.5	17.7	 16
174	 15	90.8	14.2	 16
175	 15	89.3	14.0	 16
176	 15	139.0	40.4	 16
177	 15	308.3	75.6	 16
178	 15	704.5	176.4	 16
179	 15	296.8	54.5	 16
180	 15	240.5	60.5	 16
181	 15	130.0	54.6	 16
182	 15	742.5	125.1	 16
183	 15	295.8	59.7	 16
184	 15	172.0	25.4	 16
185	 15	183.5	35.7	 16
186	 15	341.8	80.5	 16
187	 15	103.5	14.6	 16
188	 15	206.8	42.5	 16
189	 15	1383.8	396.0	 16
190	 15	286.3	36.4	 16
191	 15	121.5	18.5	 16
192	 15	312.5	53.8	 16
193	 15	216.3	24.9	 16
194	 15	333.0	45.6	 16
195	 15	457.3	75.9	 16
196	 15	181.5	30.4	 16
197	 15	138.5	17.4	 16
198	 15	121.0	57.2	 16
199	 15	88.0	17.4	 16
200	 15	116.0	25.2	 16
201	 15	3373.0	1115.7	 16
202	 15	280.5	46.2	 16
203	 15	243.0	55.7	 16
204	 15	120.3	17.5	 16
205	 15	301.0	63.3	 16
206	 15	265.5	40.3	 16
207	 15	363.3	79.1	 16
208	 15	222.0	30.0	 16
209	 15	364.8	43.6	 16
210	 15	519.0	155.1	 16
211	 15	573.3	180.6	 16
212	 15	558.5	161.0	 16
213	 15	95.3	15.3	 16
214	 15	480.3	120.4	 16
215	 15	108.3	20.7	 16
216	 15	3038.0	2122.5	 16
217	 15	182.8	27.7	 16
218	 15	305.5	48.8	 16
219	 15	442.8	81.0	 16
220	 15	1411.3	385.0	 16
221	 15	565.3	105.0	 16
222	 15	380.3	66.7	 16
223	 15	414.3	86.8	 16
224	 15	94.5	15.1	 16
225	 15	347.3	92.7	 16
226	 15	99.5	20.7	 16
227	 15	191.8	38.5	 16
228	 15	220.5	63.4	 16
229	 15	1079.0	170.8	 16
230	 15	348.5	34.1	 16
231	 15	118.8	13.1	 16
232	 15	111.8	21.9	 16
233	 15	92.5	16.0	 16
234	 15	1437.3	311.7	 16
235	 15	704.3	165.8	 16
236	 15	1882.8	241.1	 16
237	 15	605.0	186.0	 16
238	 15	332.0	50.0	 16
239	 15	244.3	45.2	 16
240	 15	187.3	19.5	 16
241	 15	444.5	84.7	 16
242	 15	2932.3	629.1	 16
243	 15	144.5	26.9	 16
244	 15	225.8	36.7	 16
245	 15	157.3	22.7	 16
246	 15	318.3	79.5	 16
247	 15	127.3	19.2	 16
248	 15	870.5	253.5	 16
249	 15	2815.0	711.4	 16
250	 15	123.3	23.1	 16
251	 15	231.8	35.5	 16
252	 15	155.8	26.1	 16
253	 15	369.0	156.4	 16
254	 15	2617.3	613.1	 16
255	 15	581.8	88.9	 16
256	 15	307.8	32.8	 16
257	 15	1244.5	289.9	 16
258	 15	162.3	34.7	 16
259	 15	84.5	14.7	 16
260	 15	295.3	1012.0	 16
261	 15	183.5	24.9	 16
262	 15	195.3	33.0	 16
263	 15	307.8	46.1	 16
264	 15	924.3	188.7	 16
265	 15	339.5	77.8	 16
266	 15	124.3	17.2	 16
267	 15	187.8	35.0	 16
268	 15	291.5	71.7	 16
269	 15	269.8	32.3	 16
270	 15	163.8	29.4	 16
271	 15	142.3	18.9	 16
272	 15	1020.3	237.1	 16
273	 15	86.5	16.4	 16
274	 15	582.0	110.1	 16
275	 15	518.5	93.0	 16
276	 15	367.8	69.8	 16
277	 15	165.5	28.6	 16
278	 15	89.5	14.5	 16
279	 15	517.8	135.5	 16
280	 15	324.8	59.0	 16
281	 15	229.3	21.1	 16
282	 15	319.3	49.2	 16
283	 15	175.8	45.2	 16
284	 15	89.0	10.4	 16
285	 15	302.3	57.6	 16
286	 15	191.5	34.3	 16
287	 15	602.5	82.3	 16
288	 15	1194.3	182.4	 16
289	 15	166.8	18.6	 16
290	 15	149.0	26.6	 16
291	 15	132.3	26.8	 16
292	 15	1096.5	308.0	 16
293	 15	2384.0	612.1	 16
294	 15	437.5	80.7	 16
295	 15	121.0	45.2	 16
296	 15	838.8	116.8	 16
297	 15	675.0	77.3	 16
298	 15	313.5	49.9	 16
299	 15	218.5	31.1	 16
300	 15	134.0	22.6	 16
301	 15	228.0	34.1	 16
302	 15	83.5	13.4	 16
303	 15	97.8	12.1	 16
304	 15	2095.5	647.1	 16
305	 15	99.3	13.3	 16
306	 15	134.5	45.3	 16
307	 15	154.5	29.8	 16
308	 15	16201.0	4454.5	 16
309	 15	339.8	59.2	 16
310	 15	1503.8	237.7	 16
311	 15	662.3	133.6	 16
312	 15	301.8	41.2	 16
313	 15	375.5	98.2	 16
314	 15	604.5	163.1	 16
315	 15	160.0	30.8	 16
316	 15	824.8	158.6	 16
317	 15	540.0	117.9	 16
318	 15	450.0	93.8	 16
319	 15	242.3	34.3	 16
320	 15	140.5	23.0	 16
321	 15	236.3	36.9	 16
322	 15	607.5	112.9	 16
323	 15	263.5	83.1	 16
324	 15	1549.8	282.4	 16
325	 15	244.3	133.9	 16
326	 15	259.3	48.8	 16
327	 15	1135.0	264.7	 16
328	 15	124.8	32.1	 16
329	 15	176.3	65.2	 16
330	 15	1434.0	360.5	 16
331	 15	155.0	25.0	 16
332	 15	2500.8	483.1	 16
333	 15	565.5	126.8	 16
334	 15	271.0	68.9	 16
335	 15	90.0	15.7	 16
336	 15	114.3	46.5	 16
337	 15	775.8	150.9	 16
338	 15	1220.3	247.9	 16
339	 15	1251.3	165.9	 16
340	 15	1270.8	256.5	 16
341	 15	262.0	44.8	 16
342	 15	198.0	29.6	 16
343	 15	95.0	21.5	 16
344	 15	128.0	20.3	 16
345	 15	183.0	43.2	 16
346	 15	1960.0	534.1	 16
347	 15	98.0	16.4	 16
348	 15	2110.5	632.5	 16
349	 15	458.5	116.9	 16
350	 15	468.8	117.5	 16
351	 15	282.0	46.2	 16
352	 15	133.3	19.2	 16
353	 15	782.8	142.1	 16
354	 15	101.3	18.4	 16
355	 15	1283.5	298.5	 16
356	 15	966.0	102.2	 16
357	 15	670.5	61.6	 16
358	 15	636.0	38.1	 16
359	 15	326.8	48.3	 16
360	 15	103.5	17.8	 16
361	 15	323.3	39.1	 16
362	 15	333.0	40.1	 16
363	 15	109.8	23.8	 16
364	 15	607.0	59.0	 16
365	 15	167.3	22.0	 16
366	 15	552.3	84.8	 16
367	 15	461.3	42.8	 16
368	 15	429.8	57.7	 16
369	 15	343.3	45.6	 16
370	 15	105.5	22.2	 16
371	 15	120.8	28.2	 16
372	 15	366.0	45.1	 16
373	 15	667.3	56.8	 16
374	 15	113.0	18.6	 16
375	 15	396.3	62.4	 16
376	 15	508.0	49.4	 16
377	 15	200.0	34.0	 16
378	 15	206.0	33.0	 16
379	 15	545.0	87.9	 20
380	 15	104.3	20.2	 16
381	 15	95.8	19.4	 16
382	 15	93.0	17.2	 16
383	 15	190.0	17.1	 16
384	 15	180.5	30.8	 16
385	 15	499.5	100.0	 16
386	 15	192.3	33.7	 16
387	 15	946.0	137.2	 16
388	 15	303.0	55.3	 16
389	 15	358.3	46.1	 16
390	 15	106.5	16.1	 16
391	 15	159.3	27.2	 16
392	 15	217.8	39.8	 16
393	 15	2581.0	469.3	 16
394	 15	7633.0	1475.2	 16
395	 15	233.5	46.1	 16
396	 15	321.5	63.9	 16
397	 15	270.3	42.1	 16
398	 15	198.8	38.8	 16
399	 15	253.8	40.7	 16
400	 15	273.5	52.5	 16
401	 15	414.5	81.0	 16
402	 15	306.8	29.7	 16
403	 15	222.3	36.2	 16
404	 15	380.8	58.9	 16
405	 15	294.5	35.3	 16
406	 15	318.3	47.5	 16
407	 15	1496.5	354.1	 16
408	 15	1504.5	296.3	 16
409	 15	223.5	32.4	 16
410	 15	670.3	112.0	 16
411	 15	530.3	70.4	 16
412	 15	217.0	30.1	 16
413	 15	559.3	111.0	 16
414	 15	173.0	20.4	 16
415	 15	713.5	134.0	 16
416	 15	420.3	106.0	 16
417	 15	240.5	35.9	 16
418	 15	270.5	37.1	 16
419	 15	261.3	35.8	 16
420	 15	108.3	21.1	 16
421	 15	281.0	74.0	 16
422	 15	128.5	24.9	 16
423	 15	453.8	56.3	 16
424	 15	3108.5	687.0	 16
425	 15	124.3	15.6	 16
426	 15	90.8	18.0	 16
427	 15	288.5	36.4	 16
428	 15	139.0	48.3	 16
429	 15	205.3	22.8	 16
430	 15	225.3	34.4	 16
431	 15	14440.3	3971.6	 16
432	 15	170.0	30.2	 16
433	 15	129.0	14.7	 16
434	 15	743.8	59.8	 16
435	 15	1489.5	238.6	 16
436	 15	476.8	58.5	 16
437	 15	1090.8	158.2	 16
438	 15	409.3	95.9	 16
439	 15	321.3	38.0	 16
440	 15	22041.0	5149.0	 16
441	 15	519.8	75.7	 16
442	 15	112.8	16.4	 16
443	 15	238.5	33.0	 16
444	 15	681.0	90.9	 16
445	 15	960.8	149.6	 16
446	 15	591.3	59.0	 16
447	 15	577.3	63.8	 16
448	 15	651.0	95.4	 16
449	 15	2507.8	511.6	 16
450	 15	2355.3	573.2	 16
451	 15	1848.8	465.5	 16
452	 15	121.8	29.4	 16
453	 15	236.3	40.0	 16
454	 15	213.0	31.1	 16
455	 15	246.3	34.6	 16
456	 15	94.0	16.2	 16
457	 15	93.5	18.4	 16
458	 15	751.3	148.0	 16
459	 15	141.8	31.9	 16
460	 15	161.8	36.5	 16
461	 15	287.3	47.2	 16
462	 15	120.5	26.5	 16
463	 15	86.0	17.6	 16
464	 15	202.3	43.3	 16
465	 15	108.5	19.8	 16
466	 15	163.5	31.1	 16
467	 15	231.3	35.7	 16
468	 15	643.8	123.7	 16
469	 15	546.8	113.5	 16
470	 15	248.5	29.5	 16
471	 15	152.3	21.3	 16
472	 15	175.3	25.8	 16
473	 15	117.8	18.6	 16
474	 15	643.0	86.0	 16
475	 15	324.3	43.5	 16
476	 15	99.3	14.5	 16
477	 15	383.5	50.7	 16
478	 15	281.3	58.6	 16
479	 15	357.3	38.8	 16
480	 15	253.5	39.5	 16
481	 15	2463.8	693.4	 16
482	 15	371.3	77.2	 16
483	 15	154.8	37.4	 16
484	 15	123.5	29.9	 16
485	 15	91.0	25.4	 16
486	 15	181.3	27.3	 16
487	 15	173.5	32.6	 16
488	 15	201.0	33.2	 16
489	 15	448.3	91.7	 16
490	 15	625.5	113.7	 16
491	 15	93.3	21.7	 16
492	 15	400.5	41.8	 16
493	 15	730.3	102.1	 16
494	 15	151.5	22.4	 16
495	 15	125.3	28.1	 16
496	 15	424.5	129.3	 16
497	 15	90.8	21.8	 16
498	 15	96.0	22.3	 16
499	 15	102.3	19.3	 16
500	 15	110.8	22.4	 16
501	 15	158.3	37.2	 16
502	 15	201.3	39.9	 16
503	 15	229.3	47.6	 16
504	 15	2496.0	707.6	 16
505	 15	248.0	30.1	 16
506	 15	234.0	39.9	 16
507	 15	1558.8	382.8	 16
508	 15	1187.8	183.5	 16
509	 15	238.3	33.1	 16
510	 15	248.3	52.5	 16
511	 15	97.5	14.3	 16
512	 15	89.3	16.3	 16
513	 15	106.5	18.8	 16
514	 15	129.5	20.1	 16
515	 15	140.0	29.7	 16
516	 15	853.8	185.8	 16
517	 15	523.8	147.7	 16
518	 15	114.3	23.5	 16
519	 15	455.0	130.7	 16
520	 15	100.8	20.2	 16
521	 15	158.5	32.0	 16
522	 15	134.0	16.9	 16
523	 15	512.3	126.3	 16
524	 15	115.0	17.1	 16
525	 15	706.5	133.5	 16
526	 15	401.5	81.4	 16
527	 15	214.8	35.1	 16
528	 15	765.0	238.8	 16
529	 15	195.3	40.7	 16
530	 15	616.8	128.8	 16
531	 15	288.8	45.2	 16
532	 15	122.3	28.3	 16
533	 15	127.5	25.3	 16
534	 15	147.8	17.9	 16
535	 15	1088.8	280.0	 16
536	 15	949.3	318.2	 16
537	 15	456.3	51.0	 16
538	 15	506.5	68.1	 16
539	 15	295.0	40.1	 16
540	 15	1167.8	292.6	 16
541	 15	126.8	15.8	 16
542	 15	303.3	70.6	 16
543	 15	117.8	26.2	 16
544	 15	169.8	14.4	 16
545	 15	205.3	63.9	 16
546	 15	228.5	48.1	 16
547	 15	720.3	66.8	 16
548	 15	679.0	84.5	 16
549	 15	153.5	27.1	 16
550	 15	119.3	26.5	 16
551	 15	109.3	15.7	 16
552	 15	254.0	43.5	 16
553	 15	114.5	18.2	 16
554	 15	1211.8	370.2	 16
555	 15	1653.0	518.9	 16
556	 15	1948.8	392.3	 16
557	 15	479.8	83.0	 16
558	 15	144.8	31.1	 16
559	 15	231.3	40.0	 16
560	 15	110.3	16.9	 16
561	 15	1026.8	373.0	 16
562	 15	292.3	202.8	 16
563	 15	327.5	89.2	 16
564	 15	295.8	72.1	 16
565	 15	235.8	42.5	 16
566	 15	124.3	24.5	 16
567	 15	295.5	36.1	 16
568	 15	215.0	28.6	 16
569	 15	251.0	32.1	 16
570	 15	697.8	177.4	 16
571	 15	446.3	81.0	 16
572	 15	687.3	175.4	 16
573	 15	494.8	150.2	 16
574	 15	90.8	18.1	 16
575	 15	112.0	20.3	 16
576	 15	197.3	30.2	 16
577	 15	357.3	89.1	 16
578	 15	234.0	85.5	 16
579	 15	278.0	37.3	 16
580	 15	317.0	65.4	 16
581	 15	133.0	25.9	 16
582	 15	134.3	25.4	 16
583	 15	150.3	29.5	 16
584	 15	263.0	33.2	 16
585	 15	171.5	28.1	 16
586	 15	492.0	113.9	 16
587	 15	1435.5	481.3	 16
588	 15	154.5	33.8	 16
589	 15	87.0	17.7	 16
590	 15	77.5	13.9	 16
591	 15	211.0	36.7	 16
592	 15	278.5	36.6	 16
593	 15	969.5	86.2	 16
594	 15	255.5	34.2	 16
595	 15	509.8	52.1	 16
596	 15	319.0	40.5	 16
597	 15	886.8	129.8	 16
598	 15	1058.0	223.2	 16
599	 15	377.3	42.7	 16
600	 15	5328.0	881.1	 16
601	 15	557.3	46.0	 16
602	 15	631.5	59.8	 16
603	 15	101.3	14.9	 16
604	 15	362.3	51.3	 16
605	 15	464.0	49.6	 16
606	 15	144.5	22.7	 16
607	 15	1351.0	132.8	 16
608	 15	1284.0	133.1	 16
609	 15	669.8	114.4	 16
610	 15	132.0	115.8	 16
611	 15	157.5	22.1	 16
612	 15	106.3	20.7	 16
613	 15	356.8	48.5	 16
614	 15	156.5	23.7	 16
615	 15	211.3	23.8	 16
616	 15	496.0	60.5	 16
617	 15	552.3	82.9	 16
618	 15	157.0	22.9	 20
619	 15	887.8	171.0	 16
620	 15	373.3	56.6	 16
621	 15	248.5	156.8	 16
622	 15	18075.3	3668.3	 16
623	 15	1126.0	270.3	 16
624	 15	128.0	22.7	 16
625	 15	170.8	85.6	 16
626	 15	163.8	23.8	 16
627	 15	216.0	37.4	 16
628	 15	790.3	129.1	 16
629	 15	219.5	32.0	 16
630	 15	505.0	68.1	 16
631	 15	227.5	28.8	 16
632	 15	156.3	11.1	 16
633	 15	1229.5	106.6	 16
634	 15	1207.5	153.8	 16
635	 15	348.0	39.2	 16
636	 15	720.3	116.0	 16
637	 15	354.3	60.7	 16
638	 15	539.0	80.7	 16
639	 15	359.8	56.1	 16
640	 15	201.0	21.9	 16
641	 15	364.5	35.3	 16
642	 15	156.5	24.7	 16
643	 15	181.0	23.8	 16
644	 15	915.8	234.6	 16
645	 15	422.5	72.7	 16
646	 15	828.0	132.1	 16
647	 15	264.8	57.4	 16
648	 15	752.0	88.3	 16
649	 15	175.3	20.1	 16
650	 15	130.3	26.4	 16
651	 15	86.3	19.6	 16
652	 15	144.5	31.7	 16
653	 15	341.5	53.4	 16
654	 15	114.8	15.8	 16
655	 15	102.8	14.4	 16
656	 15	887.0	193.7	 16
657	 15	154.0	37.8	 16
658	 15	239.8	45.4	 16
659	 15	157.3	24.3	 16
660	 15	775.3	106.0	 16
661	 15	309.0	55.3	 16
662	 15	1932.3	405.5	 16
663	 15	444.5	40.6	 16
664	 15	202.3	32.4	 16
665	 15	1052.0	268.1	 16
666	 15	92.8	15.6	 16
667	 15	89.8	16.5	 16
668	 15	120.5	22.0	 16
669	 15	159.5	26.6	 16
670	 15	180.0	26.2	 16
671	 15	1867.8	506.0	 16
672	 15	403.5	69.4	 16
673	 15	199.5	29.4	 16
674	 15	385.3	51.1	 16
675	 15	2299.5	677.3	 16
676	 15	272.3	32.8	 16
677	 15	232.5	29.4	 16
678	 15	380.0	90.9	 16
679	 15	141.8	22.6	 16
680	 15	103.3	24.1	 16
681	 15	144.3	51.4	 16
682	 15	161.5	31.6	 16
683	 15	1119.3	238.5	 16
684	 15	465.8	56.0	 16
685	 15	1486.5	340.1	 16
686	 15	10343.5	2489.4	 16
687	 15	347.0	67.5	 16
688	 15	123.3	20.0	 16
689	 15	203.0	42.6	 16
690	 15	3794.3	998.3	 16
691	 15	292.8	46.4	 16
692	 15	520.3	77.7	 16
693	 15	1902.3	499.3	 16
694	 15	1064.3	233.6	 16
695	 15	179.5	27.0	 16
696	 15	213.0	39.3	 16
697	 15	277.3	49.7	 16
698	 15	287.3	47.0	 16
699	 15	285.0	86.7	 16
700	 15	150.5	23.9	 16
701	 15	171.3	26.1	 16
702	 15	824.5	79.4	 16
703	 15	149.5	32.9	 16
704	 15	1232.3	166.6	 16
705	 15	591.5	68.6	 16
706	 15	231.0	30.0	 16
707	 15	230.0	26.5	 16
708	 15	1238.0	214.3	 16
709	 15	114.3	14.6	 16
710	 15	160.3	19.6	 16
711	 15	174.0	24.2	 16
  0	 16	6701.3	1220.8	 16
  1	 16	121.8	15.7	 16
  2	 16	111.5	27.1	 16
  3	 16	132.0	24.6	 16
  4	 16	221.0	28.5	 16
  5	 16	893.3	107.2	 16
  6	 16	303.3	25.3	 16
  7	 16	293.8	65.3	 16
  8	 16	156.3	25.5	 16
  9	 16	257.5	42.1	 16
 10	 16	87.8	13.0	 16
 11	 16	141.3	18.5	 16
 12	 16	437.0	65.9	 16
 13	 16	105.3	21.0	 16
 14	 16	83.8	22.5	 16
 15	 16	98.0	18.8	 16
 16	 16	323.5	46.5	 16
 17	 16	242.3	50.4	 16
 18	 16	146.8	18.4	 16
 19	 16	162.8	15.6	 16
 20	 16	177.0	30.6	 16
 21	 16	88.8	11.5	 16
 22	 16	123.5	18.9	 16
 23	 16	105.0	15.4	 16
 24	 16	430.0	60.4	 16
 25	 16	163.8	19.6	 16
 26	 16	124.3	17.0	 16
 27	 16	105.8	28.2	 16
 28	 16	364.3	55.5	 16
 29	 16	752.0	186.9	 16
 30	 16	233.5	25.5	 16
 31	 16	494.0	99.2	 16
 32	 16	104.5	16.7	 16
 33	 16	101.0	25.8	 16
 34	 16	138.8	31.3	 16
 35	 16	249.3	30.7	 16
 36	 16	175.5	26.3	 16
 37	 16	236.8	220.0	 16
 38	 16	181.5	111.9	 16
 39	 16	149.3	27.8	 16
 40	 16	74.8	12.1	 16
 41	 16	111.5	18.0	 16
 42	 16	117.3	21.6	 16
 43	 16	251.3	46.0	 16
 44	 16	247.0	36.1	 16
 45	 16	222.5	23.7	 16
 46	 16	250.8	26.4	 16
 47	 16	374.5	62.4	 16
 48	 16	2255.8	434.4	 16
 49	 16	232.3	92.4	 16
 50	 16	175.5	39.5	 16
 51	 16	443.5	46.7	 16
 52	 16	348.3	69.2	 16
 53	 16	212.0	34.2	 16
 54	 16	114.3	26.8	 16
 55	 16	90.8	15.5	 16
 56	 16	195.3	20.5	 16
 57	 16	234.5	25.3	 16
 58	 16	795.5	209.9	 16
 59	 16	295.8	45.8	 16
 60	 16	123.0	17.4	 16
 61	 16	177.3	90.1	 16
 62	 16	208.0	31.1	 16
 63	 16	100.5	27.7	 16
 64	 16	413.3	40.8	 16
 65	 16	89.8	14.0	 16
 66	 16	115.3	21.2	 16
 67	 16	518.8	85.5	 16
 68	 16	386.3	49.1	 16
 69	 16	517.5	95.7	 16
 70	 16	350.5	58.4	 16
 71	 16	263.0	23.7	 16
 72	 16	531.3	72.7	 16
 73	 16	951.3	263.8	 16
 74	 16	2744.3	417.6	 16
 75	 16	103.3	16.1	 16
 76	 16	1461.8	204.1	 16
 77	 16	241.3	38.7	 16
 78	 16	76.3	12.2	 16
 79	 16	106.5	20.5	 16
 80	 16	118.3	25.2	 16
 81	 16	276.0	167.2	 16
 82	 16	92.5	15.4	 16
 83	 16	90.3	16.1	 16
 84	 16	113.8	46.1	 16
 85	 16	145.8	40.3	 16
 86	 16	259.0	73.5	 16
 87	 16	86.3	12.9	 16
 88	 16	104.3	17.4	 16
 89	 16	122.0	17.1	 16
 90	 16	222.8	23.7	 16
 91	 16	225.5	28.4	 16
 92	 16	146.3	20.1	 16
 93	 16	154.8	16.9	 16
 94	 16	360.5	138.3	 16
 95	 16	761.5	109.4	 16
 96	 16	119.3	21.7	 16
 97	 16	103.0	16.7	 16
 98	 16	284.5	35.8	 16
 99	 16	128.5	13.4	 16
100	 16	130.5	23.0	 16
101	 16	2686.0	671.6	 16
102	 16	200.8	47.0	 16
103	 16	104.0	11.3	 16
104	 16	508.8	209.0	 16
105	 16	318.8	31.6	 16
106	 16	180.3	20.9	 16
107	 16	69.3	16.2	 16
108	 16	142.3	21.2	 16
109	 16	144.8	22.1	 16
110	 16	92.0	10.5	 16
111	 16	173.3	22.5	 16
112	 16	308.8	66.7	 16
113	 16	168.5	18.1	 16
114	 16	332.8	43.4	 16
115	 16	743.8	84.7	 16
116	 16	160.0	21.1	 16
117	 16	290.3	63.1	 16
118	 16	558.3	64.5	 16
119	 16	121.5	23.4	 16
120	 16	96.0	20.1	 16
121	 16	345.0	52.3	 16
122	 16	104.3	13.8	 16
123	 16	93.0	16.7	 16
124	 16	191.8	23.5	 16
125	 16	123.8	17.4	 16
126	 16	160.8	18.4	 16
127	 16	100.3	21.6	 16
128	 16	127.5	20.6	 16
129	 16	67.0	9.8	 16
130	 16	83.8	11.1	 16
131	 16	143.0	29.4	 16
132	 16	269.5	47.2	 16
133	 16	102.3	26.5	 16
134	 16	231.0	49.4	 16
135	 16	91.8	16.9	 16
136	 16	98.5	14.2	 16
137	 16	564.5	88.0	 16
138	 16	126.0	21.4	 16
139	 16	162.8	21.5	 16
140	 16	86.3	16.6	 16
141	 16	92.3	17.2	 20
142	 16	116.8	35.2	 16
143	 16	481.0	36.5	 16
144	 16	386.8	40.3	 16
145	 16	319.0	47.5	 16
146	 16	135.3	24.8	 16
147	 16	134.5	52.1	 16
148	 16	564.8	70.9	 16
149	 16	383.0	53.0	 16
150	 16	190.3	30.8	 16
151	 16	283.0	64.2	 16
152	 16	92.0	21.0	 16
153	 16	138.8	21.4	 16
154	 16	270.8	72.0	 16
155	 16	80.0	15.8	 16
156	 16	104.8	32.3	 16
157	 16	533.3	72.0	 16
158	 16	390.8	50.3	 16
159	 16	966.0	295.5	 16
160	 16	296.8	29.8	 16
161	 16	240.5	29.9	 16
162	 16	193.8	31.4	 16
163	 16	207.3	48.3	 16
164	 16	79.0	19.2	 16
165	 16	99.5	18.8	 16
166	 16	86.5	10.5	 16
167	 16	104.3	17.6	 16
168	 16	315.5	67.9	 16
169	 16	188.3	23.2	 16
170	 16	99.5	21.0	 16
171	 16	98.3	17.7	 16
172	 16	186.0	31.5	 16
173	 16	133.0	26.9	 16
174	 16	90.3	12.2	 16
175	 16	80.3	16.1	 16
176	 16	127.0	29.2	 16
177	 16	433.0	143.2	 16
178	 16	894.8	231.9	 16
179	 16	298.5	63.5	 16
180	 16	157.0	32.2	 16
181	 16	169.3	34.1	 16
182	 16	323.8	38.9	 16
183	 16	380.3	36.3	 16
184	 16	311.8	59.6	 16
185	 16	174.0	44.1	 16
186	 16	144.8	21.8	 16
187	 16	112.8	18.6	 16
188	 16	165.8	35.9	 16
189	 16	484.8	73.4	 16
190	 16	347.3	62.7	 16
191	 16	178.0	24.7	 16
192	 16	237.3	28.4	 16
193	 16	195.5	40.5	 16
194	 16	632.8	95.1	 16
195	 16	235.5	47.3	 16
196	 16	98.8	16.8	 16
197	 16	101.5	18.1	 16
198	 16	99.5	18.7	 16
199	 16	82.0	13.8	 16
200	 16	90.3	16.1	 16
201	 16	454.8	106.4	 16
202	 16	564.8	104.5	 16
203	 16	127.8	21.7	 16
204	 16	118.3	18.7	 16
205	 16	290.0	50.6	 16
206	 16	176.5	28.9	 16
207	 16	183.0	47.6	 16
208	 16	268.3	32.3	 16
209	 16	204.8	26.8	 16
210	 16	121.0	43.4	 16
211	 16	99.8	16.9	 16
212	 16	104.3	18.7	 16
213	 16	101.3	24.5	 16
214	 16	132.0	33.0	 16
215	 16	79.5	9.1	 16
216	 16	308.3	234.7	 16
217	 16	278.3	28.9	 16
218	 16	422.3	50.6	 16
219	 16	394.0	66.4	 16
220	 16	977.5	223.3	 16
221	 16	207.8	45.7	 16
222	 16	406.3	56.8	 16
223	 16	163.3	30.7	 16
224	 16	96.5	14.4	 16
225	 16	130.3	28.3	 16
226	 16	100.8	19.0	 16
227	 16	107.3	20.1	 16
228	 16	179.8	63.2	 16
229	 16	1839.3	391.0	 16
230	 16	222.3	33.8	 16
231	 16	120.3	17.9	 16
232	 16	105.5	11.2	 16
233	 16	81.3	13.9	 16
234	 16	234.3	42.8	 16
235	 16	565.8	142.9	 16
236	 16	1674.5	243.2	 16
237	 16	343.3	66.4	 16
238	 16	182.3	129.3	 16
239	 16	302.3	27.0	 16
240	 16	258.0	46.2	 16
241	 16	168.3	31.1	 16
242	 16	646.5	139.2	 16
243	 16	223.5	38.9	 16
244	 16	149.3	23.8	 16
245	 16	172.5	28.2	 16
246	 16	151.0	33.4	 16
247	 16	193.5	45.4	 16
248	 16	222.3	46.8	 16
249	 16	1141.0	234.3	 16
250	 16	166.0	29.3	 16
251	 16	173.5	19.2	 16
252	 16	133.3	27.8	 16
253	 16	417.5	184.3	 16
254	 16	3603.8	646.7	 16
255	 16	535.0	68.7	 16
256	 16	247.3	31.6	 16
257	 16	520.0	72.0	 16
258	 16	100.8	12.4	 16
259	 16	78.3	19.7	 16
260	 16	100.3	24.1	 16
261	 16	179.3	43.5	 16
262	 16	143.0	31.1	 16
263	 16	222.0	34.8	 16
264	 16	361.8	46.9	 16
265	 16	250.0	59.8	 16
266	 16	99.3	17.7	 16
267	 16	169.0	28.0	 16
268	 16	228.3	41.9	 16
269	 16	389.3	129.3	 16
270	 16	97.8	15.3	 16
271	 16	105.5	24.0	 16
272	 16	475.5	69.4	 16
273	 16	147.8	16.6	 16
274	 16	335.3	40.2	 16
275	 16	343.8	34.5	 16
276	 16	333.5	52.0	 16
277	 16	118.8	13.5	 16
278	 16	92.5	15.5	 16
279	 16	217.8	29.0	 16
280	 16	532.8	38.0	 16
281	 16	363.3	37.4	 16
282	 16	222.0	30.2	 16
283	 16	113.0	16.5	 16
284	 16	108.8	20.4	 16
285	 16	152.8	30.7	 16
286	 16	166.3	44.1	 16
287	 16	240.3	34.8	 16
288	 16	1551.8	134.9	 16
289	 16	282.3	35.8	 16
290	 16	126.0	26.7	 16
291	 16	134.3	20.2	 16
292	 16	753.0	110.4	 16
293	 16	764.3	130.5	 16
294	 16	167.8	27.9	 16
295	 16	95.0	13.3	 16
296	 16	288.5	38.9	 16
297	 16	328.8	51.4	 16
298	 16	235.8	67.8	 16
299	 16	164.8	25.4	 16
300	 16	98.8	22.5	 16
301	 16	153.0	28.1	 16
302	 16	108.0	24.2	 16
303	 16	83.8	14.9	 16
304	 16	537.8	112.4	 16
305	 16	80.0	10.5	 16
306	 16	128.5	23.2	 16
307	 16	101.8	20.7	 16
308	 16	4990.8	955.3	 16
309	 16	376.8	34.3	 16
310	 16	869.0	73.6	 16
311	 16	508.5	54.6	 16
312	 16	285.8	41.3	 16
313	 16	116.0	24.1	 16
314	 16	157.8	56.0	 16
315	 16	224.3	23.9	 16
316	 16	1052.3	99.7	 16
317	 16	700.0	74.4	 16
318	 16	218.5	35.3	 16
319	 16	310.3	45.5	 16
320	 16	207.5	27.1	 16
321	 16	335.5	41.8	 16
322	 16	801.8	73.7	 16
323	 16	138.8	30.2	 16
324	 16	354.3	109.3	 16
325	 16	310.5	43.8	 16
326	 16	472.3	67.0	 16
327	 16	827.5	103.3	 16
328	 16	103.5	16.8	 16
329	 16	84.3	14.8	 16
330	 16	628.3	80.3	 16
331	 16	144.0	29.9	 16
332	 16	546.3	183.9	 16
333	 16	820.3	89.4	 16
334	 16	189.5	27.9	 16
335	 16	109.8	14.7	 16
336	 16	152.3	43.9	 16
337	 16	871.5	89.4	 16
338	 16	286.3	109.5	 16
339	 16	248.8	99.5	 16
340	 16	153.0	39.2	 16
341	 16	127.3	26.9	 16
342	 16	160.3	24.6	 16
343	 16	95.5	21.4	 16
344	 16	115.3	16.2	 16
345	 16	197.0	36.0	 16
346	 16	1506.3	205.4	 16
347	 16	88.0	15.0	 16
348	 16	280.5	115.0	 16
349	 16	185.8	31.7	 16
350	 16	215.5	51.1	 16
351	 16	347.5	34.6	 16
352	 16	115.0	26.7	 16
353	 16	290.5	69.6	 16
354	 16	97.8	13.5	 16
355	 16	219.8	96.1	 16
356	 16	595.5	41.7	 16
357	 16	404.5	51.0	 16
358	 16	390.0	37.2	 16
359	 16	273.5	30.9	 16
360	 16	106.3	18.5	 16
361	 16	180.8	31.0	 16
362	 16	145.3	19.3	 16
363	 16	87.3	23.9	 16
364	 16	235.5	22.4	 16
365	 16	125.8	18.7	 16
366	 16	281.5	36.0	 16
367	 16	331.0	34.9	 16
368	 16	91.3	13.1	 16
369	 16	94.5	11.3	 16
370	 16	81.5	15.3	 16
371	 16	108.0	19.0	 16
372	 16	273.5	40.6	 16
373	 16	183.8	41.2	 16
374	 16	89.5	12.1	 16
375	 16	1320.0	233.2	 16
376	 16	181.8	27.8	 16
377	 16	104.0	15.7	 16
378	 16	136.3	66.3	 16
379	 16	172.3	44.1	 16
380	 16	92.5	25.6	 20
381	 16	96.8	16.4	 16
382	 16	85.3	9.4	 16
383	 16	117.8	21.9	 16
384	 16	260.5	48.7	 16
385	 16	169.5	23.1	 16
386	 16	212.3	40.0	 16
387	 16	529.0	44.7	 16
388	 16	419.8	51.9	 16
389	 16	284.5	33.9	 16
390	 16	124.8	20.5	 16
391	 16	184.3	35.6	 16
392	 16	139.5	19.1	 16
393	 16	528.5	66.6	 16
394	 16	2442.5	408.8	 16
395	 16	322.0	45.0	 16
396	 16	3572.8	634.8	 16
397	 16	141.0	24.6	 16
398	 16	144.5	21.7	 16
399	 16	147.5	30.7	 16
400	 16	211.0	39.7	 16
401	 16	176.8	26.8	 16
402	 16	226.0	21.0	 16
403	 16	295.8	45.9	 16
404	 16	672.5	60.4	 16
405	 16	564.5	82.4	 16
406	 16	218.8	40.8	 16
407	 16	206.5	40.1	 16
408	 16	491.3	66.4	 16
409	 16	137.3	24.6	 16
410	 16	247.3	29.3	 16
411	 16	136.3	20.5	 16
412	 16	97.3	13.3	 16
413	 16	142.8	29.8	 16
414	 16	104.0	20.2	 16
415	 16	438.5	61.2	 16
416	 16	282.5	40.4	 16
417	 16	134.0	27.3	 16
418	 16	223.0	23.6	 16
419	 16	249.8	44.6	 16
420	 16	92.0	13.4	 16
421	 16	92.0	18.9	 16
422	 16	83.8	14.1	 16
423	 16	560.0	89.9	 16
424	 16	691.8	144.0	 16
425	 16	125.8	18.8	 16
426	 16	97.3	8.4	 16
427	 16	351.8	170.8	 16
428	 16	125.3	16.9	 16
429	 16	176.3	26.2	 16
430	 16	157.8	14.1	 16
431	 16	3164.5	671.4	 16
432	 16	117.5	20.8	 16
433	 16	92.0	16.0	 16
434	 16	1494.8	126.5	 16
435	 16	832.3	82.5	 16
436	 16	252.8	36.9	 16
437	 16	643.8	59.7	 16
438	 16	499.5	51.3	 16
439	 16	7533.3	1178.1	 16
440	 16	7329.5	1698.2	 16
441	 16	490.8	63.7	 16
442	 16	89.5	11.4	 16
443	 16	133.3	27.5	 16
444	 16	378.8	57.8	 16
445	 16	1322.3	95.6	 16
446	 16	366.0	51.9	 16
447	 16	329.8	62.7	 16
448	 16	343.5	43.2	 16
449	 16	555.3	83.7	 16
450	 16	481.3	88.6	 16
451	 16	761.0	108.3	 16
452	 16	194.0	30.9	 16
453	 16	596.3	91.2	 16
454	 16	292.5	39.4	 16
455	 16	117.3	15.3	 16
456	 16	76.5	12.4	 16
457	 16	122.5	21.8	 16
458	 16	420.5	61.0	 16
459	 16	157.0	21.2	 16
460	 16	168.8	19.0	 16
461	 16	384.5	42.7	 16
462	 16	186.3	34.4	 16
463	 16	87.3	23.8	 16
464	 16	124.8	20.4	 16
465	 16	130.8	22.2	 16
466	 16	125.5	14.8	 16
467	 16	109.0	19.4	 16
468	 16	268.3	29.0	 16
469	 16	477.5	44.7	 16
470	 16	176.3	70.6	 16
471	 16	151.5	47.4	 16
472	 16	325.5	40.4	 16
473	 16	92.0	14.8	 16
474	 16	284.3	134.9	 16
475	 16	484.5	68.4	 16
476	 16	95.3	18.5	 16
477	 16	166.5	29.7	 16
478	 16	638.0	56.1	 16
479	 16	296.3	34.6	 16
480	 16	125.0	21.4	 16
481	 16	361.5	88.3	 16
482	 16	147.3	31.8	 16
483	 16	78.3	12.4	 16
484	 16	167.3	20.9	 16
485	 16	83.3	11.7	 16
486	 16	128.8	20.0	 16
487	 16	190.0	23.7	 16
488	 16	165.8	26.8	 16
489	 16	436.5	44.9	 16
490	 16	642.8	66.9	 16
491	 16	95.3	15.9	 16
492	 16	475.3	44.8	 16
493	 16	1122.5	123.0	 16
494	 16	117.0	17.0	 16
495	 16	134.3	29.6	 16
496	 16	135.5	31.8	 16
497	 16	72.3	11.7	 16
498	 16	94.5	16.4	 16
499	 16	100.0	16.5	 16
500	 16	107.3	11.9	 16
501	 16	315.5	33.5	 16
502	 16	118.5	18.3	 16
503	 16	121.3	21.5	 16
504	 16	170.0	78.9	 16
505	 16	293.5	69.2	 16
506	 16	170.8	36.7	 16
507	 16	271.5	64.4	 16
508	 16	641.8	109.1	 16
509	 16	195.3	27.9	 16
510	 16	186.8	29.5	 16
511	 16	79.5	43.4	 16
512	 16	82.0	13.7	 16
513	 16	126.5	21.6	 16
514	 16	128.5	21.4	 16
515	 16	74.5	13.9	 16
516	 16	245.5	43.3	 16
517	 16	96.3	24.2	 16
518	 16	109.5	14.0	 16
519	 16	137.0	25.2	 16
520	 16	146.0	25.8	 16
521	 16	115.5	25.6	 16
522	 16	160.0	22.6	 16
523	 16	144.0	24.3	 16
524	 16	98.3	15.5	 16
525	 16	266.8	46.7	 16
526	 16	208.8	38.2	 16
527	 16	385.3	41.1	 16
528	 16	224.5	47.2	 16
529	 16	125.3	22.0	 16
530	 16	802.0	59.6	 16
531	 16	791.8	99.3	 16
532	 16	99.8	25.7	 16
533	 16	153.3	35.8	 16
534	 16	197.8	29.4	 16
535	 16	828.3	61.6	 16
536	 16	212.3	43.5	 16
537	 16	372.8	56.3	 16
538	 16	806.0	62.2	 16
539	 16	420.8	38.5	 16
540	 16	1290.0	191.7	 16
541	 16	97.3	19.2	 16
542	 16	166.0	23.8	 16
543	 16	113.5	19.9	 16
544	 16	186.8	45.9	 16
545	 16	218.0	46.5	 16
546	 16	224.5	36.7	 16
547	 16	463.0	40.3	 16
548	 16	336.0	54.3	 16
549	 16	96.5	16.9	 16
550	 16	162.5	31.9	 16
551	 16	103.8	14.5	 16
552	 16	215.8	54.8	 16
553	 16	137.8	21.1	 16
554	 16	969.3	56.9	 16
555	 16	834.3	100.7	 16
556	 16	1427.0	212.1	 16
557	 16	199.0	37.4	 16
558	 16	125.5	21.4	 16
559	 16	165.0	23.8	 16
560	 16	104.5	50.3	 16
561	 16	195.0	66.9	 16
562	 16	377.0	40.0	 16
563	 16	152.0	27.1	 16
564	 16	159.8	31.8	 16
565	 16	178.0	30.7	 16
566	 16	130.3	48.5	 16
567	 16	387.3	53.8	 16
568	 16	203.8	17.9	 16
569	 16	323.3	31.8	 16
570	 16	361.5	41.8	 16
571	 16	250.5	30.4	 16
572	 16	192.0	48.2	 16
573	 16	110.0	27.3	 16
574	 16	114.5	18.5	 16
575	 16	109.5	20.9	 16
576	 16	147.0	27.5	 16
577	 16	480.8	69.8	 16
578	 16	116.5	26.6	 16
579	 16	196.5	24.6	 16
580	 16	307.3	41.6	 16
581	 16	113.3	24.7	 16
582	 16	131.0	19.8	 16
583	 16	188.8	22.5	 16
584	 16	230.0	20.5	 16
585	 16	197.3	34.2	 16
586	 16	283.5	41.7	 16
587	 16	414.0	82.0	 16
588	 16	171.3	26.5	 16
589	 16	89.0	15.6	 16
590	 16	87.8	16.5	 16
591	 16	206.0	24.1	 16
592	 16	158.3	26.2	 16
593	 16	890.3	104.2	 16
594	 16	586.8	56.3	 16
595	 16	948.0	74.8	 16
596	 16	300.8	50.4	 16
597	 16	250.5	34.8	 16
598	 16	201.3	25.7	 16
599	 16	195.8	22.1	 16
600	 16	1103.8	187.8	 16
601	 16	374.3	45.5	 16
602	 16	520.5	49.0	 16
603	 16	88.3	21.9	 16
604	 16	156.8	30.6	 16
605	 16	271.3	35.1	 16
606	 16	103.0	21.0	 16
607	 16	213.8	33.1	 16
608	 16	317.3	26.4	 16
609	 16	380.8	42.5	 16
610	 16	122.0	12.7	 16
611	 16	218.3	22.2	 16
612	 16	99.8	16.9	 16
613	 16	191.3	32.1	 16
614	 16	90.3	13.6	 16
615	 16	136.5	22.3	 16
616	 16	198.5	33.5	 16
617	 16	563.5	56.8	 16
618	 16	136.0	18.4	 16
619	 16	430.3	72.5	 16
620	 16	208.5	33.1	 20
621	 16	163.0	52.9	 16
622	 16	7227.3	1696.9	 16
623	 16	830.5	183.6	 16
624	 16	160.8	35.7	 16
625	 16	249.0	27.0	 16
626	 16	260.5	28.4	 16
627	 16	167.3	51.5	 16
628	 16	1526.3	230.6	 16
629	 16	217.3	30.4	 16
630	 16	505.8	57.3	 16
631	 16	272.0	35.6	 16
632	 16	141.0	10.7	 16
633	 16	381.3	33.1	 16
634	 16	409.0	37.2	 16
635	 16	539.5	111.1	 16
636	 16	274.0	30.6	 16
637	 16	165.0	26.4	 16
638	 16	520.0	49.8	 16
639	 16	284.0	32.0	 16
640	 16	322.5	55.7	 16
641	 16	718.0	109.6	 16
642	 16	295.8	25.3	 16
643	 16	122.5	20.9	 16
644	 16	576.3	95.5	 16
645	 16	166.5	21.4	 16
646	 16	148.8	31.1	 16
647	 16	356.8	77.0	 16
648	 16	272.3	32.1	 16
649	 16	150.8	269.7	 16
650	 16	94.3	15.7	 16
651	 16	92.8	15.1	 16
652	 16	119.8	43.9	 16
653	 16	511.0	79.1	 16
654	 16	152.5	24.4	 16
655	 16	93.0	14.1	 16
656	 16	236.5	18.9	 16
657	 16	218.0	32.6	 16
658	 16	192.0	31.0	 16
659	 16	170.0	16.3	 16
660	 16	576.5	93.9	 16
661	 16	139.5	18.7	 16
662	 16	561.0	75.6	 16
663	 16	586.0	61.7	 16
664	 16	380.3	100.3	 16
665	 16	938.0	177.4	 16
666	 16	106.8	26.8	 16
667	 16	71.3	8.9	 16
668	 16	105.0	16.5	 16
669	 16	102.3	18.3	 16
670	 16	111.0	16.4	 16
671	 16	468.3	117.8	 16
672	 16	258.5	41.8	 16
673	 16	150.0	24.8	 16
674	 16	580.5	81.9	 16
675	 16	455.5	106.3	 16
676	 16	281.8	52.8	 16
677	 16	155.3	19.8	 16
678	 16	149.3	28.9	 16
679	 16	120.5	19.1	 16
680	 16	87.3	13.9	 16
681	 16	138.3	18.1	 16
682	 16	112.0	18.7	 16
683	 16	411.3	61.2	 16
684	 16	241.8	28.8	 16
685	 16	417.5	72.0	 16
686	 16	1119.5	367.8	 16
687	 16	789.8	197.6	 16
688	 16	134.3	17.1	 16
689	 16	93.0	12.9	 16
690	 16	520.8	132.6	 16
691	 16	210.0	25.2	 16
692	 16	618.3	95.7	 16
693	 16	527.8	94.9	 16
694	 16	785.5	122.9	 16
695	 16	159.5	29.4	 16
696	 16	364.3	49.0	 16
697	 16	183.5	27.4	 16
698	 16	156.0	24.0	 16
699	 16	131.0	22.6	 16
700	 16	189.0	26.6	 16
701	 16	268.3	97.1	 16
702	 16	5222.8	760.6	 16
703	 16	249.0	66.9	 16
704	 16	1987.8	100.4	 16
705	 16	1689.0	211.2	 16
706	 16	336.5	41.2	 16
707	 16	195.0	31.6	 16
708	 16	769.3	98.5	 16
709	 16	105.0	19.4	 16
710	 16	143.5	14.3	 16
711	 16	7169.8	1397.8	 16
  0	 17	192.3	27.4	 16
  1	 17	213.0	24.5	 16
  2	 17	155.0	19.4	 16
  3	 17	836.3	65.3	 16
  4	 17	339.0	58.3	 16
  5	 17	234.3	83.8	 16
  6	 17	162.5	31.5	 16
  7	 17	116.0	17.0	 16
  8	 17	269.3	49.6	 16
  9	 17	149.0	30.3	 16
 10	 17	89.8	15.9	 16
 11	 17	150.5	24.6	 16
 12	 17	86.3	10.9	 16
 13	 17	133.5	33.6	 16
 14	 17	353.8	61.9	 16
 15	 17	98.3	17.1	 16
 16	 17	259.3	28.3	 16
 17	 17	519.5	107.6	 16
 18	 17	318.8	56.0	 16
 19	 17	320.0	30.8	 16
 20	 17	266.8	40.2	 16
 21	 17	148.0	26.2	 16
 22	 17	426.5	126.3	 16
 23	 17	91.0	18.4	 16
 24	 17	336.0	72.3	 16
 25	 17	96.3	12.8	 16
 26	 17	203.5	37.7	 16
 27	 17	120.8	24.7	 16
 28	 17	1415.8	376.2	 16
 29	 17	123.0	16.4	 16
 30	 17	128.5	28.2	 16
 31	 17	91.0	18.6	 16
 32	 17	78.0	7.2	 16
 33	 17	130.8	27.9	 16
 34	 17	5637.3	1195.9	 16
 35	 17	1433.3	278.3	 16
 36	 17	160.5	24.3	 16
 37	 17	234.3	55.7	 16
 38	 17	133.0	18.5	 16
 39	 17	1319.3	339.2	 16
 40	 17	96.0	10.8	 16
 41	 17	109.5	22.2	 16
 42	 17	71.8	13.9	 16
 43	 17	357.0	90.1	 16
 44	 17	660.5	99.5	 16
 45	 17	369.0	54.1	 16
 46	 17	1113.8	258.7	 16
 47	 17	452.3	67.6	 16
 48	 17	237.5	47.9	 16
 49	 17	203.0	23.7	 16
 50	 17	2124.0	509.0	 16
 51	 17	436.5	81.0	 16
 52	 17	284.8	45.1	 16
 53	 17	87.3	12.4	 16
 54	 17	122.5	24.9	 16
 55	 17	145.0	25.3	 16
 56	 17	646.0	102.9	 16
 57	 17	118.0	29.8	 16
 58	 17	187.5	29.9	 16
 59	 17	140.0	22.0	 16
 60	 17	400.8	37.8	 16
 61	 17	251.5	37.0	 16
 62	 17	211.0	39.4	 16
 63	 17	1100.0	269.7	 16
 64	 17	233.0	35.0	 16
 65	 17	147.3	19.5	 16
 66	 17	117.5	18.8	 16
 67	 17	478.3	45.0	 16
 68	 17	624.5	91.8	 16
 69	 17	1703.8	141.8	 16
 70	 17	1666.8	292.8	 16
 71	 17	802.3	142.4	 16
 72	 17	548.8	95.6	 16
 73	 17	188.8	38.7	 16
 74	 17	1109.3	129.0	 16
 75	 17	221.0	36.3	 16
 76	 17	956.3	174.0	 16
 77	 17	207.3	34.5	 16
 78	 17	90.0	18.6	 16
 79	 17	105.0	22.6	 16
 80	 17	184.3	17.6	 16
 81	 17	96.0	13.6	 16
 82	 17	76.0	17.7	 16
 83	 17	4752.3	1261.6	 16
 84	 17	79.3	19.7	 16
 85	 17	84.5	8.9	 16
 86	 17	125.8	19.8	 16
 87	 17	1440.3	346.7	 16
 88	 17	423.5	56.5	 16
 89	 17	1040.5	210.6	 16
 90	 17	139.8	21.8	 16
 91	 17	479.5	66.2	 16
 92	 17	212.5	25.1	 16
 93	 17	229.5	37.9	 16
 94	 17	97.5	10.8	 16
 95	 17	289.5	42.6	 16
 96	 17	231.8	29.9	 16
 97	 17	8451.3	1780.0	 16
 98	 17	363.0	58.9	 16
 99	 17	400.0	60.8	 16
100	 17	1368.3	191.6	 16
101	 17	2084.3	577.5	 16
102	 17	142.5	17.1	 16
103	 17	87.8	11.1	 16
104	 17	75.0	13.9	 16
105	 17	333.8	49.8	 16
106	 17	100.0	12.1	 16
107	 17	88.5	13.5	 16
108	 17	133.8	23.8	 16
109	 17	604.3	121.6	 16
110	 17	129.8	19.2	 16
111	 17	278.3	61.0	 16
112	 17	332.3	54.4	 16
113	 17	119.3	21.8	 16
114	 17	187.8	22.8	 16
115	 17	500.3	88.3	 16
116	 17	113.8	22.5	 16
117	 17	353.3	91.1	 16
118	 17	248.5	43.7	 16
119	 17	150.5	22.1	 16
120	 17	124.0	21.5	 16
121	 17	81.8	10.4	 16
122	 17	1015.3	229.6	 16
123	 17	118.5	15.3	 16
124	 17	726.0	113.7	 16
125	 17	227.0	39.4	 16
126	 17	146.3	16.1	 16
127	 17	254.0	44.6	 16
128	 17	138.0	19.4	 16
129	 17	272.5	42.0	 16
130	 17	258.5	52.8	 16
131	 17	403.0	44.3	 16
132	 17	170.8	25.3	 16
133	 17	157.5	20.1	 16
134	 17	159.3	26.8	 16
135	 17	152.5	15.1	 16
136	 17	155.5	22.7	 16
137	 17	174.5	27.0	 16
138	 17	150.0	21.5	 16
139	 17	121.0	23.9	 16
140	 17	94.3	16.2	 16
141	 17	218.3	46.7	 16
142	 17	185.8	31.0	 16
143	 17	115.0	23.4	 20
144	 17	176.5	42.2	 16
145	 17	89.5	18.3	 16
146	 17	338.3	49.3	 16
147	 17	143.0	24.6	 16
148	 17	293.3	43.7	 16
149	 17	121.8	15.6	 16
150	 17	137.8	21.1	 16
151	 17	117.0	23.5	 16
152	 17	156.8	13.8	 16
153	 17	187.8	35.9	 16
154	 17	177.3	29.3	 16
155	 17	108.0	20.2	 16
156	 17	193.0	74.1	 16
157	 17	2086.5	551.2	 16
158	 17	603.5	59.0	 16
159	 17	969.8	244.9	 16
160	 17	343.3	58.5	 16
161	 17	154.3	34.5	 16
162	 17	255.5	37.7	 16
163	 17	164.3	22.8	 16
164	 17	195.5	39.5	 16
165	 17	90.0	14.4	 16
166	 17	113.3	15.4	 16
167	 17	202.8	45.4	 16
168	 17	87.0	14.7	 16
169	 17	200.8	64.7	 16
170	 17	4508.3	556.2	 16
171	 17	1970.0	351.9	 16
172	 17	477.0	74.1	 16
173	 17	1434.8	354.5	 16
174	 17	287.3	45.4	 16
175	 17	355.5	78.8	 16
176	 17	745.5	86.4	 16
177	 17	689.8	120.0	 16
178	 17	769.3	98.8	 16
179	 17	1067.3	350.0	 16
180	 17	371.0	66.5	 16
181	 17	200.3	17.5	 16
182	 17	144.0	30.0	 16
183	 17	123.3	16.7	 16
184	 17	123.0	26.4	 16
185	 17	261.8	72.0	 16
186	 17	231.0	64.9	 16
187	 17	8355.8	2836.2	 16
188	 17	104.0	21.1	 16
189	 17	166.5	22.5	 16
190	 17	110.3	20.1	 16
191	 17	593.0	132.2	 16
192	 17	385.3	70.2	 16
193	 17	859.5	286.2	 16
194	 17	4103.3	943.9	 16
195	 17	365.0	44.2	 16
196	 17	153.8	21.0	 16
197	 17	139.8	39.8	 16
198	 17	931.3	221.2	 16
199	 17	995.3	271.6	 16
200	 17	248.0	58.6	 16
201	 17	170.0	23.4	 16
202	 17	285.8	54.5	 16
203	 17	1044.3	270.9	 16
204	 17	143.8	20.3	 16
205	 17	148.5	25.8	 16
206	 17	186.8	45.1	 16
207	 17	105.0	18.4	 16
208	 17	220.3	53.3	 16
209	 17	136.0	19.6	 16
210	 17	1442.3	421.6	 16
211	 17	120.3	40.0	 16
212	 17	544.0	96.3	 16
213	 17	249.3	45.6	 16
214	 17	425.3	101.6	 16
215	 17	117.0	23.3	 16
216	 17	151.0	41.2	 16
217	 17	1647.3	387.3	 16
218	 17	124.8	22.5	 16
219	 17	125.3	15.8	 16
220	 17	165.8	24.8	 16
221	 17	103.5	13.7	 16
222	 17	113.8	20.2	 16
223	 17	82.3	13.3	 16
224	 17	83.8	11.3	 16
225	 17	103.3	15.5	 16
226	 17	125.3	20.8	 16
227	 17	124.3	26.8	 16
228	 17	1793.8	298.5	 16
229	 17	1876.8	495.9	 16
230	 17	267.0	41.0	 16
231	 17	3048.8	711.7	 16
232	 17	246.5	47.3	 16
233	 17	1879.0	485.3	 16
234	 17	1006.5	108.9	 16
235	 17	908.5	237.9	 16
236	 17	102.3	14.3	 16
237	 17	498.0	102.5	 16
238	 17	91.3	17.9	 16
239	 17	543.3	107.0	 16
240	 17	181.0	32.3	 16
241	 17	335.3	76.7	 16
242	 17	579.5	130.8	 16
243	 17	622.5	114.2	 16
244	 17	111.3	16.5	 16
245	 17	414.8	105.2	 16
246	 17	1220.0	357.6	 16
247	 17	100.0	22.4	 16
248	 17	176.3	21.5	 16
249	 17	283.0	48.8	 16
250	 17	295.5	40.3	 16
251	 17	288.8	49.9	 16
252	 17	177.0	25.0	 16
253	 17	2880.8	1037.2	 16
254	 17	613.8	143.9	 16
255	 17	124.0	21.0	 16
256	 17	195.5	31.5	 16
257	 17	197.0	37.4	 16
258	 17	372.5	68.3	 16
259	 17	136.0	23.2	 16
260	 17	180.8	36.3	 16
261	 17	481.8	87.9	 16
262	 17	196.0	32.9	 16
263	 17	104.0	20.6	 16
264	 17	143.8	26.4	 16
265	 17	200.5	21.8	 16
266	 17	224.3	63.4	 16
267	 17	99.8	16.8	 16
268	 17	803.5	219.8	 16
269	 17	1333.3	305.5	 16
270	 17	373.0	66.7	 16
271	 17	483.3	113.5	 16
272	 17	460.8	142.5	 16
273	 17	80.5	11.1	 16
274	 17	122.3	19.4	 16
275	 17	123.3	23.8	 16
276	 17	376.0	78.0	 16
277	 17	349.8	54.4	 16
278	 17	469.0	112.4	 16
279	 17	380.8	93.7	 16
280	 17	198.3	36.9	 16
281	 17	1314.8	329.4	 16
282	 17	723.8	140.5	 16
283	 17	107.3	20.7	 16
284	 17	192.5	29.2	 16
285	 17	96.5	12.7	 16
286	 17	103.5	15.8	 16
287	 17	222.5	38.1	 16
288	 17	129.3	13.9	 16
289	 17	123.3	17.9	 16
290	 17	393.8	64.4	 16
291	 17	164.0	29.0	 16
292	 17	185.3	25.2	 16
293	 17	301.8	39.5	 16
294	 17	83.0	17.1	 16
295	 17	210.0	43.0	 16
296	 17	130.3	19.5	 16
297	 17	105.3	15.1	 16
298	 17	86.5	15.9	 16
299	 17	129.8	18.6	 16
300	 17	213.0	38.3	 16
301	 17	383.5	57.2	 16
302	 17	222.0	44.7	 16
303	 17	147.8	28.0	 16
304	 17	332.8	62.9	 16
305	 17	661.8	114.5	 16
306	 17	666.8	143.0	 16
307	 17	5712.3	1477.0	 16
308	 17	6425.3	1658.1	 16
309	 17	5661.0	1651.3	 16
310	 17	426.8	88.7	 16
311	 17	428.0	87.7	 16
312	 17	202.0	28.2	 16
313	 17	290.0	55.7	 16
314	 17	194.5	46.5	 16
315	 17	168.5	24.3	 16
316	 17	1408.5	142.8	 16
317	 17	245.8	30.0	 16
318	 17	358.8	88.4	 16
319	 17	105.3	14.1	 16
320	 17	194.3	32.8	 16
321	 17	203.0	48.6	 16
322	 17	228.0	30.4	 16
323	 17	188.0	76.9	 16
324	 17	104.5	20.0	 16
325	 17	94.3	15.2	 16
326	 17	112.0	43.6	 16
327	 17	128.5	19.5	 16
328	 17	79.0	14.2	 16
329	 17	124.3	23.8	 16
330	 17	198.5	28.2	 16
331	 17	219.3	47.8	 16
332	 17	144.8	26.7	 16
333	 17	368.0	59.0	 16
334	 17	141.3	19.4	 16
335	 17	191.3	27.5	 16
336	 17	1448.5	356.5	 16
337	 17	451.8	131.0	 16
338	 17	690.5	102.7	 16
339	 17	4275.5	1284.7	 16
340	 17	116.8	12.2	 16
341	 17	118.3	27.1	 16
342	 17	371.0	67.6	 16
343	 17	197.8	40.6	 16
344	 17	172.8	29.9	 16
345	 17	141.0	26.7	 16
346	 17	147.0	40.2	 16
347	 17	221.8	43.0	 16
348	 17	240.0	29.8	 16
349	 17	880.5	232.4	 16
350	 17	107.0	16.5	 16
351	 17	323.5	44.9	 16
352	 17	4734.5	1215.2	 16
353	 17	121.0	32.4	 16
354	 17	606.8	192.2	 16
355	 17	127.3	18.7	 16
356	 17	219.5	25.5	 16
357	 17	333.3	55.0	 16
358	 17	299.5	22.8	 16
359	 17	154.8	33.8	 16
360	 17	197.0	27.1	 16
361	 17	275.0	43.1	 16
362	 17	282.5	20.6	 16
363	 17	227.3	24.5	 16
364	 17	270.5	31.6	 16
365	 17	1956.0	272.7	 16
366	 17	216.0	31.4	 16
367	 17	122.5	19.5	 16
368	 17	123.3	28.8	 16
369	 17	308.3	37.7	 16
370	 17	153.5	23.2	 16
371	 17	139.3	23.7	 16
372	 17	166.3	22.9	 16
373	 17	191.0	30.1	 16
374	 17	110.3	21.7	 16
375	 17	215.8	37.9	 16
376	 17	107.8	17.0	 16
377	 17	289.8	52.1	 16
378	 17	1539.8	242.3	 16
379	 17	105.8	17.2	 16
380	 17	122.5	18.5	 16
381	 17	234.0	22.2	 16
382	 17	281.0	49.1	 20
383	 17	330.8	38.8	 16
384	 17	5811.5	926.9	 16
385	 17	407.5	42.9	 16
386	 17	247.3	25.4	 16
387	 17	2485.3	464.5	 16
388	 17	120.3	19.7	 16
389	 17	269.5	46.6	 16
390	 17	162.5	32.0	 16
391	 17	306.0	61.9	 16
392	 17	139.8	22.8	 16
393	 17	169.5	27.0	 16
394	 17	300.3	41.4	 16
395	 17	832.5	83.4	 16
396	 17	302.3	56.1	 16
397	 17	122.3	20.7	 16
398	 17	114.0	17.1	 16
399	 17	143.3	33.5	 16
400	 17	1225.8	299.3	 16
401	 17	133.3	31.6	 16
402	 17	439.3	53.2	 16
403	 17	177.8	42.4	 16
404	 17	298.5	34.1	 16
405	 17	110.5	20.8	 16
406	 17	83.8	14.0	 16
407	 17	1642.8	312.4	 16
408	 17	109.5	22.3	 16
409	 17	86.8	17.0	 16
410	 17	103.3	16.8	 16
411	 17	413.5	59.6	 16
412	 17	322.3	31.3	 16
413	 17	197.3	21.2	 16
414	 17	386.0	57.5	 16
415	 17	729.5	188.0	 16
416	 17	77.3	11.2	 16
417	 17	101.3	14.1	 16
418	 17	171.5	31.3	 16
419	 17	106.3	8.3	 16
420	 17	291.8	34.8	 16
421	 17	299.0	50.0	 16
422	 17	240.8	28.0	 16
423	 17	325.3	47.3	 16
424	 17	872.8	110.5	 16
425	 17	323.8	35.3	 16
426	 17	247.5	39.3	 16
427	 17	158.8	36.4	 16
428	 17	113.5	21.1	 16
429	 17	127.3	24.9	 16
430	 17	437.5	74.4	 16
431	 17	484.8	67.1	 16
432	 17	343.8	52.5	 16
433	 17	77.8	13.3	 16
434	 17	345.3	61.3	 16
435	 17	181.0	37.2	 16
436	 17	278.3	37.8	 16
437	 17	252.8	47.9	 16
438	 17	526.0	41.9	 16
439	 17	133.5	20.1	 16
440	 17	202.3	23.3	 16
441	 17	1108.5	305.5	 16
442	 17	410.0	49.2	 16
443	 17	256.0	37.1	 16
444	 17	135.8	23.1	 16
445	 17	277.5	70.4	 16
446	 17	163.5	25.3	 16
447	 17	160.8	24.8	 16
448	 17	173.5	28.8	 16
449	 17	227.8	28.6	 16
450	 17	6019.0	1436.0	 16
451	 17	145.5	26.9	 16
452	 17	958.3	88.2	 16
453	 17	178.3	26.0	 16
454	 17	128.3	23.3	 16
455	 17	362.8	67.6	 16
456	 17	7358.5	1529.9	 16
457	 17	87.3	14.4	 16
458	 17	84.3	13.8	 16
459	 17	1042.8	176.4	 16
460	 17	215.0	34.0	 16
461	 17	123.0	15.2	 16
462	 17	199.8	31.6	 16
463	 17	224.5	32.3	 16
464	 17	103.0	17.3	 16
465	 17	339.5	65.2	 16
466	 17	142.3	21.3	 16
467	 17	306.3	31.7	 16
468	 17	126.8	31.1	 16
469	 17	141.0	27.9	 16
470	 17	720.5	146.8	 16
471	 17	125.0	25.4	 16
472	 17	266.3	39.2	 16
473	 17	163.3	21.4	 16
474	 17	506.5	82.5	 16
475	 17	2428.3	413.1	 16
476	 17	212.8	36.7	 16
477	 17	164.3	44.2	 16
478	 17	542.3	59.0	 16
479	 17	1284.0	94.9	 16
480	 17	2186.0	352.9	 16
481	 17	178.3	28.2	 16
482	 17	518.8	78.3	 16
483	 17	313.5	45.4	 16
484	 17	138.0	18.5	 16
485	 17	204.3	29.8	 16
486	 17	186.5	26.8	 16
487	 17	266.3	21.5	 16
488	 17	154.0	36.5	 16
489	 17	525.3	128.8	 16
490	 17	168.0	74.3	 16
491	 17	320.0	60.3	 16
492	 17	92.8	14.5	 16
493	 17	228.0	43.1	 16
494	 17	465.5	84.2	 16
495	 17	1038.5	121.5	 16
496	 17	279.5	29.2	 16
497	 17	1671.8	483.2	 16
498	 17	148.8	26.3	 16
499	 17	113.0	19.7	 16
500	 17	195.8	32.4	 16
501	 17	271.3	27.2	 16
502	 17	122.8	25.8	 16
503	 17	304.3	61.0	 16
504	 17	136.5	21.2	 16
505	 17	89.0	12.0	 16
506	 17	96.0	14.7	 16
507	 17	99.3	16.7	 16
508	 17	94.3	16.5	 16
509	 17	147.3	30.4	 16
510	 17	435.3	53.2	 16
511	 17	355.8	80.7	 16
512	 17	171.0	34.3	 16
513	 17	89.5	16.3	 16
514	 17	110.3	14.7	 16
515	 17	234.5	46.9	 16
516	 17	181.5	27.3	 16
517	 17	80.3	8.6	 16
518	 17	2772.0	708.7	 16
519	 17	145.0	55.6	 16
520	 17	316.0	49.0	 16
521	 17	105.8	16.4	 16
522	 17	166.5	21.6	 16
523	 17	543.3	96.3	 16
524	 17	100.0	29.2	 16
525	 17	2044.5	464.2	 16
526	 17	597.3	103.7	 16
527	 17	320.8	59.0	 16
528	 17	493.5	39.1	 16
529	 17	140.3	23.8	 16
530	 17	1550.3	360.7	 16
531	 17	282.5	57.3	 16
532	 17	109.3	17.4	 16
533	 17	176.8	35.9	 16
534	 17	144.3	26.0	 16
535	 17	88.5	15.0	 16
536	 17	97.5	16.0	 16
537	 17	198.8	44.7	 16
538	 17	114.3	23.2	 16
539	 17	254.8	59.3	 16
540	 17	167.0	23.3	 16
541	 17	299.8	73.5	 16
542	 17	223.0	30.4	 16
543	 17	183.8	18.8	 16
544	 17	214.3	61.1	 16
545	 17	241.8	39.3	 16
546	 17	226.5	40.7	 16
547	 17	171.5	21.3	 16
548	 17	254.3	40.0	 16
549	 17	266.5	42.3	 16
550	 17	321.8	57.0	 16
551	 17	797.0	154.1	 16
552	 17	821.5	178.6	 16
553	 17	305.0	73.8	 16
554	 17	708.0	72.8	 16
555	 17	1041.8	129.4	 16
556	 17	372.3	65.2	 16
557	 17	145.5	24.2	 16
558	 17	389.8	101.0	 16
559	 17	1751.5	413.1	 16
560	 17	227.5	39.6	 16
561	 17	103.3	18.3	 16
562	 17	266.0	44.2	 16
563	 17	417.0	69.6	 16
564	 17	625.0	135.4	 16
565	 17	160.3	32.9	 16
566	 17	147.3	20.2	 16
567	 17	148.0	22.2	 16
568	 17	104.3	16.2	 16
569	 17	547.0	131.5	 16
570	 17	124.3	24.8	 16
571	 17	89.8	15.8	 16
572	 17	164.3	31.1	 16
573	 17	1795.5	635.1	 16
574	 17	2049.5	747.2	 16
575	 17	942.0	640.6	 16
576	 17	370.0	75.7	 16
577	 17	190.8	48.9	 16
578	 17	122.0	21.3	 16
579	 17	379.3	39.8	 16
580	 17	858.3	115.9	 16
581	 17	227.5	32.2	 16
582	 17	426.3	112.4	 16
583	 17	183.5	36.3	 16
584	 17	672.3	111.6	 16
585	 17	876.3	171.1	 16
586	 17	355.0	68.3	 16
587	 17	200.0	29.0	 16
588	 17	292.0	78.7	 16
589	 17	112.3	18.7	 16
590	 17	405.0	110.9	 16
591	 17	381.3	124.1	 16
592	 17	162.8	22.4	 16
593	 17	546.0	85.8	 16
594	 17	135.5	20.4	 16
595	 17	276.0	22.7	 16
596	 17	577.3	61.5	 16
597	 17	794.5	72.2	 16
598	 17	176.5	34.2	 16
599	 17	261.3	32.1	 16
600	 17	401.0	56.3	 16
601	 17	833.0	60.0	 16
602	 17	1318.0	137.9	 16
603	 17	363.8	27.8	 16
604	 17	234.3	42.7	 16
605	 17	1954.8	294.2	 16
606	 17	624.8	77.4	 16
607	 17	141.0	19.3	 16
608	 17	642.3	59.5	 16
609	 17	163.3	28.2	 16
610	 17	108.5	26.3	 16
611	 17	1204.3	152.4	 16
612	 17	99.5	18.3	 16
613	 17	89.3	17.0	 16
614	 17	136.0	23.1	 16
615	 17	751.3	115.7	 16
616	 17	187.8	33.8	 16
617	 17	785.5	100.7	 16
618	 17	527.0	53.5	 16
619	 17	439.0	42.6	 16
620	 17	348.5	36.1	 16
621	 17	1166.8	131.8	 20
622	 17	924.5	164.1	 16
623	 17	213.0	34.3	 16
624	 17	2596.3	614.0	 16
625	 17	1149.3	180.4	 16
626	 17	158.3	20.7	 16
627	 17	194.0	25.5	 16
628	 17	325.5	44.8	 16
629	 17	238.5	38.9	 16
630	 17	406.5	103.7	 16
631	 17	127.0	15.9	 16
632	 17	102.5	19.0	 16
633	 17	161.5	46.1	 16
634	 17	158.3	25.8	 16
635	 17	933.8	248.2	 16
636	 17	100.8	17.0	 16
637	 17	122.8	13.7	 16
638	 17	238.3	45.8	 16
639	 17	1097.8	162.6	 16
640	 17	344.0	38.5	 16
641	 17	888.5	105.8	 16
642	 17	1056.3	174.0	 16
643	 17	208.5	40.1	 16
644	 17	126.5	18.9	 16
645	 17	116.3	13.1	 16
646	 17	192.0	28.5	 16
647	 17	388.8	59.1	 16
648	 17	339.3	37.1	 16
649	 17	311.8	44.2	 16
650	 17	196.3	31.7	 16
651	 17	123.8	21.2	 16
652	 17	887.5	164.4	 16
653	 17	324.8	48.6	 16
654	 17	512.8	110.0	 16
655	 17	222.3	38.2	 16
656	 17	95.5	23.8	 16
657	 17	222.0	34.7	 16
658	 17	119.3	19.0	 16
659	 17	309.5	51.2	 16
660	 17	230.0	50.1	 16
661	 17	315.0	49.7	 16
662	 17	640.5	77.5	 16
663	 17	183.0	66.1	 16
664	 17	143.0	25.1	 16
665	 17	190.5	37.7	 16
666	 17	1110.5	182.3	 16
667	 17	1629.8	505.3	 16
668	 17	88.3	11.4	 16
669	 17	110.5	20.1	 16
670	 17	119.3	15.2	 16
671	 17	2212.8	433.4	 16
672	 17	2086.0	654.6	 16
673	 17	188.3	37.3	 16
674	 17	214.0	33.9	 16
675	 17	296.5	50.8	 16
676	 17	359.5	49.8	 16
677	 17	733.5	136.2	 16
678	 17	851.3	182.8	 16
679	 17	230.0	29.2	 16
680	 17	334.5	46.1	 16
681	 17	336.0	77.4	 16
682	 17	269.5	25.7	 16
683	 17	236.8	38.1	 16
684	 17	684.0	56.1	 16
685	 17	399.3	61.0	 16
686	 17	208.8	24.1	 16
687	 17	604.0	81.0	 16
688	 17	1137.5	342.9	 16
689	 17	112.5	16.9	 16
690	 17	145.3	22.5	 16
691	 17	290.8	38.7	 16
692	 17	315.0	52.8	 16
693	 17	312.5	37.6	 16
694	 17	2081.3	519.5	 16
695	 17	281.3	42.7	 16
696	 17	677.8	68.4	 16
697	 17	734.0	105.7	 16
698	 17	1295.3	251.3	 16
699	 17	248.0	30.0	 16
700	 17	205.3	36.9	 16
701	 17	154.5	22.5	 16
702	 17	917.0	177.2	 16
703	 17	182.3	30.9	 16
704	 17	381.8	52.0	 16
705	 17	355.3	39.4	 16
706	 17	285.3	36.4	 16
707	 17	369.0	50.6	 16
708	 17	319.3	64.0	 16
709	 17	261.8	22.5	 16
710	 17	234.3	37.9	 16
711	 17	159.5	26.8	 16
  0	 18	6414.0	1016.5	 16
  1	 18	160.0	30.6	 16
  2	 18	100.0	23.8	 16
  3	 18	493.0	202.5	 16
  4	 18	147.3	27.5	 16
  5	 18	151.5	28.5	 16
  6	 18	222.8	31.1	 16
  7	 18	143.0	16.8	 16
  8	 18	127.3	27.4	 16
  9	 18	93.3	15.2	 16
 10	 18	96.8	13.7	 16
 11	 18	132.0	25.1	 16
 12	 18	118.5	18.0	 16
 13	 18	166.8	20.8	 16
 14	 18	151.8	23.3	 16
 15	 18	76.0	15.9	 16
 16	 18	272.3	37.0	 16
 17	 18	245.8	47.6	 16
 18	 18	147.0	18.6	 16
 19	 18	372.5	43.7	 16
 20	 18	225.5	25.7	 16
 21	 18	136.8	21.3	 16
 22	 18	128.5	26.7	 16
 23	 18	93.0	14.3	 16
 24	 18	309.0	59.7	 16
 25	 18	114.3	13.7	 16
 26	 18	192.0	48.2	 16
 27	 18	86.3	13.4	 16
 28	 18	155.5	49.2	 16
 29	 18	96.3	17.4	 16
 30	 18	93.0	17.2	 16
 31	 18	91.5	15.0	 16
 32	 18	95.3	18.1	 16
 33	 18	81.3	17.2	 16
 34	 18	1454.0	324.7	 16
 35	 18	1137.0	175.3	 16
 36	 18	205.0	26.5	 16
 37	 18	263.5	39.3	 16
 38	 18	180.5	24.0	 16
 39	 18	395.3	59.6	 16
 40	 18	98.5	15.4	 16
 41	 18	129.3	16.5	 16
 42	 18	75.3	15.3	 16
 43	 18	207.3	29.7	 16
 44	 18	205.0	40.5	 16
 45	 18	264.0	31.8	 16
 46	 18	326.5	40.7	 16
 47	 18	353.5	54.0	 16
 48	 18	194.0	38.3	 16
 49	 18	155.3	31.5	 16
 50	 18	241.0	73.8	 16
 51	 18	239.0	25.9	 16
 52	 18	205.0	44.1	 16
 53	 18	87.8	15.4	 16
 54	 18	124.8	27.5	 16
 55	 18	138.5	21.9	 16
 56	 18	272.3	35.6	 16
 57	 18	91.8	14.3	 16
 58	 18	121.0	23.3	 16
 59	 18	83.8	11.8	 16
 60	 18	236.5	29.6	 16
 61	 18	142.3	33.7	 16
 62	 18	121.0	23.5	 16
 63	 18	283.8	58.4	 16
 64	 18	108.8	21.0	 16
 65	 18	164.0	29.9	 16
 66	 18	239.8	38.3	 16
 67	 18	154.0	28.8	 16
 68	 18	138.8	29.9	 16
 69	 18	698.5	86.5	 16
 70	 18	738.3	96.3	 16
 71	 18	328.0	39.4	 16
 72	 18	328.0	32.3	 16
 73	 18	206.5	25.8	 16
 74	 18	310.8	61.6	 16
 75	 18	164.3	17.9	 16
 76	 18	236.8	63.3	 16
 77	 18	181.3	28.6	 16
 78	 18	84.3	10.7	 16
 79	 18	131.8	27.6	 16
 80	 18	163.0	20.4	 16
 81	 18	101.3	12.0	 16
 82	 18	72.3	11.0	 16
 83	 18	281.0	197.6	 16
 84	 18	85.3	21.1	 16
 85	 18	76.3	8.4	 16
 86	 18	169.3	17.3	 16
 87	 18	187.3	50.5	 16
 88	 18	333.8	189.9	 16
 89	 18	370.0	206.5	 16
 90	 18	160.3	25.2	 16
 91	 18	503.3	69.3	 16
 92	 18	433.8	47.3	 16
 93	 18	430.5	35.2	 16
 94	 18	103.5	14.5	 16
 95	 18	206.8	28.2	 16
 96	 18	243.3	33.3	 16
 97	 18	1480.8	476.7	 16
 98	 18	307.3	43.7	 16
 99	 18	413.0	57.0	 16
100	 18	407.3	110.2	 16
101	 18	822.0	171.4	 16
102	 18	171.5	33.2	 16
103	 18	105.3	20.5	 16
104	 18	88.0	20.1	 16
105	 18	219.5	24.8	 16
106	 18	97.3	11.5	 16
107	 18	88.5	18.2	 16
108	 18	120.0	15.7	 16
109	 18	320.8	51.0	 16
110	 18	104.5	12.6	 16
111	 18	411.0	29.7	 16
112	 18	826.0	132.6	 16
113	 18	87.5	10.5	 16
114	 18	102.5	29.0	 16
115	 18	326.8	36.9	 16
116	 18	135.3	12.9	 16
117	 18	196.3	32.6	 16
118	 18	122.3	11.3	 16
119	 18	378.3	62.3	 16
120	 18	120.0	23.3	 16
121	 18	82.0	13.8	 16
122	 18	111.5	15.9	 16
123	 18	213.0	31.2	 16
124	 18	452.8	42.8	 16
125	 18	513.5	68.0	 16
126	 18	183.5	28.7	 16
127	 18	199.0	38.7	 16
128	 18	106.8	12.2	 16
129	 18	101.8	21.4	 16
130	 18	108.5	15.4	 16
131	 18	338.0	29.8	 16
132	 18	129.8	22.1	 16
133	 18	98.5	17.8	 16
134	 18	104.5	14.4	 16
135	 18	121.0	26.5	 16
136	 18	130.8	25.0	 16
137	 18	159.5	24.6	 16
138	 18	146.0	39.9	 16
139	 18	99.8	14.3	 16
140	 18	128.0	28.5	 16
141	 18	101.0	15.4	 16
142	 18	142.3	18.9	 16
143	 18	90.8	19.0	 16
144	 18	175.8	46.0	 20
145	 18	96.3	14.8	 16
146	 18	132.5	16.7	 16
147	 18	118.0	21.5	 16
148	 18	219.5	36.5	 16
149	 18	104.0	13.3	 16
150	 18	136.0	28.5	 16
151	 18	178.3	28.2	 16
152	 18	161.0	26.1	 16
153	 18	186.3	24.4	 16
154	 18	128.3	19.4	 16
155	 18	106.0	20.9	 16
156	 18	170.8	75.8	 16
157	 18	335.3	64.6	 16
158	 18	225.5	35.8	 16
159	 18	279.8	100.1	 16
160	 18	687.3	165.6	 16
161	 18	219.0	29.1	 16
162	 18	262.3	46.0	 16
163	 18	151.5	23.6	 16
164	 18	125.5	16.9	 16
165	 18	81.3	16.1	 16
166	 18	109.8	22.4	 16
167	 18	136.0	21.5	 16
168	 18	82.3	11.4	 16
169	 18	156.3	27.7	 16
170	 18	451.8	49.4	 16
171	 18	403.3	186.6	 16
172	 18	1252.5	292.4	 16
173	 18	638.8	111.1	 16
174	 18	200.5	16.7	 16
175	 18	521.0	97.8	 16
176	 18	1770.8	276.1	 16
177	 18	896.8	96.0	 16
178	 18	866.8	102.4	 16
179	 18	468.3	108.2	 16
180	 18	202.3	27.9	 16
181	 18	220.0	42.7	 16
182	 18	203.0	37.1	 16
183	 18	170.0	29.1	 16
184	 18	174.0	37.8	 16
185	 18	133.5	16.9	 16
186	 18	117.5	13.5	 16
187	 18	288.5	104.6	 16
188	 18	99.3	24.6	 16
189	 18	245.3	59.4	 16
190	 18	117.3	62.0	 16
191	 18	208.3	44.7	 16
192	 18	239.0	34.4	 16
193	 18	596.8	175.4	 16
194	 18	2876.3	692.5	 16
195	 18	502.8	57.7	 16
196	 18	146.5	24.2	 16
197	 18	100.0	26.4	 16
198	 18	305.5	55.2	 16
199	 18	300.5	42.1	 16
200	 18	252.0	38.3	 16
201	 18	258.3	40.4	 16
202	 18	476.3	50.6	 16
203	 18	453.8	67.6	 16
204	 18	147.0	29.8	 16
205	 18	253.5	50.3	 16
206	 18	475.5	114.2	 16
207	 18	91.0	20.2	 16
208	 18	113.5	40.2	 16
209	 18	124.3	28.1	 16
210	 18	701.0	193.3	 16
211	 18	91.0	12.0	 16
212	 18	228.0	46.0	 16
213	 18	120.0	25.1	 16
214	 18	120.3	26.6	 16
215	 18	83.5	19.9	 16
216	 18	73.8	21.0	 16
217	 18	317.3	54.9	 16
218	 18	129.8	17.0	 16
219	 18	79.0	13.8	 16
220	 18	130.5	30.5	 16
221	 18	89.3	17.3	 16
222	 18	102.3	28.3	 16
223	 18	75.5	14.0	 16
224	 18	77.0	17.6	 16
225	 18	117.8	19.2	 16
226	 18	110.0	24.5	 16
227	 18	93.0	20.5	 16
228	 18	519.0	98.8	 16
229	 18	457.3	157.7	 16
230	 18	251.8	78.1	 16
231	 18	3113.5	635.7	 16
232	 18	443.3	55.9	 16
233	 18	2107.5	415.4	 16
234	 18	1198.5	132.3	 16
235	 18	252.3	41.5	 16
236	 18	120.8	19.0	 16
237	 18	870.0	201.0	 16
238	 18	85.5	15.0	 16
239	 18	357.3	46.0	 16
240	 18	126.3	23.7	 16
241	 18	152.5	19.4	 16
242	 18	556.5	56.4	 16
243	 18	850.3	124.4	 16
244	 18	166.0	20.7	 16
245	 18	177.8	31.9	 16
246	 18	287.0	61.4	 16
247	 18	76.3	16.3	 16
248	 18	140.3	25.4	 16
249	 18	117.5	17.8	 16
250	 18	118.3	21.9	 16
251	 18	106.3	18.8	 16
252	 18	124.8	20.9	 16
253	 18	225.8	72.2	 16
254	 18	187.3	32.8	 16
255	 18	123.0	17.6	 16
256	 18	228.5	45.1	 16
257	 18	109.8	26.6	 16
258	 18	323.5	51.0	 16
259	 18	119.3	22.1	 16
260	 18	234.0	34.9	 16
261	 18	1291.3	169.8	 16
262	 18	405.0	60.2	 16
263	 18	121.8	26.6	 16
264	 18	109.3	25.0	 16
265	 18	252.5	35.5	 16
266	 18	140.8	31.1	 16
267	 18	98.3	23.9	 16
268	 18	193.5	40.2	 16
269	 18	677.3	88.6	 16
270	 18	305.0	41.3	 16
271	 18	118.8	16.9	 16
272	 18	114.8	23.5	 16
273	 18	83.3	13.3	 16
274	 18	111.5	20.4	 16
275	 18	222.0	37.8	 16
276	 18	293.5	23.0	 16
277	 18	203.0	27.4	 16
278	 18	291.8	38.4	 16
279	 18	233.3	37.9	 16
280	 18	131.8	17.5	 16
281	 18	1319.0	188.0	 16
282	 18	281.3	41.0	 16
283	 18	79.3	11.7	 16
284	 18	135.8	27.0	 16
285	 18	101.3	64.4	 16
286	 18	84.3	12.7	 16
287	 18	151.5	30.6	 16
288	 18	160.0	26.5	 16
289	 18	132.5	24.4	 16
290	 18	246.8	34.3	 16
291	 18	223.0	33.8	 16
292	 18	138.3	12.6	 16
293	 18	142.5	24.4	 16
294	 18	81.0	14.0	 16
295	 18	132.0	18.6	 16
296	 18	111.8	22.3	 16
297	 18	87.0	16.1	 16
298	 18	69.3	10.5	 16
299	 18	165.0	21.6	 16
300	 18	111.0	19.1	 16
301	 18	262.0	46.1	 16
302	 18	111.5	18.7	 16
303	 18	393.3	68.7	 16
304	 18	333.3	30.1	 16
305	 18	141.3	37.1	 16
306	 18	184.0	40.1	 16
307	 18	346.8	211.8	 16
308	 18	397.8	255.8	 16
309	 18	334.5	238.0	 16
310	 18	357.0	46.1	 16
311	 18	225.3	32.8	 16
312	 18	243.3	31.3	 16
313	 18	215.5	25.9	 16
314	 18	197.0	24.2	 16
315	 18	310.5	50.1	 16
316	 18	1604.3	138.0	 16
317	 18	175.8	35.0	 16
318	 18	142.5	29.4	 16
319	 18	97.0	28.4	 16
320	 18	121.3	25.9	 16
321	 18	118.3	18.0	 16
322	 18	143.0	14.2	 16
323	 18	125.5	30.5	 16
324	 18	92.0	23.5	 16
325	 18	92.3	24.7	 16
326	 18	83.8	10.5	 16
327	 18	91.3	12.3	 16
328	 18	104.8	18.8	 16
329	 18	134.3	19.9	 16
330	 18	164.8	26.3	 16
331	 18	221.3	26.2	 16
332	 18	127.3	23.8	 16
333	 18	269.0	37.3	 16
334	 18	110.0	38.2	 16
335	 18	208.3	29.7	 16
336	 18	378.3	66.0	 16
337	 18	146.8	37.4	 16
338	 18	287.0	43.0	 16
339	 18	1596.3	354.8	 16
340	 18	151.8	30.0	 16
341	 18	107.0	29.1	 16
342	 18	349.8	35.6	 16
343	 18	112.5	19.7	 16
344	 18	163.5	44.6	 16
345	 18	126.3	22.7	 16
346	 18	136.5	24.3	 16
347	 18	250.0	36.6	 16
348	 18	311.0	40.7	 16
349	 18	906.3	92.6	 16
350	 18	105.0	29.7	 16
351	 18	205.0	31.7	 16
352	 18	2204.3	378.8	 16
353	 18	117.5	27.1	 16
354	 18	780.8	105.5	 16
355	 18	120.0	16.3	 16
356	 18	176.8	30.8	 16
357	 18	155.3	15.1	 16
358	 18	176.0	21.3	 16
359	 18	122.3	17.6	 16
360	 18	132.8	24.3	 16
361	 18	305.5	43.4	 16
362	 18	154.0	36.3	 16
363	 18	1332.0	151.2	 16
364	 18	1023.3	75.1	 16
365	 18	438.3	81.3	 16
366	 18	222.5	40.3	 16
367	 18	150.5	23.8	 16
368	 18	143.3	49.9	 16
369	 18	206.3	39.3	 16
370	 18	100.5	17.8	 16
371	 18	126.3	23.9	 16
372	 18	191.8	20.4	 16
373	 18	110.0	20.6	 16
374	 18	80.5	15.0	 16
375	 18	84.5	13.4	 16
376	 18	77.8	15.0	 16
377	 18	303.0	39.7	 16
378	 18	107.5	32.5	 16
379	 18	98.8	15.5	 16
380	 18	195.0	27.9	 16
381	 18	479.0	45.8	 16
382	 18	149.3	23.1	 16
383	 18	507.3	67.3	 20
384	 18	1476.0	200.4	 16
385	 18	799.0	85.1	 16
386	 18	490.3	81.3	 16
387	 18	846.5	175.2	 16
388	 18	90.3	17.1	 16
389	 18	333.5	30.7	 16
390	 18	165.0	36.4	 16
391	 18	280.8	39.0	 16
392	 18	113.5	23.6	 16
393	 18	130.8	26.9	 16
394	 18	248.3	27.5	 16
395	 18	496.0	45.8	 16
396	 18	308.3	56.6	 16
397	 18	118.5	35.6	 16
398	 18	100.3	17.4	 16
399	 18	92.0	15.7	 16
400	 18	130.5	31.8	 16
401	 18	114.3	24.2	 16
402	 18	660.5	68.1	 16
403	 18	195.5	39.9	 16
404	 18	809.5	116.6	 16
405	 18	95.3	21.5	 16
406	 18	93.8	14.9	 16
407	 18	262.0	42.2	 16
408	 18	95.8	19.0	 16
409	 18	85.8	12.7	 16
410	 18	92.3	14.3	 16
411	 18	135.0	21.7	 16
412	 18	392.5	60.2	 16
413	 18	243.0	33.2	 16
414	 18	321.3	50.4	 16
415	 18	122.0	18.9	 16
416	 18	90.5	17.1	 16
417	 18	91.0	15.4	 16
418	 18	137.0	28.7	 16
419	 18	112.0	19.1	 16
420	 18	191.5	28.2	 16
421	 18	289.5	39.4	 16
422	 18	519.5	49.5	 16
423	 18	594.3	56.4	 16
424	 18	482.0	46.4	 16
425	 18	214.5	34.9	 16
426	 18	139.3	17.6	 16
427	 18	112.3	25.7	 16
428	 18	100.0	14.6	 16
429	 18	99.8	22.6	 16
430	 18	522.8	51.5	 16
431	 18	380.8	41.5	 16
432	 18	234.0	38.4	 16
433	 18	93.5	15.2	 16
434	 18	244.0	40.1	 16
435	 18	198.8	31.6	 16
436	 18	205.5	18.4	 16
437	 18	217.5	30.6	 16
438	 18	353.8	52.7	 16
439	 18	91.5	11.8	 16
440	 18	182.8	29.5	 16
441	 18	328.3	74.9	 16
442	 18	500.8	90.6	 16
443	 18	311.0	47.7	 16
444	 18	99.0	12.4	 16
445	 18	161.3	28.0	 16
446	 18	89.3	24.6	 16
447	 18	134.5	24.6	 16
448	 18	212.0	21.1	 16
449	 18	113.0	16.7	 16
450	 18	360.5	137.5	 16
451	 18	138.0	16.4	 16
452	 18	531.8	102.4	 16
453	 18	197.3	42.5	 16
454	 18	117.8	20.0	 16
455	 18	123.5	17.9	 16
456	 18	1457.5	297.8	 16
457	 18	88.0	26.3	 16
458	 18	145.0	18.7	 16
459	 18	297.0	55.0	 16
460	 18	275.3	38.2	 16
461	 18	225.8	40.8	 16
462	 18	288.3	42.1	 16
463	 18	299.5	48.5	 16
464	 18	112.8	52.0	 16
465	 18	164.5	35.2	 16
466	 18	112.3	18.0	 16
467	 18	499.8	55.5	 16
468	 18	147.3	28.5	 16
469	 18	111.3	20.0	 16
470	 18	268.0	31.9	 16
471	 18	149.5	26.4	 16
472	 18	156.3	29.4	 16
473	 18	117.8	19.3	 16
474	 18	258.3	30.9	 16
475	 18	1430.5	109.0	 16
476	 18	172.8	27.1	 16
477	 18	102.8	22.0	 16
478	 18	441.3	50.5	 16
479	 18	373.8	68.6	 16
480	 18	1508.0	333.7	 16
481	 18	246.0	66.9	 16
482	 18	698.3	81.4	 16
483	 18	281.0	32.6	 16
484	 18	96.3	21.2	 16
485	 18	268.3	30.5	 16
486	 18	124.3	23.0	 16
487	 18	368.3	57.2	 16
488	 18	122.8	30.5	 16
489	 18	322.8	45.9	 16
490	 18	218.5	23.2	 16
491	 18	184.0	30.8	 16
492	 18	94.0	15.9	 16
493	 18	193.0	17.7	 16
494	 18	272.5	41.9	 16
495	 18	568.3	92.1	 16
496	 18	282.3	45.5	 16
497	 18	317.0	62.0	 16
498	 18	162.8	27.5	 16
499	 18	115.3	26.4	 16
500	 18	136.0	18.3	 16
501	 18	133.0	23.3	 16
502	 18	129.3	22.1	 16
503	 18	151.5	24.0	 16
504	 18	118.3	14.8	 16
505	 18	89.3	28.1	 16
506	 18	88.3	16.1	 16
507	 18	92.3	17.6	 16
508	 18	92.5	11.2	 16
509	 18	94.0	10.6	 16
510	 18	146.3	26.8	 16
511	 18	573.8	85.6	 16
512	 18	139.3	25.0	 16
513	 18	102.0	19.4	 16
514	 18	120.3	13.4	 16
515	 18	253.8	25.9	 16
516	 18	190.0	31.0	 16
517	 18	78.3	16.8	 16
518	 18	755.8	174.6	 16
519	 18	120.5	20.8	 16
520	 18	273.0	31.7	 16
521	 18	106.0	18.0	 16
522	 18	128.5	20.9	 16
523	 18	361.0	56.4	 16
524	 18	87.3	12.1	 16
525	 18	369.3	146.4	 16
526	 18	202.3	29.8	 16
527	 18	119.8	18.2	 16
528	 18	454.5	49.8	 16
529	 18	108.3	21.6	 16
530	 18	300.3	121.9	 16
531	 18	160.8	23.9	 16
532	 18	111.3	26.0	 16
533	 18	246.0	32.6	 16
534	 18	224.5	26.5	 16
535	 18	81.5	29.9	 16
536	 18	160.8	22.4	 16
537	 18	123.0	25.9	 16
538	 18	87.5	16.9	 16
539	 18	138.3	20.4	 16
540	 18	161.8	25.3	 16
541	 18	743.8	86.0	 16
542	 18	313.3	47.0	 16
543	 18	154.3	20.5	 16
544	 18	110.8	26.1	 16
545	 18	334.0	48.0	 16
546	 18	344.3	40.5	 16
547	 18	351.3	50.2	 16
548	 18	209.5	24.6	 16
549	 18	252.8	41.7	 16
550	 18	426.8	78.3	 16
551	 18	295.8	58.4	 16
552	 18	233.3	53.3	 16
553	 18	133.8	25.9	 16
554	 18	195.0	55.1	 16
555	 18	566.0	75.1	 16
556	 18	748.5	149.0	 16
557	 18	120.8	24.9	 16
558	 18	221.5	25.9	 16
559	 18	1114.3	153.8	 16
560	 18	222.3	28.7	 16
561	 18	107.0	19.8	 16
562	 18	197.3	21.6	 16
563	 18	494.5	50.0	 16
564	 18	206.3	41.7	 16
565	 18	145.0	16.5	 16
566	 18	176.8	31.5	 16
567	 18	153.3	28.3	 16
568	 18	141.0	18.7	 16
569	 18	172.5	48.0	 16
570	 18	125.8	22.2	 16
571	 18	109.3	26.7	 16
572	 18	233.3	38.4	 16
573	 18	1432.0	628.7	 16
574	 18	1805.5	651.2	 16
575	 18	919.8	180.4	 16
576	 18	328.0	27.5	 16
577	 18	539.0	124.7	 16
578	 18	138.8	24.2	 16
579	 18	167.0	21.9	 16
580	 18	742.0	60.5	 16
581	 18	280.8	110.0	 16
582	 18	457.0	89.8	 16
583	 18	318.3	49.8	 16
584	 18	554.8	47.4	 16
585	 18	822.8	116.6	 16
586	 18	348.0	52.4	 16
587	 18	155.8	19.7	 16
588	 18	133.3	33.7	 16
589	 18	123.5	14.4	 16
590	 18	298.8	29.6	 16
591	 18	145.3	38.3	 16
592	 18	153.8	15.5	 16
593	 18	107.5	11.2	 16
594	 18	134.3	19.0	 16
595	 18	240.3	33.5	 16
596	 18	696.3	56.5	 16
597	 18	431.5	42.8	 16
598	 18	137.3	16.8	 16
599	 18	257.3	54.4	 16
600	 18	257.0	33.1	 16
601	 18	723.0	73.0	 16
602	 18	1044.3	66.8	 16
603	 18	353.3	47.0	 16
604	 18	264.0	43.8	 16
605	 18	695.5	79.8	 16
606	 18	517.3	75.8	 16
607	 18	149.3	12.8	 16
608	 18	506.3	58.7	 16
609	 18	191.0	36.3	 16
610	 18	118.3	15.0	 16
611	 18	550.5	81.9	 16
612	 18	108.3	20.5	 16
613	 18	85.3	18.8	 16
614	 18	141.8	21.6	 16
615	 18	335.0	38.4	 16
616	 18	329.0	38.4	 16
617	 18	412.0	49.5	 16
618	 18	278.8	31.6	 16
619	 18	155.3	45.0	 16
620	 18	2456.8	286.9	 16
621	 18	281.8	60.9	 16
622	 18	1284.8	69.5	 16
623	 18	234.8	30.5	 20
624	 18	1479.0	272.5	 16
625	 18	1447.5	117.0	 16
626	 18	222.0	40.9	 16
627	 18	144.5	32.5	 16
628	 18	630.0	79.0	 16
629	 18	248.0	26.7	 16
630	 18	494.8	90.0	 16
631	 18	175.3	36.6	 16
632	 18	79.0	13.0	 16
633	 18	97.3	14.6	 16
634	 18	111.8	21.4	 16
635	 18	307.5	43.5	 16
636	 18	118.8	13.7	 16
637	 18	127.0	29.3	 16
638	 18	167.8	24.5	 16
639	 18	648.8	92.6	 16
640	 18	262.3	26.9	 16
641	 18	208.0	31.3	 16
642	 18	338.5	42.3	 16
643	 18	225.5	26.2	 16
644	 18	121.5	29.6	 16
645	 18	95.3	16.4	 16
646	 18	217.0	19.9	 16
647	 18	261.5	40.6	 16
648	 18	247.5	23.5	 16
649	 18	247.0	30.8	 16
650	 18	294.5	49.1	 16
651	 18	126.3	14.4	 16
652	 18	799.8	105.3	 16
653	 18	298.3	35.5	 16
654	 18	224.5	44.1	 16
655	 18	108.3	17.3	 16
656	 18	87.0	17.6	 16
657	 18	442.5	88.1	 16
658	 18	91.0	16.8	 16
659	 18	129.5	50.7	 16
660	 18	109.3	21.1	 16
661	 18	135.0	25.6	 16
662	 18	169.8	32.0	 16
663	 18	120.5	18.2	 16
664	 18	139.8	21.8	 16
665	 18	234.5	23.9	 16
666	 18	390.3	66.5	 16
667	 18	165.0	60.9	 16
668	 18	87.3	12.7	 16
669	 18	158.5	20.7	 16
670	 18	172.8	30.6	 16
671	 18	537.0	79.3	 16
672	 18	506.3	143.9	 16
673	 18	160.0	39.4	 16
674	 18	148.8	26.8	 16
675	 18	417.0	71.0	 16
676	 18	303.8	114.4	 16
677	 18	1757.8	321.0	 16
678	 18	226.8	58.4	 16
679	 18	159.5	18.1	 16
680	 18	139.8	24.8	 16
681	 18	204.0	24.3	 16
682	 18	276.3	31.1	 16
683	 18	172.3	31.9	 16
684	 18	369.8	28.7	 16
685	 18	305.3	47.7	 16
686	 18	192.0	24.2	 16
687	 18	391.3	43.3	 16
688	 18	951.0	250.6	 16
689	 18	109.0	19.4	 16
690	 18	196.3	35.6	 16
691	 18	164.0	31.9	 16
692	 18	160.0	19.2	 16
693	 18	254.3	35.9	 16
694	 18	275.8	50.6	 16
695	 18	207.5	29.1	 16
696	 18	1082.0	124.8	 16
697	 18	445.8	68.7	 16
698	 18	457.8	81.4	 16
699	 18	215.5	39.6	 16
700	 18	112.3	17.9	 16
701	 18	139.8	36.7	 16
702	 18	696.3	118.5	 16
703	 18	114.0	21.3	 16
704	 18	704.5	62.6	 16
705	 18	982.8	118.5	 16
706	 18	314.3	33.4	 16
707	 18	427.5	51.3	 16
708	 18	166.3	23.7	 16
709	 18	321.8	39.2	 16
710	 18	4702.0	833.6	 16
711	 18	7015.8	1817.6	 16
  0	 19	203.3	32.9	 16
  1	 19	122.3	20.4	 16
  2	 19	164.3	18.8	 16
  3	 19	538.3	57.5	 16
  4	 19	478.8	38.8	 16
  5	 19	1760.5	330.6	 16
  6	 19	143.5	13.9	 16
  7	 19	128.3	15.0	 16
  8	 19	122.8	22.3	 16
  9	 19	82.0	21.9	 16
 10	 19	96.3	15.9	 16
 11	 19	387.3	62.5	 16
 12	 19	368.8	46.9	 16
 13	 19	337.3	76.4	 16
 14	 19	287.8	36.5	 16
 15	 19	4374.3	1503.0	 16
 16	 19	511.3	69.7	 16
 17	 19	261.5	34.8	 16
 18	 19	342.8	42.8	 16
 19	 19	843.8	150.5	 16
 20	 19	205.5	49.5	 16
 21	 19	334.3	47.6	 16
 22	 19	1322.5	363.7	 16
 23	 19	79.3	9.4	 16
 24	 19	117.3	15.1	 16
 25	 19	238.8	39.0	 16
 26	 19	96.8	17.8	 16
 27	 19	90.5	11.6	 16
 28	 19	89.0	21.5	 16
 29	 19	108.0	19.6	 16
 30	 19	282.3	33.9	 16
 31	 19	370.0	81.6	 16
 32	 19	129.8	20.8	 16
 33	 19	211.5	54.9	 16
 34	 19	2196.0	628.4	 16
 35	 19	587.0	62.1	 16
 36	 19	2414.0	653.9	 16
 37	 19	321.8	44.1	 16
 38	 19	2041.8	389.6	 16
 39	 19	2124.5	507.7	 16
 40	 19	448.8	66.6	 16
 41	 19	116.3	20.0	 16
 42	 19	108.5	22.5	 16
 43	 19	152.3	18.1	 16
 44	 19	199.5	27.4	 16
 45	 19	149.3	24.2	 16
 46	 19	358.0	47.1	 16
 47	 19	1803.5	415.0	 16
 48	 19	4898.0	1111.8	 16
 49	 19	2382.5	703.8	 16
 50	 19	177.3	36.5	 16
 51	 19	809.3	150.1	 16
 52	 19	210.5	48.7	 16
 53	 19	485.5	53.4	 16
 54	 19	155.5	23.2	 16
 55	 19	211.8	38.4	 16
 56	 19	350.5	68.4	 16
 57	 19	259.8	48.7	 16
 58	 19	589.3	65.5	 16
 59	 19	634.3	128.2	 16
 60	 19	482.8	75.3	 16
 61	 19	114.8	23.0	 16
 62	 19	310.0	38.6	 16
 63	 19	659.5	88.2	 16
 64	 19	170.3	28.0	 16
 65	 19	277.5	48.9	 16
 66	 19	140.5	21.1	 16
 67	 19	109.5	40.0	 16
 68	 19	271.8	53.4	 16
 69	 19	1292.3	266.6	 16
 70	 19	1181.3	281.7	 16
 71	 19	1196.5	156.1	 16
 72	 19	666.0	62.8	 16
 73	 19	1068.0	139.4	 16
 74	 19	183.0	20.0	 16
 75	 19	300.0	34.7	 16
 76	 19	208.3	25.8	 16
 77	 19	197.8	28.0	 16
 78	 19	296.8	56.6	 16
 79	 19	115.3	22.2	 16
 80	 19	100.0	15.4	 16
 81	 19	156.8	27.7	 16
 82	 19	406.0	96.8	 16
 83	 19	900.0	167.7	 16
 84	 19	236.5	49.3	 16
 85	 19	1195.3	302.7	 16
 86	 19	131.0	369.0	 16
 87	 19	199.3	22.7	 16
 88	 19	189.5	28.8	 16
 89	 19	578.0	128.8	 16
 90	 19	487.8	73.0	 16
 91	 19	14060.3	4129.5	 16
 92	 19	170.3	169.9	 16
 93	 19	178.5	35.7	 16
 94	 19	287.8	61.7	 16
 95	 19	939.5	206.7	 16
 96	 19	2248.0	431.4	 16
 97	 19	179.5	25.7	 16
 98	 19	212.8	22.0	 16
 99	 19	182.3	39.8	 16
100	 19	182.0	31.9	 16
101	 19	373.3	50.7	 16
102	 19	1016.3	117.1	 16
103	 19	649.3	98.1	 16
104	 19	231.0	48.3	 16
105	 19	535.0	115.5	 16
106	 19	398.5	96.2	 16
107	 19	372.5	87.0	 16
108	 19	100.8	18.8	 16
109	 19	226.5	44.8	 16
110	 19	172.8	40.7	 16
111	 19	748.8	85.6	 16
112	 19	9975.0	3058.3	 16
113	 19	587.8	155.7	 16
114	 19	1057.5	255.5	 16
115	 19	1178.3	279.4	 16
116	 19	1150.0	299.9	 16
117	 19	240.0	34.0	 16
118	 19	106.0	18.0	 16
119	 19	1350.3	218.7	 16
120	 19	130.8	65.9	 16
121	 19	84.5	14.4	 16
122	 19	315.5	47.7	 16
123	 19	245.5	40.4	 16
124	 19	159.8	16.3	 16
125	 19	254.0	30.7	 16
126	 19	242.5	32.3	 16
127	 19	473.5	49.3	 16
128	 19	394.3	91.1	 16
129	 19	172.3	27.9	 16
130	 19	386.8	57.5	 16
131	 19	666.5	37.9	 16
132	 19	297.0	34.0	 16
133	 19	113.8	18.7	 16
134	 19	158.3	21.9	 16
135	 19	100.3	17.2	 16
136	 19	145.5	22.1	 16
137	 19	302.3	31.9	 16
138	 19	174.8	25.4	 16
139	 19	3762.8	211.8	 16
140	 19	217.5	35.8	 16
141	 19	2152.5	295.3	 16
142	 19	103.5	18.0	 16
143	 19	155.3	30.6	 16
144	 19	103.0	20.1	 16
145	 19	582.0	124.4	 20
146	 19	204.3	31.1	 16
147	 19	312.5	77.6	 16
148	 19	159.0	26.4	 16
149	 19	131.0	21.5	 16
150	 19	382.0	46.7	 16
151	 19	1238.5	303.9	 16
152	 19	509.5	79.6	 16
153	 19	1488.3	524.6	 16
154	 19	234.5	52.9	 16
155	 19	133.3	19.2	 16
156	 19	230.0	54.2	 16
157	 19	1205.0	279.4	 16
158	 19	2015.8	728.3	 16
159	 19	295.3	45.7	 16
160	 19	1442.0	446.4	 16
161	 19	207.3	61.1	 16
162	 19	735.3	99.3	 16
163	 19	1210.3	282.2	 16
164	 19	608.0	137.3	 16
165	 19	108.3	18.6	 16
166	 19	146.3	30.5	 16
167	 19	127.8	89.1	 16
168	 19	4738.8	1739.4	 16
169	 19	111.0	14.9	 16
170	 19	189.5	15.3	 16
171	 19	259.0	40.0	 16
172	 19	608.3	130.9	 16
173	 19	1954.0	559.8	 16
174	 19	703.0	221.9	 16
175	 19	161.3	26.2	 16
176	 19	209.0	66.0	 16
177	 19	135.8	38.9	 16
178	 19	511.0	56.2	 16
179	 19	380.0	43.0	 16
180	 19	1002.0	218.1	 16
181	 19	299.5	60.7	 16
182	 19	244.0	52.3	 16
183	 19	6984.8	2348.8	 16
184	 19	274.3	60.8	 16
185	 19	207.5	118.5	 16
186	 19	353.8	45.3	 16
187	 19	739.8	192.4	 16
188	 19	105.3	16.7	 16
189	 19	123.8	25.9	 16
190	 19	255.3	55.2	 16
191	 19	264.8	26.6	 16
192	 19	760.5	162.8	 16
193	 19	1347.3	458.4	 16
194	 19	402.3	89.8	 16
195	 19	1166.3	376.4	 16
196	 19	98.3	19.5	 16
197	 19	298.5	40.1	 16
198	 19	318.3	43.3	 16
199	 19	272.0	64.2	 16
200	 19	1076.5	328.6	 16
201	 19	1121.5	288.9	 16
202	 19	740.3	132.7	 16
203	 19	355.0	75.3	 16
204	 19	466.0	82.7	 16
205	 19	326.8	91.3	 16
206	 19	131.3	29.3	 16
207	 19	217.0	18.9	 16
208	 19	355.8	53.0	 16
209	 19	163.8	30.9	 16
210	 19	114.8	24.2	 16
211	 19	165.5	35.3	 16
212	 19	117.3	12.8	 16
213	 19	131.8	21.9	 16
214	 19	146.0	17.9	 16
215	 19	273.5	47.7	 16
216	 19	86.3	11.6	 16
217	 19	1035.8	239.5	 16
218	 19	227.3	46.3	 16
219	 19	219.3	26.2	 16
220	 19	135.8	22.0	 16
221	 19	181.3	21.7	 16
222	 19	301.0	49.9	 16
223	 19	100.5	18.1	 16
224	 19	159.3	35.2	 16
225	 19	100.0	18.3	 16
226	 19	118.8	23.5	 16
227	 19	283.0	40.0	 16
228	 19	158.8	26.2	 16
229	 19	618.3	142.9	 16
230	 19	546.8	151.8	 16
231	 19	1887.8	533.3	 16
232	 19	159.5	34.2	 16
233	 19	117.3	19.2	 16
234	 19	107.5	21.9	 16
235	 19	268.0	25.5	 16
236	 19	190.0	44.9	 16
237	 19	152.0	29.8	 16
238	 19	406.5	42.1	 16
239	 19	127.8	26.4	 16
240	 19	197.3	18.8	 16
241	 19	207.0	21.2	 16
242	 19	86.5	24.4	 16
243	 19	178.3	30.8	 16
244	 19	310.0	48.3	 16
245	 19	131.8	28.4	 16
246	 19	180.5	29.6	 16
247	 19	96.3	21.7	 16
248	 19	1976.3	476.9	 16
249	 19	124.3	14.5	 16
250	 19	79.5	18.3	 16
251	 19	83.0	12.1	 16
252	 19	100.5	19.5	 16
253	 19	92.0	17.4	 16
254	 19	80.8	14.2	 16
255	 19	132.5	24.7	 16
256	 19	202.3	34.2	 16
257	 19	381.3	104.5	 16
258	 19	135.0	22.9	 16
259	 19	819.5	181.7	 16
260	 19	372.3	45.7	 16
261	 19	403.0	47.0	 16
262	 19	706.5	120.1	 16
263	 19	112.0	26.3	 16
264	 19	137.3	26.3	 16
265	 19	202.0	26.8	 16
266	 19	137.0	18.7	 16
267	 19	220.5	34.1	 16
268	 19	201.0	28.0	 16
269	 19	559.5	90.8	 16
270	 19	758.3	92.2	 16
271	 19	253.3	55.4	 16
272	 19	1207.8	233.3	 16
273	 19	296.0	73.1	 16
274	 19	264.8	40.3	 16
275	 19	318.5	44.2	 16
276	 19	1042.3	216.6	 16
277	 19	123.5	28.6	 16
278	 19	353.0	69.8	 16
279	 19	268.3	27.1	 16
280	 19	319.8	54.4	 16
281	 19	118.8	33.9	 16
282	 19	111.8	15.5	 16
283	 19	130.5	16.2	 16
284	 19	132.0	20.5	 16
285	 19	495.3	128.1	 16
286	 19	145.3	27.5	 16
287	 19	180.3	31.6	 16
288	 19	92.0	17.0	 16
289	 19	240.0	37.9	 16
290	 19	358.0	46.9	 16
291	 19	435.8	51.1	 16
292	 19	125.0	23.2	 16
293	 19	152.0	19.4	 16
294	 19	150.0	34.9	 16
295	 19	118.8	20.3	 16
296	 19	136.5	23.1	 16
297	 19	98.3	16.8	 16
298	 19	89.0	12.7	 16
299	 19	310.5	58.8	 16
300	 19	120.3	22.6	 16
301	 19	174.8	28.8	 16
302	 19	329.0	71.8	 16
303	 19	478.5	53.7	 16
304	 19	170.3	19.8	 16
305	 19	141.5	33.0	 16
306	 19	529.8	69.5	 16
307	 19	98.0	16.5	 16
308	 19	337.5	58.0	 16
309	 19	226.3	39.2	 16
310	 19	287.3	67.7	 16
311	 19	105.3	29.6	 16
312	 19	969.5	248.8	 16
313	 19	108.5	18.3	 16
314	 19	150.0	25.8	 16
315	 19	201.8	30.1	 16
316	 19	177.5	39.4	 16
317	 19	1694.3	361.7	 16
318	 19	381.8	50.1	 16
319	 19	138.0	18.9	 16
320	 19	269.3	68.7	 16
321	 19	771.3	120.2	 16
322	 19	134.0	20.8	 16
323	 19	182.8	30.6	 16
324	 19	144.0	23.6	 16
325	 19	81.3	12.5	 16
326	 19	514.3	136.1	 16
327	 19	171.5	27.8	 16
328	 19	105.0	13.7	 16
329	 19	172.5	31.9	 16
330	 19	108.0	16.3	 16
331	 19	234.3	36.1	 16
332	 19	111.5	18.0	 16
333	 19	348.5	80.6	 16
334	 19	352.0	47.9	 16
335	 19	1531.3	150.9	 16
336	 19	110.0	25.4	 16
337	 19	158.5	29.2	 16
338	 19	374.8	49.3	 16
339	 19	1007.3	241.0	 16
340	 19	266.3	24.3	 16
341	 19	85.0	14.9	 16
342	 19	113.0	22.9	 16
343	 19	326.5	85.4	 16
344	 19	103.0	19.7	 16
345	 19	86.8	11.1	 16
346	 19	84.8	18.3	 16
347	 19	82.3	16.9	 16
348	 19	566.5	94.0	 16
349	 19	211.5	36.9	 16
350	 19	131.3	19.8	 16
351	 19	484.8	75.0	 16
352	 19	180.5	42.8	 16
353	 19	591.8	74.9	 16
354	 19	130.3	15.0	 16
355	 19	441.8	69.5	 16
356	 19	498.0	43.2	 16
357	 19	516.5	78.5	 16
358	 19	5250.8	570.8	 16
359	 19	456.0	35.8	 16
360	 19	157.0	23.3	 16
361	 19	208.8	33.9	 16
362	 19	172.3	29.1	 16
363	 19	610.5	135.9	 16
364	 19	106.8	14.6	 16
365	 19	185.3	26.7	 16
366	 19	122.3	12.5	 16
367	 19	109.0	16.0	 16
368	 19	99.3	16.8	 16
369	 19	611.8	50.4	 16
370	 19	116.3	30.5	 16
371	 19	169.0	23.0	 16
372	 19	267.3	38.3	 16
373	 19	419.5	71.5	 16
374	 19	722.5	146.5	 16
375	 19	91.5	24.2	 16
376	 19	394.3	72.6	 16
377	 19	188.5	23.6	 16
378	 19	315.3	56.0	 16
379	 19	166.5	24.9	 16
380	 19	4794.8	676.5	 16
381	 19	889.3	106.8	 16
382	 19	91.3	16.8	 16
383	 19	306.8	31.0	 16
384	 19	180.5	57.3	 16
385	 19	304.3	32.6	 20
386	 19	173.3	32.0	 16
387	 19	1293.3	172.9	 16
388	 19	438.3	71.6	 16
389	 19	136.3	19.7	 16
390	 19	105.5	17.4	 16
391	 19	183.5	35.5	 16
392	 19	334.5	40.8	 16
393	 19	2665.0	653.4	 16
394	 19	128.0	16.2	 16
395	 19	1458.3	261.1	 16
396	 19	300.5	37.1	 16
397	 19	109.8	21.6	 16
398	 19	140.5	25.4	 16
399	 19	719.8	105.2	 16
400	 19	1009.5	222.4	 16
401	 19	92.0	14.0	 16
402	 19	580.8	114.9	 16
403	 19	182.0	31.6	 16
404	 19	192.5	38.6	 16
405	 19	100.3	25.3	 16
406	 19	203.8	31.4	 16
407	 19	394.8	58.3	 16
408	 19	1348.5	134.3	 16
409	 19	1327.8	273.4	 16
410	 19	98.0	19.8	 16
411	 19	228.0	39.3	 16
412	 19	456.8	55.3	 16
413	 19	221.8	25.4	 16
414	 19	521.0	78.2	 16
415	 19	188.0	32.3	 16
416	 19	206.0	35.3	 16
417	 19	97.5	13.1	 16
418	 19	163.3	40.2	 16
419	 19	114.3	17.6	 16
420	 19	409.3	37.6	 16
421	 19	115.5	18.9	 16
422	 19	114.3	21.2	 16
423	 19	564.0	52.6	 16
424	 19	494.8	100.4	 16
425	 19	146.5	26.5	 16
426	 19	153.5	24.7	 16
427	 19	195.3	41.9	 16
428	 19	494.3	42.3	 16
429	 19	403.8	38.7	 16
430	 19	89.5	17.9	 16
431	 19	499.5	109.7	 16
432	 19	95.0	21.6	 16
433	 19	392.0	36.8	 16
434	 19	153.3	41.3	 16
435	 19	109.0	22.2	 16
436	 19	425.0	64.4	 16
437	 19	203.0	18.7	 16
438	 19	102.3	14.5	 16
439	 19	79.5	18.4	 16
440	 19	403.0	85.9	 16
441	 19	804.5	80.6	 16
442	 19	227.8	42.2	 16
443	 19	271.0	70.9	 16
444	 19	414.5	71.5	 16
445	 19	117.0	18.8	 16
446	 19	135.3	24.1	 16
447	 19	92.8	16.1	 16
448	 19	172.3	20.2	 16
449	 19	273.0	48.8	 16
450	 19	183.3	27.6	 16
451	 19	641.8	83.2	 16
452	 19	109.3	22.7	 16
453	 19	90.3	14.2	 16
454	 19	71.5	10.8	 16
455	 19	151.5	30.2	 16
456	 19	256.0	44.8	 16
457	 19	109.8	17.9	 16
458	 19	441.5	98.2	 16
459	 19	168.5	39.6	 16
460	 19	157.0	19.0	 16
461	 19	112.3	27.0	 16
462	 19	327.3	54.7	 16
463	 19	158.5	33.0	 16
464	 19	193.5	29.1	 16
465	 19	351.0	69.6	 16
466	 19	103.3	20.8	 16
467	 19	96.3	18.4	 16
468	 19	453.0	73.1	 16
469	 19	245.0	17.9	 16
470	 19	885.8	107.2	 16
471	 19	739.0	118.0	 16
472	 19	326.3	40.5	 16
473	 19	473.8	79.7	 16
474	 19	144.3	21.9	 16
475	 19	942.5	114.2	 16
476	 19	151.5	17.7	 16
477	 19	274.5	66.9	 16
478	 19	531.5	49.6	 16
479	 19	893.5	257.9	 16
480	 19	406.3	57.6	 16
481	 19	175.3	23.0	 16
482	 19	132.3	18.4	 16
483	 19	122.3	18.1	 16
484	 19	87.0	22.2	 16
485	 19	922.5	86.0	 16
486	 19	1022.3	207.6	 16
487	 19	268.3	43.3	 16
488	 19	1248.3	217.0	 16
489	 19	396.8	41.2	 16
490	 19	146.0	23.4	 16
491	 19	429.0	50.8	 16
492	 19	450.8	95.4	 16
493	 19	213.8	28.8	 16
494	 19	263.8	38.5	 16
495	 19	246.3	26.6	 16
496	 19	9220.3	2121.9	 16
497	 19	2870.0	741.2	 16
498	 19	2019.0	423.7	 16
499	 19	125.0	31.2	 16
500	 19	84.0	16.0	 16
501	 19	121.8	20.1	 16
502	 19	151.0	24.5	 16
503	 19	250.3	43.4	 16
504	 19	214.8	35.9	 16
505	 19	333.0	86.6	 16
506	 19	203.0	22.7	 16
507	 19	507.3	96.6	 16
508	 19	595.3	117.1	 16
509	 19	2551.0	633.2	 16
510	 19	106.3	16.8	 16
511	 19	311.0	25.3	 16
512	 19	135.0	16.1	 16
513	 19	99.3	18.1	 16
514	 19	326.5	49.3	 16
515	 19	126.8	17.5	 16
516	 19	923.8	159.5	 16
517	 19	1923.3	593.6	 16
518	 19	87.0	19.6	 16
519	 19	110.0	15.9	 16
520	 19	714.3	198.1	 16
521	 19	105.3	20.0	 16
522	 19	115.0	15.0	 16
523	 19	3526.0	1163.2	 16
524	 19	127.5	27.0	 16
525	 19	1311.5	327.3	 16
526	 19	137.8	22.4	 16
527	 19	254.3	47.9	 16
528	 19	339.5	47.4	 16
529	 19	906.3	124.8	 16
530	 19	214.8	46.1	 16
531	 19	460.3	78.6	 16
532	 19	278.3	67.1	 16
533	 19	231.5	20.1	 16
534	 19	301.5	29.7	 16
535	 19	345.8	74.7	 16
536	 19	90.3	20.3	 16
537	 19	220.0	39.2	 16
538	 19	126.5	28.9	 16
539	 19	351.8	60.2	 16
540	 19	418.8	83.3	 16
541	 19	228.3	31.1	 16
542	 19	314.5	52.0	 16
543	 19	73.3	11.1	 16
544	 19	259.3	60.6	 16
545	 19	503.8	127.3	 16
546	 19	198.3	39.6	 16
547	 19	150.0	22.7	 16
548	 19	130.0	21.0	 16
549	 19	633.0	161.1	 16
550	 19	179.5	24.4	 16
551	 19	759.0	180.9	 16
552	 19	129.3	28.8	 16
553	 19	600.0	90.6	 16
554	 19	179.0	33.0	 16
555	 19	116.8	25.1	 16
556	 19	283.8	49.1	 16
557	 19	1104.8	334.9	 16
558	 19	414.8	92.2	 16
559	 19	2524.3	586.4	 16
560	 19	759.5	119.6	 16
561	 19	169.5	22.7	 16
562	 19	322.5	46.0	 16
563	 19	301.3	35.3	 16
564	 19	148.3	32.3	 16
565	 19	113.8	39.9	 16
566	 19	129.3	15.0	 16
567	 19	326.5	80.7	 16
568	 19	3695.3	1127.0	 16
569	 19	281.5	63.2	 16
570	 19	88.0	13.4	 16
571	 19	233.5	34.1	 16
572	 19	315.5	61.9	 16
573	 19	154.8	41.6	 16
574	 19	558.0	52.2	 16
575	 19	245.3	46.9	 16
576	 19	304.0	45.7	 16
577	 19	205.8	29.7	 16
578	 19	185.5	29.2	 16
579	 19	320.5	49.6	 16
580	 19	716.0	90.4	 16
581	 19	553.3	75.6	 16
582	 19	340.5	47.1	 16
583	 19	177.3	17.5	 16
584	 19	217.8	62.2	 16
585	 19	262.0	36.9	 16
586	 19	369.3	50.9	 16
587	 19	492.3	134.3	 16
588	 19	399.0	103.8	 16
589	 19	119.5	25.0	 16
590	 19	823.8	141.4	 16
591	 19	1288.8	351.2	 16
592	 19	164.3	26.7	 16
593	 19	2964.5	685.3	 16
594	 19	126.8	19.2	 16
595	 19	137.5	21.6	 16
596	 19	560.8	80.9	 16
597	 19	232.3	22.7	 16
598	 19	186.0	29.9	 16
599	 19	220.3	40.5	 16
600	 19	263.0	29.7	 16
601	 19	187.0	26.4	 16
602	 19	632.0	75.4	 16
603	 19	238.5	33.8	 16
604	 19	225.8	43.9	 16
605	 19	446.5	42.7	 16
606	 19	232.5	32.9	 16
607	 19	1621.0	251.5	 16
608	 19	586.0	79.8	 16
609	 19	235.0	25.7	 16
610	 19	145.5	26.9	 16
611	 19	123.3	21.3	 16
612	 19	127.8	18.8	 16
613	 19	168.5	37.3	 16
614	 19	3537.0	839.9	 16
615	 19	1459.8	217.9	 16
616	 19	1893.8	215.3	 16
617	 19	911.0	122.6	 16
618	 19	600.3	114.9	 16
619	 19	131.3	25.6	 16
620	 19	102.0	16.4	 16
621	 19	757.5	125.4	 16
622	 19	1736.3	429.8	 16
623	 19	241.8	32.4	 16
624	 19	483.5	58.8	 16
625	 19	298.0	36.0	 20
626	 19	139.3	27.5	 16
627	 19	110.3	17.4	 16
628	 19	102.8	17.1	 16
629	 19	285.5	42.1	 16
630	 19	198.5	30.1	 16
631	 19	170.0	23.8	 16
632	 19	265.3	40.9	 16
633	 19	293.5	48.7	 16
634	 19	322.0	54.6	 16
635	 19	303.3	66.3	 16
636	 19	415.5	50.3	 16
637	 19	220.3	23.4	 16
638	 19	126.0	14.3	 16
639	 19	266.0	34.6	 16
640	 19	522.8	145.0	 16
641	 19	1243.3	76.3	 16
642	 19	503.8	37.8	 16
643	 19	505.8	50.0	 16
644	 19	321.0	45.7	 16
645	 19	298.5	61.8	 16
646	 19	1143.8	250.8	 16
647	 19	1253.5	215.9	 16
648	 19	343.0	37.3	 16
649	 19	275.5	39.5	 16
650	 19	329.8	55.8	 16
651	 19	277.5	28.3	 16
652	 19	194.0	19.2	 16
653	 19	247.3	46.2	 16
654	 19	204.0	27.2	 16
655	 19	296.3	45.6	 16
656	 19	253.8	28.8	 16
657	 19	442.0	39.8	 16
658	 19	191.3	24.7	 16
659	 19	187.8	32.0	 16
660	 19	153.5	24.9	 16
661	 19	150.3	60.2	 16
662	 19	449.0	102.8	 16
663	 19	137.8	35.3	 16
664	 19	94.5	17.4	 16
665	 19	136.3	25.3	 16
666	 19	1098.3	146.2	 16
667	 19	242.3	41.9	 16
668	 19	88.5	16.4	 16
669	 19	215.5	42.2	 16
670	 19	186.5	23.1	 16
671	 19	376.8	69.8	 16
672	 19	166.8	25.4	 16
673	 19	96.5	16.7	 16
674	 19	339.3	93.5	 16
675	 19	174.5	24.1	 16
676	 19	710.3	132.9	 16
677	 19	599.5	113.2	 16
678	 19	125.8	23.6	 16
679	 19	84.5	15.3	 16
680	 19	98.0	19.7	 16
681	 19	145.3	17.3	 16
682	 19	318.5	77.3	 16
683	 19	132.0	18.0	 16
684	 19	1244.3	349.6	 16
685	 19	160.3	24.7	 16
686	 19	152.0	23.7	 16
687	 19	237.3	37.1	 16
688	 19	219.0	33.2	 16
689	 19	179.5	25.3	 16
690	 19	173.3	41.9	 16
691	 19	106.3	18.8	 16
692	 19	1462.8	336.1	 16
693	 19	1404.5	408.6	 16
694	 19	409.5	61.9	 16
695	 19	513.5	82.9	 16
696	 19	335.0	95.8	 16
697	 19	482.3	144.7	 16
698	 19	197.0	35.5	 16
699	 19	275.0	51.8	 16
700	 19	471.3	79.7	 16
701	 19	114.0	18.3	 16
702	 19	140.3	19.2	 16
703	 19	216.0	44.7	 16
704	 19	1046.3	226.5	 16
705	 19	79.3	11.0	 16
706	 19	108.8	26.5	 16
707	 19	403.0	44.8	 16
708	 19	1830.5	476.6	 16
709	 19	372.0	43.6	 16
710	 19	385.0	42.4	 16
711	 19	189.3	48.2	 16
  0	 20	6886.8	1025.3	 16
  1	 20	176.3	21.1	 16
  2	 20	180.3	23.3	 16
  3	 20	775.3	60.8	 16
  4	 20	1305.5	144.9	 16
  5	 20	334.8	75.0	 16
  6	 20	115.8	15.5	 16
  7	 20	103.5	22.4	 16
  8	 20	82.3	14.1	 16
  9	 20	81.3	13.7	 16
 10	 20	130.0	19.7	 16
 11	 20	152.8	25.8	 16
 12	 20	171.5	29.6	 16
 13	 20	194.3	34.1	 16
 14	 20	411.3	37.7	 16
 15	 20	1004.0	161.9	 16
 16	 20	306.3	42.7	 16
 17	 20	321.0	63.6	 16
 18	 20	575.3	50.7	 16
 19	 20	979.5	155.4	 16
 20	 20	237.8	31.7	 16
 21	 20	416.8	79.6	 16
 22	 20	322.0	86.3	 16
 23	 20	101.0	13.0	 16
 24	 20	111.0	26.9	 16
 25	 20	385.5	70.7	 16
 26	 20	77.8	20.2	 16
 27	 20	132.5	23.6	 16
 28	 20	91.8	9.8	 16
 29	 20	106.5	21.8	 16
 30	 20	198.3	23.6	 16
 31	 20	343.3	55.6	 16
 32	 20	138.3	15.0	 16
 33	 20	306.8	66.4	 16
 34	 20	443.5	55.7	 16
 35	 20	3729.5	719.0	 16
 36	 20	245.3	67.1	 16
 37	 20	497.8	65.1	 16
 38	 20	427.8	85.4	 16
 39	 20	498.3	72.3	 16
 40	 20	421.8	73.9	 16
 41	 20	104.0	15.4	 16
 42	 20	81.5	10.9	 16
 43	 20	135.8	38.7	 16
 44	 20	463.3	86.9	 16
 45	 20	117.8	17.3	 16
 46	 20	113.3	14.4	 16
 47	 20	347.3	69.4	 16
 48	 20	2390.5	373.1	 16
 49	 20	441.3	115.6	 16
 50	 20	120.5	13.0	 16
 51	 20	418.0	65.1	 16
 52	 20	273.3	93.3	 16
 53	 20	1652.8	297.6	 16
 54	 20	283.8	55.2	 16
 55	 20	474.5	57.2	 16
 56	 20	203.3	34.9	 16
 57	 20	285.5	46.3	 16
 58	 20	477.3	69.2	 16
 59	 20	566.3	54.3	 16
 60	 20	1525.8	348.8	 16
 61	 20	99.0	22.1	 16
 62	 20	530.0	41.4	 16
 63	 20	648.5	63.5	 16
 64	 20	276.0	63.0	 16
 65	 20	176.3	37.9	 16
 66	 20	101.8	17.7	 16
 67	 20	92.3	14.2	 16
 68	 20	168.5	29.7	 16
 69	 20	487.8	56.9	 16
 70	 20	605.5	100.3	 16
 71	 20	243.3	69.7	 16
 72	 20	285.5	78.4	 16
 73	 20	1969.0	193.2	 16
 74	 20	287.3	27.2	 16
 75	 20	264.5	24.9	 16
 76	 20	314.8	55.9	 16
 77	 20	291.5	31.1	 16
 78	 20	384.8	39.6	 16
 79	 20	99.0	14.8	 16
 80	 20	102.0	16.4	 16
 81	 20	152.3	26.9	 16
 82	 20	69.5	7.5	 16
 83	 20	437.5	77.0	 16
 84	 20	348.5	40.3	 16
 85	 20	222.8	61.8	 16
 86	 20	115.5	22.7	 16
 87	 20	114.3	16.4	 16
 88	 20	167.5	22.5	 16
 89	 20	293.8	41.8	 16
 90	 20	219.8	44.1	 16
 91	 20	5289.5	1341.6	 16
 92	 20	131.8	37.7	 16
 93	 20	104.0	13.9	 16
 94	 20	190.5	27.3	 16
 95	 20	254.5	62.1	 16
 96	 20	981.0	157.1	 16
 97	 20	148.3	23.9	 16
 98	 20	391.3	46.6	 16
 99	 20	736.5	99.3	 16
100	 20	184.8	30.9	 16
101	 20	181.3	37.1	 16
102	 20	1902.3	167.2	 16
103	 20	831.5	68.2	 16
104	 20	363.5	49.6	 16
105	 20	239.3	54.2	 16
106	 20	176.3	25.5	 16
107	 20	170.0	30.5	 16
108	 20	121.3	19.4	 16
109	 20	215.0	27.5	 16
110	 20	114.8	23.2	 16
111	 20	280.0	37.5	 16
112	 20	2358.8	829.8	 16
113	 20	191.0	42.1	 16
114	 20	534.0	54.0	 16
115	 20	479.8	73.0	 16
116	 20	506.5	80.9	 16
117	 20	135.5	29.4	 16
118	 20	86.5	18.2	 16
119	 20	205.8	58.9	 16
120	 20	116.3	23.4	 16
121	 20	76.0	13.5	 16
122	 20	100.0	15.5	 16
123	 20	212.3	21.3	 16
124	 20	110.3	22.5	 16
125	 20	117.3	31.7	 16
126	 20	2920.0	200.0	 16
127	 20	634.3	48.8	 16
128	 20	415.0	66.4	 16
129	 20	119.0	15.5	 16
130	 20	148.5	25.7	 16
131	 20	353.5	41.9	 16
132	 20	221.3	36.3	 16
133	 20	76.5	12.4	 16
134	 20	121.3	39.5	 16
135	 20	98.8	20.1	 16
136	 20	114.5	14.8	 16
137	 20	122.5	39.2	 16
138	 20	284.5	44.2	 16
139	 20	881.5	122.5	 16
140	 20	731.5	51.5	 16
141	 20	181.3	31.5	 16
142	 20	94.0	31.6	 16
143	 20	126.8	20.8	 16
144	 20	97.0	20.9	 16
145	 20	160.0	19.8	 16
146	 20	116.0	17.3	 16
147	 20	111.8	24.5	 20
148	 20	121.8	18.4	 16
149	 20	141.3	24.5	 16
150	 20	226.5	30.8	 16
151	 20	363.8	79.4	 16
152	 20	281.8	64.2	 16
153	 20	469.8	113.1	 16
154	 20	198.0	26.1	 16
155	 20	174.0	47.0	 16
156	 20	319.8	37.4	 16
157	 20	541.3	125.8	 16
158	 20	135.3	26.4	 16
159	 20	178.0	22.0	 16
160	 20	611.0	163.5	 16
161	 20	200.3	87.2	 16
162	 20	1052.8	162.7	 16
163	 20	2535.5	711.8	 16
164	 20	366.0	79.3	 16
165	 20	110.0	18.2	 16
166	 20	126.5	22.5	 16
167	 20	114.3	31.1	 16
168	 20	585.5	196.1	 16
169	 20	104.3	25.6	 16
170	 20	242.3	33.6	 16
171	 20	647.0	134.1	 16
172	 20	220.3	62.9	 16
173	 20	698.3	137.4	 16
174	 20	588.0	180.0	 16
175	 20	133.0	57.5	 16
176	 20	122.0	28.1	 16
177	 20	98.8	46.6	 16
178	 20	759.8	124.5	 16
179	 20	632.8	138.6	 16
180	 20	653.3	103.8	 16
181	 20	205.0	29.4	 16
182	 20	188.0	58.3	 16
183	 20	938.5	317.8	 16
184	 20	179.0	26.6	 16
185	 20	109.8	13.1	 16
186	 20	146.5	27.4	 16
187	 20	281.0	26.5	 16
188	 20	117.3	19.2	 16
189	 20	85.0	19.0	 16
190	 20	108.3	14.7	 16
191	 20	138.5	34.1	 16
192	 20	280.5	47.7	 16
193	 20	452.3	87.7	 16
194	 20	287.8	68.8	 16
195	 20	200.5	42.0	 16
196	 20	96.5	15.6	 16
197	 20	449.5	90.2	 16
198	 20	361.0	77.9	 16
199	 20	211.0	35.9	 16
200	 20	253.5	37.0	 16
201	 20	844.8	99.5	 16
202	 20	1033.5	205.7	 16
203	 20	191.0	36.4	 16
204	 20	155.8	25.0	 16
205	 20	260.5	52.2	 16
206	 20	116.8	19.1	 16
207	 20	102.3	20.8	 16
208	 20	222.8	31.2	 16
209	 20	128.8	25.9	 16
210	 20	112.3	21.4	 16
211	 20	263.3	58.5	 16
212	 20	88.3	12.4	 16
213	 20	122.3	30.2	 16
214	 20	122.0	31.8	 16
215	 20	148.0	25.0	 16
216	 20	111.0	43.8	 16
217	 20	117.3	18.7	 16
218	 20	119.5	17.2	 16
219	 20	200.0	34.5	 16
220	 20	155.3	32.7	 16
221	 20	213.0	43.7	 16
222	 20	132.5	26.7	 16
223	 20	88.5	21.4	 16
224	 20	114.8	22.7	 16
225	 20	97.3	13.3	 16
226	 20	98.3	25.6	 16
227	 20	648.0	132.1	 16
228	 20	154.5	25.6	 16
229	 20	1310.0	263.3	 16
230	 20	177.3	24.1	 16
231	 20	175.8	53.2	 16
232	 20	101.3	16.2	 16
233	 20	92.0	12.2	 16
234	 20	108.3	23.7	 16
235	 20	250.8	47.8	 16
236	 20	93.0	14.4	 16
237	 20	190.8	65.0	 16
238	 20	1270.0	267.4	 16
239	 20	178.0	35.4	 16
240	 20	362.3	43.9	 16
241	 20	318.5	63.7	 16
242	 20	104.0	18.4	 16
243	 20	133.0	29.6	 16
244	 20	249.8	61.5	 16
245	 20	127.3	36.8	 16
246	 20	176.5	31.0	 16
247	 20	91.8	19.8	 16
248	 20	745.5	132.6	 16
249	 20	144.3	22.0	 16
250	 20	83.0	15.1	 16
251	 20	170.0	25.1	 16
252	 20	219.8	91.3	 16
253	 20	96.8	16.4	 16
254	 20	92.3	37.5	 16
255	 20	143.3	24.0	 16
256	 20	117.3	8.7	 16
257	 20	94.5	28.9	 16
258	 20	119.3	32.7	 16
259	 20	383.5	51.4	 16
260	 20	257.3	33.2	 16
261	 20	319.0	40.7	 16
262	 20	318.3	64.9	 16
263	 20	91.0	20.4	 16
264	 20	109.5	14.3	 16
265	 20	191.3	15.9	 16
266	 20	101.5	16.9	 16
267	 20	160.3	22.3	 16
268	 20	207.8	23.7	 16
269	 20	203.5	42.5	 16
270	 20	307.3	54.2	 16
271	 20	165.3	22.0	 16
272	 20	889.0	124.3	 16
273	 20	121.3	15.5	 16
274	 20	170.0	35.9	 16
275	 20	237.3	24.3	 16
276	 20	293.8	27.1	 16
277	 20	114.5	22.0	 16
278	 20	114.3	25.3	 16
279	 20	169.3	22.0	 16
280	 20	193.5	54.2	 16
281	 20	118.8	21.0	 16
282	 20	87.5	11.6	 16
283	 20	140.0	19.3	 16
284	 20	99.8	19.4	 16
285	 20	164.0	28.2	 16
286	 20	109.0	28.8	 16
287	 20	247.3	56.6	 16
288	 20	96.3	12.2	 16
289	 20	162.3	26.6	 16
290	 20	216.0	33.5	 16
291	 20	172.3	36.0	 16
292	 20	100.8	16.9	 16
293	 20	104.8	16.8	 16
294	 20	254.8	32.1	 16
295	 20	112.5	23.3	 16
296	 20	109.3	17.1	 16
297	 20	85.8	45.0	 16
298	 20	112.0	23.5	 16
299	 20	194.3	34.9	 16
300	 20	120.3	16.3	 16
301	 20	100.0	18.3	 16
302	 20	156.0	28.5	 16
303	 20	318.5	29.5	 16
304	 20	227.8	25.8	 16
305	 20	223.3	33.1	 16
306	 20	235.5	33.2	 16
307	 20	111.5	20.7	 16
308	 20	110.3	18.7	 16
309	 20	257.8	29.5	 16
310	 20	114.0	23.0	 16
311	 20	91.0	21.0	 16
312	 20	159.5	37.0	 16
313	 20	89.3	15.9	 16
314	 20	146.3	23.0	 16
315	 20	116.5	14.5	 16
316	 20	113.3	14.8	 16
317	 20	312.0	88.6	 16
318	 20	260.0	34.5	 16
319	 20	113.8	19.4	 16
320	 20	1141.0	109.6	 16
321	 20	974.5	81.5	 16
322	 20	332.0	46.8	 16
323	 20	202.3	24.9	 16
324	 20	163.3	21.1	 16
325	 20	108.5	24.6	 16
326	 20	474.8	49.2	 16
327	 20	177.3	23.7	 16
328	 20	91.5	18.6	 16
329	 20	91.5	19.5	 16
330	 20	93.0	17.2	 16
331	 20	164.3	24.8	 16
332	 20	101.5	21.7	 16
333	 20	142.0	27.8	 16
334	 20	619.3	52.6	 16
335	 20	2936.0	297.8	 16
336	 20	88.0	12.6	 16
337	 20	85.3	11.9	 16
338	 20	402.8	42.0	 16
339	 20	358.0	63.6	 16
340	 20	234.0	26.1	 16
341	 20	89.3	13.5	 16
342	 20	74.0	8.0	 16
343	 20	146.5	32.5	 16
344	 20	108.3	24.5	 16
345	 20	103.5	75.3	 16
346	 20	93.3	14.9	 16
347	 20	101.8	20.4	 16
348	 20	349.8	40.0	 16
349	 20	103.5	27.4	 16
350	 20	133.5	23.5	 16
351	 20	219.5	33.6	 16
352	 20	102.0	22.0	 16
353	 20	274.0	56.6	 16
354	 20	114.3	18.0	 16
355	 20	175.5	42.8	 16
356	 20	368.3	37.8	 16
357	 20	412.5	64.3	 16
358	 20	604.8	85.9	 16
359	 20	425.0	50.1	 16
360	 20	107.0	14.7	 16
361	 20	123.3	19.9	 16
362	 20	86.0	15.2	 16
363	 20	144.3	23.0	 16
364	 20	137.3	25.1	 16
365	 20	231.5	41.5	 16
366	 20	297.5	35.1	 16
367	 20	152.3	23.2	 16
368	 20	90.3	15.5	 16
369	 20	945.3	93.9	 16
370	 20	109.5	17.6	 16
371	 20	216.5	26.5	 16
372	 20	122.3	21.4	 16
373	 20	221.0	44.8	 16
374	 20	193.5	24.5	 16
375	 20	83.0	11.1	 16
376	 20	101.5	22.0	 16
377	 20	156.0	28.0	 16
378	 20	102.3	19.4	 16
379	 20	122.3	24.1	 16
380	 20	635.3	77.5	 16
381	 20	239.5	35.3	 16
382	 20	80.8	13.6	 16
383	 20	285.3	40.7	 16
384	 20	123.0	26.1	 16
385	 20	188.3	26.8	 16
386	 20	109.0	18.2	 16
387	 20	384.0	57.2	 20
388	 20	143.3	25.6	 16
389	 20	88.5	18.6	 16
390	 20	87.3	18.3	 16
391	 20	165.8	20.7	 16
392	 20	484.0	89.6	 16
393	 20	251.8	45.5	 16
394	 20	124.3	18.6	 16
395	 20	561.0	77.7	 16
396	 20	127.8	21.2	 16
397	 20	102.5	15.9	 16
398	 20	122.8	26.7	 16
399	 20	1239.3	77.6	 16
400	 20	304.8	48.7	 16
401	 20	85.0	17.8	 16
402	 20	118.0	17.6	 16
403	 20	105.3	15.2	 16
404	 20	91.3	16.4	 16
405	 20	115.3	35.3	 16
406	 20	103.3	31.5	 16
407	 20	250.5	42.7	 16
408	 20	458.5	55.3	 16
409	 20	395.5	66.0	 16
410	 20	141.0	110.2	 16
411	 20	302.3	82.0	 16
412	 20	1468.8	117.5	 16
413	 20	301.5	43.2	 16
414	 20	557.8	77.3	 16
415	 20	182.3	35.1	 16
416	 20	364.3	43.1	 16
417	 20	151.5	23.5	 16
418	 20	129.0	28.2	 16
419	 20	88.3	18.7	 16
420	 20	401.3	40.0	 16
421	 20	94.8	17.9	 16
422	 20	104.5	21.1	 16
423	 20	326.5	29.8	 16
424	 20	277.3	39.0	 16
425	 20	136.3	23.0	 16
426	 20	125.5	20.1	 16
427	 20	354.0	58.7	 16
428	 20	406.3	48.8	 16
429	 20	259.3	35.0	 16
430	 20	90.0	15.0	 16
431	 20	343.0	46.1	 16
432	 20	168.3	34.4	 16
433	 20	457.5	38.9	 16
434	 20	112.8	20.1	 16
435	 20	105.0	12.5	 16
436	 20	141.8	30.4	 16
437	 20	138.5	21.8	 16
438	 20	88.5	10.2	 16
439	 20	92.3	20.5	 16
440	 20	112.5	23.8	 16
441	 20	371.5	47.4	 16
442	 20	364.0	41.1	 16
443	 20	145.3	25.5	 16
444	 20	884.3	136.5	 16
445	 20	162.3	33.9	 16
446	 20	122.3	22.1	 16
447	 20	108.0	13.7	 16
448	 20	96.3	16.6	 16
449	 20	247.8	40.5	 16
450	 20	298.3	48.2	 16
451	 20	185.5	27.2	 16
452	 20	108.5	17.5	 16
453	 20	109.5	24.2	 16
454	 20	85.3	19.0	 16
455	 20	158.0	33.0	 16
456	 20	202.0	40.5	 16
457	 20	127.3	18.5	 16
458	 20	122.3	18.0	 16
459	 20	167.5	31.3	 16
460	 20	102.3	18.1	 16
461	 20	106.3	17.5	 16
462	 20	257.8	49.4	 16
463	 20	228.5	21.4	 16
464	 20	122.8	23.1	 16
465	 20	130.5	24.1	 16
466	 20	97.3	21.0	 16
467	 20	83.0	15.8	 16
468	 20	230.0	34.1	 16
469	 20	162.3	27.2	 16
470	 20	600.3	54.5	 16
471	 20	1803.8	247.5	 16
472	 20	162.3	13.6	 16
473	 20	273.5	45.6	 16
474	 20	111.3	13.6	 16
475	 20	498.0	52.7	 16
476	 20	268.8	35.1	 16
477	 20	296.5	50.0	 16
478	 20	306.3	51.7	 16
479	 20	186.0	34.6	 16
480	 20	502.3	32.8	 16
481	 20	128.3	20.7	 16
482	 20	107.5	21.5	 16
483	 20	97.0	13.2	 16
484	 20	98.3	12.7	 16
485	 20	749.5	90.7	 16
486	 20	636.3	67.8	 16
487	 20	370.0	45.8	 16
488	 20	1995.3	212.9	 16
489	 20	507.0	77.3	 16
490	 20	121.5	19.1	 16
491	 20	797.5	105.4	 16
492	 20	156.8	26.3	 16
493	 20	821.0	140.9	 16
494	 20	513.0	61.7	 16
495	 20	161.3	35.5	 16
496	 20	1538.3	258.2	 16
497	 20	291.5	100.1	 16
498	 20	365.5	51.4	 16
499	 20	105.5	17.9	 16
500	 20	91.3	14.3	 16
501	 20	149.8	24.4	 16
502	 20	113.3	15.2	 16
503	 20	131.0	20.3	 16
504	 20	275.3	40.8	 16
505	 20	328.5	49.9	 16
506	 20	153.5	25.5	 16
507	 20	274.8	35.2	 16
508	 20	211.5	33.3	 16
509	 20	629.8	111.7	 16
510	 20	123.0	22.2	 16
511	 20	427.8	50.5	 16
512	 20	129.3	14.5	 16
513	 20	117.3	22.3	 16
514	 20	150.8	25.8	 16
515	 20	116.5	74.6	 16
516	 20	1433.5	119.6	 16
517	 20	414.3	95.7	 16
518	 20	82.3	11.9	 16
519	 20	95.3	18.9	 16
520	 20	113.8	25.4	 16
521	 20	89.5	17.4	 16
522	 20	103.0	12.9	 16
523	 20	782.3	146.7	 16
524	 20	139.3	22.6	 16
525	 20	185.3	61.7	 16
526	 20	99.8	26.0	 16
527	 20	209.3	33.6	 16
528	 20	964.3	68.9	 16
529	 20	1122.3	110.2	 16
530	 20	250.0	27.2	 16
531	 20	282.0	29.7	 16
532	 20	193.3	14.2	 16
533	 20	133.0	18.5	 16
534	 20	119.0	15.9	 16
535	 20	108.0	20.2	 16
536	 20	153.3	29.2	 16
537	 20	314.0	54.1	 16
538	 20	122.8	16.9	 16
539	 20	148.8	22.1	 16
540	 20	171.3	33.7	 16
541	 20	155.3	23.5	 16
542	 20	230.3	31.4	 16
543	 20	107.3	18.7	 16
544	 20	105.5	19.2	 16
545	 20	135.3	25.3	 16
546	 20	118.0	16.3	 16
547	 20	123.0	21.2	 16
548	 20	119.5	14.5	 16
549	 20	164.3	30.0	 16
550	 20	162.3	46.8	 16
551	 20	170.3	44.2	 16
552	 20	106.3	23.9	 16
553	 20	322.0	41.8	 16
554	 20	140.8	26.2	 16
555	 20	107.0	14.6	 16
556	 20	237.5	44.7	 16
557	 20	237.5	80.1	 16
558	 20	200.8	29.6	 16
559	 20	658.0	167.2	 16
560	 20	318.8	34.6	 16
561	 20	110.3	14.8	 16
562	 20	256.5	40.2	 16
563	 20	173.5	27.8	 16
564	 20	220.0	25.4	 16
565	 20	76.3	14.3	 16
566	 20	138.8	17.8	 16
567	 20	211.3	43.0	 16
568	 20	1692.0	447.1	 16
569	 20	152.0	20.5	 16
570	 20	76.3	10.4	 16
571	 20	324.5	35.7	 16
572	 20	214.8	39.7	 16
573	 20	154.3	19.5	 16
574	 20	360.5	43.8	 16
575	 20	285.0	59.0	 16
576	 20	431.5	75.5	 16
577	 20	127.5	26.0	 16
578	 20	139.0	24.5	 16
579	 20	227.5	37.4	 16
580	 20	724.8	76.0	 16
581	 20	537.3	54.8	 16
582	 20	291.8	45.0	 16
583	 20	156.0	21.7	 16
584	 20	122.8	18.0	 16
585	 20	144.0	29.2	 16
586	 20	761.5	91.0	 16
587	 20	354.8	61.5	 16
588	 20	117.0	16.5	 16
589	 20	92.0	57.8	 16
590	 20	1262.5	124.7	 16
591	 20	315.5	47.9	 16
592	 20	276.3	28.6	 16
593	 20	293.5	42.6	 16
594	 20	100.0	16.6	 16
595	 20	193.0	23.7	 16
596	 20	104.0	19.4	 16
597	 20	157.0	27.4	 16
598	 20	134.3	22.1	 16
599	 20	234.3	37.0	 16
600	 20	618.3	62.6	 16
601	 20	519.0	80.8	 16
602	 20	1376.5	122.3	 16
603	 20	439.3	52.2	 16
604	 20	144.0	23.7	 16
605	 20	217.3	39.4	 16
606	 20	244.5	34.2	 16
607	 20	2150.8	245.5	 16
608	 20	1407.5	115.0	 16
609	 20	275.0	43.5	 16
610	 20	141.5	18.1	 16
611	 20	101.3	16.0	 16
612	 20	112.5	24.2	 16
613	 20	127.5	21.7	 16
614	 20	269.0	90.4	 16
615	 20	534.5	50.1	 16
616	 20	692.3	68.0	 16
617	 20	335.0	36.4	 16
618	 20	321.8	47.3	 16
619	 20	294.0	41.3	 16
620	 20	100.3	14.1	 16
621	 20	134.3	23.0	 16
622	 20	284.5	43.1	 16
623	 20	172.0	28.1	 16
624	 20	178.5	16.8	 16
625	 20	183.8	26.1	 16
626	 20	168.0	28.3	 20
627	 20	117.0	25.4	 16
628	 20	92.0	16.0	 16
629	 20	159.5	28.1	 16
630	 20	142.3	25.6	 16
631	 20	307.3	49.7	 16
632	 20	540.8	52.4	 16
633	 20	366.3	26.2	 16
634	 20	347.0	35.4	 16
635	 20	443.8	84.7	 16
636	 20	946.8	151.4	 16
637	 20	134.8	18.7	 16
638	 20	164.8	23.7	 16
639	 20	209.3	37.6	 16
640	 20	286.3	134.7	 16
641	 20	3193.0	382.0	 16
642	 20	732.0	59.3	 16
643	 20	797.0	68.1	 16
644	 20	759.5	49.9	 16
645	 20	306.5	42.4	 16
646	 20	1028.3	142.0	 16
647	 20	815.5	75.3	 16
648	 20	491.0	53.7	 16
649	 20	456.8	50.1	 16
650	 20	207.8	28.3	 16
651	 20	466.0	50.0	 16
652	 20	346.5	51.8	 16
653	 20	157.0	22.5	 16
654	 20	158.0	25.6	 16
655	 20	163.0	28.6	 16
656	 20	229.3	23.0	 16
657	 20	271.3	38.1	 16
658	 20	222.3	24.8	 16
659	 20	176.3	26.2	 16
660	 20	143.3	26.0	 16
661	 20	225.8	60.6	 16
662	 20	148.8	24.3	 16
663	 20	103.3	15.2	 16
664	 20	83.0	12.3	 16
665	 20	88.8	20.6	 16
666	 20	488.0	50.7	 16
667	 20	130.8	26.2	 16
668	 20	94.5	16.3	 16
669	 20	110.5	20.1	 16
670	 20	174.3	41.6	 16
671	 20	1012.3	202.7	 16
672	 20	175.3	28.4	 16
673	 20	96.0	20.8	 16
674	 20	114.0	18.9	 16
675	 20	153.3	22.7	 16
676	 20	224.0	29.5	 16
677	 20	199.8	20.8	 16
678	 20	162.0	31.2	 16
679	 20	89.8	16.3	 16
680	 20	77.0	10.0	 16
681	 20	134.0	52.7	 16
682	 20	129.3	24.2	 16
683	 20	312.5	73.4	 16
684	 20	146.3	54.8	 16
685	 20	138.0	22.5	 16
686	 20	164.0	29.8	 16
687	 20	152.5	42.8	 16
688	 20	144.5	15.0	 16
689	 20	263.0	43.6	 16
690	 20	183.0	31.7	 16
691	 20	161.8	17.4	 16
692	 20	608.3	45.2	 16
693	 20	584.3	70.9	 16
694	 20	478.5	45.2	 16
695	 20	241.3	29.5	 16
696	 20	325.5	51.2	 16
697	 20	118.0	22.3	 16
698	 20	106.8	24.2	 16
699	 20	265.0	29.7	 16
700	 20	387.5	75.4	 16
701	 20	108.3	14.9	 16
702	 20	146.5	30.1	 16
703	 20	307.8	42.8	 16
704	 20	1011.0	165.9	 16
705	 20	105.3	13.5	 16
706	 20	108.8	19.8	 16
707	 20	258.0	34.1	 16
708	 20	385.5	97.1	 16
709	 20	221.0	23.1	 16
710	 20	205.0	19.1	 16
711	 20	7565.5	1817.4	 16
  0	 21	211.5	30.2	 16
  1	 21	1015.8	92.1	 16
  2	 21	822.0	94.6	 16
  3	 21	253.8	25.9	 16
  4	 21	373.8	54.5	 16
  5	 21	184.3	30.2	 16
  6	 21	308.0	47.9	 16
  7	 21	480.5	76.8	 16
  8	 21	214.5	23.4	 16
  9	 21	120.3	22.9	 16
 10	 21	382.5	49.8	 16
 11	 21	207.3	24.7	 16
 12	 21	301.5	36.7	 16
 13	 21	116.0	19.0	 16
 14	 21	169.8	37.0	 16
 15	 21	200.8	34.5	 16
 16	 21	159.5	20.4	 16
 17	 21	148.8	20.9	 16
 18	 21	222.0	34.6	 16
 19	 21	295.3	54.8	 16
 20	 21	364.5	105.5	 16
 21	 21	151.0	30.1	 16
 22	 21	689.0	156.6	 16
 23	 21	93.3	15.6	 16
 24	 21	178.8	30.8	 16
 25	 21	1549.3	385.7	 16
 26	 21	99.3	22.3	 16
 27	 21	279.8	59.0	 16
 28	 21	100.8	21.9	 16
 29	 21	124.5	24.8	 16
 30	 21	653.3	62.0	 16
 31	 21	536.0	121.0	 16
 32	 21	90.3	19.2	 16
 33	 21	708.0	186.0	 16
 34	 21	230.5	29.0	 16
 35	 21	116.8	43.0	 16
 36	 21	101.0	16.1	 16
 37	 21	111.0	19.7	 16
 38	 21	405.0	40.4	 16
 39	 21	659.0	57.9	 16
 40	 21	1059.3	65.1	 16
 41	 21	526.3	55.5	 16
 42	 21	643.3	173.2	 16
 43	 21	208.0	44.1	 16
 44	 21	146.8	33.2	 16
 45	 21	105.5	17.9	 16
 46	 21	321.8	51.8	 16
 47	 21	235.5	32.2	 16
 48	 21	607.3	115.0	 16
 49	 21	187.8	36.0	 16
 50	 21	153.3	24.1	 16
 51	 21	320.3	43.8	 16
 52	 21	283.8	38.5	 16
 53	 21	157.5	24.3	 16
 54	 21	242.8	60.8	 16
 55	 21	847.8	228.0	 16
 56	 21	917.5	145.9	 16
 57	 21	550.3	50.4	 16
 58	 21	1901.3	365.1	 16
 59	 21	2411.8	608.5	 16
 60	 21	251.5	41.3	 16
 61	 21	226.3	48.6	 16
 62	 21	350.3	48.3	 16
 63	 21	529.0	87.7	 16
 64	 21	134.0	19.3	 16
 65	 21	149.0	21.8	 16
 66	 21	154.0	19.0	 16
 67	 21	98.3	20.9	 16
 68	 21	637.3	88.8	 16
 69	 21	481.8	32.5	 16
 70	 21	176.5	23.7	 16
 71	 21	86.5	23.1	 16
 72	 21	136.3	14.2	 16
 73	 21	189.0	28.9	 16
 74	 21	159.8	18.4	 16
 75	 21	165.0	26.4	 16
 76	 21	148.8	43.8	 16
 77	 21	136.8	18.5	 16
 78	 21	639.5	133.3	 16
 79	 21	261.3	59.2	 16
 80	 21	163.8	26.4	 16
 81	 21	184.8	27.0	 16
 82	 21	331.8	34.6	 16
 83	 21	633.8	93.0	 16
 84	 21	1017.8	192.0	 16
 85	 21	253.8	38.8	 16
 86	 21	253.8	34.2	 16
 87	 21	433.8	79.0	 16
 88	 21	108.8	19.0	 16
 89	 21	160.3	30.4	 16
 90	 21	147.8	20.1	 16
 91	 21	1024.5	164.6	 16
 92	 21	393.8	62.6	 16
 93	 21	520.3	86.6	 16
 94	 21	446.8	65.5	 16
 95	 21	412.8	89.2	 16
 96	 21	216.8	32.0	 16
 97	 21	162.5	23.2	 16
 98	 21	114.3	30.6	 16
 99	 21	89.5	10.1	 16
100	 21	108.0	14.2	 16
101	 21	172.0	25.3	 16
102	 21	180.3	64.7	 16
103	 21	134.3	49.5	 16
104	 21	342.8	38.1	 16
105	 21	200.0	31.3	 16
106	 21	247.5	34.5	 16
107	 21	160.8	33.2	 16
108	 21	118.8	24.4	 16
109	 21	238.3	35.7	 16
110	 21	242.8	54.4	 16
111	 21	160.5	27.0	 16
112	 21	2705.3	805.6	 16
113	 21	124.3	17.6	 16
114	 21	98.5	16.1	 16
115	 21	110.8	29.3	 16
116	 21	89.3	15.3	 16
117	 21	202.5	51.3	 16
118	 21	94.5	13.4	 16
119	 21	96.8	16.2	 16
120	 21	202.5	35.6	 16
121	 21	263.8	41.3	 16
122	 21	6198.5	1337.3	 16
123	 21	167.0	33.7	 16
124	 21	351.8	65.5	 16
125	 21	3854.5	949.1	 16
126	 21	158.0	24.6	 16
127	 21	209.0	43.1	 16
128	 21	109.3	21.7	 16
129	 21	408.5	63.9	 16
130	 21	132.0	18.6	 16
131	 21	190.5	24.0	 16
132	 21	315.3	39.4	 16
133	 21	1195.8	116.7	 16
134	 21	469.3	69.5	 16
135	 21	230.0	38.6	 16
136	 21	389.3	28.7	 16
137	 21	8805.3	1290.9	 16
138	 21	184.0	25.3	 16
139	 21	578.3	56.4	 16
140	 21	204.3	21.9	 16
141	 21	149.8	23.7	 16
142	 21	546.5	73.5	 16
143	 21	162.0	26.2	 16
144	 21	413.0	44.9	 16
145	 21	93.0	25.6	 16
146	 21	95.3	16.2	 16
147	 21	369.0	41.8	 16
148	 21	235.3	36.4	 20
149	 21	368.0	56.5	 16
150	 21	192.0	32.2	 16
151	 21	370.8	42.7	 16
152	 21	777.5	148.9	 16
153	 21	203.3	33.0	 16
154	 21	160.8	27.5	 16
155	 21	318.0	32.5	 16
156	 21	662.0	480.1	 16
157	 21	1579.3	491.1	 16
158	 21	120.3	15.0	 16
159	 21	133.3	24.2	 16
160	 21	153.3	25.0	 16
161	 21	185.3	26.5	 16
162	 21	1008.0	321.9	 16
163	 21	113.3	20.6	 16
164	 21	109.0	23.1	 16
165	 21	73.3	11.9	 16
166	 21	111.3	112.6	 16
167	 21	357.5	75.3	 16
168	 21	185.5	40.9	 16
169	 21	138.8	45.5	 16
170	 21	556.3	72.6	 16
171	 21	555.8	96.4	 16
172	 21	416.5	89.0	 16
173	 21	606.5	153.5	 16
174	 21	385.8	106.6	 16
175	 21	213.3	66.7	 16
176	 21	338.0	55.1	 16
177	 21	108.3	14.3	 16
178	 21	102.5	17.5	 16
179	 21	374.0	97.4	 16
180	 21	309.5	84.2	 16
181	 21	132.0	24.2	 16
182	 21	168.3	23.1	 16
183	 21	196.0	33.4	 16
184	 21	100.0	13.2	 16
185	 21	84.3	20.8	 16
186	 21	79.3	12.5	 16
187	 21	172.0	29.6	 16
188	 21	78.0	11.3	 16
189	 21	195.8	54.2	 16
190	 21	593.8	139.9	 16
191	 21	610.0	90.8	 16
192	 21	373.3	38.3	 16
193	 21	347.0	57.1	 16
194	 21	142.3	44.1	 16
195	 21	86.8	23.7	 16
196	 21	248.8	44.1	 16
197	 21	266.3	36.1	 16
198	 21	245.0	35.9	 16
199	 21	879.8	239.0	 16
200	 21	130.0	20.9	 16
201	 21	506.3	156.0	 16
202	 21	145.3	29.6	 16
203	 21	2466.0	889.1	 16
204	 21	82.0	13.1	 16
205	 21	169.5	24.9	 16
206	 21	196.3	35.1	 16
207	 21	214.5	33.4	 16
208	 21	707.0	123.5	 16
209	 21	231.5	35.2	 16
210	 21	259.8	47.8	 16
211	 21	75.8	11.5	 16
212	 21	109.0	14.6	 16
213	 21	190.0	34.2	 16
214	 21	391.0	104.6	 16
215	 21	92.0	18.3	 16
216	 21	300.3	30.0	 16
217	 21	206.8	31.2	 16
218	 21	639.3	168.1	 16
219	 21	177.0	28.3	 16
220	 21	303.0	33.8	 16
221	 21	160.5	24.7	 16
222	 21	115.3	24.2	 16
223	 21	160.0	24.8	 16
224	 21	782.3	197.1	 16
225	 21	90.8	18.0	 16
226	 21	78.0	16.7	 16
227	 21	98.0	15.2	 16
228	 21	260.8	96.7	 16
229	 21	719.5	122.3	 16
230	 21	4516.5	1287.0	 16
231	 21	1382.5	371.3	 16
232	 21	1507.0	532.4	 16
233	 21	169.3	32.7	 16
234	 21	279.8	38.3	 16
235	 21	189.3	48.9	 16
236	 21	92.5	22.7	 16
237	 21	126.5	21.3	 16
238	 21	111.0	26.0	 16
239	 21	120.8	23.2	 16
240	 21	129.5	24.7	 16
241	 21	222.8	40.4	 16
242	 21	213.3	31.4	 16
243	 21	167.8	34.8	 16
244	 21	160.3	26.1	 16
245	 21	131.0	16.3	 16
246	 21	166.5	19.8	 16
247	 21	280.8	39.7	 16
248	 21	284.5	47.3	 16
249	 21	490.3	80.6	 16
250	 21	177.5	41.5	 16
251	 21	93.5	17.5	 16
252	 21	117.5	32.4	 16
253	 21	146.3	44.2	 16
254	 21	77.0	10.4	 16
255	 21	115.3	18.6	 16
256	 21	207.5	23.3	 16
257	 21	120.0	16.4	 16
258	 21	249.8	17.2	 16
259	 21	228.5	40.5	 16
260	 21	118.0	15.5	 16
261	 21	111.0	24.3	 16
262	 21	377.5	56.1	 16
263	 21	499.0	139.7	 16
264	 21	82.8	12.8	 16
265	 21	128.5	16.8	 16
266	 21	268.5	33.1	 16
267	 21	172.5	21.1	 16
268	 21	130.3	18.1	 16
269	 21	460.8	81.6	 16
270	 21	644.8	163.7	 16
271	 21	417.8	115.6	 16
272	 21	114.5	18.6	 16
273	 21	103.5	20.8	 16
274	 21	262.8	36.4	 16
275	 21	219.0	24.8	 16
276	 21	688.0	115.7	 16
277	 21	182.0	104.4	 16
278	 21	123.5	18.4	 16
279	 21	204.8	37.5	 16
280	 21	108.3	18.9	 16
281	 21	506.5	144.0	 16
282	 21	98.8	18.5	 16
283	 21	142.8	22.2	 16
284	 21	85.8	13.9	 16
285	 21	94.3	15.4	 16
286	 21	388.5	93.5	 16
287	 21	347.3	78.2	 16
288	 21	685.3	189.1	 16
289	 21	200.8	26.3	 16
290	 21	211.3	37.7	 16
291	 21	279.0	35.6	 16
292	 21	112.8	23.2	 16
293	 21	1772.8	420.0	 16
294	 21	311.0	39.3	 16
295	 21	156.0	21.8	 16
296	 21	227.3	31.5	 16
297	 21	89.3	13.1	 16
298	 21	111.5	22.0	 16
299	 21	231.5	27.3	 16
300	 21	209.8	27.3	 16
301	 21	350.3	67.0	 16
302	 21	730.5	96.1	 16
303	 21	1469.3	390.4	 16
304	 21	1160.0	273.1	 16
305	 21	323.3	65.5	 16
306	 21	533.5	95.7	 16
307	 21	103.5	19.2	 16
308	 21	111.8	21.1	 16
309	 21	346.8	52.9	 16
310	 21	337.8	64.9	 16
311	 21	733.3	219.7	 16
312	 21	207.8	42.3	 16
313	 21	966.3	295.9	 16
314	 21	104.8	21.9	 16
315	 21	113.0	26.0	 16
316	 21	220.3	42.7	 16
317	 21	905.0	267.6	 16
318	 21	3528.3	1062.3	 16
319	 21	161.5	27.6	 16
320	 21	370.5	69.6	 16
321	 21	4595.8	1069.1	 16
322	 21	4411.5	1283.6	 16
323	 21	1674.5	531.7	 16
324	 21	137.5	25.2	 16
325	 21	526.5	131.0	 16
326	 21	1129.5	340.4	 16
327	 21	293.5	63.5	 16
328	 21	119.3	15.7	 16
329	 21	102.3	20.1	 16
330	 21	94.0	19.3	 16
331	 21	383.5	71.4	 16
332	 21	518.5	123.6	 16
333	 21	212.3	24.1	 16
334	 21	451.8	54.7	 16
335	 21	605.0	149.8	 16
336	 21	74.3	10.5	 16
337	 21	298.5	105.4	 16
338	 21	379.8	82.5	 16
339	 21	132.0	23.6	 16
340	 21	244.0	38.7	 16
341	 21	200.0	42.9	 16
342	 21	113.0	19.1	 16
343	 21	122.8	27.6	 16
344	 21	310.3	70.0	 16
345	 21	111.3	19.6	 16
346	 21	651.5	195.8	 16
347	 21	304.8	86.8	 16
348	 21	1343.3	396.0	 16
349	 21	1529.8	472.5	 16
350	 21	238.3	55.4	 16
351	 21	91.3	11.4	 16
352	 21	419.3	130.3	 16
353	 21	509.8	88.7	 16
354	 21	142.0	23.9	 16
355	 21	1783.8	593.5	 16
356	 21	331.3	43.6	 16
357	 21	979.8	114.8	 16
358	 21	428.8	33.3	 16
359	 21	303.8	38.2	 16
360	 21	1182.3	94.1	 16
361	 21	2349.8	250.6	 16
362	 21	132.8	19.5	 16
363	 21	123.3	29.1	 16
364	 21	182.0	25.5	 16
365	 21	224.8	28.1	 16
366	 21	120.0	24.8	 16
367	 21	486.3	65.2	 16
368	 21	269.5	30.9	 16
369	 21	253.8	32.0	 16
370	 21	206.8	20.0	 16
371	 21	419.3	31.6	 16
372	 21	215.5	31.8	 16
373	 21	79.0	10.1	 16
374	 21	226.0	24.0	 16
375	 21	255.8	37.1	 16
376	 21	139.0	27.6	 16
377	 21	182.0	20.5	 16
378	 21	131.8	28.4	 16
379	 21	101.0	17.5	 16
380	 21	129.8	21.9	 16
381	 21	111.5	23.7	 16
382	 21	108.3	13.8	 16
383	 21	213.5	31.8	 16
384	 21	140.0	25.7	 16
385	 21	143.0	20.3	 16
386	 21	106.8	20.0	 16
387	 21	118.8	19.9	 16
388	 21	150.8	23.1	 20
389	 21	186.0	20.6	 16
390	 21	106.8	13.1	 16
391	 21	99.8	31.3	 16
392	 21	404.5	49.0	 16
393	 21	319.5	75.3	 16
394	 21	72.3	14.0	 16
395	 21	174.3	24.2	 16
396	 21	2892.8	745.0	 16
397	 21	5798.8	1011.7	 16
398	 21	542.5	51.0	 16
399	 21	764.0	113.8	 16
400	 21	268.5	53.6	 16
401	 21	155.3	32.3	 16
402	 21	151.0	24.0	 16
403	 21	299.3	30.9	 16
404	 21	236.8	50.4	 16
405	 21	105.8	21.0	 16
406	 21	248.3	46.4	 16
407	 21	200.0	33.2	 16
408	 21	197.5	28.8	 16
409	 21	92.5	14.1	 16
410	 21	117.5	15.9	 16
411	 21	94.3	19.4	 16
412	 21	265.0	45.0	 16
413	 21	202.3	34.3	 16
414	 21	101.8	21.1	 16
415	 21	198.3	46.2	 16
416	 21	162.0	22.5	 16
417	 21	403.8	57.8	 16
418	 21	305.5	53.2	 16
419	 21	388.3	74.6	 16
420	 21	113.0	24.7	 16
421	 21	210.3	22.0	 16
422	 21	157.8	37.5	 16
423	 21	210.3	29.5	 16
424	 21	1147.3	167.9	 16
425	 21	270.0	27.9	 16
426	 21	269.0	26.6	 16
427	 21	369.3	27.0	 16
428	 21	418.8	45.0	 16
429	 21	376.5	54.3	 16
430	 21	259.3	28.0	 16
431	 21	333.0	51.0	 16
432	 21	1229.3	259.3	 16
433	 21	816.8	85.9	 16
434	 21	998.8	166.7	 16
435	 21	825.3	59.3	 16
436	 21	170.0	26.2	 16
437	 21	275.8	42.1	 16
438	 21	156.3	21.1	 16
439	 21	174.8	22.6	 16
440	 21	215.3	28.0	 16
441	 21	280.8	45.6	 16
442	 21	123.5	18.5	 16
443	 21	136.5	17.3	 16
444	 21	357.3	53.7	 16
445	 21	83.5	16.1	 16
446	 21	232.3	44.2	 16
447	 21	164.5	23.3	 16
448	 21	170.0	61.1	 16
449	 21	25413.3	4078.5	 16
450	 21	539.3	46.3	 16
451	 21	247.0	46.5	 16
452	 21	211.0	35.0	 16
453	 21	89.0	20.4	 16
454	 21	99.5	13.6	 16
455	 21	190.8	32.0	 16
456	 21	300.0	31.7	 16
457	 21	190.0	27.2	 16
458	 21	441.8	79.7	 16
459	 21	324.3	48.3	 16
460	 21	166.5	20.1	 16
461	 21	906.5	86.4	 16
462	 21	432.5	41.5	 16
463	 21	940.8	161.2	 16
464	 21	104.8	17.4	 16
465	 21	112.5	17.9	 16
466	 21	104.8	23.6	 16
467	 21	153.3	26.9	 16
468	 21	240.0	46.4	 16
469	 21	148.5	21.4	 16
470	 21	257.3	52.9	 16
471	 21	96.0	13.6	 16
472	 21	164.8	36.7	 16
473	 21	267.0	31.8	 16
474	 21	133.0	18.1	 16
475	 21	173.8	24.5	 16
476	 21	2445.0	311.4	 16
477	 21	2237.3	284.9	 16
478	 21	625.5	88.3	 16
479	 21	358.3	36.1	 16
480	 21	194.8	34.4	 16
481	 21	96.0	19.5	 16
482	 21	123.5	19.8	 16
483	 21	201.3	38.3	 16
484	 21	87.3	12.8	 16
485	 21	106.8	14.8	 16
486	 21	228.0	26.0	 16
487	 21	652.3	67.9	 16
488	 21	231.5	29.2	 16
489	 21	234.5	35.3	 16
490	 21	556.0	88.6	 16
491	 21	456.3	87.9	 16
492	 21	774.8	131.1	 16
493	 21	146.5	17.9	 16
494	 21	352.5	39.2	 16
495	 21	143.5	18.3	 16
496	 21	276.0	42.3	 16
497	 21	96.3	15.5	 16
498	 21	143.3	21.4	 16
499	 21	236.0	56.7	 16
500	 21	300.0	73.8	 16
501	 21	319.5	63.3	 16
502	 21	196.8	33.5	 16
503	 21	338.0	59.5	 16
504	 21	119.8	15.0	 16
505	 21	273.0	38.8	 16
506	 21	157.3	32.7	 16
507	 21	308.5	68.6	 16
508	 21	393.0	98.8	 16
509	 21	165.3	21.3	 16
510	 21	161.0	16.8	 16
511	 21	4403.3	915.3	 16
512	 21	276.8	36.7	 16
513	 21	119.0	22.6	 16
514	 21	143.8	22.3	 16
515	 21	133.3	24.7	 16
516	 21	525.5	72.3	 16
517	 21	111.5	21.4	 16
518	 21	222.0	28.3	 16
519	 21	90.0	20.4	 16
520	 21	823.0	139.9	 16
521	 21	508.3	61.8	 16
522	 21	527.0	60.6	 16
523	 21	109.0	14.2	 16
524	 21	114.0	23.2	 16
525	 21	161.5	27.4	 16
526	 21	204.5	46.7	 16
527	 21	805.0	116.7	 16
528	 21	1763.5	273.1	 16
529	 21	648.5	111.1	 16
530	 21	601.5	89.7	 16
531	 21	198.0	32.9	 16
532	 21	8676.5	2119.7	 16
533	 21	120.5	25.3	 16
534	 21	154.5	28.5	 16
535	 21	161.8	23.9	 16
536	 21	187.0	32.6	 16
537	 21	193.3	36.0	 16
538	 21	106.8	13.9	 16
539	 21	183.5	25.2	 16
540	 21	90.3	12.6	 16
541	 21	110.8	19.2	 16
542	 21	91.5	17.7	 16
543	 21	395.5	73.3	 16
544	 21	171.3	23.3	 16
545	 21	381.5	74.5	 16
546	 21	408.5	80.1	 16
547	 21	163.3	27.0	 16
548	 21	232.8	23.1	 16
549	 21	5080.8	1575.4	 16
550	 21	535.8	103.9	 16
551	 21	2688.8	836.3	 16
552	 21	464.3	103.7	 16
553	 21	170.8	32.9	 16
554	 21	110.5	28.1	 16
555	 21	86.5	20.1	 16
556	 21	87.5	14.6	 16
557	 21	124.3	25.6	 16
558	 21	107.3	20.1	 16
559	 21	150.5	25.0	 16
560	 21	201.3	56.9	 16
561	 21	121.8	24.2	 16
562	 21	486.5	115.5	 16
563	 21	315.8	57.9	 16
564	 21	332.3	64.6	 16
565	 21	112.8	26.0	 16
566	 21	655.5	185.2	 16
567	 21	126.3	17.0	 16
568	 21	684.8	148.6	 16
569	 21	146.5	20.6	 16
570	 21	84.0	11.0	 16
571	 21	123.0	23.9	 16
572	 21	254.8	48.9	 16
573	 21	200.3	27.1	 16
574	 21	405.8	100.3	 16
575	 21	222.8	24.6	 16
576	 21	161.5	25.1	 16
577	 21	295.8	36.9	 16
578	 21	180.8	29.7	 16
579	 21	361.3	75.5	 16
580	 21	422.5	82.7	 16
581	 21	140.0	66.4	 16
582	 21	149.8	31.6	 16
583	 21	734.3	208.3	 16
584	 21	211.5	42.3	 16
585	 21	1427.8	434.7	 16
586	 21	259.3	48.6	 16
587	 21	170.8	43.6	 16
588	 21	145.5	16.4	 16
589	 21	172.3	25.3	 16
590	 21	251.8	37.9	 16
591	 21	1194.8	216.3	 16
592	 21	633.8	140.1	 16
593	 21	348.8	29.7	 16
594	 21	250.8	49.1	 16
595	 21	292.0	40.7	 16
596	 21	149.3	32.3	 16
597	 21	132.3	20.9	 16
598	 21	203.0	35.7	 16
599	 21	322.5	71.6	 16
600	 21	118.0	13.8	 16
601	 21	135.3	25.7	 16
602	 21	241.8	32.6	 16
603	 21	262.0	29.7	 16
604	 21	182.5	24.5	 16
605	 21	183.5	28.1	 16
606	 21	318.0	38.9	 16
607	 21	276.0	40.9	 16
608	 21	649.3	44.9	 16
609	 21	403.8	38.1	 16
610	 21	258.0	45.0	 16
611	 21	463.3	64.2	 16
612	 21	838.5	95.6	 16
613	 21	676.8	90.0	 16
614	 21	957.3	82.4	 16
615	 21	477.8	50.8	 16
616	 21	617.5	60.4	 16
617	 21	341.3	25.1	 16
618	 21	121.5	21.3	 16
619	 21	2101.5	163.3	 16
620	 21	286.8	57.5	 16
621	 21	188.5	29.4	 16
622	 21	240.5	38.0	 16
623	 21	769.0	155.4	 16
624	 21	174.0	19.9	 16
625	 21	239.8	37.1	 16
626	 21	282.0	27.7	 16
627	 21	263.3	35.9	 16
628	 21	160.5	28.8	 20
629	 21	154.5	22.9	 16
630	 21	163.3	26.1	 16
631	 21	171.3	32.3	 16
632	 21	219.5	50.2	 16
633	 21	217.3	36.3	 16
634	 21	182.8	81.1	 16
635	 21	385.0	106.8	 16
636	 21	1358.0	225.7	 16
637	 21	314.8	50.8	 16
638	 21	170.5	20.7	 16
639	 21	101.0	29.0	 16
640	 21	115.0	19.6	 16
641	 21	665.8	121.8	 16
642	 21	126.8	21.6	 16
643	 21	95.3	13.1	 16
644	 21	97.5	11.0	 16
645	 21	131.0	26.4	 16
646	 21	210.5	41.9	 16
647	 21	151.0	28.5	 16
648	 21	200.3	26.0	 16
649	 21	210.5	25.1	 16
650	 21	245.8	35.5	 16
651	 21	295.3	32.4	 16
652	 21	656.0	105.2	 16
653	 21	630.0	110.6	 16
654	 21	154.5	22.7	 16
655	 21	173.5	29.4	 16
656	 21	185.8	41.8	 16
657	 21	519.8	62.1	 16
658	 21	230.5	32.8	 16
659	 21	207.5	18.0	 16
660	 21	227.0	31.2	 16
661	 21	153.3	25.1	 16
662	 21	1215.3	246.3	 16
663	 21	2597.0	609.7	 16
664	 21	1358.3	359.1	 16
665	 21	94.8	15.8	 16
666	 21	168.0	33.2	 16
667	 21	716.5	202.5	 16
668	 21	102.0	27.7	 16
669	 21	92.5	11.9	 16
670	 21	112.0	19.7	 16
671	 21	172.0	35.5	 16
672	 21	378.5	91.5	 16
673	 21	161.8	30.6	 16
674	 21	1677.0	475.5	 16
675	 21	182.3	20.1	 16
676	 21	231.3	27.4	 16
677	 21	282.8	31.5	 16
678	 21	143.3	23.3	 16
679	 21	246.5	58.8	 16
680	 21	98.8	13.7	 16
681	 21	161.8	27.4	 16
682	 21	254.0	45.1	 16
683	 21	91.8	12.8	 16
684	 21	99.3	16.3	 16
685	 21	97.0	16.4	 16
686	 21	133.5	30.4	 16
687	 21	432.8	50.1	 16
688	 21	378.0	78.7	 16
689	 21	280.5	51.3	 16
690	 21	1770.8	365.3	 16
691	 21	385.5	43.6	 16
692	 21	199.8	28.3	 16
693	 21	391.8	59.9	 16
694	 21	238.0	38.8	 16
695	 21	143.5	33.2	 16
696	 21	5023.8	1272.4	 16
697	 21	893.3	150.7	 16
698	 21	344.5	79.5	 16
699	 21	113.0	17.2	 16
700	 21	200.3	31.3	 16
701	 21	213.5	30.8	 16
702	 21	241.5	46.6	 16
703	 21	316.3	39.4	 16
704	 21	341.0	45.1	 16
705	 21	233.0	24.7	 16
706	 21	637.5	123.0	 16
707	 21	428.5	72.6	 16
708	 21	232.5	23.5	 16
709	 21	651.8	103.5	 16
710	 21	1222.3	172.0	 16
711	 21	204.0	30.9	 16
  0	 22	7210.3	1250.5	 16
  1	 22	1005.8	97.2	 16
  2	 22	172.5	27.0	 16
  3	 22	141.8	23.1	 16
  4	 22	635.0	80.0	 16
  5	 22	97.8	16.0	 16
  6	 22	131.0	27.2	 16
  7	 22	281.0	48.0	 16
  8	 22	347.0	40.3	 16
  9	 22	306.5	43.5	 16
 10	 22	363.3	43.0	 16
 11	 22	327.8	36.7	 16
 12	 22	308.8	57.5	 16
 13	 22	77.3	15.4	 16
 14	 22	194.0	21.3	 16
 15	 22	118.3	24.8	 16
 16	 22	108.8	18.7	 16
 17	 22	338.3	52.4	 16
 18	 22	209.0	28.6	 16
 19	 22	134.8	25.1	 16
 20	 22	85.3	14.3	 16
 21	 22	161.5	24.5	 16
 22	 22	269.3	48.9	 16
 23	 22	108.0	18.7	 16
 24	 22	131.0	15.2	 16
 25	 22	389.0	95.5	 16
 26	 22	89.0	11.2	 16
 27	 22	184.3	51.4	 16
 28	 22	72.5	11.4	 16
 29	 22	116.0	16.1	 16
 30	 22	529.3	33.7	 16
 31	 22	624.8	114.3	 16
 32	 22	122.8	35.0	 16
 33	 22	247.5	30.6	 16
 34	 22	203.8	30.9	 16
 35	 22	96.8	14.3	 16
 36	 22	109.5	21.3	 16
 37	 22	107.3	20.9	 16
 38	 22	272.3	74.3	 16
 39	 22	789.0	58.1	 16
 40	 22	686.8	62.0	 16
 41	 22	422.3	70.9	 16
 42	 22	110.5	23.5	 16
 43	 22	108.8	15.6	 16
 44	 22	97.0	17.1	 16
 45	 22	88.5	29.9	 16
 46	 22	255.8	43.2	 16
 47	 22	166.8	27.7	 16
 48	 22	184.5	45.2	 16
 49	 22	120.0	17.8	 16
 50	 22	90.8	13.5	 16
 51	 22	236.5	42.5	 16
 52	 22	206.5	27.7	 16
 53	 22	96.3	15.8	 16
 54	 22	98.3	15.5	 16
 55	 22	133.5	38.4	 16
 56	 22	376.8	38.2	 16
 57	 22	658.5	89.0	 16
 58	 22	250.3	70.3	 16
 59	 22	533.8	148.6	 16
 60	 22	122.0	19.8	 16
 61	 22	120.3	22.3	 16
 62	 22	231.0	33.4	 16
 63	 22	239.3	48.0	 16
 64	 22	124.3	16.7	 16
 65	 22	115.8	22.2	 16
 66	 22	159.0	22.7	 16
 67	 22	115.3	16.1	 16
 68	 22	1392.3	192.5	 16
 69	 22	344.5	45.4	 16
 70	 22	201.0	20.1	 16
 71	 22	80.8	10.8	 16
 72	 22	99.3	15.2	 16
 73	 22	189.5	32.5	 16
 74	 22	135.3	19.8	 16
 75	 22	113.5	23.1	 16
 76	 22	96.5	19.1	 16
 77	 22	194.5	32.7	 16
 78	 22	465.5	50.3	 16
 79	 22	131.3	18.6	 16
 80	 22	323.3	51.2	 16
 81	 22	418.8	38.6	 16
 82	 22	648.8	53.5	 16
 83	 22	449.8	70.6	 16
 84	 22	543.3	75.9	 16
 85	 22	262.3	37.3	 16
 86	 22	239.3	38.4	 16
 87	 22	533.5	69.2	 16
 88	 22	110.8	26.2	 16
 89	 22	241.8	24.1	 16
 90	 22	143.3	27.7	 16
 91	 22	1141.3	85.6	 16
 92	 22	789.8	105.9	 16
 93	 22	184.3	37.4	 16
 94	 22	370.8	49.0	 16
 95	 22	339.3	36.6	 16
 96	 22	203.5	23.2	 16
 97	 22	184.3	30.9	 16
 98	 22	122.0	23.2	 16
 99	 22	91.3	11.3	 16
100	 22	100.3	20.0	 16
101	 22	106.5	21.1	 16
102	 22	99.8	12.5	 16
103	 22	106.8	19.7	 16
104	 22	192.8	42.6	 16
105	 22	332.0	49.8	 16
106	 22	393.3	35.4	 16
107	 22	99.5	15.9	 16
108	 22	95.5	14.7	 16
109	 22	187.0	35.1	 16
110	 22	153.5	22.8	 16
111	 22	116.5	19.1	 16
112	 22	432.3	241.6	 16
113	 22	139.0	39.0	 16
114	 22	288.8	46.8	 16
115	 22	181.8	34.6	 16
116	 22	84.5	10.8	 16
117	 22	121.3	21.4	 16
118	 22	86.0	15.3	 16
119	 22	82.0	11.6	 16
120	 22	155.5	21.0	 16
121	 22	323.8	34.9	 16
122	 22	361.0	97.3	 16
123	 22	134.8	26.6	 16
124	 22	128.0	18.5	 16
125	 22	427.5	89.1	 16
126	 22	101.8	25.1	 16
127	 22	116.5	23.5	 16
128	 22	113.3	20.2	 16
129	 22	1011.0	103.5	 16
130	 22	125.5	16.7	 16
131	 22	136.0	25.1	 16
132	 22	218.3	30.2	 16
133	 22	926.0	94.5	 16
134	 22	293.3	39.1	 16
135	 22	257.0	32.0	 16
136	 22	269.0	29.5	 16
137	 22	1731.5	288.4	 16
138	 22	129.5	21.9	 16
139	 22	162.0	23.1	 16
140	 22	163.5	20.8	 16
141	 22	112.5	21.1	 16
142	 22	168.3	34.2	 16
143	 22	117.5	17.3	 16
144	 22	998.0	124.0	 16
145	 22	153.0	31.2	 16
146	 22	92.5	15.0	 16
147	 22	128.0	37.6	 16
148	 22	153.8	26.8	 16
149	 22	313.8	55.6	 16
150	 22	163.8	34.1	 20
151	 22	181.0	31.9	 16
152	 22	478.3	68.7	 16
153	 22	203.5	31.9	 16
154	 22	81.5	12.6	 16
155	 22	218.5	53.6	 16
156	 22	275.5	34.7	 16
157	 22	290.3	36.8	 16
158	 22	150.3	33.8	 16
159	 22	126.8	20.2	 16
160	 22	149.3	42.3	 16
161	 22	237.0	39.7	 16
162	 22	629.5	173.4	 16
163	 22	95.0	24.0	 16
164	 22	73.0	15.8	 16
165	 22	75.3	11.9	 16
166	 22	102.5	17.7	 16
167	 22	324.5	57.7	 16
168	 22	212.0	40.3	 16
169	 22	108.5	30.1	 16
170	 22	446.5	71.7	 16
171	 22	242.0	27.6	 16
172	 22	190.5	50.7	 16
173	 22	393.3	49.8	 16
174	 22	513.8	129.2	 16
175	 22	221.0	76.3	 16
176	 22	409.3	38.0	 16
177	 22	165.3	26.1	 16
178	 22	110.5	16.9	 16
179	 22	175.5	32.8	 16
180	 22	262.8	39.8	 16
181	 22	241.0	51.2	 16
182	 22	164.5	27.3	 16
183	 22	123.3	20.8	 16
184	 22	101.3	18.5	 16
185	 22	86.0	20.6	 16
186	 22	87.5	16.2	 16
187	 22	142.5	29.8	 16
188	 22	104.0	19.9	 16
189	 22	387.0	88.4	 16
190	 22	120.8	20.0	 16
191	 22	319.0	49.7	 16
192	 22	265.0	57.9	 16
193	 22	290.5	43.1	 16
194	 22	86.5	11.8	 16
195	 22	107.0	30.8	 16
196	 22	135.3	16.8	 16
197	 22	221.3	37.9	 16
198	 22	214.3	33.4	 16
199	 22	583.3	168.4	 16
200	 22	107.3	20.3	 16
201	 22	135.8	24.8	 16
202	 22	88.3	16.1	 16
203	 22	199.3	53.4	 16
204	 22	80.0	10.3	 16
205	 22	110.0	29.6	 16
206	 22	176.8	35.2	 16
207	 22	158.8	20.8	 16
208	 22	710.5	96.8	 16
209	 22	370.3	41.8	 16
210	 22	556.3	74.8	 16
211	 22	94.0	18.7	 16
212	 22	102.0	16.0	 16
213	 22	125.8	31.6	 16
214	 22	102.0	22.2	 16
215	 22	117.0	19.7	 16
216	 22	549.5	131.0	 16
217	 22	107.8	22.9	 16
218	 22	87.0	8.4	 16
219	 22	102.0	15.2	 16
220	 22	172.0	34.3	 16
221	 22	123.3	23.8	 16
222	 22	100.0	16.0	 16
223	 22	135.8	32.6	 16
224	 22	167.8	28.0	 16
225	 22	86.5	9.7	 16
226	 22	97.0	19.1	 16
227	 22	85.3	15.8	 16
228	 22	216.0	31.2	 16
229	 22	904.3	104.0	 16
230	 22	1064.3	271.3	 16
231	 22	213.3	86.0	 16
232	 22	179.0	51.0	 16
233	 22	194.5	35.7	 16
234	 22	389.3	61.7	 16
235	 22	130.5	24.4	 16
236	 22	86.5	15.4	 16
237	 22	83.8	17.6	 16
238	 22	91.5	18.7	 16
239	 22	112.3	14.9	 16
240	 22	113.0	11.6	 16
241	 22	146.5	28.5	 16
242	 22	250.3	33.2	 16
243	 22	182.0	35.1	 16
244	 22	399.3	44.6	 16
245	 22	170.3	26.4	 16
246	 22	305.8	45.9	 16
247	 22	235.3	26.5	 16
248	 22	341.3	46.4	 16
249	 22	328.5	51.4	 16
250	 22	118.8	12.8	 16
251	 22	106.5	22.6	 16
252	 22	80.8	12.7	 16
253	 22	76.3	15.2	 16
254	 22	107.3	19.1	 16
255	 22	122.0	19.4	 16
256	 22	144.3	24.5	 16
257	 22	122.5	16.0	 16
258	 22	188.3	22.9	 16
259	 22	177.8	41.8	 16
260	 22	122.3	23.9	 16
261	 22	89.5	11.1	 16
262	 22	207.0	36.7	 16
263	 22	207.0	92.1	 16
264	 22	79.5	9.6	 16
265	 22	173.3	37.0	 16
266	 22	303.5	108.3	 16
267	 22	910.0	178.9	 16
268	 22	187.0	25.7	 16
269	 22	269.8	26.9	 16
270	 22	198.8	30.3	 16
271	 22	108.8	18.4	 16
272	 22	96.5	11.7	 16
273	 22	136.8	28.7	 16
274	 22	223.3	43.6	 16
275	 22	174.5	37.8	 16
276	 22	381.8	52.9	 16
277	 22	115.0	18.9	 16
278	 22	175.0	28.0	 16
279	 22	107.5	20.0	 16
280	 22	137.3	33.1	 16
281	 22	144.8	27.2	 16
282	 22	96.8	13.5	 16
283	 22	136.8	24.3	 16
284	 22	105.0	16.6	 16
285	 22	101.0	14.7	 16
286	 22	108.0	16.2	 16
287	 22	182.0	29.3	 16
288	 22	207.8	41.0	 16
289	 22	194.0	30.1	 16
290	 22	276.8	44.1	 16
291	 22	224.0	29.1	 16
292	 22	157.5	30.5	 16
293	 22	404.0	103.9	 16
294	 22	240.5	34.1	 16
295	 22	146.0	25.2	 16
296	 22	302.5	30.0	 16
297	 22	114.3	25.7	 16
298	 22	134.3	24.5	 16
299	 22	188.5	33.6	 16
300	 22	114.8	17.2	 16
301	 22	225.8	38.8	 16
302	 22	1756.0	210.8	 16
303	 22	582.0	86.9	 16
304	 22	783.0	99.5	 16
305	 22	226.3	35.6	 16
306	 22	256.3	54.3	 16
307	 22	124.8	20.3	 16
308	 22	89.3	21.6	 16
309	 22	221.5	29.0	 16
310	 22	248.3	30.1	 16
311	 22	279.8	30.3	 16
312	 22	214.8	30.9	 16
313	 22	525.5	54.8	 16
314	 22	93.3	17.1	 16
315	 22	100.0	17.3	 16
316	 22	159.0	27.3	 16
317	 22	2324.8	235.6	 16
318	 22	1126.5	226.2	 16
319	 22	197.0	28.6	 16
320	 22	241.3	31.1	 16
321	 22	649.8	293.4	 16
322	 22	821.8	181.0	 16
323	 22	339.0	86.4	 16
324	 22	140.5	22.1	 16
325	 22	598.3	63.0	 16
326	 22	242.0	45.2	 16
327	 22	117.5	24.3	 16
328	 22	93.5	13.7	 16
329	 22	106.5	23.6	 16
330	 22	91.5	15.1	 16
331	 22	230.5	36.1	 16
332	 22	263.0	53.1	 16
333	 22	150.3	29.2	 16
334	 22	181.8	50.5	 16
335	 22	1657.5	241.7	 16
336	 22	84.8	12.5	 16
337	 22	453.3	49.4	 16
338	 22	952.0	115.0	 16
339	 22	93.8	12.3	 16
340	 22	339.0	43.3	 16
341	 22	219.0	38.1	 16
342	 22	242.0	34.1	 16
343	 22	149.5	34.1	 16
344	 22	151.8	24.8	 16
345	 22	128.0	26.9	 16
346	 22	465.5	51.3	 16
347	 22	172.0	31.1	 16
348	 22	363.8	109.2	 16
349	 22	368.5	106.8	 16
350	 22	187.5	27.6	 16
351	 22	105.8	24.5	 16
352	 22	203.3	49.7	 16
353	 22	298.8	57.9	 16
354	 22	250.3	29.1	 16
355	 22	474.8	130.1	 16
356	 22	187.5	31.9	 16
357	 22	1255.0	81.3	 16
358	 22	395.3	38.5	 16
359	 22	298.0	39.1	 16
360	 22	555.5	52.1	 16
361	 22	269.0	36.9	 16
362	 22	245.8	30.6	 16
363	 22	174.5	30.0	 16
364	 22	168.3	28.7	 16
365	 22	318.3	41.3	 16
366	 22	226.0	23.6	 16
367	 22	170.0	21.9	 16
368	 22	272.8	39.6	 16
369	 22	124.3	19.1	 16
370	 22	353.5	42.8	 16
371	 22	288.3	132.0	 16
372	 22	156.0	33.3	 16
373	 22	112.8	28.2	 16
374	 22	238.3	32.6	 16
375	 22	416.3	48.6	 16
376	 22	261.0	48.2	 16
377	 22	334.3	42.7	 16
378	 22	194.5	60.4	 16
379	 22	111.8	20.6	 16
380	 22	183.0	30.5	 16
381	 22	102.0	15.6	 16
382	 22	83.3	17.4	 16
383	 22	134.3	28.3	 16
384	 22	118.8	20.0	 16
385	 22	147.5	31.7	 16
386	 22	94.8	26.3	 16
387	 22	185.0	61.3	 16
388	 22	181.3	29.1	 16
389	 22	161.5	20.0	 16
390	 22	121.3	25.1	 20
391	 22	65.0	9.4	 16
392	 22	228.3	33.5	 16
393	 22	225.3	45.0	 16
394	 22	97.0	15.4	 16
395	 22	292.0	39.0	 16
396	 22	559.0	83.1	 16
397	 22	135.5	43.4	 16
398	 22	146.8	40.1	 16
399	 22	237.0	33.8	 16
400	 22	126.0	18.9	 16
401	 22	97.8	17.4	 16
402	 22	84.3	20.0	 16
403	 22	185.8	37.0	 16
404	 22	627.0	99.8	 16
405	 22	157.0	50.9	 16
406	 22	171.0	28.6	 16
407	 22	212.0	27.0	 16
408	 22	154.3	29.7	 16
409	 22	88.3	13.6	 16
410	 22	79.0	16.8	 16
411	 22	109.3	20.3	 16
412	 22	186.0	34.4	 16
413	 22	157.5	20.5	 16
414	 22	103.0	11.3	 16
415	 22	136.5	29.3	 16
416	 22	116.5	21.3	 16
417	 22	551.8	51.6	 16
418	 22	1301.8	154.3	 16
419	 22	1187.8	218.0	 16
420	 22	118.8	30.7	 16
421	 22	360.8	52.1	 16
422	 22	131.5	21.9	 16
423	 22	222.0	31.2	 16
424	 22	931.8	145.9	 16
425	 22	187.3	23.5	 16
426	 22	354.8	24.2	 16
427	 22	271.5	44.7	 16
428	 22	815.0	52.6	 16
429	 22	1760.8	227.4	 16
430	 22	346.8	43.8	 16
431	 22	120.5	16.1	 16
432	 22	471.0	45.2	 16
433	 22	1247.8	71.5	 16
434	 22	1289.8	102.1	 16
435	 22	1356.0	164.2	 16
436	 22	183.0	18.2	 16
437	 22	142.5	18.3	 16
438	 22	111.0	18.1	 16
439	 22	184.3	29.4	 16
440	 22	197.3	27.3	 16
441	 22	234.3	45.5	 16
442	 22	145.8	22.8	 16
443	 22	120.5	18.0	 16
444	 22	150.0	25.4	 16
445	 22	93.0	21.5	 16
446	 22	115.8	15.7	 16
447	 22	169.5	24.3	 16
448	 22	275.0	50.5	 16
449	 22	12540.5	1566.9	 16
450	 22	251.8	37.3	 16
451	 22	257.0	42.7	 16
452	 22	128.0	22.4	 16
453	 22	148.0	26.8	 16
454	 22	108.0	18.4	 16
455	 22	121.5	16.4	 16
456	 22	278.5	31.0	 16
457	 22	261.5	33.1	 16
458	 22	582.0	63.4	 16
459	 22	376.5	58.8	 16
460	 22	238.3	57.5	 16
461	 22	3840.3	421.9	 16
462	 22	276.0	32.8	 16
463	 22	510.3	52.7	 16
464	 22	115.0	18.1	 16
465	 22	113.0	17.5	 16
466	 22	147.3	34.2	 16
467	 22	84.0	11.8	 16
468	 22	266.8	51.4	 16
469	 22	289.0	42.8	 16
470	 22	356.5	46.6	 16
471	 22	93.3	13.6	 16
472	 22	307.3	45.9	 16
473	 22	137.0	18.9	 16
474	 22	90.5	15.0	 16
475	 22	111.8	18.9	 16
476	 22	954.5	113.9	 16
477	 22	5578.0	453.0	 16
478	 22	205.0	27.5	 16
479	 22	1860.0	342.4	 16
480	 22	136.0	18.9	 16
481	 22	96.5	21.6	 16
482	 22	120.3	23.7	 16
483	 22	144.3	22.7	 16
484	 22	98.8	19.5	 16
485	 22	98.3	15.1	 16
486	 22	403.5	45.7	 16
487	 22	433.0	61.9	 16
488	 22	247.3	36.4	 16
489	 22	127.5	15.8	 16
490	 22	745.8	76.9	 16
491	 22	1208.0	141.3	 16
492	 22	443.3	56.0	 16
493	 22	155.3	23.9	 16
494	 22	489.3	66.9	 16
495	 22	191.8	34.2	 16
496	 22	512.3	65.0	 16
497	 22	96.0	15.8	 16
498	 22	136.3	17.6	 16
499	 22	170.3	28.4	 16
500	 22	179.5	31.3	 16
501	 22	150.5	28.1	 16
502	 22	149.8	23.4	 16
503	 22	250.3	56.5	 16
504	 22	143.3	23.0	 16
505	 22	337.8	48.7	 16
506	 22	215.3	46.7	 16
507	 22	227.5	26.2	 16
508	 22	255.8	35.2	 16
509	 22	351.3	64.7	 16
510	 22	310.3	58.4	 16
511	 22	744.3	215.0	 16
512	 22	795.0	61.3	 16
513	 22	153.5	20.3	 16
514	 22	110.0	16.8	 16
515	 22	100.3	22.5	 16
516	 22	240.5	25.1	 16
517	 22	117.3	25.5	 16
518	 22	134.0	28.4	 16
519	 22	100.5	15.4	 16
520	 22	240.3	38.8	 16
521	 22	158.5	24.2	 16
522	 22	184.5	88.9	 16
523	 22	200.8	21.0	 16
524	 22	118.0	18.6	 16
525	 22	153.0	32.5	 16
526	 22	106.3	16.5	 16
527	 22	342.5	43.9	 16
528	 22	485.3	162.1	 16
529	 22	749.5	67.6	 16
530	 22	420.5	51.7	 16
531	 22	179.8	19.7	 16
532	 22	1373.0	444.6	 16
533	 22	140.0	21.4	 16
534	 22	101.5	16.8	 16
535	 22	148.8	23.3	 16
536	 22	109.0	12.8	 16
537	 22	344.3	40.9	 16
538	 22	127.3	23.8	 16
539	 22	108.8	15.5	 16
540	 22	93.3	16.5	 16
541	 22	116.3	57.5	 16
542	 22	101.0	19.3	 16
543	 22	739.0	54.8	 16
544	 22	330.5	43.7	 16
545	 22	645.5	75.8	 16
546	 22	553.8	62.8	 16
547	 22	93.8	18.1	 16
548	 22	169.3	20.8	 16
549	 22	1680.3	464.5	 16
550	 22	227.0	46.0	 16
551	 22	245.0	147.1	 16
552	 22	615.0	82.9	 16
553	 22	170.5	24.6	 16
554	 22	103.0	16.2	 16
555	 22	93.8	14.5	 16
556	 22	95.3	18.9	 16
557	 22	90.3	13.3	 16
558	 22	132.5	23.8	 16
559	 22	178.8	26.5	 16
560	 22	121.8	13.8	 16
561	 22	105.8	18.0	 16
562	 22	313.0	50.7	 16
563	 22	227.3	26.4	 16
564	 22	177.8	33.8	 16
565	 22	106.8	23.4	 16
566	 22	127.8	37.1	 16
567	 22	98.3	30.0	 16
568	 22	227.8	47.1	 16
569	 22	122.0	30.2	 16
570	 22	92.5	17.0	 16
571	 22	116.0	22.5	 16
572	 22	298.5	30.7	 16
573	 22	287.3	39.5	 16
574	 22	174.5	19.7	 16
575	 22	214.5	29.3	 16
576	 22	150.8	17.8	 16
577	 22	263.8	27.8	 16
578	 22	164.3	17.8	 16
579	 22	235.0	39.3	 16
580	 22	322.0	61.3	 16
581	 22	106.5	12.9	 16
582	 22	158.0	26.1	 16
583	 22	491.0	82.6	 16
584	 22	230.8	35.5	 16
585	 22	760.3	177.1	 16
586	 22	320.5	32.5	 16
587	 22	204.8	28.5	 16
588	 22	107.3	24.5	 16
589	 22	355.0	57.6	 16
590	 22	269.8	30.9	 16
591	 22	456.5	66.0	 16
592	 22	1069.5	197.2	 16
593	 22	180.0	23.8	 16
594	 22	163.0	19.8	 16
595	 22	190.5	36.5	 16
596	 22	137.8	33.9	 16
597	 22	101.3	16.5	 16
598	 22	195.8	29.6	 16
599	 22	186.3	29.6	 16
600	 22	121.5	19.3	 16
601	 22	109.3	23.8	 16
602	 22	113.3	19.0	 16
603	 22	135.0	21.5	 16
604	 22	111.5	24.7	 16
605	 22	241.8	29.4	 16
606	 22	188.0	62.1	 16
607	 22	428.8	35.7	 16
608	 22	217.3	39.8	 16
609	 22	183.5	19.2	 16
610	 22	248.0	32.3	 16
611	 22	175.5	21.5	 16
612	 22	279.3	31.4	 16
613	 22	342.5	69.6	 16
614	 22	891.0	52.9	 16
615	 22	913.0	76.4	 16
616	 22	1194.3	77.7	 16
617	 22	261.0	30.9	 16
618	 22	101.5	20.4	 16
619	 22	538.0	53.7	 16
620	 22	153.5	27.1	 16
621	 22	155.3	19.7	 16
622	 22	179.3	18.4	 16
623	 22	237.0	20.1	 16
624	 22	114.3	21.2	 16
625	 22	172.8	21.9	 16
626	 22	189.5	26.3	 16
627	 22	212.5	38.3	 16
628	 22	140.0	29.4	 16
629	 22	127.3	18.2	 20
630	 22	315.0	34.8	 16
631	 22	412.3	52.6	 16
632	 22	431.8	57.6	 16
633	 22	286.3	31.5	 16
634	 22	90.3	16.4	 16
635	 22	285.8	59.2	 16
636	 22	800.0	93.9	 16
637	 22	284.0	46.0	 16
638	 22	140.8	27.5	 16
639	 22	99.8	12.3	 16
640	 22	213.5	62.6	 16
641	 22	360.5	45.7	 16
642	 22	148.5	24.2	 16
643	 22	104.5	18.3	 16
644	 22	99.0	13.4	 16
645	 22	133.3	17.9	 16
646	 22	138.0	25.1	 16
647	 22	150.3	14.7	 16
648	 22	147.8	22.1	 16
649	 22	160.5	25.9	 16
650	 22	280.0	37.6	 16
651	 22	497.8	80.0	 16
652	 22	331.8	56.8	 16
653	 22	229.3	27.3	 16
654	 22	131.8	18.2	 16
655	 22	185.5	34.1	 16
656	 22	140.5	26.9	 16
657	 22	213.0	21.8	 16
658	 22	195.0	30.9	 16
659	 22	258.0	30.8	 16
660	 22	186.0	27.3	 16
661	 22	373.5	58.2	 16
662	 22	363.0	57.8	 16
663	 22	626.5	81.3	 16
664	 22	835.0	188.0	 16
665	 22	112.5	22.0	 16
666	 22	91.0	12.8	 16
667	 22	121.3	17.8	 16
668	 22	81.0	11.5	 16
669	 22	99.3	11.8	 16
670	 22	103.5	23.6	 16
671	 22	148.5	29.1	 16
672	 22	563.8	125.5	 16
673	 22	128.8	17.6	 16
674	 22	398.8	84.3	 16
675	 22	282.0	40.2	 16
676	 22	309.0	61.9	 16
677	 22	286.3	56.5	 16
678	 22	107.8	14.1	 16
679	 22	114.8	16.7	 16
680	 22	104.5	24.6	 16
681	 22	253.0	44.1	 16
682	 22	330.3	45.6	 16
683	 22	90.5	14.8	 16
684	 22	76.3	11.3	 16
685	 22	102.0	15.1	 16
686	 22	186.3	40.9	 16
687	 22	336.0	32.7	 16
688	 22	203.3	24.7	 16
689	 22	198.3	44.2	 16
690	 22	803.3	137.3	 16
691	 22	246.0	18.2	 16
692	 22	131.0	18.8	 16
693	 22	335.5	42.5	 16
694	 22	337.8	53.5	 16
695	 22	121.8	25.1	 16
696	 22	1550.8	385.4	 16
697	 22	436.8	63.2	 16
698	 22	153.3	26.8	 16
699	 22	114.8	33.9	 16
700	 22	149.3	16.0	 16
701	 22	228.5	27.4	 16
702	 22	220.8	27.4	 16
703	 22	227.3	26.9	 16
704	 22	334.8	49.2	 16
705	 22	853.3	111.7	 16
706	 22	246.5	37.8	 16
707	 22	189.0	22.7	 16
708	 22	515.8	53.9	 16
709	 22	741.8	97.1	 16
710	 22	470.8	79.3	 16
711	 22	7308.8	1551.3	 16
  0	 23	233.3	32.3	 16
  1	 23	617.3	88.6	 16
  2	 23	323.0	46.8	 16
  3	 23	329.3	31.5	 16
  4	 23	1685.5	258.6	 16
  5	 23	136.0	26.8	 16
  6	 23	312.3	26.2	 16
  7	 23	435.5	32.2	 16
  8	 23	168.5	24.0	 16
  9	 23	143.3	25.0	 16
 10	 23	150.3	17.4	 16
 11	 23	497.8	93.5	 16
 12	 23	141.0	32.9	 16
 13	 23	340.0	54.9	 16
 14	 23	145.3	25.0	 16
 15	 23	567.8	115.5	 16
 16	 23	375.3	61.0	 16
 17	 23	161.0	15.9	 16
 18	 23	144.5	22.3	 16
 19	 23	169.0	34.4	 16
 20	 23	278.3	46.2	 16
 21	 23	96.0	12.1	 16
 22	 23	197.3	22.3	 16
 23	 23	248.0	34.2	 16
 24	 23	775.0	113.1	 16
 25	 23	467.3	106.9	 16
 26	 23	527.5	122.0	 16
 27	 23	269.0	38.1	 16
 28	 23	132.8	19.7	 16
 29	 23	263.8	27.0	 16
 30	 23	263.0	55.9	 16
 31	 23	598.0	103.1	 16
 32	 23	951.5	202.5	 16
 33	 23	295.8	44.9	 16
 34	 23	107.3	16.2	 16
 35	 23	108.5	13.2	 16
 36	 23	269.5	32.0	 16
 37	 23	288.8	53.8	 16
 38	 23	83.3	11.7	 16
 39	 23	150.3	24.8	 16
 40	 23	113.5	18.1	 16
 41	 23	143.0	36.6	 16
 42	 23	86.0	12.9	 16
 43	 23	85.3	14.8	 16
 44	 23	592.8	100.2	 16
 45	 23	431.8	163.9	 16
 46	 23	300.3	38.5	 16
 47	 23	211.3	30.5	 16
 48	 23	505.5	71.6	 16
 49	 23	225.3	44.3	 16
 50	 23	110.8	16.0	 16
 51	 23	310.3	241.8	 16
 52	 23	501.8	32.2	 16
 53	 23	571.8	103.4	 16
 54	 23	486.8	71.1	 16
 55	 23	615.5	96.7	 16
 56	 23	262.5	39.3	 16
 57	 23	328.8	48.9	 16
 58	 23	182.0	32.3	 16
 59	 23	213.0	36.3	 16
 60	 23	472.3	143.7	 16
 61	 23	329.3	41.6	 16
 62	 23	287.5	48.2	 16
 63	 23	245.5	38.6	 16
 64	 23	319.8	43.3	 16
 65	 23	111.8	18.3	 16
 66	 23	104.5	19.1	 16
 67	 23	145.3	25.8	 16
 68	 23	118.8	26.1	 16
 69	 23	139.0	22.1	 16
 70	 23	182.5	27.2	 16
 71	 23	88.0	16.0	 16
 72	 23	115.3	13.5	 16
 73	 23	679.3	155.6	 16
 74	 23	116.0	25.5	 16
 75	 23	155.8	73.7	 16
 76	 23	201.3	37.2	 16
 77	 23	70.3	9.2	 16
 78	 23	118.8	29.5	 16
 79	 23	668.0	137.3	 16
 80	 23	189.3	27.6	 16
 81	 23	114.3	22.8	 16
 82	 23	135.0	24.8	 16
 83	 23	168.8	35.0	 16
 84	 23	140.5	31.3	 16
 85	 23	151.0	11.7	 16
 86	 23	122.5	13.4	 16
 87	 23	345.8	51.9	 16
 88	 23	421.8	60.7	 16
 89	 23	294.8	32.1	 16
 90	 23	128.0	33.6	 16
 91	 23	418.3	79.5	 16
 92	 23	381.3	30.7	 16
 93	 23	666.8	115.8	 16
 94	 23	304.0	35.8	 16
 95	 23	107.5	21.1	 16
 96	 23	135.8	23.8	 16
 97	 23	465.5	131.9	 16
 98	 23	115.0	16.3	 16
 99	 23	92.3	11.9	 16
100	 23	123.3	25.0	 16
101	 23	119.8	19.6	 16
102	 23	169.8	28.5	 16
103	 23	123.3	24.2	 16
104	 23	208.0	32.6	 16
105	 23	176.3	33.4	 16
106	 23	942.8	231.0	 16
107	 23	108.3	25.5	 16
108	 23	1403.3	393.9	 16
109	 23	86.0	16.5	 16
110	 23	152.0	31.8	 16
111	 23	442.5	114.6	 16
112	 23	522.0	116.0	 16
113	 23	118.8	19.9	 16
114	 23	114.3	24.1	 16
115	 23	355.5	90.9	 16
116	 23	93.3	14.3	 16
117	 23	444.3	112.6	 16
118	 23	108.3	20.8	 16
119	 23	101.5	23.9	 16
120	 23	415.5	80.3	 16
121	 23	856.3	122.5	 16
122	 23	167.5	28.8	 16
123	 23	488.5	72.1	 16
124	 23	263.3	44.4	 16
125	 23	87.5	10.3	 16
126	 23	109.3	17.3	 16
127	 23	203.5	37.4	 16
128	 23	339.0	67.0	 16
129	 23	189.0	30.4	 16
130	 23	148.3	20.6	 16
131	 23	237.3	37.4	 16
132	 23	651.0	57.9	 16
133	 23	1231.5	206.4	 16
134	 23	786.3	96.5	 16
135	 23	266.5	20.2	 16
136	 23	562.0	56.1	 16
137	 23	224.8	29.9	 16
138	 23	245.3	30.8	 16
139	 23	213.8	34.4	 16
140	 23	116.0	13.9	 16
141	 23	123.0	18.0	 16
142	 23	75.3	13.5	 16
143	 23	127.8	21.6	 16
144	 23	143.0	17.6	 16
145	 23	192.5	37.0	 16
146	 23	309.8	43.9	 16
147	 23	213.0	38.8	 16
148	 23	107.3	17.8	 16
149	 23	481.8	86.9	 16
150	 23	109.3	19.7	 16
151	 23	228.5	41.8	 20
152	 23	258.8	58.1	 16
153	 23	98.3	22.6	 16
154	 23	108.8	13.3	 16
155	 23	278.3	77.8	 16
156	 23	772.8	188.9	 16
157	 23	223.3	70.1	 16
158	 23	352.8	58.4	 16
159	 23	2469.8	881.3	 16
160	 23	166.8	57.5	 16
161	 23	347.8	63.9	 16
162	 23	108.0	19.1	 16
163	 23	83.8	16.2	 16
164	 23	536.3	140.7	 16
165	 23	488.5	139.3	 16
166	 23	110.5	24.6	 16
167	 23	236.5	40.7	 16
168	 23	168.0	31.4	 16
169	 23	352.5	59.3	 16
170	 23	777.5	236.0	 16
171	 23	108.8	27.0	 16
172	 23	919.8	217.7	 16
173	 23	463.0	63.9	 16
174	 23	321.5	67.1	 16
175	 23	540.3	85.1	 16
176	 23	472.8	120.5	 16
177	 23	234.3	45.4	 16
178	 23	178.0	26.2	 16
179	 23	475.3	63.8	 16
180	 23	510.5	71.8	 16
181	 23	317.5	42.5	 16
182	 23	408.0	65.1	 16
183	 23	198.8	27.9	 16
184	 23	437.8	91.5	 16
185	 23	93.0	16.6	 16
186	 23	470.0	135.2	 16
187	 23	436.5	48.8	 16
188	 23	1275.8	301.9	 16
189	 23	792.0	117.4	 16
190	 23	760.8	94.3	 16
191	 23	650.8	109.7	 16
192	 23	378.5	45.1	 16
193	 23	345.8	30.6	 16
194	 23	393.3	60.1	 16
195	 23	188.5	24.1	 16
196	 23	836.5	303.8	 16
197	 23	170.3	27.5	 16
198	 23	236.0	44.6	 16
199	 23	178.8	29.6	 16
200	 23	977.5	313.3	 16
201	 23	102.5	20.6	 16
202	 23	181.0	46.5	 16
203	 23	1146.5	288.2	 16
204	 23	229.5	34.3	 16
205	 23	355.3	65.3	 16
206	 23	804.0	212.0	 16
207	 23	186.8	36.0	 16
208	 23	119.8	32.5	 16
209	 23	440.5	65.7	 16
210	 23	418.8	111.1	 16
211	 23	717.0	94.6	 16
212	 23	336.0	47.8	 16
213	 23	623.5	123.8	 16
214	 23	207.0	67.7	 16
215	 23	712.5	126.3	 16
216	 23	332.0	45.4	 16
217	 23	308.8	47.0	 16
218	 23	244.3	34.0	 16
219	 23	208.0	35.2	 16
220	 23	396.5	79.9	 16
221	 23	209.3	32.9	 16
222	 23	450.5	120.9	 16
223	 23	86.5	25.8	 16
224	 23	180.5	42.1	 16
225	 23	2898.0	784.4	 16
226	 23	119.8	23.3	 16
227	 23	260.5	47.7	 16
228	 23	187.0	30.3	 16
229	 23	201.0	31.3	 16
230	 23	272.0	43.8	 16
231	 23	685.0	99.0	 16
232	 23	704.5	124.4	 16
233	 23	587.8	106.8	 16
234	 23	202.0	32.0	 16
235	 23	474.0	68.1	 16
236	 23	290.3	78.1	 16
237	 23	264.0	71.8	 16
238	 23	156.3	31.3	 16
239	 23	458.3	67.6	 16
240	 23	254.5	49.7	 16
241	 23	171.3	45.4	 16
242	 23	191.0	28.5	 16
243	 23	375.3	63.7	 16
244	 23	137.3	34.3	 16
245	 23	163.3	20.7	 16
246	 23	192.3	23.9	 16
247	 23	155.3	37.3	 16
248	 23	247.8	43.3	 16
249	 23	226.3	28.9	 16
250	 23	112.0	18.1	 16
251	 23	210.8	156.8	 16
252	 23	440.5	80.7	 16
253	 23	99.8	17.1	 16
254	 23	89.3	18.4	 16
255	 23	94.8	26.2	 16
256	 23	253.3	35.6	 16
257	 23	131.3	17.0	 16
258	 23	433.3	78.1	 16
259	 23	340.5	70.6	 16
260	 23	148.0	47.4	 16
261	 23	150.3	23.2	 16
262	 23	185.5	35.9	 16
263	 23	98.5	17.9	 16
264	 23	125.5	22.5	 16
265	 23	92.3	15.7	 16
266	 23	232.0	29.9	 16
267	 23	172.8	32.2	 16
268	 23	969.3	110.2	 16
269	 23	235.5	23.1	 16
270	 23	16576.0	4331.0	 16
271	 23	160.3	35.8	 16
272	 23	570.8	159.2	 16
273	 23	17613.8	4848.0	 16
274	 23	140.5	33.3	 16
275	 23	169.0	23.4	 16
276	 23	487.8	91.0	 16
277	 23	118.8	24.3	 16
278	 23	2093.3	531.8	 16
279	 23	413.5	60.5	 16
280	 23	939.8	197.3	 16
281	 23	169.5	33.4	 16
282	 23	2048.8	516.5	 16
283	 23	2154.8	456.0	 16
284	 23	218.8	26.9	 16
285	 23	153.5	33.0	 16
286	 23	421.8	78.0	 16
287	 23	132.3	28.6	 16
288	 23	367.0	97.8	 16
289	 23	1434.3	208.4	 16
290	 23	3568.8	840.5	 16
291	 23	327.3	42.6	 16
292	 23	318.5	70.8	 16
293	 23	694.0	69.2	 16
294	 23	281.5	26.5	 16
295	 23	136.8	22.2	 16
296	 23	108.8	19.0	 16
297	 23	130.0	27.7	 16
298	 23	516.8	107.4	 16
299	 23	148.0	68.5	 16
300	 23	289.0	34.1	 16
301	 23	1403.5	371.8	 16
302	 23	21009.0	5472.4	 16
303	 23	779.5	196.4	 16
304	 23	650.3	78.9	 16
305	 23	274.0	33.1	 16
306	 23	416.0	75.5	 16
307	 23	404.8	79.3	 16
308	 23	97.8	19.0	 16
309	 23	171.0	35.2	 16
310	 23	289.0	37.2	 16
311	 23	243.0	31.0	 16
312	 23	287.0	50.2	 16
313	 23	168.5	26.1	 16
314	 23	256.8	60.4	 16
315	 23	101.5	19.1	 16
316	 23	243.5	49.4	 16
317	 23	166.0	38.2	 16
318	 23	328.3	46.6	 16
319	 23	337.0	54.2	 16
320	 23	249.3	28.8	 16
321	 23	269.3	47.5	 16
322	 23	471.8	51.5	 16
323	 23	122.5	17.1	 16
324	 23	300.3	47.7	 16
325	 23	456.3	78.6	 16
326	 23	545.0	103.1	 16
327	 23	194.8	22.8	 16
328	 23	397.3	74.4	 16
329	 23	98.3	22.7	 16
330	 23	2044.0	651.0	 16
331	 23	173.0	43.3	 16
332	 23	151.3	23.3	 16
333	 23	72.5	11.5	 16
334	 23	129.5	24.5	 16
335	 23	152.0	46.8	 16
336	 23	164.5	25.3	 16
337	 23	242.5	73.0	 16
338	 23	561.8	161.0	 16
339	 23	128.8	17.6	 16
340	 23	210.5	32.7	 16
341	 23	247.3	36.5	 16
342	 23	285.0	46.0	 16
343	 23	320.5	48.1	 16
344	 23	524.3	85.9	 16
345	 23	962.5	222.1	 16
346	 23	226.5	36.4	 16
347	 23	136.3	41.4	 16
348	 23	275.0	55.3	 16
349	 23	227.3	54.2	 16
350	 23	255.0	48.6	 16
351	 23	100.0	16.3	 16
352	 23	358.3	53.1	 16
353	 23	250.3	38.6	 16
354	 23	4485.8	1586.5	 16
355	 23	111.0	14.8	 16
356	 23	420.0	38.8	 16
357	 23	232.5	32.6	 16
358	 23	1137.5	93.0	 16
359	 23	713.0	55.0	 16
360	 23	678.0	82.7	 16
361	 23	364.8	35.5	 16
362	 23	275.3	38.0	 16
363	 23	1141.5	94.2	 16
364	 23	267.5	36.2	 16
365	 23	380.0	49.0	 16
366	 23	100.0	18.5	 16
367	 23	88.3	19.1	 16
368	 23	127.3	15.8	 16
369	 23	92.5	16.4	 16
370	 23	167.8	20.3	 16
371	 23	118.8	18.2	 16
372	 23	382.8	48.7	 16
373	 23	116.0	16.7	 16
374	 23	155.0	23.9	 16
375	 23	167.5	28.3	 16
376	 23	130.3	15.5	 16
377	 23	486.0	77.9	 16
378	 23	311.3	41.5	 16
379	 23	605.0	55.5	 16
380	 23	450.5	37.0	 16
381	 23	7115.3	972.6	 16
382	 23	903.0	90.3	 16
383	 23	157.8	25.5	 16
384	 23	122.8	28.0	 16
385	 23	194.0	28.8	 16
386	 23	233.3	44.8	 16
387	 23	263.3	31.8	 16
388	 23	107.8	15.4	 16
389	 23	110.0	20.8	 16
390	 23	173.5	30.7	 16
391	 23	1686.3	404.7	 20
392	 23	137.8	22.9	 16
393	 23	853.8	178.8	 16
394	 23	106.8	23.6	 16
395	 23	150.3	14.6	 16
396	 23	278.3	27.6	 16
397	 23	335.3	58.6	 16
398	 23	1091.3	156.0	 16
399	 23	163.8	29.4	 16
400	 23	1191.8	243.6	 16
401	 23	1618.5	340.2	 16
402	 23	326.3	33.6	 16
403	 23	473.0	52.6	 16
404	 23	342.8	34.9	 16
405	 23	5463.0	1231.2	 16
406	 23	1588.3	327.7	 16
407	 23	236.5	38.9	 16
408	 23	664.5	84.0	 16
409	 23	238.0	32.7	 16
410	 23	306.0	46.2	 16
411	 23	268.3	47.3	 16
412	 23	5570.0	958.5	 16
413	 23	381.3	57.6	 16
414	 23	107.3	23.8	 16
415	 23	104.8	12.8	 16
416	 23	106.3	17.7	 16
417	 23	271.3	30.6	 16
418	 23	419.5	58.8	 16
419	 23	788.3	108.1	 16
420	 23	161.0	24.7	 16
421	 23	119.3	23.2	 16
422	 23	299.0	46.2	 16
423	 23	364.5	44.0	 16
424	 23	98.3	12.6	 16
425	 23	123.3	20.6	 16
426	 23	929.3	157.0	 16
427	 23	673.3	88.5	 16
428	 23	822.5	66.4	 16
429	 23	2425.3	464.8	 16
430	 23	174.5	19.3	 16
431	 23	140.5	25.6	 16
432	 23	149.3	23.9	 16
433	 23	131.8	25.9	 16
434	 23	329.3	65.1	 16
435	 23	903.5	167.2	 16
436	 23	249.0	21.5	 16
437	 23	589.0	80.4	 16
438	 23	601.0	49.6	 16
439	 23	710.0	106.6	 16
440	 23	135.0	22.4	 16
441	 23	424.3	54.8	 16
442	 23	179.3	38.0	 16
443	 23	117.8	22.8	 16
444	 23	122.3	26.2	 16
445	 23	442.0	54.3	 16
446	 23	745.3	79.2	 16
447	 23	907.3	106.8	 16
448	 23	389.3	51.1	 16
449	 23	488.8	40.7	 16
450	 23	600.5	128.2	 16
451	 23	1028.0	190.9	 16
452	 23	252.8	24.7	 16
453	 23	248.5	44.2	 16
454	 23	152.5	39.5	 16
455	 23	545.0	81.0	 16
456	 23	273.0	35.6	 16
457	 23	757.3	92.5	 16
458	 23	1417.0	264.0	 16
459	 23	648.0	68.8	 16
460	 23	2343.5	522.4	 16
461	 23	1116.5	97.3	 16
462	 23	423.0	41.7	 16
463	 23	565.0	64.2	 16
464	 23	1156.5	215.7	 16
465	 23	351.3	76.8	 16
466	 23	84.5	16.1	 16
467	 23	95.5	12.3	 16
468	 23	261.0	47.8	 16
469	 23	143.5	20.9	 16
470	 23	102.0	30.2	 16
471	 23	222.3	33.7	 16
472	 23	1075.8	131.3	 16
473	 23	948.0	151.3	 16
474	 23	1430.8	216.1	 16
475	 23	1518.0	363.4	 16
476	 23	620.0	52.2	 16
477	 23	1198.0	161.8	 16
478	 23	580.0	75.4	 16
479	 23	1210.3	135.2	 16
480	 23	612.8	61.6	 16
481	 23	250.0	32.6	 16
482	 23	222.8	32.3	 16
483	 23	339.5	36.5	 16
484	 23	1991.3	406.0	 16
485	 23	931.0	146.0	 16
486	 23	363.8	58.3	 16
487	 23	468.8	57.8	 16
488	 23	248.8	31.9	 16
489	 23	6328.5	1681.1	 16
490	 23	337.3	25.7	 16
491	 23	514.0	117.5	 16
492	 23	236.3	38.7	 16
493	 23	1204.8	124.7	 16
494	 23	371.5	36.8	 16
495	 23	261.3	27.4	 16
496	 23	143.8	26.0	 16
497	 23	221.8	45.6	 16
498	 23	131.5	15.5	 16
499	 23	331.8	29.7	 16
500	 23	117.5	22.5	 16
501	 23	116.5	21.4	 16
502	 23	357.3	41.6	 16
503	 23	297.3	70.0	 16
504	 23	472.8	78.9	 16
505	 23	978.8	81.3	 16
506	 23	327.5	57.7	 16
507	 23	369.3	72.4	 16
508	 23	106.3	16.5	 16
509	 23	162.3	32.1	 16
510	 23	188.0	29.3	 16
511	 23	316.0	52.7	 16
512	 23	279.3	45.1	 16
513	 23	258.3	49.3	 16
514	 23	99.5	16.4	 16
515	 23	104.3	19.4	 16
516	 23	471.0	65.7	 16
517	 23	105.0	19.7	 16
518	 23	346.5	40.1	 16
519	 23	122.3	19.9	 16
520	 23	200.3	26.4	 16
521	 23	1031.3	101.4	 16
522	 23	2464.5	662.2	 16
523	 23	307.3	51.0	 16
524	 23	796.8	117.0	 16
525	 23	162.5	21.4	 16
526	 23	241.0	35.6	 16
527	 23	698.8	117.0	 16
528	 23	671.3	84.0	 16
529	 23	705.0	86.5	 16
530	 23	484.5	63.1	 16
531	 23	388.0	59.4	 16
532	 23	6785.3	1937.8	 16
533	 23	213.3	25.2	 16
534	 23	226.5	114.4	 16
535	 23	274.3	51.8	 16
536	 23	196.3	39.1	 16
537	 23	648.5	105.3	 16
538	 23	260.5	60.8	 16
539	 23	172.0	22.0	 16
540	 23	532.8	97.5	 16
541	 23	125.0	21.5	 16
542	 23	139.5	22.1	 16
543	 23	5360.3	1521.5	 16
544	 23	209.3	31.4	 16
545	 23	179.5	24.2	 16
546	 23	402.3	58.5	 16
547	 23	536.3	101.3	 16
548	 23	127.8	19.8	 16
549	 23	294.3	49.6	 16
550	 23	153.8	29.7	 16
551	 23	195.5	38.2	 16
552	 23	235.3	38.0	 16
553	 23	369.5	55.6	 16
554	 23	622.3	135.9	 16
555	 23	1309.3	372.2	 16
556	 23	251.0	46.1	 16
557	 23	791.5	162.2	 16
558	 23	518.0	70.3	 16
559	 23	166.5	22.3	 16
560	 23	100.8	22.0	 16
561	 23	279.8	22.4	 16
562	 23	234.8	32.2	 16
563	 23	412.8	41.4	 16
564	 23	1609.8	456.4	 16
565	 23	156.0	23.4	 16
566	 23	4168.3	1335.3	 16
567	 23	169.0	17.7	 16
568	 23	230.8	28.9	 16
569	 23	3641.5	1004.4	 16
570	 23	3767.5	1247.8	 16
571	 23	159.3	39.3	 16
572	 23	409.0	82.3	 16
573	 23	272.8	37.2	 16
574	 23	278.8	62.3	 16
575	 23	270.3	56.9	 16
576	 23	151.8	30.1	 16
577	 23	82.8	13.9	 16
578	 23	104.5	20.4	 16
579	 23	201.3	33.5	 16
580	 23	142.0	28.8	 16
581	 23	3534.8	1204.2	 16
582	 23	136.0	19.6	 16
583	 23	304.0	42.9	 16
584	 23	158.3	21.8	 16
585	 23	150.3	31.1	 16
586	 23	511.3	109.4	 16
587	 23	182.0	37.1	 16
588	 23	141.8	24.4	 16
589	 23	420.3	60.7	 16
590	 23	209.8	36.6	 16
591	 23	158.3	20.3	 16
592	 23	154.3	19.3	 16
593	 23	160.5	27.9	 16
594	 23	510.5	101.8	 16
595	 23	247.5	54.7	 16
596	 23	83.0	17.3	 16
597	 23	97.3	14.3	 16
598	 23	234.3	44.3	 16
599	 23	325.5	58.1	 16
600	 23	148.8	28.1	 16
601	 23	102.0	17.9	 16
602	 23	118.5	21.0	 16
603	 23	420.8	50.7	 16
604	 23	481.3	60.5	 16
605	 23	295.3	20.2	 16
606	 23	165.5	21.1	 16
607	 23	285.8	30.8	 16
608	 23	5331.3	649.5	 16
609	 23	450.5	80.6	 16
610	 23	2015.8	357.2	 16
611	 23	1112.0	144.3	 16
612	 23	3230.5	398.8	 16
613	 23	672.8	51.8	 16
614	 23	896.8	112.5	 16
615	 23	596.0	52.1	 16
616	 23	559.3	51.0	 16
617	 23	140.3	101.6	 16
618	 23	3087.0	469.1	 16
619	 23	831.5	132.1	 16
620	 23	586.8	56.8	 16
621	 23	456.8	59.3	 16
622	 23	545.8	43.0	 16
623	 23	488.8	38.2	 16
624	 23	572.8	95.0	 16
625	 23	540.3	61.6	 16
626	 23	443.3	53.8	 16
627	 23	193.5	29.4	 16
628	 23	213.5	24.8	 16
629	 23	135.3	20.3	 16
630	 23	114.5	20.2	 16
631	 23	490.0	72.8	 20
632	 23	244.0	27.1	 16
633	 23	294.0	37.1	 16
634	 23	129.3	18.8	 16
635	 23	266.8	39.0	 16
636	 23	2596.3	538.6	 16
637	 23	2529.8	738.7	 16
638	 23	349.8	46.3	 16
639	 23	136.3	19.8	 16
640	 23	115.0	14.9	 16
641	 23	330.8	79.3	 16
642	 23	140.5	21.9	 16
643	 23	193.3	112.0	 16
644	 23	488.3	48.6	 16
645	 23	497.8	62.9	 16
646	 23	417.5	62.9	 16
647	 23	390.8	38.5	 16
648	 23	480.5	99.7	 16
649	 23	219.3	32.6	 16
650	 23	321.5	83.1	 16
651	 23	189.8	34.3	 16
652	 23	123.8	15.8	 16
653	 23	108.0	14.5	 16
654	 23	164.8	24.2	 16
655	 23	171.8	21.1	 16
656	 23	142.3	23.7	 16
657	 23	361.3	33.0	 16
658	 23	5333.0	1368.2	 16
659	 23	257.8	36.4	 16
660	 23	475.3	67.6	 16
661	 23	185.8	34.6	 16
662	 23	1136.8	208.1	 16
663	 23	768.0	108.9	 16
664	 23	796.3	74.1	 16
665	 23	252.5	53.0	 16
666	 23	624.5	89.6	 16
667	 23	506.3	133.0	 16
668	 23	121.3	27.2	 16
669	 23	313.0	68.0	 16
670	 23	130.3	32.0	 16
671	 23	687.0	135.6	 16
672	 23	362.5	70.0	 16
673	 23	264.5	34.8	 16
674	 23	146.3	17.2	 16
675	 23	188.0	31.2	 16
676	 23	200.5	60.2	 16
677	 23	307.0	33.7	 16
678	 23	171.5	24.9	 16
679	 23	107.3	23.3	 16
680	 23	114.5	21.4	 16
681	 23	367.0	64.0	 16
682	 23	324.0	32.2	 16
683	 23	148.5	26.3	 16
684	 23	415.8	100.8	 16
685	 23	174.5	31.0	 16
686	 23	203.8	37.1	 16
687	 23	632.3	123.9	 16
688	 23	1901.0	373.5	 16
689	 23	834.5	181.2	 16
690	 23	373.8	85.6	 16
691	 23	465.8	75.9	 16
692	 23	175.8	42.2	 16
693	 23	699.5	107.3	 16
694	 23	220.5	28.0	 16
695	 23	101.0	14.9	 16
696	 23	115.3	13.3	 16
697	 23	255.5	49.7	 16
698	 23	104.3	17.9	 16
699	 23	134.0	25.7	 16
700	 23	1483.0	257.3	 16
701	 23	779.0	100.7	 16
702	 23	543.0	63.4	 16
703	 23	284.3	37.4	 16
704	 23	422.3	59.9	 16
705	 23	440.0	69.0	 16
706	 23	392.8	34.4	 16
707	 23	381.0	45.6	 16
708	 23	436.0	79.4	 16
709	 23	446.0	94.5	 16
710	 23	310.3	53.2	 16
711	 23	186.0	32.4	 16
  0	 24	6863.8	1510.6	 16
  1	 24	135.0	18.0	 16
  2	 24	150.5	22.9	 16
  3	 24	169.5	23.4	 16
  4	 24	358.0	80.7	 16
  5	 24	180.8	35.6	 16
  6	 24	401.3	38.0	 16
  7	 24	471.0	37.7	 16
  8	 24	264.8	43.3	 16
  9	 24	135.3	18.9	 16
 10	 24	154.5	20.2	 16
 11	 24	752.8	101.0	 16
 12	 24	150.3	51.7	 16
 13	 24	917.5	108.3	 16
 14	 24	165.5	24.4	 16
 15	 24	470.8	47.0	 16
 16	 24	176.0	19.8	 16
 17	 24	119.8	20.5	 16
 18	 24	222.3	38.8	 16
 19	 24	440.3	35.8	 16
 20	 24	376.8	60.5	 16
 21	 24	132.8	19.7	 16
 22	 24	246.5	24.7	 16
 23	 24	352.3	64.9	 16
 24	 24	1411.0	137.2	 16
 25	 24	659.3	107.4	 16
 26	 24	179.8	32.8	 16
 27	 24	140.3	14.6	 16
 28	 24	130.0	28.3	 16
 29	 24	546.0	108.0	 16
 30	 24	480.3	45.9	 16
 31	 24	1052.8	199.2	 16
 32	 24	412.5	75.2	 16
 33	 24	265.3	37.0	 16
 34	 24	143.3	28.3	 16
 35	 24	87.3	24.3	 16
 36	 24	678.5	146.3	 16
 37	 24	133.8	24.5	 16
 38	 24	96.5	22.0	 16
 39	 24	126.5	45.7	 16
 40	 24	78.3	16.4	 16
 41	 24	105.5	13.3	 16
 42	 24	93.3	20.3	 16
 43	 24	96.8	22.6	 16
 44	 24	283.0	48.1	 16
 45	 24	779.0	127.7	 16
 46	 24	241.0	24.6	 16
 47	 24	325.3	33.7	 16
 48	 24	436.3	60.2	 16
 49	 24	230.0	32.1	 16
 50	 24	140.3	25.4	 16
 51	 24	234.8	33.5	 16
 52	 24	902.5	61.8	 16
 53	 24	653.8	56.4	 16
 54	 24	601.0	159.6	 16
 55	 24	879.8	139.3	 16
 56	 24	204.8	42.9	 16
 57	 24	161.0	23.2	 16
 58	 24	174.8	37.4	 16
 59	 24	171.3	27.0	 16
 60	 24	100.5	16.8	 16
 61	 24	197.5	25.3	 16
 62	 24	268.8	34.5	 16
 63	 24	206.0	24.1	 16
 64	 24	223.3	43.6	 16
 65	 24	86.8	14.8	 16
 66	 24	115.0	17.5	 16
 67	 24	159.3	30.3	 16
 68	 24	89.5	19.6	 16
 69	 24	123.3	17.6	 16
 70	 24	165.3	24.0	 16
 71	 24	105.3	16.3	 16
 72	 24	106.5	20.3	 16
 73	 24	689.0	108.9	 16
 74	 24	140.0	22.6	 16
 75	 24	144.0	79.9	 16
 76	 24	220.3	31.9	 16
 77	 24	81.3	15.4	 16
 78	 24	152.5	36.4	 16
 79	 24	144.3	32.1	 16
 80	 24	303.3	31.6	 16
 81	 24	104.0	15.2	 16
 82	 24	200.5	32.4	 16
 83	 24	130.0	21.2	 16
 84	 24	150.8	102.9	 16
 85	 24	125.0	14.5	 16
 86	 24	100.3	19.3	 16
 87	 24	494.8	65.1	 16
 88	 24	265.3	29.4	 16
 89	 24	194.5	26.0	 16
 90	 24	95.8	21.6	 16
 91	 24	141.5	11.0	 16
 92	 24	179.0	27.2	 16
 93	 24	212.8	42.8	 16
 94	 24	307.0	34.0	 16
 95	 24	126.0	20.3	 16
 96	 24	112.8	23.9	 16
 97	 24	139.5	44.2	 16
 98	 24	94.8	16.9	 16
 99	 24	124.8	42.1	 16
100	 24	99.5	19.2	 16
101	 24	153.5	23.6	 16
102	 24	171.0	34.1	 16
103	 24	113.0	21.9	 16
104	 24	130.5	13.9	 16
105	 24	120.8	17.1	 16
106	 24	306.5	84.1	 16
107	 24	125.3	25.7	 16
108	 24	256.8	103.7	 16
109	 24	72.3	12.8	 16
110	 24	117.8	20.1	 16
111	 24	179.3	34.2	 16
112	 24	429.3	55.8	 16
113	 24	131.3	30.2	 16
114	 24	83.8	13.3	 16
115	 24	94.5	25.8	 16
116	 24	95.0	19.2	 16
117	 24	214.0	44.8	 16
118	 24	183.3	30.7	 16
119	 24	93.8	13.2	 16
120	 24	238.8	28.4	 16
121	 24	204.3	32.7	 16
122	 24	85.0	14.3	 16
123	 24	125.8	18.4	 16
124	 24	81.3	12.0	 16
125	 24	91.0	14.3	 16
126	 24	105.0	16.8	 16
127	 24	197.3	32.8	 16
128	 24	152.5	18.0	 16
129	 24	181.0	34.7	 16
[truncated: 11,341,074 more chars]
