# Supplementary material for: Bioinformatic and statistical analysis of the optic nerve head in a primate model of ocular hypertension
Source: BMC Neurosci. 2008 Sep 26;9:93. doi: 10.1186/1471-2202-9-93 (PMC2567987; doi:10.1186/1471-2202-9-93)
Supplement: Additional file 17 — kompass_et_al_BMC_Neuroscience. Raw microarray data for sample m590os. [file 1471-2202-9-93-S17.zip]

Archive with 2 entries (2 files):
- 8627.CEL
- 8628.CEL
